# Supplementary material for: Use of De Novo Transcriptome Libraries to Characterize a Novel Oleaginous Marine Chlorella Species during the Accumulation of Triacylglycerols
Source: PLoS One. 2016 Feb 3;11(2):e0147527. doi: 10.1371/journal.pone.0147527 (PMC4740408; doi:10.1371/journal.pone.0147527)
Supplement: S1 File — (FASTA) [file pone.0147527.s004.fasta]

>Chlorella_sp._strain_C596
ACCTGGTTGATCCTGCCAGTAGTCATATGCTTGTCTCAAAGATTAAGCCATGCATGTCTAAGTATAAACT
GCTTTATACTGTGAAACTGCGAATGGCTCATTAAATCAGTTATAGTTTATTTGATGGTACCTACTACTCG
GATACCCGTAGTAAATCTAGAGCTAATACGTGCGTAAATCCCGACTTCTGGAAGGGACGTATTTATTAGA
TAAAAGGCCGACCGGGCTCTGCCCGACTCGCGGTGAATCATGATAACTTCACGAATCGCATGGCCTTGCG
CCGGCGATGTTTCATTCAAATTTCTGCCCTATCAACTTTCGATGGTAGGATAGAGGCCTACCATGGTGGT
AACGGGTGACGGAGGATTAGGGTTCGATTCCGGAGAGGGAGCCTGAGAAACGGCTACCACATCCAAGGAA
GGCAGCAGGCGCGCAAATTACCCAATCCTGACACAGGGAGGTAGTGACAATAAATAACAATACTGGGCCT
TTTCAGGTCTGGTAATTGGAATGAGTACAATCTAAACCCCTTAACGAGGATCAATTGGAGGGCAAGTCTG
GTGCCAGCAGCCGCGGTAATTCCAGCTCCAATAGCGTATATTTAAGTTGCTGCAGTTAAAAAGCTCGTAG
TTGGATTTCGGGTGGGGCCTGCCGGTCCGCCGTTTCGGTGTGCACTGGCAGGGCCCACCTTGTTGCCGGG
GACGGGCTCCTGGGCTTCACTGTCCGGGACTCGGAGTCGGCGCTGTTACTTTGAGTAAATTAGAGTGTTC
AAAGCAGGCCTACGCTCTGAATACATTAGCATGGAATAACACGATAGGACTCTGGCCTATCCTGTTGGTC
TGTAGGACCGGAGTAATGATTAAGAGGGACAGTCGGGGGCATTCGTATTTCATTGTCAGAGGTGAAATTC
TTGGATTTATGAAAGACGAACTACTGCGAAAGCATTTGCCAAGGATGTTTTCATTAATCAAGAACGAAAG
TTGGGGGCTCGAAGACGATTAGATACCGTCCTAGTCTCAACCATAAACGATGCCGACTAGGGATCGGCGG
ATGTTTCTTCGATGACTCCGCCGGCACCTTATGAGAAATCAAAGTTTTTGGGTTCCGGGGGGAGTATGGT
CGCAAGGCTGAAACTTAAAGGAATTGACGGAAGGGCACCACCAGGCGTGGAGCCTGCGGCTTAATTTGAC
TCAACACGGGAAAACTTACCAGGTCCAGACATAGTGAGGATTGACAGATTGAGAGCTCTTTCTTGATTCT
ATGGGTGGTGGTGCATGGCCGTTCTTAGTTGGTGGGTTGCCTTGTCAGGTTGATTCCGGTAACGAACGAG
ACCTCAGCCTGCTAAATAGTCACGGTTGGTTCGCCAGCCGGCGGACTTCTTAGAGGGACTATTGGCGACT
AGCCAATGGAAGCATGAGGCAATAACAGGTCTGTGATGCCCTTAGATGTTCTGGGCCGCACGCGCGCTAC
ACTGATGCATTCAACGAGCCTAGCCTTGGCCGAGAGGCCCGGGTAATCTTTGAAACTGCATCGTGATGGG
GATAGATTATTGCAATTATTAATCTTCAACGAGGAATGCCTAGTAAGCGCAAGTCATCAGCTTGCGTTGA
TTACGTCCCTGCCCTTTGTACACACCGCCCGTCGCTCCTACCGATTGGGTGTGCTGGTGAAGTGTTCGGA
TTGGCGACCGGGGGCGGTCTCCGCTCTCGGCCGCCGAGAAGTTCATTAAACCCTCCCACCTAGAGGAAGG
AGAAGTCGTAACAAGGTTTCCGTAGGTGAACCTGCAGAAGG
>Auxenochlorella_protothecoides
GTAGTCATATGCTTGTCTCAAAGATTAAGCCATGCATGTCTAAGTATAAACTGCTTTATACTGTGAAACTGCGAATGGCT
CATTAAATCAGTTATAGTTTATTTGATGGTACCTACTTACTCGGATAACCGTAGTAAATCTAGAGCTAATACGTGCGCAC
ATCCCGACTTCTGGAAGGGACGTATTTATTAGATAAAAGGCCGACCGGGCTCTGCCCGCCTCGCGGTGACTCATGATAAC
TTCACGAATCGCACGGCCTCGTGCCGGCGATGTTTCATTCAAATTTCTGCCCTATCAACTTTTGATGGTAGGATAGAGGC
CTACCATGGTGGTAACGGGTGACGGAGAATTAGGGTTCGATTCCGGAGAGGGAGCCTGAGAAACGGCTACCACATCCAAG
GAAGGCAGCAGGCGCGCAAATTACCCAATCCTGACACAGGGAGGTAGTGACAATAAATAACAATACCGGGCCTTTGGTCT
GGTAATTGGAATGAGTACAATCTAAACCCCTTAACGAGGATCAATTGGAGGGCAAGTCTGGTGCCAGCAGCCGCGGTAAT
TCCAGCTCCAATAGCGTATATTTAAGTTGCTGCAGTTAAAAAGCTCGTAGTTGGATTTCGGGTGGGGCCTGTCGGTCCGC
CGTTTCGGTGTGCACTGACCGGGCCCACCTTGGTGCCGGGGACGGGCTCCTGGGCTTCACTGTCCGGGACCCGGAGTCGG
CGAGGTTACTTTGAGTAAATTAGAGTGTTCAAAGCAGGCCTACGCTCTGAATACATTAGCATGGAATAACACGATAGGAC
TCTGGCCTATCTTGTTGGTCTGTAGGACCGGAGTAATGATTAAGAGGGACAGTCGGGGGCATTCGTATTTCATTGTCAGA
GGTGAAATTCTTGGATTTATGAAAGACGAACTACTGCGAAAGCATTTGCCAAGGATGTTTTCATTAATCAAGAACGAAAG
TTGGGGGCTCGAAGACGATTAGATACCGTCCTAGTCTCAACCATAAACGATGCCGACTAGGGATCGGCGGGTGTTTTTTC
GATGACCCCGCCGGCACCTTATGAGAAATCAAAGTTTTTGGGTTCCGGGGGGAGTATGGTCGCAAGGCTGAAACTTAAAG
GAATTGACGGAAGGGCACCACCAGGCGTGGAGCCTGCGGCTTAATTTGACTCAACACGGGAAAACTTACCAGGTCCAGAC
ATAGTGAGGATTGACAGATTGAGAGCTCTTTCTTGATTCTATGGGTGGTGGTGCATGGCCGTTCTTAGTTGGTGGGTTGC
CTTGTCAGGTTGATTCCGGTAACGAACGAGACCTCAGCCTGCTAAATAGTCACGGCCGCTCCGGCGGTCGGCGGACTTCT
TAGAGGGACTATTGGCGATTAGCCAATGGAAGCATGAGGCAATAACAGGTCTGTGATGCCCTTAGATGTTCTGGGCCGCA
CGCGCGCTACACTGATGCAGGCAACGAGCCTATCCTTGGCCGAGAGGTCCGGGTAATCTTTGAATCTGCATCGTGATGGG
GATAGATTATTGCAATTATTAATCTTCAACGAGGAATGCCTAGTAAGCGCAAGTCATCAGCTTGCGTTGATTACGTCCCT
GCCCTTTGTACACACCGCCCGTCGCTCCTACCGATTGGGTGTGCTGGTGAAGTGTTCGGATTGGCGACCGGTGGCGGTTT
CCGCCTTCGGCCGCCGAGAAGTTCATTAAACCCTCCCACCTAGAGGAAGGAGAAGTCGTAACAAGGTTTCTGTAGGTGAA
CCTGCGGAAGGATCA
>Chlorella_variabilis_NC64A
TACCTGGTTGATCCTGCCAGTAGTCATATGCTTGTCTCAAAGATTAAGCCATGCATGTCTAAGTATAAACTGCTTTATAC
TGTGAAACTGCGAATGGCTCATTAAATCAGTTATAGTTTATTTGATGGTACCTGCTACTCGGATACCCGTAGTAAATCTA
GAGCTAATACGTGCGTAAATCCCGACTTCTGGAAGGGACGTATTTATTAGATAAAAGGCCGACCGGGCTCTGCCCGACTC
GCGGTGAATCATGATAACTTCACGAATCGCATGGCCTTGTGCCGGCGATGTTTCATTCAAATTTCTGCCCTATCAACTTT
CGATGGTAGGATAGAGGCCTACCATGGTGGTAACGGGTGACGGAGGATTAGGGTTCGATTCCGGAGAGGGAGCCTGAGAA
ACGGCTACCACATCCAAGGAAGGCAGCAGGCGCGCAAATTACCCAATCCTGACACAGGGAGGTAGTGACAATAAATAACA
ATACTGGGCCTTTTCAGGTCTGGTAATTGGAATGAGTACAATCTAAACCCCTTAACGAGGATCAATTGGAGGGCAAGTCT
GGTGCCAGCAGCCGCGGTAATTCCAGCTCCAATAGCGTATATTTAAGTTGCTGCAGTTAAAAAGCTCGTAGTTGGATTTC
GGGTGGGGCCTGCCGGTCCGCCGTTTCGGTGTGCACTGGCAGGGCCCACCTTGTTGCCGGGGACGGGCTCCTGGGCTTCA
CTGTCCGGGACTCGGAGTCGGCGCTGTTACTTTGAGTAAATTAGAGTGTTCAAAGCAGGCCTACGCTCTGAATACATTAG
CATGGAATAACACGATAGGACTCTGGCCTATCCTGTTGGTCTGTAGGACCGGAGTAATGATTAAGAGGGACAGTCGGGGG
CATTCGTATTTCATTGTCAGAGGTGAAATTCTTGGATTTATGAAAGACGAACTACTGCGAAAGCATTTGCCAAGGATGTT
TTCATTAATCAAGAACGAAAGTTGGGGGCTCGAAGACGATTAGATACCGTCCTAGTCTCAACCATAAACGATGCCGACTA
GGGATCGGCGGATGTTTCTTCGATGACTCCGCCGGCACCTTATGAGAAATCAAAGTTTTTGGGTTCCGGGGGGAGTATGG
TCGCAAGGCTGAAACTTAAAGGAATTGACGGAAGGGCACCACCAGGCGTGGAGCCTGCGGCTTAATTTGACTCAACACGG
GAAAACTTACCAGGTCCAGACATAGTGAGGATTGACAGATTGAGAGCTCTTTCTTGATTCTATGGGTGGTGGTGCATGGC
CGTTCTTAGTTGGTGGGTTGCCTTGTCAGGTTGATTCCGGTAACGAACGAGACCTCAGCCTGCTAAATATGTCACGATTG
GCTCGCCAGTCGGCGGACTTCTTAGAGGGACTATTGGCGACTAGCCAATGGAAGCATGAGGCAATAACAGGTCTGTGATG
CCCTTAGATGTTCTGGGCCGCACGCGCGCTACACTGATGCATTCAACGAGCCTAGCCTTGGCCGAGAGGCCCGGGTAATC
TTTGAAACTGCATCGTGATGGGGATAGATTATTGCAATTATTAATCTTCAACGAGGAATGCCTAGTAAGCGCAAGTCATC
AGCTTGCGTTGATTACGTCCCTGCCCTTTGTACACACCGCCCGTCGCTCCTACCGATTGGGTGTGCTGGTGAAGTGTTCG
GATTGGCGACCGGGGGCGGTCTCCGCTCTCGGCCGCCGAAAAGTTCATTAAACCCTCCCACCTAGAGGAAGGAGAAGTCG
TAACAAGGTTTCCGTAGGTGAACCTGCGGAAGGATCATTG
>Chlorella_sorokiniana_strain_SAG_211-8k
AACCTGGTTGATCCTGCCAGTAGTCATATGCTTGTCTCAAAGATTAAGCCATGCATGTCTAAGTATAAAC
TGCTTTATACTGTGAAACTGCGAATGGCTCATTAAATCAGTTATAGTTTATTTGATGGTACCTACTACTC
GGATACCCGTAGTAAATCTAGAGCTAATACGTGCGTAAATCCCGACTTCTGGAAGGGACGTATTTATTAG
ATAAAAGGCCGACCGGGCTCTGCCCGACTCGCGGTGAATCATGATAACTTCACGAATCGCATGGCCTTGC
GCCGGCGATGTTTCATTCAAATTTCTGCCCTATCAACTTTCGATGGTAGGATAGAGGCCTACCATGGTGG
TAACGGGTGACGGAGGATTAGGGTTCGATTCCGGAGAGGGAGCCTGAGAAACGGCTACCACATCCAAGGA
AGGCAGCAGGCGCGCAAATTACCCAATCCTGACACAGGGAGGTAGTGACAATAAATAACAATACTGGGCC
TTTTCAGGTCTGGTAATTGGAATGAGTACAATCTAAACCCCTTAACGAGGATCAATTGGAGGGCAAGTCT
GGTGCCAGCAGCCGCGGTAATTCCAGCTCCAATAGCGTATATTTAAGTTGCTGCAGTTAAAAAGCTCGTA
GTTGGATTTCGGGTGGGGCCTGCCGGTCCGCCGTTTCGGTGTGCACTGGCAGGGCCCACCTTGTTGCCGG
GGACGGGCTCCTGGGCTTCACTGTCCGGGACTCGGAGTCGGCGCTGTTACTTTGAGTAAATTAGAGTGTT
CAAAGCAGGCCTACGCTCTGAATACATTAGCATGGAATAACACGATAGGACTCTGGCCTATCCTGTTGGT
CTGTAGGACCGGAGTAATGATTAAGAGGGACAGTCGGGGGCATTCGTATTTCATTGTCAGAGGTGAAATT
CTTGGATTTATGAAAGACGAACTACTGCGAAAGCATTTGCCAAGGATGTTTTCATTAATCAAGAACGAAA
GTTGGGGGCTCGAAGACGATTAGATACCGTCCTAGTCTCAACCATAAACGATGCCGACTAGGGATCGGCG
GATGTTTCTTCGATGACTCCGCCGGCACCTTATGAGAAATCAAAGTTTTTGGGTTCCGGGGGGAGTATGG
TCGCAAGGCTGAAACTTAAAGGAATTGACGGAAGGGCACCACCAGGCGTGGAGCCTGCGGCTTAATTTGA
CTCAACACGGGAAAACTTACCAGGTCCAGACATAGTGAGGATTGACAGATTGAGAGCTCTTTCTTGATTC
TATGGGTGGTGGTGCATGGCCGTTCTTAGTTGGTGGGTTGCCTTGTCAGGTTGATTCCGGTAACGAACGA
GACCTCAGCCTGCTAAATAGTCACGGTTGGTTCGCCAGCCGGCGGACTTCTTAGAGGGACTATTGGCGAC
TAGCCAATGGAAGCATGAGGCAATAACAGGTCTGTGATGCCCTTAGATGTTCTGGGCCGCACGCGCGCTA
CACTGATGCATTCAACGAGCYTAGCCTTGGCCGAGAGGCCCGGGTAATCTTTGAAACTGCATCGTGATGG
GGATAGATTATTGCAATTATTAATCTTCAACGAGGAATGCCTAGTAAGCGCAAGTCATCAGCTTGCGTTG
ATTACGTCCCTGCCCTTTGTACACACCGCCCGTCGCTCCTACCGATTGGGTGTGCTGGTGAAGTGTTCGG
ATTGGCGACCGGGGGCGGTCTCCGCTCTCGGCCGCCGAGAAGTTCATTAAACCCTCCCACCTAGAGGAAG
GAGAAGTCGTAACAAGGTTTCCGTAGGTGAACCTGCAGAAGGATCAA
>Coccomyxa_subellipsoidea
GCTTGTCTCAAAGATTAAGCCATGCATGTCTAAGTATAAACTGCTTTATACTGTGAAACTGCGAATGGCTCATTAAATCA
GTTATAGTTTATTTGATGGTACCTTACTACTCGGATAACCGTAGTAATTCTAGAGCTAATACGTGCGGAAATCCCGACTT
CTGGAAGGGACGTATTTATTAGATAAAAGGCCGACCGGGCTCTGCCCGAATCGCGGTGAATCATGATAACTCCACGAATC
GCATGGCCCCAGTGCCGGCGATGTTTCATTCAAATTTCTGCCCTATCAACTTTCGACGGTAAGGTATTGGCTTACCGTGG
TGGTAACGGGTGACGGAGGATTAGGGTTCGATTCCGGAGAGGGAGCCTGAGAAACGGCTACCACATCCAAGGAAGGCAGC
AGGCGCGCAAATTACCCAATCTTGACACAAGGAGGTAGTGACAATAAATAACAATACCGGGGTTTTTCAACTCTGGTAAT
TGGAATGAGTACAATCTAAACCCCTTAACGAGGATCAATTGGAGGGCAAGTCTGGTGCCAGCAGCCGCGGTAATTCCAGC
TCCAATAGCGTATATTTAAGTTGTTGCAGTTAAAAAGCTCGTAGTTGGATTTCGGGCGGGCCCGGCCGGTCCGCCTTTTG
GTGTGCACTGACCGGGCCCGTCTTGTTGCCGGGGACGGGCTCCTGGGCTTAACTGTCCGGGACTCGGAGTCGGCGAGGTT
ACTTTGAGTAAATTAGAGTGTTCAAAGCAGGCCTACGCTCTGAATACATTAGCATGGAATAACACGATAGGACTCTGGCC
TATCTTGTTGGTCTGTGGGACCGGAGTAATGATTAAGAGGGACAGTCGGGGGCATTCGTATTTCATTGTCAGAGGTGAAA
TTCTTGGATTTATGAAAGACGAACTACTGCGAAAGCATTTGCCAAGGATGTTTTCATTAATCAAGAACGAAAGTTGGGGG
CTCGAAGACGATTAGATACCGTCCTAGTCTCAACCATAAACGATGCCGACTAGGGATTGGCGGGCGTTCTTTTGATGACC
CCGCCAGCACCTTATGAGAAATCAAAGTTTTTGGGTTCCGGGGGGAGTATGGTCGCAAGGCTGAAACTTAAAGGAATTGA
CGGAAGGGCACCACCAGGCGTGGAGCCTGCGGCTTAATTTGACTCAACACGGGAAAACTTACCAGGTCCAGACATAGTGA
GGATTGACAGATTGAGAGCTCTTTCTTGATTCTATGGGTGGTGGTGCATGGCCGTTCTTAGTTGGTGGGTTGCCTTGTCA
GGTTGATTCCGGTAACGAACGAGACCTCAGCCTGCTAACTAGTCACGATTGGTTCTTCCAGTCGGCCGACTTCTTAGAGG
GACTATTGGCGACTAGCCAATGGAAGTGTGAGGCAATAACAGGTCTGTGATGCCCTTAGATGTTCTGGGCCGCACGCGCG
CTACACTGATGCAATCAACGAGCCTAGCCTTGGCCGACAGGTCCGGGTAATCTTTGAAACTGCATCGTGATGGGGATAGA
TGATTGCAATTATTCATCTTCAACGAGGAATGCCTAGTAAGCGCGAGTCATCAGCTCGCGTTGATTACGTCCCTGCCCTT
TGTACACACCGCCCGTCGCTCCTACCGATTGGGTGTGCTGGTGAAGCGTTCGGATTGGCGGCAGTGCGCGGTTCGCCGCT
CGCTGCAGCCGAGAAGTTCGTTAAACCCTCCCAC
>Chlamydomonas_reinhardtii
TACCTGGTTGATCCTGCCAGTAGTCATATGCTTGTCTCAAAGATTAAGCCATGCATGTCTAAGTATAAAC
TGCTTATACTGTGAAACTGCGAATGGCTCATTAAATCAGTTATAGTTTATTTGATGGTACCTACTACTCG
GATAACCGTAGTAATTCTAGAGCTAATACGTGCGCACAACCCGACTTCTGGAAGGGTCGTATTTATTAGA
TAAAAGGCCAGCCGGGCTCTGCCCGACCTGCGGTGAATCATGATAACTTCACGAATCGTATGGGCTCGTC
CCGACGATGTTTCATTCAAATTTCTGCCCTATCAACTTTCGATGGTAGGATAGAGGCCTACCATGGTGGT
AACGGGTGACGGAGGATTAGGGTTCGATTCCGGAGAGGGAGCCTGAGAGATGGCTACCACATCCAAGGAA
GGCAGCAGGCGCGCAAATTACCCAATCCCGACACGGGGAGGTAGTGACAATAAATAACAATACCGGGCGC
TTCGCGTCTGGTAATTGGAATGAGTACAATCTAAATCCCTTAACGAGGATCCATTGGAGGGCAAGTCTGG
TGCCAGCAGCCGCGGTAATTCCAGCTCCAATAGCGTATATTTAAGTTGTTGCAGTTAAAAAGCTCGTAGT
TGGATTTCGGGTGGGGTGGTGCGGTCCGCCTCTGGTGTGCACTGCTCTGCTCCACCTTCCTGCCGGGGAC
GGGCTCCTGGGCTTCACTGTCTGGGACTCGGAGTCGGCGAGGTTACTTTGAGTAAATTAGAGTGTTCAAA
GCAGGCCTACGCTCTGAATACATTAGCATGGAATAACACGATAGGACTCTGGCCTATCTGTTGGTCTGTG
GGACCGGAGTAATGATTAAGAGGGGTAGTCGGGGGCATTCGTATTCCGTTGTCAGAGGTGAAATTCTTGG
ATTTACGGAAGACGAACATCTGCGAAAGCATTTGCCAAGGATACTTTCATTGATCAAGAACGAAAGTTGG
GGGCTCGAAGACGATTAGATACCGTCGTAGTCTCAACCATAAACGATGCCGACTAGGGATTGGCAGATGT
TCTTTTGATGACTCTGCCAGCACCTTATGAGAAATCAAAGTTTTTGGGTTCCGGGGGGAGTATGGTCGCA
AGGCTGAAACTTAAAGGAATTGACGGAAGGGCACCACCAGGCGTGGAGCCTGCGGCTTAATTTGACTCAA
CACGGGGAAACTTACCAGGTCCAGACACGGGAAGGATTGACAGATTGAGAGCTCTTTCTTGATTCTGTGG
GTGGTGGTGCATGGCCGTTCTTAGTTGGTGGGTTGCCTTGTCAGGTTGATTCCGGTAACGAACGAGACCT
CAGCCTGCTAAATAGTCAGCATCGCACCTGCGGTGCGCCGACTTCTTAGAGGGACTATTGGCGTTTAGCC
AATGGAAGTATGAGGCGATAACAGGTCTGTGATGCCCTTAGATGTTCTGGGCCGCACGCGCGCTACACTG
ACGCGACCAACGAGCCTATCCTTGGCCGAGAGGCCCGGGTAATCTTGTAAACCGCGTCGTGATGGGGATA
GATTATTGCAATTATTAGTCTTCAACGAGGAATGCCTAGTAAGCGCGAGTCATCAGCTCGCGTTGATTAC
GTCCCTGCCCTTTGTACACACCGCCCGTCGCTCCTACCGATTGGGTGTGCTGGTGAAGTGTTCGGATTGA
GCTTGGCTGGGGCAACCTGGCCTTGCTTGAGAAGTTCATTAAACCCTCCCACCTAGAGGAAGGAGAAGTC
GTAACAAGGTTTCCGTAGGTGAACCTGCGGAAGGATCATTG
>Volvox_carteri
TACCTGGTTGATCCTGCCAGTAGTCATATGCTTGTCTCAAAGATTAAGCCATGCATGTCTAAGTATAAAC
TGCTTATACTGTGAAACTGCGAATGGCTCATTAAATCAGTTATAGTTTATTTGATGGTACCTACTACTCG
GATAACCGTAGTAATTCTAGAGCTAATACGTGCGCACAACCCGACTTCTGGAAGGGTCGTATTTATTAGA
TAAAAGGCCAGCCGGGCTTTGCCCGTTGAATGGTGAATCATGATAACTTCACGAATCGTATGGCCACGTG
CCGACGATGTTTCATTCAAATTTCTGCCCTATCAACTTTCGATGGTAGGATAGAGGCCTACCATGGTGGT
AACGGGTGACGGAGGATTAGGGTTCGATTCCGGAGAGGGAGCCTGAGAGATGGCTACCACATCCAAGGAA
GGCAGCAGGCGCGCAAATTACCCAATCCCGACACGGGGAGGTAGTGACAATAAATAACAATACCGGGCGC
TTAGCGTCTGGTAATTGGAATGAGTACAATCTAAATCCCTTAACGAGGATCCATTGGAGGGCAAGTCTGG
TGCCAGCAGCCGCGGTAATTCCAGCTCCAATAGCGTATATTTAAGTTGTTGCAGTTAAAAAGCTCGTAGT
TGGATTTCGGGTGGGGTGGTGCGGTCCGCCTCTGGTGTGCACTGCTCTGCTCCACCTTCCTGCCGGGGAC
GGGCTCCTGGGCTTCACTGTATGGGACTCGGAGTCGGCGAGGTTACTTTGAGTAAATTAGAGTGTTCAAA
GCAGGCCTACGCTCTGAATACATTAGCATGGAATAACACGATAGGACTCTGGCCTATCTGTTGGTCTGTG
GGATCGGAGTAATGATTAAGAGGGGTAGTCGGGGGCATTCGTATTCCGTTGTCAGAGGTGAAATTCTTGG
ATTTACGGAAGACGAACATCTGCGAAAGCATTTGCCAAGGATACTTTCATTGATCAAGAACGAAAGTTGG
GGGCTCGAAGACGATTAGATACCGTCGTAGTCTCAACCATAAACGATGCCGACTAGGGATTGGCAGATGT
TCTTTTGATGACTCTGCCAGCACCTTATGAGAAATCAAAGTTTTTGGGTTCCGGGGGGAGTATGGTCGCA
AGGCTGAAACTTAAAGGAATTGACGGAAGGGCACCACCAGGCGTGGAGCCTGCGGCTTAATTTGACTCAA
CACGGGGAAACTTACCAGGTCCAGACACGGGAAGGATTGACAGATTGAGAGCTCTTTCTTGATTCTGTGG
GTGGTGGTGCATGGCCGTTCTTAGTTGGTGGGTTGCCTTGTCAGGTTGATTCCGGTAACGAACGAGACCT
CAGCCTGCTAAATAGTCAGCATGACTGCGGTGCGCAGACTTCTTAGAGGGACTATTGGCGTTCAGCCAAT
GGAAGTATGAGGCGATAACAGGTCTGTGATGCCCTTAGATGTTCTGGGCCGCACGCGCGCTACACTGACG
CGACCAACGAGCCTATCCTTGGCCGAGAGGCCCGGGTAATCTTGTAAACCGCGTCGTGATGGGGATAGAT
TATTGCAATTATTAGTCTTCAACGAGGAATGCCTAGTAAGCGCGAGTCATCAGCTCGCGTTGATTACGTC
CCTGCCCTTTGTACACACCGCCCGTCGCTCCTACCGATTGGGTGTGCTGGTGAAGTGTTCGGATTGACTT
TGACTGGGGCAACCTGGTCATGGTTGAGAAGTTCATTAAACCCTCCCACCTAGAGGAAGGAGAAGTCGTA
ACAAGGTTACCGTAGGTGAACCTGCGGAAGGATCATTG
>Volvox_globator
AGTCATATGCTTGTCTCAAAGATTAAGCCATGCATGTCTAAGTTTAAACTGCTTAAACTGTGAAACTGCG
AATGGCTCATTAAATCAGTTATAGTTTATTTGATGGTACCTACTACTCGGATAACCGTAGTAATTCTAGA
GCTAATACGTGCGCACAACCCGACTTCTGGAAGGGTCGTATTTATTAGATTAAAGGCCAACCGGGCTCTG
CCCGTTTTTTGGTGAATCATGATAACTTCACGAATCGTATGGCCTCGCGCCGACGATGTTTCATTCAAAT
TTCTGCCCTATCAACTTTCGATGGTAGGATAGAGGCCTACCATGGTGGTAACGGGTGACGGAGGATTAGG
GTTCGATTCCGGAGAGGGAGCCTGAGAGATGGCTACCACATCCAAGGAAGGCAGCAGGCGCGTAAATTAC
CCAATCCCGACACGGGGAGGTAGTGACAATAAATAACAATACCGGGCGCTTTGCGTCTGGTAATTGGAAT
GAGTACAATCTAAATCCCTTAACGAGGATCCATTGGAGGGCAAGTCTGGTGCCAGCAGCCGCGGTAATTC
CAGCTCCAATAGCGTATATTTAAGTTGTTGCAGTTAAAAAGCTCGTAGTTGGATTTCGGGTGAGGTGGTG
CGGTCCGCCTTTGGTGAGTACTGTTTCGCTTCACCTTCCTGCCGGGGACGGGTTCCTGGGCTTTACTGTC
TGGGACTCGGAGTCGGCGAGGTTACTTTGAGTAAATTAGAGTGTTCAAAGCAGGCCTACGCTCTGAATAC
ATTAGCATGGAATAACACTATAGGACTCTGGCCTTTGTGTTGGTCTGAGGGACTGGAGTAATGATTAAGA
GGGGTGGTCGGGGGCATTCGTATTCCGTTGTCAGAGGTGAAATTCTTGGATTTACGGAAGACGAACATCT
GCGAAAGCATTTGCCAAGGATACTTTCATTGATCAAGAACGAAAGTTGGGGGCTCGAAGACGATTAGATA
CCGTCGTAGTCTCAACCATAAACGATGCCGACTAGGGATTGGTAGATGTTCGTTTGATGACTCTGCCAGC
ACCTTATGAGAAATCAAAGTTTTTGGGTTCCGGGGGGAGTATGGTCGCAAGGCTGAAACTTAAAGGAATT
GACGGAAGGGCACCACCAGGCGTGGAGCCTGCGGCTTAATTTGACTCAACACGGGGAAACTTACCAGGTC
CAGACACGGGAAGGATTGACAGATTGAGAGCTCTTTCTTGATTCTGTGGGTGGTGGTGCATGGCCGTTCT
TAGTTGGTGGGTTGCCTTGTCAGGTTGATTCCGGTAACGAACGAGACCTCAGCCTGCTAAATAGTCAACA
TCGCACCTGCGGTGTGCCGACTTCTTAGAGGGACTATTGGCGTTCAGCCAATGGAAGTATGAGGCGATAA
CAGGTCTGTGATGCCCTTAGATGTTCTGGGCCGCACGCGCGCTACACTGACGCGACCAACGAGCCTATCC
TTGGCCGAGAGGCCCGGGTAATCTTGTAAACCGCGTCGTGATGGGGATAGATTATTGCAATTATTAGTCT
TCAACGAGGAATGCCTAGTAAGCGCGAATCATCAGTTCGCGTTGATTACGTCCCTGCCCTTTGTACACAC
CGCCCGTCGCTCCTACCGATTGGGTGTGCTGGTGAAGTGTTCGGATTGATCTTGACTGGGGTAACTCAGG
CTTGATTGAAAAGTTCATTAAACCCTCCCACCTAGAGGAAGGAGAAGTCGTAACAAGGTTTCC
>Micromonas_pusilla_strain_CCMP2099
ACCTGGTTGATCCTGCCAGTAGTCATATGCTTGTCTCAAAGATTAAGCCATGCATGTCTAAGTATAAGCG
TTATACTGTGAAACTGCGAATGGCTCATTAAATCAGCAATAGTTTCTTTGGTGGTGACCTACTACATGGA
TAACCGTAGTAATTCTAGAGCTAATACATGCGTAAATCTCGACTCACGAAGAGACGTATTTATTAGATAA
AGACCGACCTCGTTCTGCGGTGAATCATAATAACTTCACGGACCGCATGGCTTTATGCCGGCGGTGTTCC
ATTCAAATTTCTGCCCTATCAACTTTCGACGGTAGGATAGAGGCCTACCGTGGTGTTCACGGGTGACGGA
GAATTAGGGTTCGATTCCGGAGAGGGAGCCTGAGAAACGGCTACCACATCCAAGGAAGGCAGCAGGCGCG
CAAATTACCCAATCCTGACACAGGGAGGTAGTGACAATAAATAACAATATCGGGGTTTTTCAACTCTGAT
AATTGGAATGAGAACAATCTAAATCCCTTAACGAGGATCCATTGGAGGGCAAGTCTGGTGCCAGCAGCCG
CGGTAATTCCAGCTCCAATAGCGTATATTTAAGTTGTTGCAGTTAAAAAGCTCGTAGTTGGATTTCGGTT
GAGAACGGCCGGTCCGCCGTTTGGTGTGCACTGGCTGGTCTCAACTTCCTGTAGAGGACGCGCTCTGGGT
TAACGCTCGGACGCGGAGTCTACGTGGTTACTTTGAAAAAATTAGAGTGTTCAAAGCGGGCTTACGCTTG
AATATTTCAGCATGGAATAACACTATAGGACTCCTGTCCTATTTCGTTGGTCTCGGGACGGGAGTAATGA
TTAAGAGGAACAGTTGGGGGCATTCGTATTTCATTGTCAGAGGTGAAATTCTTGGATTTATGAAAGACGA
ACTTCTGCGAAAGCATTTGCCAAGGATGTTTTCATTAATCAAGAACGAAAGTTGGGGGCTCGAAGATGAT
TAGATACCATCCTAGTCTCAACCATAAACGATGCCGACTAGGGATTGCAGGATGTTAATTGATGACTCCT
GCAGCACCTTATGAGAAATCAAAGTTTTTGGGTTCCGGGGGGAGTATGGTCGCAAGGCTGAAACTTAAAG
GAATTGACGGAAGGGCACCACCAGGCGTGGAGCCTGCGGCTTAATTTGACTCAACACGGGAAAACTTACC
AGGTCCAGACATAGTAAGGATTGACAGATTGATAGCTCTTTCTTGATTCTATGGGTGGTGGTGCATGGCC
GTTCTTAGTTGGTGGAGTGATTTGTCTGGTTAATTCCGTTAACGAACGAGACCTCAGCCTGCTAAATAGT
TGTACACTACTCTTAGTGCAGCAACTTCTTAGAGGGACTATGTGCGTTTAGCACATGGAAGTTTGAGGCA
ATAACAGGTCTGTGATGCCCTTAGATGTTCTGGGCCGCACGCGCGCTACACTGACGAATGCAACGAGCTT
ATAACCTTGGCCGAAAGGTCTGGGTAATCTCCAAATTTCGTCGTGATGGGGATAGATTATTGCAATTATT
AATCTTCAACGAGGAATGCCTAGTAAGCGCAAGTCATCAGCTTGCGTTGATTACGTCCCTGCCCTTTGTA
CACACCGCCCGTCGCTCCTACCGATTGAATGGTCCGGTGAAGCGTTCGGACCGCTTCCTCTGGACGGGCA
ACCGTCTGTTGGTCGTGGGAAGTTCGTTAAACCTTATCATTTAGAGGAAGGAGAAGTCGTAACAAGGTTT
CCGTAGGTGAACCTGCCAGAAGGATCA
>Ostreococcus_tauri
TAGTCATATGCTTGTCTCAAAGATTAAGCCATGCATGTCTAAGTATAAGCGTTTATACTGTGAAACTGCG
AATGGCTCATTAAATCAGCAATAGTTTCTTTGGTGGTGTTTACTACTCGGATAACCGTAGTAATTCTAGA
GCTAATACGTGCGTAAATCCCGACTTCGGAAGGGACGTATTTATTAGATAAAGACCGACCTCGTTCTGCG
GTGAATCATAATAACTTTACGGATCGTTCGCTTCGGCGGCGATGTTCCATTCAAATTTCTGCCCTATCAA
CTTTCGATGGTAGGATAGAGGCCTACCATGGTGGTAACGGGTGACGGAGAATTAGGGTTCGATTCCGGAG
AGGGAGCCTGAGAAACGGCTACCACATCCAAGGAAGGCAGCAGGCGCGCAAATTACCCAATCCTGACACA
GGGAGGTAGTGACAATAAATAACAATACCGGGCTTTTTCAAGTCTGGTAATTGGAATGAGAACAATTTAA
ATCCCTTAACGAGGATCCATTGGAGGGCAAGTCTGGTGCCAGCAGCCGCGGTAATTCCAGCTCCAATAGC
GTATATTTAAGTTGTTGCAGTTAAAAAGCTCGTAGTCGGACTTTGGCTGAGAACGGTCGGTCCGCCGTTA
GGTGTGCACTGACTGGTCTCAGCTTCCTGGTGAGGAGGTGTGCTTCACGGCCACTTAGTCACCGTGGTTA
CTTTGAAAAAATTAGAGTGTTCAAAGCGGGCTTACGCTTGAATATATTAGCATGGAATAACACCATAGGA
CTCCTGTCCTATTTCGTTGGTCTCGGGACGGGAGTAATGATTAAGAGGAACAGTTGGGGGCATTCGTATT
TCATTGTCAGAGGTGAAATTCTTGGATTTATGAAAGACGAACTTCTGCGAAAGCATTTGCCAAGGATGTT
TTCATTGATCAAGAACGAAAGTTGGGGGCTCGAAGATGATTAGATACCATCCTAGTCTCAACCATAAACG
ATGCCGACTAGGGATTGGCGGATGTTAATTGATGACTTCGCCAGCACCTTATGAGAAATCAAAGTTTTTG
GGTTCCGGGGGGAGTATGGTCGCAAGGCTGAAACTTAAAGGAATTGACGGAAGGGCACCACCAGGCGTGG
AGCCTGCGGCTTAATTTGACTCAACACGGGGAAACTTACCAGGTCCAGACATAGTAAGGATTGACAGATT
GATAGCTCTTTCTTGATTCTATGGGTGGTGGTGCATGGCCGTTCTTAGTTGGTGGAGTGATTTGTCTGGT
TAATTCCGTTAACGAACGAGACCTCAGCCTGCTAAATAGTTGGACCCTACTCTTAGGGCCACAACTTCTT
AGAGGGACTATGTGCGTGTAGCACGTGGAAGTTTGAGGCAATAACAGGTCTGTGATGCCCTTAGATGTTC
TGGGCCGCACGCGCGCTACACTGACGAATTCAACGAGCTTATAACCTTGGCCGAAAGGTCTGGGTAATCT
CCAAAATTCGTCGTGATGGGGATAGATTATTGCAATTATTAATCTTCAACGAGGAATGCCTAGTAAGCGC
AAGTCATCAGCTTGCGTTGATTACGTCCCTGCCCTTTGTACACACCGCCCGTCGCTCCTACCGATTGAAT
GGTCCGGTGAAGCGTTTGGACTATGGTTTTCTGATGGTCCGCCGTTGGATTACCGTGGGAAGTTCGTTAA
ACCTTATCATTTAGAGGAAGGAGAAGTCGTAACAAGGTTTCCGTAG
>Thalassiosira_pseudonana
TGATCCTGCCAGTAGTCATACGCTCGTCTCAAAGATTAAGCCATGCATGTCTAAGTATAACTCTTTTACT
TTGAAAACTGCGAACGGCTCATTATATCAGTTATAGTTTATTTGATAGTCCCTTACTACTTGGATACCCG
TAGTAATTCTAGAGCTAATACATGCATCAATACCCAACTGTTCGCGGAAGGGTAGTATTTATTAGGTATA
AACCATCACTCTTCGGAGTTGAAATGGTGATTCATAATAACTTTTCGAATCGCACGGCTCTATGCCGGCG
ATGGATCATTCAAGTTTCTGCCCTATCAGCTTTGGATGGTAGTGTATTGGACTACCATGGCTTTAACGGG
TAACGAATTGTTAGGGCAAGATTTCGGAGAGGGAGCCTGAGAGACGGCTACCACATCCAAGGAAGGCAGC
AGGCGCGTAAATTACCCAATCCTGACACAGGGAGGTAGTGACAATAAATAACAATGCCGGGCCTTTACAG
GTCTGGCAATTGGAATGAGAACAATTTAAATCCCTTATCGAGTATCAATTGGAGGGCAAGTCTGGTGCCA
GCAGCCGCGGTAATTCCAGCTCCAATAGCGTATATTAAAGTTGTTGCAGTTAAAAAGCTCGTAGTTGGAT
TTCTGGCAGGAGCGGCCGGTCACGCACTCTGTGTGTGAACTTGCGCTGTCTCTGGCCATCCTTGGGGAGA
TCCTGTTTGGCATTAAGTTGTCGGGCAGGGGATACCCATCGTTTACTGTGAAAAAATTAGAGTGTTTAAA
GCAGGCTTATGCCGTTGAATATATTAGCATGGAATAATAAGATAGGACTTCGGAACTATTTTGTTGGTTT
GCGTTACGAAGTAATGATTAATAGGGACAGTTGGGGGTATTCGTATTTCGTTGTCAGAGGTGAAATTCTT
GGATTTCCGAAAGACGAACTACTGCGAAAGCATTTACCAAGGATGTTTTCATTAATCAAGAACGAAAGTT
AGGGGATCGAAGATGATTAGATACCATCGTAGTCTTAACCATAAACTATGCCGACTCAGGATTGGCGGTT
GTTTTTTGACTCCGTCAGCACTGTATGAGAAATCAAAGTCTTTGGGTTCCGGGGGGAGTATGGTCGCAAG
GCTGAAACTTAAAGAAATTGACGGAAGGGCACCACCAGGAGTGGAACCTGCGGCTTAATTTGACTCAACA
CGGGAAAACTTACCAGGTCCAGACATAGTGAGGATTGACAGATTGAGAGTTCTTTCTTGATTCTATGGGT
GGTGGTGCATGGCCGTTCTTAGTTGGTGGAGTGATTTGTCTGGTTAATTCCGTTAACGAACGAGACCGCC
GCCTGCTAAATAGTTCTACTAATGGTTTTTCATTGGTAAGAGCTTCTTAGAGGGACGTTCATTCTACAAG
ATGAAGGAAGATGGCGGCAATAACAGGTCTGTGATGCCCTTAGATGTCCTGGGCCGCACGCSCGTTACAC
TGATGCACTCAACGAGCATATAACCTTGGCCGAGAGGCCTGGGTAATCTTGTTAACTTGCATCGTGATAG
GGATCGATTATTGCAATTTTTAATCGTGAACGAGGAATTCCTAGTAATCGCAGTTCATCAAACTGCAATG
ATTACGTCCCTGCCCTTTGTACACACCGCCCGTCGCACCTACCGATTGAATGGTCCGGTGAGGACTCGGG
ATTGTGGTTTGGCTCCTTCATTGGGGCCTGACCGCGAGAACTTGTCCGAACCTTATCATTTAGAGGAAGG
TGAAGTCGTAACAAGGTTTCCGTAGTTGAACCTGCAGAAGGAT
>Chlorella_vulgaris
TACCTGGTTGATCCTGCCAGTAGTCATATGCTTGTCTCAAAGATTAAGCCATGCATGTCTAAGTATAAACTGCTTTATAC
TGTGAAACTGCGAATGGCTCATTAAATCAGTTATAGTTTATTTGATGGTACTTACTACTCGGATACCCGTAGTAAATCTA
GAGCTAATACGTGCGTAAATCCCGACTTCTGGAAGGGACGTATTTATTAGATAAAAGGCCGACCGGGCTTCTGCCCGACT
CGCGGTGAATCATGATAACTTCACGAATCGCATGGCCTTGTGCCGGCGATGTTTCATTCAAATTTCTGCCCTATCAACTT
TTGATGGTAGGATAGAGGCCTACCATGGTGGTAACGGGTGACGGAGGATTAGGGTTCGATTCCGGAGAGGGAGCCTGAGA
AACGGCTACCACATCCAAGGAAGGCAGCAGGCGCGCAAATTACCCAATCCTGACACAGGGAGGTAGTGACAATAAATAAC
AATACTGGGCCTTTTCAGGTCTGGTAATTGGAATGAGTACAATCTAAACCCCTTAACGAGGATCAATTGGAGGGCAAGTC
TGGTGCCAGCAGCCGCGGTAATTCCAGCTCCAATAGCGTATATTTAAGTTGCTGCAGTTAAAAAGCTCGTAGTTGGATTT
CGGGTGGGACCTGCCGGTCCGCCGTTTCGGTGTGCACTGGCAGGGCTCACCTTGTTGCCGGGGACGGGCTCCTGGGCTTC
ACTGTCCGGGACTCGGAGTCGGCGCTGTTACTTTGAGTAAATTAGAGTGTTCAAAGCAGGCCTACGCTCTGAATACATTA
GCATGGAATAACACGATAGGACTCTGGCCTATCCTGTTGGTCTGTAGGACCGGAGTAATGATTAAGAGGGACAGTCGGGG
GCATTCGTATTTCATTGTCAGAGGTGAAATTCTTGGATTTATGAAAGACGAACTACTGCGAAAGCATTTGCCAAGGATGT
TTTCATTAATCAAGAACGAAAGTTGGGGGCTCGAAGACGATTAGATACCGTCCTAGTCTCAACCATAAACGATGCCGACT
AGGGATCGGCGGATGTTTCTTCGATGACTCCGCCGGCACCTTATGAGAAATCAAAGTTTTTGGGTTCCGGGGGGAGTATG
GTCGCAAGGCTGAAACTTAAAGGAATTGACGGAAGGGCACCACCAGGCGTGGAGCCTGCGGCTTAATTTGACTCAACACG
GGAAAACTTACCAGGTCCAGACATAGTGAGGATTGACAGATTGAGAGCTCTTTCTTGATTCTATGGGTGGTGGTGCATGG
CCGTTCTTAGTTGGTGGGTTGCCTTGTCAGGTTGATTCCGGTAACGAACGAGACCTCAGCCTGCTAAATAGTCACGGTTG
GTTCGCCAGCCGGCGGACTTCTTAGAGGGACTATTGGCGACTAGCCAATGGAAGCATGAGGCAATAACAGGTCTGTGATG
CCCTTAGATGTTCTGGGCCGCACGCGCGCTACACTGATGCATTCAACGAGCCTAGCCTTGGCCGAGAGGCCCGGGTAATC
TTCGAAACTGCATCGTGATGGGGATAGATTATTGCAATTATTAATCTTCAACGAGGAATGCCTAGTAAGCGCAAGTCATC
AGCTTGCGTTGATTACGTCCCTGCCCTTTGTACACACCGCCCGTCGCTCCTACCGATTGGGTGTGCTGGTGAAGTGTTCG
GATTGGCGACCTGGGGCGGTCTCCGCTCTCGGCCGCCGAGAAGTTCATTAAACCCTCCCACCTAGAGGAAGGAGAAGTCG
TAACAAGGTTTCCGTAGGTGAACCTGCGGAAGGATCATTG
