# Supplementary material for: Use of De Novo Transcriptome Libraries to Characterize a Novel Oleaginous Marine Chlorella Species during the Accumulation of Triacylglycerols
Source: PLoS One. 2016 Feb 3;11(2):e0147527. doi: 10.1371/journal.pone.0147527 (PMC4740408; doi:10.1371/journal.pone.0147527)
Supplement: S2 File — (FASTA) [file pone.0147527.s005.fasta]

>c10_g1
GTTACATTTTCGACTCTAACAAATAACGAATTTGATTAATATATACTCATGCCAGTGCCGATCGTTGTCCACAACTGCTGGACGTGGACGTCCACGCTGAAGCGATAGCTAGTTCTTTGTTATGTTTTAGCACCATACCCAATATAACACGGAATGGATATCGATGTTTTGGGTAGGGAAGATATTTTGTCTCGGTTTCGACAGTTGCAAGAGCAGGTACTCCAGCAGCTTCCGATGACGTGTTTGATCTGTAAACTTGCCTGCGATCAATCGGAAACGCAACAGTTTGAACACGTTATATCACATCTTTTGCTTGTTTATGTCCAGTTAGAAATCGAGAAACGAAAGAATGCGCAGCTTAACGAGGAAATCAAGCGGGTGAAGGAGCACAGCCTGGCTGCGCAAAAGCAAGTCGAGCAAGAAGAAGAGTATATCACCAACAAATTGCTGCAGAGGCTGACAGAGCTGAAGCGGGAGAAGCAGAGCCTGGCCAACGAGGTCGAGGCAGAGGAGGACTACCTGGTGAACACCCTGCAGCGGCGGTTGTCCCAGCTGAGCAAGGAGAAGTCAGAGATTGAGTCTAAGCTAGAGATGGAGCAAGAGTACATCACCAACAACCTGCTGCGCAAGATGAGCGAGCTGGAGGCGGAGAAGGCCAAGTTGTCGCGCGAGAAGACCGACTTGGAGAACACGCTGGAGGCAGAGCAGGAGTACATCTCCAGGAAGCTGTCAAAGCAGGTGGAACAGCTGGGCGCCGAGAAGATGTCGCTACAGAGAGAGAAGACCGACCTGCAGCGACAGGTTGGCCGCCTGGTTGGCAGCGTGGAACGGCTGGCCAAGGAAAAGGTGGAGCTGGAGTCGCAGTTTGAGATGGAGGAGGAGCAGATAGTGAATAGGCTGCAGAGGCAGCTGCAGGCAGTGACCAGCGCATATAGAGCGCTGGAGGCACGGGCAGAGGCTTGCGGGATGTCGCCCCGGGACGGGGGACCCGCTACGCACATTGATTCCACAACCGAGTGGGTCTACGGTCGCTCCCCCAGCCGCAGCAGCGATCGTCTGCTGGGCGTGCGAAGGCAGCGCTCACGCAGCGTGAGCAGTACGGGGTCCTTCAACGATCCCGCCCCCATCTCCACCGGAGGCACCATGGGCAGCAGCTACCTGCAACAATCCCTGGGGGGGCCCCCCGACCTCCGCCGTCGCTCCTCTTCCTCTGTTACCCACCACCGTCTGTCCACCCCCAGTGGCAGCGGCCAGGTGTCCTCCGCCTCGGTTCCCGCGTCGCCACAGGCTGCGGCGACTGCAGCAGCTGCGGCGGCTGGGGGGCTGGGAGGCGTGGACCAGCTGGCACATCAGCTTGCCCACACTACCATGTGACACTGCACTGCCGTACCAGTAGGCATATCCGCGTTGCAGGTATTGGAGGCAGTGCGGGGTGGGGACTGTTGCGGCAAATCGCAGGAGGGGGTTTAACAAAACTCAGCTCTGGCAAGAAGAGGGGATGGTGGGTCCAGCGCACGTCTCTCTTCTAATTGAGGATGCTCTTCTTTTGTGCCGCAATACCAGTTTCTGGGGGTCTGAGCTGAAACTGTTGTGAAGACTCGGGTAGGTGCAGGACATTGTAGGGTCCACTAGGGGAAAAGCATGTACACAGGGTTTTGTGCAAAGCCGGAGTTTGGTAACGTCAATGTTTGCATGGTTCACATGCCGAGTAGGTAGAAAGAGCGCACCCCAGGGAATGGAAGGTCAGAGGGAACAGGATAGCTGCTTTTTCAGGGGCTGGGGGAGGAGGGCAGCTGCGGCTTTGATGGCAGGACTAAGGAGATGATATGAGAGCATGTGAAAGGATGTGATTGTGAGGGATTGGTCCAGAGATATGATCAGAGAAGTTTGTGGAGATGGGGCGCAAACTGAAGGGATCAGTTGTAACTGTTACGATGTGCAAAATGACATCATCGTTCTGCTTGAAAGGTCCCAACTGTGATAGGCATGTCGTGAATTACCATCGTGAATTACCATCGCGAATTATTTGCAAAAGATGGGGTGGACATGGAAAGAGGGCAACACATCTGATGAATGCTCAGTATGCATTTTTTTCATGCACTAGATGTGCATGCACTAGTAATTGATGGGAGCAGACATCATTGGTGTGGGTACTAGCAATGCATCTGCGCTAGATTTGACTGATTGCAACGTGCCAGATTTGACTGAGTGCAATTCAGCCAAATATTCAGTCATGTTACCACATGGTGGGATGGATATCACAGGCAGCAAGCATGCAATTTTTGAAAAGTTCATTTTGTGTGTATGAATGGTGCACTCTTTTCACTTTCCAAACCAGCTTGACACAGTGTCCGACACGTCGTCCAGCACCCCTCCATCTCCGTTTTCCTCCGCCCCTTCCCCTTCATCAGACGTGC
>c1000_g1
GGAACTCGCCAAAGCCAAATCCTATCTTGCCGCGCGTAAGGTTGTCGAGAAAGCCAAAGGCGTTTTGATGCAGCAGCGCGGTCTTTCAGAAGAAGAGGCCTATCAGCTTTTGCGCAAGACGGCGATGAACGAAGGAAAACCGATTTTTCAGATTGCGGACAATCTTTTGGCAGTCGCCAAATTGCTCAAAGGTTGAGCGATTGCTGTGAAAAACGCGGGCAGCGTGATCAAGCATTATGCAGGACATGAGAAAAATCATCTTTAATATCAATTACTTGTTGCACTGCAGCAAAAATAGTTTTTAGAGTTTTCATGCCGGGCCGATGAAGGCCCAGCATCAAAGGCCGGATTGCCAAGGGCGGCAGAGCGCGGCTGACTGCGAGAATTGAAACACGGGCAAAGGCGTCCGCATGGCGATGAAAATCGCCGGCGGGCGCCTTTTCTTTTGCCGATGGGGTGAGCAGATGACGACATCGAAGATGACACGGCAAATGGTGGCGGGGACATTGGCGGGGCTTTGCGCGCTGCCGGTGGTAGCGGCGCATGCGGATGAGCTGGGCGCTGCGCTGGCGGAAACGAAACCGCTGATCGACCTCCGCGCGCGGGCGGAATTCGTCGATCAGGACGGTTTTGCCAATAATGCGCGCGCTTACACGCTACGTGAGCGCCTCGGCTTTGAGACGGGCAGTTTTTACGGTTTCTCGCTTCTGGCGGAAATCGAATCCGTGCAGGCGCTGGGCCCGGAAGATTTCAACAGCACGGCGAACGGGCGCACCGCCTATCCTGTCGTTGCGGACCCGGAGGCCAGCGAGCTCAACCGACTGCAGCTTACCTATGAAGGTATTCCAGACACGAAGATCGTTGCGGGGCGTCAGCGGATCATCCTCGATGATGCGCGCTTCGTCGGCAATGTGGGCTGGCGGCAGAATGAGCAGACTTTCGACGCGGCGCTCGTTGCCAATAGCTCGCTTCCCGGTGTGACGGCGACTTACGCTTATATCGATGAAGTGCACCGGATTTTTTCCGATAAGAGCCCGATCGGCAATTTCGACAGCGACAGCCATCTCATCAATCTGGGCTATAGCGGGATCGAAGGCCTGACGCTTACCGGCTTTGCCTATCTCTTGGATTTCGACAACGCGGCCG
>c10000_g1
GTTCGGTCGTCCAGGGGTAAAATTTACTACCAGTGGCTCCAATCACCATGGTCTTTTTGGAGCCTAGCTTGCCTAGGGGGCTAGTGAGTACTGAATGCTCTGCTCCAGTGTCTATCAGGAAGTTGACGGGAGTCCCCTCCACGGACAAAGTTACCCTAGGCTCAGGGAGGGGGTCTGAGCCCCGACTTCCCTAATCATCTTCTAGGGTCAGGACCTTGGATCGCTCCCGGTTTTTAGGGCAATCTCTAGCCCAGTGTCCTTTCTCTTTGCAATAGGCGCATTGGTCTTTTTCCAGTGGTATCTTTCTGCCACCTGGCGGTTTCACTGCCCTGTTGCCCAGGAGCCCTATTTTACCTTTTCCTGACTGTCTATCATTCACAACTGCGGCCAAAATTTTACTCAGATTTCTCTCCTGACGGCGATCCCGTCTATTTTCCCTCTCCTCCATTTCTTTCTTCTCTCTCTCCTGCCTCTCTTCTTCTGTTTCCCTCTTATGATAGACTTTCTCTGCTTCTTTTACTAAATCTTGGAGCGTATGATCTTGGAGCCCCTCCAGACTTTGCAGCTTTTTCTTAATGTCGGGAGCGGACTGACCAATGAAGGCCATGGCTACAGCGGCTCTCTGCCCCTCTGACAAGGGGTCAAAAGGGGTGTATCTCCTATATGCCTCCATTAGACGCTCAAGGAAGACTGAGGGTGGTTCAGTCTGCCCCTGCAAGACCTCTCTTACCTTAGCCAAATTGGTGGGCCGTCTAGCGGCTCCTCTGAGACCTGCCACTAGAGTCCGGCGATAGACAAGGAGGCGTCCCCTACCTTCCGCGGTGTTGTAGTCCCAGTTGGGGCGGTTCAAGGGGAAAGCCTCGTCCACGAGGTTAGGGAGGGCAGTGGGTGTGCCGTCCTCTCCTAGAACATTTTTTCTCGCCTCCATCAGGATTCTTTCTCTTTCTTCTGTGGTAAAAAGAACCTGCAAAAGCTGCTGACAATCATCCCAAGTGGGTTGATGAGAGAACATAAGTGACTCAAGGAGCCCAGTAAGCCCAGAGGGGTTCTCTGAGAAAGGTGGGTGGTTAGTTTTCCAATTATATAAATCAGAAGAGGAA
>c10001_g1
GTGTGATTTTCCATATTATAGACCTGCTCAAACTGTTTAAGGGTTATGCTTCCGGTATTTCTATTGTTGCTCGCATGTCCATGTCAATAGTTATCCTGCACTTTCTCCTGACATTCGGAACTCGGCAAATTTTACAAGGATGGATGTAATTGAAAATGTATCAAGGGTTCCTGCTGGTGTCTTCGTATCTGAAGATGTCGACAGCACGCCATCCATGACGAAAGGCCTACAAAGCAACCTCCTTTTACAAAACTCGCTTTCTGACCTCCCTAATAGCACTGAATCTTGTATGCCAACTGAAAAAGATTACGCCTTCTTGCAGCAGCAGGCCATCGTGTTGGGCGCGCAGGCAGCCTTTGTTGATGGGGTAAACTTTTGCCAGACTAGCCGTTTAAGCGGCAACGAAGGTCGAACGGTTATCAATTCAATTTTGGAAGGTCTTTGTCTTCCTACTGAAGATGAGGTCAAAACTGTATCGGGTTTGCGCACCGACAACACTGACGACAATACAGCAGTGCAAGGATATTCACTCACTGGCGCAGTGCCTGGGCAGACTGTACAAGTTTCAGCCAACATGTCCCACGACCCACAACAGTTTTCGAAATCTTATTTCCTTGGATCAGCGTCATTGTCTACGCCCTCAGTCCCCATCTTGAAGTCAACGCCACTGCAGCCAGAAGTCCTCCCTATGAAGAGGCCGGTCCCCAGAAAGCGTCGAGCCCGTATTCTGAAGGATGGCCAGCTCACAATGATAGTATATGGCCAGAATGAAGCCCTCCTCTGGGCCAAACGTGTTGCAGTATTTCAGCAAGCTATGCGGCAGGTCCTGGGAGATCGTCGAAAGGCTTTTACATGGTCAGGATCGGTCATCGATTCGGTGGTGGGAGCATTTCTCACTCAGAACGTGAGCGACTTCTTGTCCAGCAAAGCTTTCATGGAGCTAGCCAGCAGGTTTCCAGTGACTGATGCCCAGAGCTCTCAAGCGCCCAGGGAGCCTGCCCAAGGAGATGCAGCGTCAGCACGTGCAGATCCCATGCAGGGAGAGGATCTTGACAGCAATCCTGCTCTTAAAGCCTGTATAGCACCCTTTGCTGACAAGGAAAACATGTTGTGTGGTATGGACTGCCAAGACAGCGTGGATTGGGAGGCAGTGCGGACTGCGCCTTCAGACTTGCTCTCAGATGCCATCAAGTGCCGCGGCATGCAGTTCTTCCTGGCAAAGCGAATCCAGGGCTTCCTGAACTCCGTGGTGGAACACAACAAATCGCGCCTGGCACAGGAGCGGGCGATGCAGAGAGGGCCGCGTCTGCAGCAGGAAGGGCTACCAGAAGACATGACAGCACCTCAGAAGCTGCTTGGGGAGGGACAGGTAGAGGAGCAGCAGGGATTGCACAGCGCCCAGCAGGCGCAGCAGGAGGAGCCAAGCCAAGAGCAGCATGTATCATTGGAGGCTATGGGCATCATGTCGCCAGGCCGCGACCCTGGGGTGTTTGGCAGTGGAGACGAGCTTGTGGCTGACCCGGAGCGCAAGCACACGTTGCTCAGCAGCCAGGAGGTTGCTCCGCACCCCCTGCACCACCCCAGCGGCCCTCACAGCTCCCCTTCTCACCAGGGCTCAGAATGCGTGGAATGCAACTCCCCCCTGTCCCCCAAGCAGCAGGGCAGGCATGGGCTTGAGAACGCTCCCTGGGGAGGCCATGAGGAGATGGCCCAGCATGCCGGATTCCCTACTGGATCAGGCACGCCTAGGGGAGGCAGCGTCAGCTGCCAGGGGCCGGCAGTCGATACTCCCGAGAAGGAAGCACCTCTGCGGCAGCTCTCCCTGCAGACTCCGAGTGCAGGTGCATCGAAGAGGGAGCCGGCAAGGGGGGTGGGGGATGCG
>c100014_g1
GTGGCATGCATCGGGGACGGGAGCTTCCAGATGACGGCGCAGGCGGTGTCCGACATGCTGCGGGCTCGCGCCAACCCCGTCATCATGCTCATCAACAACGCCGGGTACACCATCGAGGTGGAGATCCACGATGGGCCCTACAACGTCATCAAGAATTGGGATTACGTAAAGTTTGTGGAGGCGGTGCACAACGGCGATGGAGAGCTCTTCGCCTGCAGGGTCCGCACCGAGGCAGAGCTGGTGGATGCCTTGGCGAAGGTGAAGGGGGAAGCTGCCCAGAAGCTGTGCTTCATCGAGTGCATCATTGACAAGGACGACTGCAGCAAGGAGCTGCTGGAGTTTGGGGCGCTGGTGTCCGCCCACAACAGCAAGCCCCCCGTGTACAATTGACGTGCCAGGCCGCTCTCAACTGGGGGGGGGGTTCCTAGGTTGTACCCCCGGTGACTCACCCGGAACCCGTGGCGAGGATTGTGACCTTGACCGAGCATGCTTGTTTGTGATTCACACGGATCATGGTCATGTAGAGCACTGCCTCACCCCTATGAGTGGTGTGCGTGTGTACGCGTGAAGGCTGCGTTGTAGAGGGGCACCGCTGCATGCAAAGTTTGGATTCCCTACACGTCACCAGATCGTTTGTTTGCACTCGTTGATTGAATTCCCGTTGTGCCCCGTCCTGCATCCTGCCCCTCATGGTGTTGTTGGTTCTCTGGTGAACGTCAAGTGCATGGCTGCGGGTGTTGGTCGCG
>c10002_g1
CCCATGACGGTGAGCAAGGCCAGGTTTGAGCAGAAGGGCGAGGCCTACGTGGCCAAGCAGGACGCCGGCAAGAAGAGAGCCAAGAAGAAGGTGCTGCAAAAGCTGGAGAAGGACCTGGGCTGGGCAGGGTTTGACGACATACTGAAGCCACAGCAGGCACGCACTTCTCGCTAACAGCACCCCCTTGCACCCACTCACTCTACACCCTGCACCCAGGACCCCCCTGTGCTCCTCCCTGCTGCCACTTGCATCCCTGCTCACAACCAGGAGCAAGGCGCTGTGCCGGCGTTGATTGTGCTGCTGCTGCTGCTGCTCCTGAGAGCAAGGCAGGGCACGCAGCACCACTCTGGCAGCGGGGAGAAGCCAAATCCTCTCATCTGGGTGTGCATCTTGGGAACCCATGCCTGGGCTGCATACAAGCAGCACGACACTTCTGCACTGTATGAATGCATTCAAAAAATCAGTTCCTGGGCATGCTCTCACCACTCTTTCAAAATCCACGCCCGCTTGCCCAGTTCTTCAGCACATCACAACTCTGCTCTGTTCTATTGCATGTGAAACCCGTCACCTCCTCCCCCCGTTCTAGGTGACCGTGGTGCTGAAGGGAATGTTTCACCCTGACGAGTTGGTGGCAGAACCTTCCTACAAGGAGGAGCTGGAGGCAGACCTCAAGACGGAGTGTACCAAGCTCGGCCCAGTGGACAAGGTGCGCATCTTCGCACAAAACCCCGACGGCATGGTGAGCGTGAAGTTCAAGACAGAGGAGGGGGCCAACGCATGCCTGCACGTCATGAATGGACGTTTTTTTGCTGGTAGGCAGTTGGAGGCCTTCAAGTGGGACGGCATCACAAATTACAACGTCAAGGTGAAGGAGACTGAGGCTGAGCAGATGGCAAGGTTGGAAAAGTTTGCCAAGGAGCTTGAGGGGGGACAGCAGGCCTAGGTCAACTGTGAGGCAGCGGCA
>c10003_g1
TATTGCCCGCGTCCGCTACCTCCCGCACACCAGCATTGCCCCTCCGTCCATCGGCCCACCCCCCCGAGTCCTCTGCGGTGTGATCCACTCCAGCGGACGCTGCGGCGGGAGATTCACCTGTACTGCTATTCGTGCTTGCACCCACGGTTGCGGTGGGACGGGCGCTGAGGGTCACATCGTGGCTCTCAGGAACGAGGGAAGGGGGGGAGCGGGTGCCTGCCCTGGTGGCCTGCACTCCCTCTTCCTCGGTGATGGCCAGCAAGGGCTGCAGAGGGGGCATGACGGCTTGGGCAATGGCGTCAGCAGCCACTGCCGGCGCCAGCTCCGCTACAATGATTCGCTTCATGCTGTCGCCATCCAAGGGCCAATCACCGGCAGAAGACCCCTCTGCCCGCCATGCCCCCCGGGGAACGGCAGCTGCCACAACGTGCTTCAGCAGGGACAGGCCCCTCTGCTGCTGCCGCTTGGTGCGCTGAGCACGCCGGGCTTCCTGCTGCCTGGCCAGCTGCTGCGACTGGACCAGGATGTCCACCAATCTAGCCCTGTAGCTGAACATTCGGTGCCCAGCGAGGAAGGGCCGCCACTGGGGGGTGGGGGCGCCCCCTCCTGCCGGCCCGCTTTCGGATGCTGAGGTGGCACCTGCCTCTGCTGACATGGCAGCAGCAGCGGCCACCATGTCAGCGCCGTCCAGCTTGCCCACTAGCTGCTCCTGGCGCGAAGACGTGGCGGGCGGCAGCAGCTCGACTTGGGTCCCGAAATGGGTGAAGGTAGGGAGGGTGGGGTAGGAGGGGAGCAGCCGTGATGCGCCTGCTTTTGTGGCGTCCCTCACCGCCAGGAGGCGCCCCGTCGCCCATGCCAGCCTCCCCGTCTGCCCAGGGGTGGTGCTTCCCTCCTGGGATTCCCCGGGGGAACCCGCAGCTCCCTCCTCCTCCACTCCTGCTGAACGCTGTCCCCGCAGGCCTGAATTCTCCCCTGCCCTGCTGTCCATGAAGTCTCTGGCCTTGTCTGCTGAGCCTGCTGTGGCAGCGGTCTGCTGGGAGGGCTCGGGGCTCTGCGGGCCGGCGGTACGGCGCTCTGATCTCCGCACCGCCGCCCCAACCTTGGAGAAGAACTTTCCCTGCCCTCTGCTGCCGCCCTCTGCGCTGTGGGTAGCCACAGTGGCGGTGGAGATTGCAGTGCTGCCCGTCTGGCTGGCAGCATGCTGCAACGCGTGTGTTGGGCCGCGGCGCTGTGCTGCGCGGGCGTCGATGTCGGCAGCAGACCGTTCGTGGCCACCACCGGATTGAGGGGGATGGCCCCCTGCAGCAGCTGGGCGCGTCTGCGCAGCTGAGGGGTGGGGGTGAGGGGAGGAGCGTCGTAGTGCCCTGAAGATGAACAGCTTGGGCACCGGGTCCTCTGGGAGGGAGTAGCTGACAAAGTAGGGGTCCCAGGCGTTGGAGTGCACGTGGGCGGCAAGGGCGTCATTCCCAAAGGCAGGGCAGCCAAAGCACAGGCAGCGCAGCTGGGCGGGGGGCGGGCGAGCGTGGAGGAGGGTCAACAGCCGCAGCATGCACAGCGCAGCAACAGCACCCCCCAGACTGTGGCCGCACAAGATGAGCCTCAGGCCGCGCTGCCTGGCGTGCAGGTACAGCGCATCTATGGGGATGCCCTGGGAGCGGCTGAGGAAGCCTCGGTGCGCGCCTGCCCCTGCCGTGGCTGGGGCGGGGCCTACTTTTCCTTCTTTCCAGAGCTCATGAAGGAGCAGATTGGAGTCTGCCATAAAGTCTCGCAGCTCTTTGGTCCCCATGAAGCACACATACAATGCCCCAGGGGCTGCCCCCAGCATGTACCGATGGCTTATGTTTTTTCGAGAAAACTGTATTCGTTCCAGTGATACACAGCCATTAGGAAACTGTAGCACAAACGAGTTGAGCGCAGCCAGCGCAGTGTTGGTTCCCTCTCCATCAGCTTTATACACGCACTCAGACAGCAGGAGGCTGTTTGTCAGGTCCTGGAATATCAGGTCAGCTGTTCAGGTCAGGTGTGAAAAGCAATTTGAGCATCAACACTTGGAAACCCGGATGACCCGCTCCAGTGGATACTTCGGCTGGCAGGATATTTAGCTACCTGCATTTCAGCTGTGCTTGTGATGCCAAGCGAAGATCGAAAGTGTGGTAATTGTTCCTGTGTACTGAGCATGCCGAACCCTTGCGAACTTCACTCCGAAACCTCTTTTGAAAACCACCCCCTGTTCTTTCCTTCGCTCCCTTGCTTCTTGACAAAAGGCTTGAGTCTGCATGATAGATACACCACTTTCATTATCGGAGGTCATTCACACTATGATGAAACATGCTATCGAGGATATTCTCGGAACTAGGCAAAAC
>c10004_g1
GGGGTACCAGAGCATACAACAGGGTACGTGTAGGCGAGCCCCACCTCACTCACAACGTATGCCCAGCCTGGGATTTTTGTATTAGAGTGGGCGCCAGCAGAGTTGGTTGGTCCCCCGTCTTTGCTTGAAGTTTTCAGTGGCCCTATAAATCAACAAGGGAGACATCATCCCAGCATTGTTTTATATTCACCAGTGTTGTAGCGCCAACCCTGGTTTCTCTGCAGGTACACCAACCCGTATCACTAATAGGTTATTCCATTTTTAAGTCCTACATGTAATAAACCCTTAATGAACTCCATAACACTTTCCTGATCATGCGTTGTATTGTATGGCGCTTTGCTAACCCTACTGTGAATGTGTGTTTGGTAATGCAGGGAAGGAGTACGCTGTCGTGGG
>c10005_g1
TTCTTCTTTCAATTTTGACAGTACCTTGTTACGTGATAGCATCGGTTTGCATAGTGGCAGTTTCGAGGTTGGGACTGGGGGCGCGTCTCTTGGCCCCGCTTGGCCCTGGCTTGATCAGCCCACTGCAATTTCTGTGTCCCGAAACAATATGGATATGAACAACAGTCGCTTCGACTTGATACGCGATATTGGGAGTGGGAACTTTGGGGTGGCTAAGTTGATGCGTGACAAAAAGACAGGAGAGCTTGTAGCAGTTAAATTCATTGAGCGAGGCGAGAAGATAGACAAGAACGTGGAGCGCGAGCTTCTGAACCATCGGCAACTCAGCGGTCACCCCAACATTATCCGTTTCAAAGAGGTTTTCCTCACTTCAACCCATCTAGGCATAGCTATGGAATATGCAGCAGGTGGAGAGCTATTTGACAGAATTGTCAAAGCAGGGCGATTTTCTGAGGATGAAGCGCGGTACTTTTTCCAGCAGCTGATATCAGGAGTGGCATGGTGTCACAAAGAGGGTGTTTGCCATCGAGATTTGAAACTGGAAAACACGCTGTTGGATGGACGACCAGCACCTCGCTTGAAAATCTGTGATTTTGGTTATTCCAAGTCAGCAGTATTCGACTCACAACCAAAGTCAACAGTCGGCACACCCGCTTATATCGCTCCCGAAGTGCTTTCACGAAAACAGTACGATGGAGAGGTTGCTGATGTGTGGAGCTGTGGGGTAACCCTGTACGTGATGTTGGTGGGGGCGTATCCGTTTGAGGACCCGGCAGATCCACGCAACTTCAGGAAAACAATCCAGCGAATCATGAGCGTCAAGTACAGCTTCCCGGCCAATCTTCATCTCTCCAAGGACTGCTTAGATCTTATCTCTCGTATTTTTGTGGCCAATCCAGCGCAGAGGTGTTCCATATCCCATATCAAGGCACACCCTTGGTTTTTGAAAAACCTGCCAGAGGAGTTGAAGGACGGAGGCGTGAAAGTTCAGAGTCTTGCGCCTGCTTGCCCTCAGTCTATCGAAGACATCCGAGCACTTGTGCAGCAGGCGCGAAGCAAAAGTCCGGCTCCAGTGGTAAACAATGTCAGGGATTTCAATGAAGAGGATTACATGGATGGAGATTTGATGGATGAAGAGCTGGTTGAGTAGTGTGTAGAAATAATTGTCACAATCGCAGCGGGGTTGCCAGGGATGGTGTTTGTTTTTCCATTTGCTGAGTTATCTTGTTTCCTAATTTTGTAAACCTGGTATGAGTGTGTGAGAGAAGATTGGCACTAGAAGTGCTTGACTCTCCTGTATCCACTGAGGTTGTGTGTTTTCACTTCAACGCTTTTCACCTCGACCAGAATAGAGTTGGCATGTGCAAAAGTCAAGTTGGTGCATTTGATAGCAGGGTGCTGCAGGTGCAGAAGCACTGTGATTGTCTGCAAATGATTTGTGGACAATTAGACATTTGTCGTGATGGATGGTTTCTTGGCCTTAGCTTTCATTCACAATGCTCTTCAGTCTGTACTTGAGCATTTGCAGCATAGTGTGTTTACATCGATGAAGCGGTGAATGTGAAGAACTCGATAACGAAGCAGATAGTTTCAATCAAAATAAAAAAGCCTCTACAATTCATTCATTTATTCAGCAGAGATAATTAAAGGACCAACATTGTCTCCTGTAGCTGTATTATGCTTCACGTGTGCCCCGTTGCAAAGAGGGAAGGTGCCGGAACGCCAGCATCGACAGTACACAGCCTTTTTTTCAACATCCTTGGTGTTTACAAAATCCACCACCTTATCAACGTCCTTCTTGATATCGGGGTTGATTTTTGCCCCCTCTGCTCTGACAACTACGGTACGAGCCCTCTTCTTACTGACACTGAATGGGGCTGCCTTTAGGCCAGAATAGGAGCGAGCGGAGCACAGCATGTCGAGCAGAGAGATGCTTACGGTCTGTTGCGGGGAAAGCAGGTGTAGCAGTGACAAAATCGATAGGTAAATGCACAAGTTGCTACAATGAATTGGTTCTGCGCGCACTAATGCATCACCTCATCTACTTTCTACCAAGAGCTCCCGCCACGACCATGTGTGTTTTGCAAAACTTTTATTTAGATGTAGCTTTACTACTCGAAAGTGAATCAGAAGCAAGACATCAATATATAATATATTTTTTGCAAAGTGCTTCTCCGACTGAAACTGACTCACCAATGTTGATCTTACACTGATGCACTCAACCAAGCTTGTTGTGAGTTACGTCGACCTCAACCTCTCACCGTTCGCATTGATATGGCAGAACGTGGTGTGTAAAACTAGCTGCGCTTTGCCTTGCGTCTTGCTCTTCACTGAAACTACACCTGCTAGGCTAGGCTAGTGTCAGCACCGACTAGCTTAAGTTGCCGACTTAAATTCACAAGCACTTACGAGGGTATTAGGATGATCTCCAAGCATATGTGGCACTAAAGCACATGTACCAAATTTCATGATTACTTTTCACGCTTCCGCATGGCGTACGCCCCCAAGCCTGCTAGGCCGCCTACTAGAAG
>c100050_g1
GCGCTTGCATTAAAATTCTTGAGAAATAACTGTGTCCTCGTGTATCATATTTACAAATTTTAACAATCTTCCAATTGTCTGGCTTCAGCACAACCTTGCAGCTTCACTTCAGCTGATCTAGGGTTGACAACGAGGAAGTCAGGCCCGCAAACATCAGAAAAACTGGACAGCGCCACAAGCACCACGAAGGGCACAGCTCAAGCCACGTTAGAGGAGTTCCGGATTTTTGGCACAAATATCTGAAGGCAGTCACGAAAACACGTACATTGCAAAGCCAAACGACGCAATCGTTCTCACTATGGTAAACATTGAAGGTCACTGGCGACAGCGCATGCAAATGCGTTTCTCGACAGACCCCATCACCCATGCCCTGGTCTGTAAGAGCCTGTTGGGCACCGGCCATACAACCATAATCACAAGTGAACCAGGGTAAAGACCCAGGCACGCACAAAATCAAAGGGAAAGAAATACACAAGCTTCTACATGGGAGGGCATAAAGTTGAGGCAGGAAGAATGAGCCAACCCGAGTGCGGGAAGCAGGCACATCACTTGCCATGATGGAAAAATGCAGTCCAGACACGATTCAAAAGGTTCTAGATTCAGATAATTAGGAACAAAAAAAAACCCAAATAGGTTCTAGAATCAGAAATTAAAAACAAAAAATTTCAACACGTCCAGAGGACATTCAAAAGATACTTGCAAACTTGGTGGTCAAGGTGTTGGCAGCCATCCAAGGCCGGGTGCGGTTAATGCCAGCACACCCCTGCCAAGCAAAGCTTCGAGCCGGATTTTTTCAACATGCAGTTAGTTCAGATTTAATAAGGAAGGAGACACAATGCGGACCAGGACTATTTTGGGGCTGGTCCTGAACCATCCGAGAAATAAACAGGGACAGTGATGTTGATTGCAGCCCATTGAAGGAGGGGCCAGCTCCATGTAAAGCCCTGCAGGTGCAGACAGAAGTCTGAG
>c10006_g1
TTTGTGGATTACAATGTGTATTGAATTGCACAATCTGCTTGCTAGGGTACGCAAAAAATAGACTTAGCTGGTGCCGCGCTGAAAGCTGTACTGATACAGGCTGCCACCCCAAACACTTGGTTCCGTACCCAGGTACGTGTGAAACCCAGTTTTGTCTGTATTTCATGAAATGAACTTGGTACTGTCCGTATATACGGGCTGTAAGGGCCCTATTTATTAACATACTCTGACTTTTGGGAAAAGCCAAAGATCAACTTCTAACGATACAACCCCATGTATGTATCTATTTCAAATTCAGCGTGTGCGATATGAGTGAATATTCCACTGAGCTGAACAAGGGGACATTTTCCTGGTGCTTCCTTCACATAGCTTTGGCTCACGTACTTGCCCTATTTGTGACAGCAAGAAAAATGAAATTGAAATGACAAGCATTACCAACAACATCACATATGTTGCCTGAACAGTCACTATGCACCTGATTTCAAGTCAATAAGATATTTGCATTTTGCACGCTGCTGCTGGACAATTATCTACAAAAGGTGCGAAGATCTGACACTTGACGGTTTTTGGTTCAACTATCACCCTGCCTCTGCATCCAGCGCCGTTCTTCTACTCTTGCTTGTCGCCTCATTCGCTCTTGCTCAATGCGGTGTGGCCTCCTGCACCGAAACCTTGATACTAGGAAACACGTTTGGTCAGCAATTATATGTTGAATCAGTAACTCACTTCTCATCGAGTCTATAAAGCAAACGGTCGAGCGATTTCAAGGCGACAAAAATGCCTACTGCTCCACCAGTGACGCCCAGTAAGTTGCTGACCGCACCCATACTTGAAAACGATTATTTCTTAAACACTTTTCCTCTCCAACACGCACCCTCACACAAGATCAGATCGCCGATTTAAGTTGACACAATTTTTTGCTGTCTGATCGCGAGCGAG
>c10007_g1
CACAACAATAATTTTTCCAGTCGATATAGCATAAATCAAGCTGGAGACCCATTGATCGTCGGCGTGTTTGAAGTCATCCGTACTTTGGTTGTCCTTCTCTTTATCTGCATCCTTGTGTGGAATTTTCTGCAACAACAAAACCTTTTTCGGCTGAGATCATTACGATTTACGACGTATGCTTCGAATTGTTTAGAGTCGTTGGCTCATTGCTGATCCTATGCGCGGTCTGGGGGAGTGCCAGCAAGATGATACTTAATAAGTGGTGGTGCTTTGTGGCATGCATTCCTGTTATGCTTAGCGCCGGTGTCACATATACGTGAGGGATGCATATGGCACAAAGCTATCCCCTCGAGCAATCGTGGACCGTCGACGCTTCCTTCCATAACAAGCAATACTTCATTTGATATTCCATCACGGCTTTCTGTCTTCAGGTTTGCAATATGGGCGGAATCGCTAAAGAAAACGTACCAATTGGATCAGACTGCTCTCCAGTCAGTAGGCGCAGCTTGCAATATTGGTGGTTTTGCTGGCATCTTCTCGGGCATCGTTTACGACAGCCTAGAGAAGCATCCCAAGCTGGGACCCCGCTTGGTCCTGCTTATTGGTGCCTGTGCTAACAGTCTGGGCTACTTGGGTCTGTGGGCTGCTGCTACCAGGAGGTTTGATGCCCAGTATTGGCAGCTGCTGGTGCTGGCATTCATAGCTTGTAATGGAGGCACCTGGTTTGATTCCTCCAGCCTGGTGACTAATGTAAGAAATTTTCCAGCCCACCGCGGGTATGTGGTGGGAACGCTCAAGTCAGGCATCGGCTTGTCGGCCTCGCTGTACACAGCCATGTATACTGGCCTGCTTCAGAGCCAGGGCCCCCCCTCCTACCTGTTGTTCCTGGCGCTCATTCCCTCCCTGGCGGCGCTGCTGGGGTCGGTGTTCATCAACCATGTGCCCTTTGTTCAGAAGTCGGAGATGGAGGAGGGGCAGCACGTCTTCTCCACAGAGGGGCGGTTCCTCTTTGCAACCCAAGTGATTGCAACGCTGGCGGTTTACCTCATGACCACGGCGCTGACAGGCAGCATGCTGCCCTCCAGCGCCACGCTGCGCATGCTGGCCACTTTGGGCGCGCTGTTGCTGCTGCTCCCCCTAATGGTGGTGACTAGGGGTTCGGGGGGCCTGCAGGCCCGGCCAGCACACCCGCTGTGGAGGGAGGCAGAGGAGGGGCAGGTCATGCCGCACCACGCTGTGCGGCGGCACTTGAGAACAGGGCACCTGGTCCCCATACCAGACTCACCCCCCGCAGACTGCAGCGCTGCTGAAGAGGAGCAGCCGACGCAGGGTCCGGCTCCGTCCTCCCCAGCCAAAACTCAGCAGCAGCCGCGGCGTGAACTCCCTGAGGCCCCCGCCCAGCGGCACCAAGCAAAGATGCCAAGGGGGAGGGGGTGGCCCACAGCAGAAAAGGGAGGAGTTGGAAGGGCAGGAGGATCAGAAGACTTTGGCGGGGCAGGGGCAGCAGGGGAGTCAGTCCCGCTGCTGTCCCCGCTCTTGAGCGTGTCGGACAGCCTCGAAATCGATGGGAGCGGCTCCTCGTTGTCGATCCTTTCGGCTGCTTTGGTGGACGACGAGCGGGTGGGGCCAGAGGCACTCCCGTTGACCAGCACTGGAGGCAGTTGTAGGCGCCACAGGCAGCATGATGACGTCGGGAGGGGTGCGTTGCGGAAG
>c100075_g1
TTGGAAGGGAGATTGAGGGGGAGGGGTGTGGGAGAGGAAAGGGGAGTTTGAGAGGGATAGGAGGGAGGCTCCCTGGGTCCTCAACCCATAATTCTGAGACCCTTCCCTCGGCGTCGCCACCCATAACCCTGACAGGAAGCTCTCGCTGACGGCCAGCAGTCGCACCCCCGACGGCCCCCTCACGCCCCCCTCGGCTGGGCCCGCGTGGCAGGGCACCACACGTGCAGGAGGCGGTCGTAGAAGGAGCAGGTGGCCACCGTGCTCCTCCCGTCAGGGGACACTTCCCGGCACCAGTCCGCGCCGTACGCCAGGGTCCTCTGATGGGGGTACTCCTCCACCACCTTGATTCTGTCGCCGCCGCCGTGCGTCGCCCGCAGCAGCGCAAACCCGGAATGCATGCACGCGGCCAGGAGGAGCTCCGGGTCACAGGGGTGCCACTTCAGCCGCCACACGCCGCCACCCACCCCCACCTGCGCCGCCAGGAGGGGGCGGTGGGGGGAGCGGAGGTCCCACAGCCTAGCAGCTTCGTCGTAGCTTCCAGTGGCCACCAGGTGCTCCTGGAACGGGCTGCTTGCCACACAGCACACCCCCGCTGCGTGCGCTTTGCGATTGGACCATGCGGGGGCGTGCACCCCCTGCCGCACGTCCCACACCTTGAAGGCGCAGTCATCCCCGCCAGAGTACACCAGGGCGGGGTGGTGGTAGTCCGTGGCGGCGGCCCACGCCTCCAGCTCATGCCCTTGCCAGCTCAGCAGCGAGACCAAGGATGAGGGGGAGGCCTGGAAGTACTGGAGCGAGCCGTCGGAGTAGCTGGCGACGAGCGAGGACCCCTCCTCCCCCGCGCACCTGGCGTAGTCCAGAGACACAGCCAGGCTATCGGGTAAAGGGGGAGGGGTGCGACACTGTTCCTGTAACTGCCACGTGGACGCCTCGACGGTCTGCTGCGGGGGTGCCGCGGACAGCAGACAGACAGTGCCGTCCGCGAGTGCCGCCGCCAATACCGGGCGCGTGAGGCTCGATATGGGCGGGTGCCAGCGAATATCAAATATTCCCGGTAGATTATAAGTCGACACCTCCGACAGGGCGCCATCCGGTGTGAGGGTGTACATGAGGAGGCGCCCGTGGCGCTGCTGGGTGGCCTCGTCCAGCTGGTACGTGCCGACGGCAAGGAGACGGGGGTACTCGGGGTGCGGGCACCACTCAACTACGTCAGTGTTCAATTCCAGCGTGATGGCGTCTAACTGCTGCATGGCCACTGGCGAGGCTCACGCCACTGCCAGGAACACGCCGTCTTCGGCAAAGTTACAAGCAATTTCGCGACAGCATGCAGAATAAATCATATGTAAAAGTTGAA
>c10008_g1
GCGAAGAGGAGGGGCTGCTCCCCCCCGGCGTGGACCACCCCGAGGAGCATGCCGCCGGGCAGCGCCATCCCCAGTACCTGTTTGGGGCCCCCGCCGCGGAGCAGCCGGATGCGGCGGCTGCCGCGCAGCACGCCGCGTACGCCGGCTACGACCCCTCTGCATATGCGGGGTACGAGCAGTACGGCGCGTACTACGACCCGGCCACGGGGATGTTCTACGACTACACAGGGGCGGATGGGCACGCCGCGCTGGAGGGCGGGGGCCCGGGGGCGGCTGTGCAGCAGGCCCAGCAGCAGCAGGGCGCCAGCCAGTCGAACCTGGAGCCGCCGCGCATCAAACCTCGCGTGCCACGCAGCAGACGGAAGAAGGGCGGGGAGGCCGGCGGGTGTGATGGGGCCACGCAGCCCATTGAGGTGCCCCTGCCGGCGGGGTGGGAGGAGAAGCAGAAGTCCAAGATGGAGGAGGCAGCCGCCAAGATGGCTGCAGCCGCCGCTGCACGGGCGGAGGCGGCAGCTCGGGGCCCTCCCCGCCAGAGCAGCGCGGCGGCGCGGGCGGCCAGCGCAGTTGCGGCGGCAGCCGCCGCCATCAAGCAGATGCGGGGCCGGTCGCGGTCGCCCCTCCCCCGTCCTCCTTCACCCCGCCTGTTTACCAAAAACAT
>c10008_g2
CGCGTCTCTCCACCTCCGCCTTGACCGCCGCGGCCAGGTGGGCCACGCCCGGCAGCCCGCCTGCAGCGCCGTGCGCCGGCATGCCTGCCTGGGGCCCAGCAGGAGTCGCCTCTTGCGCGTTGGGTGCGGGGTAGGCGTAGTCGTAGGCGGGGTCGTCCTCGGTGCCGGGGGGGCGGTCTGAGGGGGCCGCAGGTGTGGTGGGGGCGGCGGGGGCCGCACCATACCCAGGATACCCACCCCCAGGGTAGGCTGCAGCAGCCGCGGCAGCGGCAGCATAGTAGGCAGCGTACGAGTCGTACCCGGCTGCGTAGTAGTTGTACCCTGCTGCAGCGCCATCCCCCTCCCCTGCCAAGCCGGAGGGTGGCTGGGGCTGGCTCGTGGCCGGCCAGGACTGGAACGCTGCGGAGGGGCCGTGGTCTGACTGTGCAGAGGGCGGCATCTGCACGTCCATGCTGCCCCGCGGCCGCACGATCAACTTCTGGCCGCCCAGCGGGTAGTCATGCAGCAGCTGCGTGGCTCGGTCTGCCGCCTCGCCGTCTCTCACTCGCACCAGCCCGTGGCCGCGGTGCTGGAAGGGGGTGGCTGGGTCGGGCGACAGCCAGCACCGCTCCAGCGACTGGCCCACCACGGAGCCAAACAGCGCCGATAGCGCCTCCTCTGTGATGTGGGGCGCCACATTCCCAACGTACAGGCTGCGGGGTGACTCGGACGTGGGGGTTGCTGCTGATGCGCGGTTGGGGGCAGCATGGCCAGTCCTGCCAACATCTGCGCTCTGCTTGCTCCCGCCCCCACCCACCACTTCCACAAGCTCTTGCCGAAAAGCCTGGTAAGCCTTCTGCAGTTCGGCCATCTCCTGTGGGAGGACGCCCGCTGCTGCACCTCTGCCAACCCCTGCCCGACCGTGCCGAAGTCCAGATGTGGGGACGGCAGCAGGTGTGGACCTGCCATTCAGCGCTCTACACAACAAAGAGAAAGAGATGGGAAGCTGCCGTGGAGCAGAGGCAATGCACCCTCCATCCCTGAGCCAGGATCTACTGTGTCTGAGATGTGTACGTCCCTCTTGCACGGCTATTCACAAGGTTCACACCAACTTGTGAGGCCTGAAGTGCATGTCGCCTGCAGTTGAGGAAGGCGTGAAGACACCGCTGGGGCCTTGCTGCAAAAAAGCAAGTACCTTGGGGGGGTGGGTAGGGGAGGTTGCAGTGCTGCAGCTCCTTGTTCAACGGTGGAATTAACCTTGCGTGCGGCATCGGCGTATGAAGATGGGATTGGCTGTGATGGAGAGCTACCGTCGCCTTGTCCCCAACGGGTCCTCTTTCTTTTCGCTAAAGCATCGCTTTGTTCGTCGATCTGGGGGCTCACGGCCTGTGACGCAGGAGAAGGCTGCTCTGCACCGTCTGTTGTGTGTGCACCTGGTTGGGCAGGCCGGGCATCATCTTTATTGGGGCCCCA
>c10009_g1
CTGGGTGTTTCTTGGCTGAGTCTGTGCCACTGCTGCAGTGGCTCATATGGCCAGGATTCTGCCCAGCAGTGACGTGAACGTGGCTAGCCATAGCACTGAATGCAGCTGCGACTGCTGGGTGCAGGGAGCGCCCTGGCTGGTTGGCCAACGTCGTGATGAGCTGCGTGTTCACTGTTGTACTGCTGATCCTGGTCAGCACAGGCGTGTACCGCAACCAACACAACGGCCAGGAGTGGTGCACCGGACCGGACTGCCTGCGCTAACGCTCCCAACCATGTGCAGGCAGGGGCGAGTAGCAGGCTGTAACGCTGTCCCAGCCCGCTGCCCCGCTTATGGGCTGGGGAGGGGACCCATCCGGTCCCACAATCGCAGCAGATACAACCAGGGGAGAATCAGATGTCGTGGCCATTTATGAGACCGCCCTCCCAGCGGGACAAGGACCACAAGAGAGAAGAGACGGCTGGCAGTAATGAGAAGTCCAGGCGGCAGCTGGCCCCGTCCATCCCACACTGGTCGCCTAGGAAACCCAACCAAGTACCTGCCTTTGCCCCACCCCACCCCACCCCACTGCGGGGTGTTTCCTGTACCCGGGCTGCAGGTAATGGAAGCGGCTCCTTGTAAGAAGCACCCAAATCGAGCGTGGGCCTCCCTTTCGAGGTGCCTGGTGCAGGTGCTTGCCATTGCCGTGGCTCGTGGCCTCGGAAGGCTTGCCGCCACAGGGGACGCCTCCTCAAAAATTATTCTTTTTCAGTGACTAAAGACTGGTAGGAAGATTCTGTACGTGTAAAAATGTGGTTGCAGCCATCTCCTACCATCCGTCCCACCCCTTGGCAGGGTCCACCCGTGGTGCGCCTGTGCCTGCCCATGCTCTTCCTCACTCTGTTCTTGGAATAAGGGTGTAAGGGATTAAGGACTGCCACACTATTGGGAATTCCTACGTTTTGCTTCCACAGCGCCCTCGCATAATTTGCACCAGAGACAGCCAGCAAGGGTCCAGCCTTGCATGCAATATTTTCTGTACTGAACAGTTGTAGCTGGTATGGTGCTTTTACCGACATCCTGAGCAATGGGGGGTGCCGGGTGCGATGATGCCTGGCAACAATTCTGCTGCCAGACCCGCAGCTCACAGATTTGTTGTCAGCAGTGCTCCAGCAGCGAGTATGCAAACCAAGGGTCAAGGGTCCAAGTAATTTAGTTCCCAAGTACCTTTGGGACCAGGTCAGAGGCACTGAGGCCGATGAAGCAAAACCTTGGTTGAAATGAATGGAACAGTGGCAGCAAGCAGTGCCACTTATAGTGTGGCAGACATCCAGCCCAGTGCTTGAACATCCCAGTGCATCATGCCCGCTGATGCCCCCAAAGTGCCCGACATCAACCCCAGCATGTGGAGCGTGAGCTTTACAGTGAAAGTGCGGTGGCCTTCACTTGATCTCCCAGTGTTTGAACGGAGTTGCAGTGAATTCGGCTGCAAGCAAGACGTGCAGCATGGTGTGCTGGGCCTCTGGGCATGGTGGGGCATCGAAACCAGGAGTTACCTAGTTGTAAGGGCGACGGATAAGCGCACTGCGTCGTGAGACGTGCCCGCTTCCCCCACCGCCCCATGACAGGGGAGGCCACACTTGCATAGGCGCACATTCTCGCTACACCCGCCCCCGTTTCCTCACCTCCAGCAATACGTTCCTTTGTTGCACCTCCCGCAGCTTCAGCACTTCCCGCTTCAGCCCCTCGATCTGCTTCTCCCTCGCCGCGTCCTCCTTGCGCTTGCGCTCCCTGTACCGCTGCTGTGCAAGCTT
>c100092_g1
GGGGAGGTGTAGTCATGAAGTCGAGGGGTGGCAGTTGGACCAGATGCAGGCTTGGAGGGGCTTGGAGTGCACCGCCAGTGACCCCCCGTCGCTGCACTCCCTTGGCACTGGTGTTCACCACGTGCCCTGCAGCGGGATTGAAGCCCACCACCATCGGTTGGGGGGGAGAGGGGGCGGGGTGGATATCTTTTGCCGCACGGGCACGCAGCGACCTGAGATTGCATGCCAAGAAACGAATGACGTGGACGTCATGTGATTCTTCCTCCCTCGATTACCATGTCCGGTGGAGCTAGAGGGGGGCGCATGTGTACCAGCTGGCATGAGTTTCATACCAAAGCGTGCTGCTGGGGATACCGCGTCCCACCATCTGCTCGCTCAGCCACTTCCCTCTTCCC
>c10010_g1
ACGGCATACGAGATGATCTGGTGATATTACAGTGGCAAGATGTACGATACAAGTTTCACGCTGGCCGATAACACTGCAAAGAATTCTGCACGAGAGGGTGCCTACATAGAAAATACCTGCTACATTCTCAACATCTCTTTACAGAGCGTTTCGATGCAGTTTTCACAATGTTGCAGTACATCTAAACAAAGCACAAATTTCCCATCACCCATCATGACTTCCTTACTGCCAAAGATGGAGTGCGTGGACAACTTGCACAGATGCCTGCACCACCTGCCGTGATAATATACATTTTTCAACTGTTGCAGCACTTGAAATCATCCCTTGAAAAACTACAAATCCGAGGTTCATTTATTAATACACGCCGTCAGAGCCTGCTAAGAACCCATGGAAAATTGCATTGTGCGTGCTGAAAACCCAAGCTGACGTTTGAAGACAATTGTAGACCAGAAAAACATCAAGACCATGTACAACTCTTCAAGGCGTAATCTTCCCCACTGCAATTCTGCAGGACTCAGCCACAGACATCAAGGCATTATAAAAATGCTTGCCTTCAGACTCAACAAAACCATACTTCAAATGCTGTGCAGTGCTGTATCATCTCTGCTACTGATGAAGAATGAGCATCACTCTGAACAACCCTTTGCTCATCCCACAACTACCCCTCATGCCGCTCCAAGTTGCAGAACCCGTGCGTGCGCAGGAGCCTGATTTGAGCGATTGCAAACACTGCCTTGACGATACGGGCATAGTCGGTGCCCAGGCTCATGCGAGCCAAGTCCAGCCCCAGCAGGGTCCACATGAGAGGTCCTGCCAGAGACATCACACCTCGCACCGCAGCATACCGCGAGGCTGCAGCCGTCAGACCCTGCTGGGCCACCTGCACAGCTGCTTTGCTGCTCAGCCCGCCTGCGGCACTCTTGGTCCCTGCTGCTACCATGATCTGTACAGCAGACTCGTACCGCGCCTGCCAGCACAGCACCTGCATCCCCAGCCGCCGCAGCGCTGCTCCTTGCAGGTTTCCCACCGCCACTGCCCCTGCAAATTTTGTGACTACTGGCAGCACCTCCTGCTGGCCTAGTCTCAGGGGCGACACCAGCCGATCCAGGAGGGTGGGGTCTTGTGGGGACTGTGGTCGAGCCATGCCGTCGCCCTCTAGAGCAAGCGCAGTCGCAGCTGCTGAGTATGTGTCCACTGAAACGGAATCCACAACGTCTGAGTGCTGGTTCAAGAGGTGCAGGAAGATCTCAGTTTCTAGATCCTGAGTGTCCAGGTTGCCAGGGCAGCGTACATCAAGCCTGTCCCGAATTTGCAAGAGCGTCTCTCTGTAGCTTGGCCAGCGGCCCTTGATTATTCCAGCTGCATCAGCCGCCAGGAACCTGAAGCGATGCTCGATGCGTGATATGACAGCGTCTCTGCCGCGCCAGTCAACTGCAGCCGGCTCAGATGCCTCGGCCACTAAACTCTTCAACACAGGGCTGAGAAGGCTTCGTTCGAAAAGGAGGCGATACACTTCTTCAAGTTCTTCATCTGTTGCAAGATCTAAAACTTCAATCAAGTCTCGATCAAGGTCCCGCAGATCACTTTGCCGGAGGGTTGGCTTCAAGTTTGCTCCCGTTTGTATGGAAGCACCCCTCAGCTCCTGAGGTCCTTCATGTGCAGCTTGTTTTCCAAAAAGTGTTTTGCGACAGATCCTTACACCAGAGCTTCCAACGACAATGGCGAAAGGTGGCCGGTAAAACGTGCTGCGCACAGCGAGTTGCCCGCAGATACTGAAGACACAGTTGCTGTTTGCCATATCCTACCTCTATATTCATGAACTACCCAAACATGAAAG
>c10011_g1
GCTCGCTATGGGCCATTGGATGGGGAAAGGAGAGTGGAAGGAAGGGGCAGCAGGTGGAAAAACCGTATCACCTGGTATGGAGAGATTTTTGAGGTGATATATACCTCTTCTCTTGAAATTCCATGGTCTTTGAGAGCCAGTGCTATTTCTGCCTCGTTCTGTCACAACACAGTGACATGTTTAGACCAGGATAAGACTCTTAGTATGAAAAAGACACAAAGATGGTAACAAATCATAACCTTATATATTGCAGCTGTATCAAAATGCCTTATGCCTTGTTCCAAAGCAGCAGCTACTGCAACTTGCACATCTGTTCCTCTGGCCCTGAACGTCCCGAGGCCTACCCTGGGAAGGCCAGGATAAGTTGTCATTGAATTGAAATCATTGTAATGCGTTTGGTGTTGAATAAGTATCAATCCATTTGTCAACGAGCAAACAT
>c100110_g1
GCATGCCTAAAATGTTGCTAAATTTAATTGCAAATCTTGATGTTCCGCCAGCCCAAGCATTTTGCTGAAATCTGGCACGTGCTGTGTAGATGGCACAAGAATACCTATGTGCAAGGCAACCAGTAAATTTAGAACTTCGAATAACACATACAAGGAGGTTGGAAACTTTGCCTTCAATTTGTCATGTTGCATTTGCAAGTTGACAAGCGCGCCAGTTGGCGGTCCACTACTCCAGGGCCGCGCTGCTGGTCATCTTTGGTCAACCAAGCAGCAGCTGCGTGTCTTGACAAACTTGGAGATGAAAAAACCCGACGTATCCAGCGCTGCCGCGGGATCAAACCGCTGCACCAGTGCGGCTTGCTCTGGGCTCAGCAGGCGCAGCATGGCGCCGCCTGGCAACGCCACGTCACCGCTCATGCCTGGCCCCCCAAGGTGGGGGGTCTGGGGGACCAGCTCCATGAAGGTGAAGCTGTCCAGAAGGTGCCGCACGTTGGCCTCATTCTCCCCTGGGTTGATGGTGCAGGTGGAGAAGACCAGCGTACCGCCGGGCTTCACCAGCTGTACCGCGGCTTCCATCAGCTTCCGCTGGTAGGCTGCTGTGCCTTCCAGCTCACGCAGCGTTTGCCGGTGGACCAGCCTGGGTCGAAGTCCGAGAGCGGAGCAGGGGGCGTCCAGGAGCACGCGGTCGAAGCTCTCCCGCTCAAACCCCTCCACCACCTCCTCCTTCCCCTGAGCGCATACAACAGAGAGCTGCGGGAGCTGTGGGAGG
>c100127_g1
CAGCTGGTGGAGGACTCCAGGCAGTCAAGTGCAGAGGGTGAGCTGGCGCTCAAGCTGCGGCTTAGCTATAGGGTACTGCCGGAGCACCTGGTGGAGGGCACCCCCACCCTTGCATCCAAGAAGGCGGGGATGGAGGAGCCGGTGGAGATGGCCACAGCCCCCCTCCCGCGCACTGCGCACTGCTACGCGCACGGAGGATTCATGGGGATGGCTGTGAGCATGATGAGCGAGGAGGGGTGGCGGGGCATACTGCAGCAGGAGGACCCCTTTTCCCATGGGCGGGCATCCAAGCTGTACACGCTGCTGCGCTCCAAGGACGCCTTTCCCAACAAGCGCCTGACCCCCCTGATGACGTGCCTGGAGAACAGCCCCGTGCTGTGCGCTTATGGGTTGGTGAGGGCGGGGTGCACAGCCCCCCCACCTGCAGCGACCCCTCCAGCTGCCCCCCCCTCCAGCTCCCCCTCTGATCAAGCGACAGGCGAAGCGGATGCCAGCCTGAACGCCAGCACTGTCCAAGCGACGGCGGGGGCGGGTTGTGGCCCCCTGGCGCGTGGGGAGTACGCAGACACTGATGGCTGGCTCCAGGCGGCGGCTGCGGCGGCTGCCCTCCAGCGCGCCCCCTCCCTGGCTGGCGCCGCCGCTGAAGCAGCCGCCATCACCAAGTCCTCTGCTGCGCTTGGGAGGATGACGTTCAAGCGGCTGTCGCCGTCTCGTGCAGCGGCCGCGGCGGCTGGGCTGCAGCGGGAGTCGGAGGCTGAGGCGGCACCGGGAGGGGAGGGTCTGCCCCCCCCCCTGGAGCCTTCCTCGGCAGCCCCGGGGGCGCCAACTTCACCAGAG
>c10013_g1
ATTAAAACATTGTTTTGTGCAGGTTCGAGAGCCACCCTGCGCAGCTGCCTTCAGAGAGTAACTCGCCTCACATCGCGAACACTTGAGCTGTCAGACGTGTTTCTTGCTTGTCCATATCAATTATTTGTTGCACATTCAACTGAACAGGTATGCAGTGCAGTAGCATGCACCGGCACTGCCGATGGCAGATGCAGCATGGCTTACCTCGAAGGCCCAACTCAGCAGCTCCCTCAGCAGCAAGGTACTGCAGACGATTAAGCAATCAAATTCAGGCTTGCCGAGCGAAGCGGCGAGTCGAAGAGGACATAATTCAGGAGATAGAGGAAGACATCGAGAGGGAGCAAGAGGAGCGCGCAGCACAGGAGTTCGAGGAGGAGTTGGAAGCGTCGACGTCCGCAGTCGACGCCAAAGAGATGCGTGAGCCTCAGGAACGGCAGCAAACCGTACAGGCTGTGTCGCGCCCTCAGGCTGAAGCCGAGGCGTCCAACTTCAACGAGGTGTGGAAGGTCGGGCTGGGGGGCATTGCGGCGCTGGCAGGCGTGGCGGCCCTGGCGTTTTTTGGGCACAGAACCTTCAAGTCGCAGGCGCCCAAAGTGCAGAAGGCCATGGAGACGCGCCAGCTGGCCAAGGAGAGCGAGCAGCGGCTGCAGAAGTTCATGTCCCAGCTGCGGAACAACACCACGGTGGATCTGAGCACGGAGCGGCTGGGGGATGAGGGGTTTGCCTACATCATCGACTCACTGTCGTTCAATGACAGGTGCGTGGCTGTTGACTTCAGCAAGGTGGGCGTGGGGTCTGCGGGCATTGCGCAGCTGTGCCAGTCGCTGTCCTCCAACACCGTGCTGGAGACGCTGCTGCTGGAGACCAACAACATGGGGGACGAGGGCGCCACGCTGCTGGCCCAGACGCTGGCGGGGGCAACCAGGGTCAAACACCTCAACCTGGGGGCCAACAACATCGGGGACGTGGGCGCCAAGGCGCTGGCGGAGATGCTCAAGGTCAACACCTCCCTGGAGACCCTGGAGCTGAACGGCAACGTGATAGACTACGACGGCATCACCGCCATCAGCGAGGCGCTCACCACCAACTCATCGCTCAAGGTGCTGGCCATCAGCGACAACTACATCGGCGCCCTGGGCGCGGGCGTGCTGGCGGCCGCACTGCGCCAGAACGAGTCGCTGCAGGAGCTGAGCATCAAGGGCAACGAGCTGGGGGATGAGGGGGTAAAGGTGCTGTGTGAGGCGCTGAAGGAGAGGAAGGGAGAGCTCAAGGCCCTGGACTTTGGGAACAACAACATCACCAGCGAGGGGGCTGCTGCCCTGGCGGACCTGCTGCGCGGGAACAGCACCGTTACTGACGTCAACATCTACATGAACGACATCGGCAACGACGGCGGGTTCCAGCTTGCGGCCGCCCTCAAAGACAACCGCACGCTGAAGACGCTGGACGTGGGGGGAAACAACATTGGGGCTGATGGCAGCAAGGCGCTGGCGGCGGCCCTGAGGGGGAATGAAGCACTGCAGACGCTGGAGCTGGGGTACAACCCAATTGGGGAGGAGGGGGCCAAGGCGTTTGTGGACCTGCTGAAGTACGACATGCAGGTGGAAACCCTGAAGATGGGGTGGTGCAAGATTGGCGGGGGGGAGGGCGCCAAGGCCCTGGCCGACCTGGTGATGTTCAACACCACGCTCTGCACGCTGGACCTGCGCGGCAACAACTTTGGCAACGACGGCGCCATCTACATGTCCCGGGGCATGAAGGAGCAGACCAACGAGAACCTGAAGGACCTGGACTTGGGGTACAACGAGATCAAGGACGAGGGGGCCTGCGCCATTGCACAGGCCCTGAAGGCCAACCCCGACTGCGCCCCAAAGGACCTCAAGCTTGGCGCCAACTACATCACCAAGTTTGGGCAGGTCGCTTTGACGGAGGCGCTGGACATGGTGTACGACATGTCCCAGAAGCAGATGACCATCATGTTCTGAGGGACACGTTGGGGATCTGATGGGTGCCCTGGGCTGAGCCATGCCGGCCGGGGGCTTGATGCAGATAAGCCGCAGCCGTGCGTGCGTCTTCAATATCCTCGGCGCACACAGCGTACTGCAATGCCCCCAGAGCCGCAGCTGTGCACTTCTGCGGAGGAATGGGAGCATGCAGTGGCTGACAGATCTCACCATGCTCCTTTAAACATACGTTTTGTTTGTGTTTGAGAATGTTCAATCCATTGGATGGCTATGATGCCCCATTGCACGCTGCTCCTGTACCACTCCTCCTGTAACACTCCTCGGGCGTTACATCGAGGAGCTGGGCACATACTCCAGCTCTGGAGTACATAGCTGCTGTCCCTCTCACATACTAGGCGCCGCAGGGTGTTTCCGGCATTCCAGCTTGCACTCTTGTTCGCACCCAACGTCTGTGTGATGTACGAAACTGTCCTGTACTGGGGCGTGCGCTTGCTGACATGACTGCCTGGGAGCTGGGCCAGCATTGTGGTTGATTGTGCACTCGTGGCTCTGCTATGTGCATCCGGCAGACCTCGAGGTGAAGTGCAGCAGGGAATCGTGTTTGGAGACACCAAATCATATGCATCACTTGCGCGTGCTGAGGGTGGCAAACACGATAGTCCCTTCCGAAACTCAGGTTTCAAACGAAGTGTATGGCAAGCGGACGCTGCTGCTCTTCATTGCTTCCGCCACCGGTGGAAGGGCTGTGTCTCGCTTGCAGTGTGCTTGTGCGCATGCGTCACAGCGGGTCGTATCTTTGATGTCTGAATGCGCATCCGAAATAAATTTGTTGCGTCAGCGCGCGCCCTACCAAAGTAAGATGCCAGGGTAGGGCGCGATTTATGGCGGATGGGAGATGGAGGCCGAAGGGATTGAAATCAGGGCTCTCGAAGCCGGGATGTGTTTGGAAGGCCACTTTCCCCATGTATAGGGTATGCGTGATATCTTAAAGCGCGTGTAGATAGTGGGGTAGTGGGATGACTTGTCATGGAGCGCAGATTTAGGGTGTCATATGCTGGTGCCATTCGGATACCAAGTTTTTACGGTTGGAAGACCTGGGCCGCCCCAGTGATGCCGTACTCAAAGAAAGGGTGATGTTCCACATGATGCTGATTCACGGTGCGACACAAGTTGCACATGTATGCTTAGCATGCTCCCTGTAAAAACGCACATTGAGCCATAATACAATCCAAAAATGTTAGTAATCTG
>c100132_g1
GAAAGGGATGTTAACTGGACCAGTAACTATATTACAGTGGAGTTTTGTACGTGATGACATTCCACGTAGTAGGGTAGCAGAGCAAATCGCTTTAGCATTAAATGATGAAGTACGGGATCTAGAAAAAGCCGGCATTCAAATTATCCAAATAGATGAACCGGCCTATCGTGAAGGTTTGCCTTTACAGCGCAAGGACTGGGATAATTACTTAAGCTGGGCAAGTCGAGCATTCCGTTTGACTTTTAGTGGCGTGCAAGATGAAACGCAAATCCACACACATATGTGCTATTCCGATTTTCAGGACATTTTGCCAGCCATTGTAGCTATGGATGCCGATGTAATTACCATGGAGACCTCACGTTCCGATATGGAACTTCTGGATATATTTATGGAATTCAATTATCCCAACGAAATTGGCCCAGGCGTCTATGATATTCATAGTCCACGTGTACCAACTATTGAGGAATTACGTCACTTAATAAAAAAAGCGTTGCAAGTAATTCCAGCAACACACTTGTGGATTAATCCTGATTGTGGGTTAAAAACCCGTAGTTGGGAAGAAGTCAAATC
>c10014_g1
AGGTGATAGACATTATCAGTTCATGCAGATAGATTATTTTCAAAATGATAAACAAGCATGATGTCTCCTCTGATATTGACATGTGCAGCCCGGTGGAGGCTACACGAGCACACATTGGCAAGAAGACAGGATCCAAAGTGAATGGCAAGCCACCACTCCCTCCCAAAAAGTTTTCATCATGTCAGGCATGTCCAGCATTAAGCTTGGATTGGCTGCCTATAACCAATGTATACACCTGTTTATGAATGTTGTATAGGTGCAGGAACATGTCGATGTGCTTGCAACCCCCGGTACAATGATGGACGCACCATGTCAGGACACTAAAAACCTTCCAATACAGAGTCCCATCCCTTCGTCAAAGCAATCAGATGAGACGACAGCTGACGACAATGATCCTGTTCAACCCAAATCGATCGAAGCTGTGAATACTGAGGGCTGCAATGAACAGGATGACATGAAGGTAATTGCAATGATGCATGCAATAGCTGGTCATGGTATTTCCTAGCAATACTTGGCATGCTGCAGAAAATGTTTACTGGCAAGTAGCCTGCTATATTTTCGGTTTGCATCTGTGTCACTTCACCACGTGTGATGACCTATGTCATGCTTCCAAATCATGCATTGCAGGTCCACATTGAACCCCAGTCCTTGCTGAAGTGTAATGATGACAACAAAGTCATCAATGCAAATGATTCAATTGAAGCTGTGTCTTTCCCTTCTCACACACCATCAATAATCTCACCCCCTGTTCAATTACCTGGATCTTCGAAGAATGGCGTGCTAAATCTGACATGCTCGACCAAAACTCCAATAGCTAGTGTGCAGAGTCCAGTTGTTTCTTGCTCAGAGAGACCTGCGAGGTCGACTGTTGAAAACACATCACAGAGATCGACAGCATTGTTTAAGTTCACGAAACAAAGCTATGCTCCTCAGAGCTGCTCTCAAAAAAGCACATCTCAAAGTATGCACAAACTGGCTGCACTCCTCCAACGGTCAAGATTGTCAAATAAGGTCTGCCTATTGTGCACAATCAAGTGTGTCAAGCAATATTGAATTTGCCCTGAGCTTGAGGATATTTTTGTGCACTCTTGGGTTTCATATCATTTTTAATTTTCTCTGAACTGCAGTTGAACATCTGTTAGTGTTTCTGTTTTTTGCAGAAGGTAGAGGCTCACAGTCCTACAAAACAGCTGAACATCAAAGCAAGGAAAATCGATGAAAAGAAGCAAGATTTGCGCAGAGTAACTGATTCATTTGATGATAATAATGACCAGATTACGCCGAGTAGCCAAGTTGTCCGTGAATTTAGAGAAGTTTCAGAGCCTCTACCTGTTCAACAACACCTTAAGGTAAATAACAAAATGGTATTCAGAAGATGCTGAGATACCTGCTGGCAAGCACTCTCATCACAAAAACATGTCTATATCATTAAGCTGGAACAATGTATACATGAACAATACTTGCCGGTGTTGTCTGAAGACAAACAAGGAGATTGCAACACCCGTACCCATAACTCCTAGTAACGAAGATGAATCAGGGGCAGCCGCGTCAGCTACTTATTTTCAAAGAATTGACTCCGTATTTGATGAAACTTTACTTGCTAAGCTTGAAATCAGCTTTTTGGAGGGTCACAAGGAAAGAACGCTCCTCCCAGAAAGTATACTGGCTTCTATAGGGCCCCAAGTACAAGATAATATCCACATTCTTGATAATGTGAGTCACATGCAGAAAGTATGCCATAAAGTCTGAGTTTTGCACTCAGTGAAGTTCTCTG
>c10015_g1
GCTTGGTTTACTAATTCATCCATGTCACTGCGTGTATCAGTCACTTGTTTTACATTCTTTGAGGCGCTGATTGCGATGGCCAGGGTGTGATTTGATGGATTTAGAAGCTCTCGAATACACTCGACAACATTACAACCGACACGCTGGGCAATACGCTGATACCCAACAAGCGCTTCTTGCGCGTGAATCCGGTCCAGGCGCCCCACTTAAGAAGTTTCACAACAATATCAAGCGTCAGCTCATTCAGCGCTTTGCAGGTGGAGCTCCTCGTCTTCTGGACCTGTGCTGCGGTCGGGGAGGAGACATCTGGAAATGGATCAATGCAGGCGTGCAGTACGTAAAAGGCATCGACTTATCCGAGGGTGAAATTGAGGAGGCACGAAAAAGGCTGGAGGATGCGCGGCAGCAGAGGAGGGGTCAGGGGCTGCAGTGCGAGTTTGTGTCCACGTCCGAGCTGGGCCTGCGGGAGTGGCGAGAGGAGGAGCCGTACGACGTGGTCACCTGCATGTTTGCCATCCACTACTTCTTCGTGACGGAGCAGGCCCTCAAGCAGTTCCTGCACAATGTGTCCATCAACCTCAAGCACGGCGGCTACTTCCTGGGCACGGTGCCGGACGGCAAGCGCGTAAACCACTGCATCAAGGGGGGGAAGGTGTACCAGGCGCCCATGCTGCAGATCCAGGCGCACTGGCAGGGAAGCCCCCAGTGCTTTGGGTCACCCTACATCTGCGCCATTGGGGACACGGTGACTTCAGGGGACGTGGGCAGCATGGGCTCCTTCGAGTACCTGGTGTACTTCAACGTACTGGAGGCCGTGGCCAAGCAGTGTGGGCTGCGTCTGGTCACGGACTACGACGACGAAGACCTGGAGCTCATGTTTGAGAAGGCGGACAGGCACCAAGGGTTCAAGCATTTCAGCCCGCAGTTCCCGCGGCACTGCGACCCCAGCCTGTCGGAGGCCAGCGCCCTCAACGTCGCCTTCGTGTTCCAGAAGACCAGCGACAAGCCGCGCCCCCCACCAAGGCAGCGGCAGGCAGGCGGCAGCGGCGGGGGATGCCCTGCTGGCCGGCAGCAGCAGCAGCAGCAGCA
>c100152_g1
GTCACCATGTGGAAGCCTTACCTCTGGTTTAGAAAGTATCTCCGCCCAGCATGGCTTCCACATGGTGACCACTGGAGAACCGTGTTTCTTCTCTATTCGCTTAGCAGATGACGACAATTTCGTCCTGCACCAAGAATTCATTGCGGAATGTGTAAAACGTGGTGCTCTTTTCGCCCCACACCACAACCATTTCACCAACCTGGCGGAAACAATGGAGGATGTGGATCAGACTCTCATCATTGCCAATGAGGCTTTCTCCGCAGTGGCGTCGCAACATCCCGATATGGGCTTTACCGCCTAGCTCTCTTACGCCACACACGTCGGCGCATAGCAAAACCCAACCAGAATAAATAAAAGCCGGAGCAAACAAAGAAGAAGACCCCTAGTTCCAGTTCCATAACGATGGCTCAGTTTCATGCTGGCCACACTGCTGGGGGTCTTCTTCTTGTTTGTTTGTCTATTGCGTGCAGTTTTACGCGCGGATAATAGCGAGAATTTCCTTCACTAACGCATCCACGGCTTCTTGCGTATCCGCTTCAACATTCAGGCGTAACAATGGCTCAGTATTAGACGCACGCACGTTAAACCAGTT
>c10016_g1
GGGGAATTCGTGTGTTGGCCACCTGCTATTACATATAATATTTTACAAAGCTATACACACCTGTGTATGCCAAAAATGGGCACACGCTCTTCGAAATTTTCCAAGCAGTCTCATAGTGACTGTTGTGCAACGGACTACAGCTGCAACCAAATCAAATATTAAAGTGTGTGGCACCAAATCACGCAATCTGCTCAAATGGTTGCAGTTTTTCCGGGATACAGCACGAAGCTTACCATCTTATCCACCGATAAACCAAAAAACACTAGCAAATGCGCTACATTTGTAACAAATATGGAAACAAGTGAAGTTCTGCCTCCATTGTACTGGATAATCCAGCCAACTGAAATCCTGCCAAGACCACAGCTGTCTAAATCACGTCTTCTGATAGCAAGAAGCGAAAAGACCAGTGTCGCATGATGAACATAAAATCTGACAAATAGGTACCAAGGCTGCCGTTCATCATACAAAAAACCTCAAAAGTGTCACCAAACATAGTTTTGCCAGCTGCCCACAGCACGAAAAACTGAACAGCTAAATAAAATCACTACGTTTTGCTTAAAAGACAACACAAAAAGCATGTGATGCAATTGCGTAGTGCATGTGCATATGGCTTGGAGAACTTGCAAAAAAACCCTGATGCTCTTCCCACAGAACAACAGGATGGATGAATAAATACAACAAGCTTCATGATCATAGTTCATGAATTGTTAACAAAACTGCAAACATGTGATGGATTCAAACTGACGACATGATAAACATCTTGAATTTAGAGTAAACAAGAAAGCAGCAAGCACAGGGCGGATACACAAATCGAAGAAATGGAGGGAAACTTTTATTGTTATTAACGCATTCCAGGAGCAGAATAGAAGTTCATCAAATGTTGGTGAACACTACAACTGCACGCGACAATTGGCATAGTATACAAGGAATGCATTAACACTGCGCATCTAGGACCTTTTTCCGAACAACAGACTTCTGCTTGTTGCTTAAAGATGCCCAGGCATGGGGAGGGAGATGTTCAAAGACGCCCCAGTCTCTATGATCAAGTAGATCAAAAGTGGCGCCACGAATAGCGTCCCGTTTAGGACCACATGGCCTGATGCTAGTGAGGTACTTGTAGGCTTCATCGAGCTGCATATCTCCGAACCAATACAGCGATGCTATAGCGACAGCAGGTGAGCGCCCCAATCCAGCAGTACAATGCACATAGACCCTGCATCTCACACAAAAAAGTGCGGCATTCTGGATTGGCAATTGCTTCATTCAAAAACAAATCAAAGGTTTCACACTTGCCTTCCAAATCGGAGGCAGCAAACACAAGCAATTCACAGGTTTTTAAAACGATGAACAGCTTGCCCCCTATATAGCAATGAAATCGCTTCATTGTGCAAGCTAAAAAAATGCCAGAGCAATTTTATAGTTCAAAACGTACGAACGTAAGAGGGCAATCACTAGCTACAGCTCAGACAGTGTGGCAGGTATAGTACACTATGATTTCACTCATTCAGAGATACAGCTGGCATGAATTTCAACTGACATTACATAAAACAGGGGGACAGACTTCTATGAAATTATTGATAGTGGAGGGCGATGTCAATCCCCTATCCTCCTCCCTTCCCTGGGAGAAAATGCCTTAGACACTCTGGTAGGTCTCAACCAAATCAAAATCCAGATTACAGCACATAATTTAATAAGCACCTCCAAGTTAACTTGCTCAACGAATGTTTGTGCAGGCAAGGAATTCCAGGCAAACTCTTGCCCAATACCCCTGATCAATATGAACTCACTTGCCACCATTCAGCTTGGCCTTCTCAAGTGCACAAACTGCTGCTGGAAGTATTTTCCTGAGACTATTTGGATCAAAATCTCTTGCCTGTGTGGTACGCATACCAGCATTTTTCATGAGTTCGCAATAGGTTCAGTGGACATTTTTGCAAGAAATTAAGCCAAACAAAGCACACATGAATGTACATGTATAATCTTGTTAGCAGTTCTGGCGTTTTAACGTCTTGATGACTATACCTCATCAGACTGTCTTACCGGCGTGCGAACTAATCGAACGTCCAAGAACTCTGCACGTTTCTGTAATTTGCAAATATCCACATTCCAATACCTCAGGTCTTTATCTTCTTGTAAATTAAGAATAGTGTTTACACCAACATCATGTTTTAAAACATCTATATCATTCACATTTTGTGGTTGGGACCCGACCAGCAAATTGGGAGTTATCGCGTGCCAATACAAAC
>c10017_g1
CAGAGAACAAAAAACACCTGATAATTCAACTTCCTAACTGCGTCCGAAACTACTTGTGCGGTTTCGACATGGAGAAGTATAACCTGCGAAATCCTGCCGTGAAGAGGATCGTCCAGGAGCTCAAGGAGATTCAGCGTGACGACAATCCTGATATAGTCGCCGAAGCGAACGAAGTGCGTGTGCCGTGTGCAACTAGGGCCGCTTCACACGTTTTTCTCGCTTGTTCTGCAACTGGTTTGACTGCGCTTATCGGTCGCAGGACAATATTTTTGAGTGGAACTTTGCCATTAGAGGAGCCTGGGATACGGAGTTCGAGGGTGGGATATACCACGGCCGGATCATCATGCCCGCCGACTACCCTTTCAAGCCACCAGCTTTCATGATGCTGTCTCAGAGCGGACGTTTCGAAACGAATGTGAAGATTTGCCTCTCCATCTCCTCCCACCATCCTGAGTCATGGCAGCCATCATGGAGCGTGCGAAGCGCTCTGGTCGCCCTTATCGCCTTCATGCAGTCCCCAGGCCACGGCGCCTTGGGCTCCCTCGACAACCCCAAGGACGTGAGGCGCCAGCTGGCGGCGGCAGCTAGGGAGAAGCCACCTCAGTGTGGTAATCAGGACCGCCAGAAGGTGGTGGACGAGCTGCACCAGCGCATGCTTCTCATGGAGCAGCGCTCCCGCCAGCTCAGCCACCCTTCCGCCAGCTCAGCGTCGGAAGCTGCCGCCGCAGCGCCGGCTGCCTCCCCTACCAGCAGCGCGGCCGAGGGGACGGAGCAAAGCATGGGCGGGGGACCGCCAGGTGTGGACGCTCTGGGCGACAGCCAGCCTGGCCCCCACACACAGCAGGGTGGGCACGGCGCCGACGTCCACATGCAGGCTGGAGCAGTTGGGGGAGGGTTGGCCGGGGGGGGTGCAGCGCAGGAGGCACATCTGCGCCAGCGGCACGGCATGGCTGCCCACCAGCCAGGTGCTGGGCTGGGTGCGACCCCGGAGCCGCCAGCTTCCTCGCAGCTTCCTGATGCGGCTGCGCCCCAGCACGGGGCTGCCCGACCAGCCGTGGCGCCGGCACCGGCTCGCTCTGTTGTCCAGAATCAGGGCATAGCGCGGCATGCGCAGCAGGGCACTGCGTACGAGGACCGCCTGCTGACGTGGCTGGCTGCCGTGCTGGTGGCGGGGATCCTGGCGCTGGTGTGCCGGCGCCTGGTGGGAGCAGTGACGGGGGGGTCGCTGGAGGA
>c100175_g1
GGGGGAGTGGGGTCAGGATGTGTTAGTGTTCCATTTGTGTGGTAGGCTTAGGGCACAGATGTTGTGGCGTGGGTAGATTTCTAGGCGATGCGAGTAGATTTGAAAGTAGCCAGTTAGAGCTTTACAGTTGAGCTGCTGGCCATGCCTGCAAGCAGTGGCAAGTAAGTGTCACCCCATATGTTGCATTGAGAGGTGGGAGGTAGTTACATAATGTAAAGGCGTGCTACAGGTTTTCTTTAATTTTTTTCCACGCGTCTATCTTTGTCTGATTGGGATAAGCTGTCGATGTTCACAGCAATGCCCGGCTGATGTGCACACTAGGTTGTAGGCGCTGTGGTGATATTGTCCACTCTGCCGCATGTTTTTTGCAAAACAGAGATGTAGATCTTGGCTTTTCTCAAGAGCCATGACCTTCGTTTGTTGTTGCGCTGCATGCCGACAGTGTGCTCGGTGCGTGTTTGATGTGGGGGCCGTGTATAACACCACCAGGGTTGTGCCCACAATCCTTGCACCACCAATTGTGACCGTGAGGATTGGGGGGAGCCTGCTTGGCAGCCATCACGCCAGACGCGACGTTGCAATGCCCCAAATGGGAGCCCGGGCGTGCGGGGTCTATCTTCCCTTGGCCGGTTCCTTTCCCACCACCACTGTCAGGTCAGCCCCGCAACGCAGCATGCCCCTGGTTGGCCTTCCCCTTATTCCCTTGATGGAGAGCCAGCTGTCTGAACCGCGCTGCCTGTCGCCATGCACCCAAAACCAAAAATCACGCAGGCGCAAGTGCCAGCCCCTAAGCGGCAAAGCCAGAAGACCCCTTCTCCAAAACAATACCGCCCCCCTGCTCCGTTCCCCTGCTCCCTCACTGCTTCTTCTTGGCTCTCTTCTGCCCCTGCCGCAACTTCTGCAGCCCCGCCACCTGCAGCGCAGCAGGACAGTCACCGGAGCTGGGCCACTCCACCCTTGCAGCCCCGCTTCTTTCCCTCACACCACCCAACAGCCCATTTCTCCCCTCCCTGGACTGCAAGCCTTCCTCCCCCTCCCTGCCCCCCTACCATGCCATCACAAC
>c10018_g1
GTAACCGCCTGCCTGGTAGGGGTATTAGGGCAGACCCTCCACCCAGAGGCAATCACGCACCAAGGGGCGCTTTGATGTGGGGGGAGGCTGCCGCCGCTTCCTGTGGGCTGCTCACCCCCCCCGCCCCCTCCTTTGTGCTGAGAGAGAGCCACGGCTTGCAACACCCCCAGGCGCCACACCCGCCTCTGGGTGATCTATTTCCGTGCCACATCCCCTCCACCTTCCCATGCCATCCAAATCCT
>c100183_g1
GGGGGGGGTCAATGCCGTACTCCTGCAGGGAAAAAGAAAGAGGGGAGTCTGACTGCCACACTGGTGCAGAGCAAGGCAGGGCGGGGGCTGAGCATGAGCGGAACGTTGAAAATGCGGGGAAAACCAAGGTAGCCCTGGTGCCTGATGAACAGCATACATCTGAGTCACCCAGCCACTACCTACCCTCCTTCACCCACGACGGATTGGGCGGCATGGTGTTGAGGGTATGGATGGCTGGAGCTTTTCATTGCGCTCCTTCCCTTGTTTGGTGGGAAGATTCGGTTAAAGTAACACTTACGTGGGACAACACTCAGGGCGATGGGCGTTTTTAGGGTGCGCAGAGTACGAGCTTGTCTGCGTGGAGAGCGCATGTACAAGGTGTTGTGTAGGGATTTAGTTTTCATCTAAAGTTTAGGGTATTGAGGGCTGGAGGGTAGGGGTGTGGAGGGTTGTGTGCCCAGGCTATACTGTCCAGCTGTGAAGGGAGAGGGGTCATGATGGGGGAGAACAGAAGTACACGAGAGTGAAAAGAATGCCCTCATCAGGGTGCACTGTAGCGATTCGCTCCGACATGTGGAGCTTTGATGCCAGGCGAGGTCAGCAACCGTGGCGGCCAAGTATGCGCAGTGCATGACGCCTGCACAACCATTGCCGTCACCTCCACGAAGTCGTGGCAGG
>c10019_g1
GGCAAAGCTCCCCTGTCTATATCTGGCAACGTACAAGAGAAGGCGGCCATGGATGCGGCCATGAAGGAGGTACGGCAGGCGTATGGCAAGATTGACATTGTGGTGGCCAACGCCGGCATCATGGGAAAGCTTGAGGTAGGCACACACATCCCTTGGTAAGGGGTCAGTACTGTGAGCGTGCGCTTGATGGCATGAGCACCCATGGTTGCTGGCGGTCACTTCACACCAAATTGAAACTTCAGTGATATGGAATGTTCTTTTCATGTAAAGGAAGATTCACAGCATA
>c100198_g1
TGCGATTCGCTTCGAGACATTGGGTATGCGAATGCGCCGTGAGGGCTAGAAGGTGCCGCAGCTCGCCTGCTGAAGGAGTCATGCTGCTGGCCTGGAGCAGGAGGACCGCTCCCAGCCTCTGTCGCTGCGTAGCGCAGGGCGAACCTCTCACTTTGCCTCAACTTATTTCCATTTTTCGTGTAGCACAAGATCCCCAGGCGGGCCTTTTCATACCTCAGGACTGTTTGTGGACCGCATCCAGTTTGCCTCTTCGGCGACTGCCTCCGTGCGCCCCATCCCAGCACTCCGACGGGTCCAGGCCGCACTTTACTCCAGATGCTACACCTCTGTCTCTACCAAGCCCGTACAACGCTTGGAACAGCGTCAGCAGCAGGGCGGTGCACGGAGGGCAGCGGTCATCCTCACCAAGACCTCATCCTCATTTGCAGCAGCAGCAGCATTCGCCGCAAAATCCGGCAATTCAAGAAGAACTTGATGAGCACCTTGCGCATCCCTCCTCGCCGCATTCATCTGCTCAGAGGCAGGAACCAGCTGTTCCAGGGGCAGCTGGGAGCGCAGCAGGCACAGCAGGA
>c10020_g1
GTGCATCAAAATGCAGACCATAATGTGAATTTACTGTTTCTAGGCAAGGATACCAAACAGTCCTCCCTTGTAGCATTAAAATTTTCAAGTTCAGGCCGACTGTTGTTTCTCAGCATGTACAAAACAGCCCGAGAGTTTGCCTTCATTCAATCACTGGATTTACTGGAGCACTTCTTGGAGCTTCAGAGGAAATTGGCAAACGATATGCGATCTGGGCACATTAAACTTTCATCTGCGAAATACTCTCTGGGAGCAGGGCGAATTTCAAGTCTGCAGCTTCCTGCTCGAATGCAAGCAACGTTAAAAGTGACAGTGTCAGGTGAATTTGTAAACCATGCAAGCCTACCAGTACTGCTGAGCGATGTTTTGCCAAAAACACAAGTCACTGGCATTTTAAGACTAATTAAGTGGGTTGGTTCTTGCTCAAGGAGACTCTTTTCAAGCAACTAGCGTTATACCTAGCAGCAGCTGCACCTCCCAACCTCTGTTGGATGGGGCATCGCAAAATAGCTGCCACACAGTCAGCAGCATCACCAAAACGGCCTACAGCAACAATATATCCAGCAGCAGTGATCAGGTTCCCTGCAGCCAAAAGAATTTAGACAATCAGGGTGCAGTATCGGGCGTTCATGATGCTACTGCCAGAAGCAGTGTCTTGCAGGAGCTTGCTGCCAAGTATAACTGCTCGGATGAGAATGATTCTCTCAGCACTGAAGACAAGGAGGGGCAGCTTGATACCCCGCATACATGTAGCCCCCTGCTTTGGTTTGGAGCACTGTTGCCACCGTCTTTGATGGAAGCGCAGCTCAGCTTTAAAAAATGTGTTGCCACAGCATTGCAAATTGCCAGCGTAAAGCAAAAGCTAGTTAGGCAGCTAAGGGAATACCAACGTTTGTGTTCTGATAGCCAGAATACTGCTGCTGAAATGAGCTTGGCATTGAGCGCAGTTCATTAGCGCTGTAGTTGGCATTTTGTTCTTGTGCACGGGCAAGCGGAATATCTTGTACATGCAGTGCTGTATGTCCATGAATGCTGTACTTCATTTTACTGGTGCTGGGTACGAGCAAACTATGCGAATGTCGAAGACAAACAGGGCATGTCTGCAAGCTGTGTCGGAAAGTTTGCAACATCACAAGTACAAGCAATTACAATAAAATACCTGCATTTCCGATTCAGAGTACGTGACTGCCACACTGAATTATTAAGAAAATTTTGAGATTGCATTTCAATATCTTCAGCCTTCCAGGCTGCTATACAATTGGCGTGCACGCGATCGTCTGCAACTAAGTGAAATTGTGAGGCGCAGCACTTCCATACACAATCTAGAGATGGAGCAAGCTTGAACATGTTTGCCACTGCACCAAACACCCTGCGTGCATTCGCACTGCAAGAGGGAGAGGCTTCCATCATGCACTTCCATTCTCAACTTGATCCTTCTTGCAAATCAAACCGACATTCTCCAAGATGCCGACAGCTGAGCGTTCCAAGTTCAGGGTGTACATATGCACGCCGGGTACACCCCCAGCCAGGAGCCGTTGGCACATCAGGGTGCCCAAGGAAATGCCATAGGCCTTGACTGCTTCGTCGCTGTCCTTGATAGCCTCCACAGTGTCCATGATGTGCTTGGGGACCTTGGTTTTGCAGAAGGCTGTCATGCGCTTGAAGCCGCCGTACGTCATGATGGGCATGATTCCAGGAAGAATGGGCACATTGATCCCCTTGGACCTGCAGTCCGTCACGTATGTCAAGTACTGGTCGACATCGTAGAAAAGCTGCGTGATGACAAAGTCTGCTCCTGCATCCACCTTTTGCTTCAGGTAGTCAATATCTGCCCAGTAGTTCTTCTTCATCTCTGCTGGATCATCGACGATGCAGTCCGGGTGTGCCTCAGGATAGCCGCTAACACATATGCCGAAGTGGTCGCCATGCTCCTGTCGAATAAACTTAACCAGGTCCAAAGCACAGGCAAATCCACCTTCAATTTGTGTAAAGGCTTCTTGCCCCGCTGGCGGATCTCCACGCAGCGCTAAAATATTGCGAATTCCGGCCTCCTTGGCCTTGAGTAAAGCCTCCTTCAGTTTGTCCACTGGCATGTTTGTGCAAGTCAGGTGCATCATGGTCTCCATGCCAACCTCGTTGTGCATGCGTTTTGCAATGTCCAAAGTCAGATCCGCTGTGGAACCACCAGCTCCCCAGGTAATATCGCAAAATGTTGGGCCCAACGCATTCATGCGTTTCTGTCTCTCAACCAAATTCTGCACCCCTTCATCTGTCTTTGGAGGAAAGTACTCGAAACTGTAGAAAACTTCCCCTTTCTCAATTTTATCGTTGATCTTATCAATTATCTTCATATTCTTCACAAAGCGAACAATAACTATTTAAATTAACTTCGCAGTGGCTGTATGCCACTTCAAACAGTACTGGATAGCAGTTAAGCTCACAAAGGAGACTCGTCTGCGACCTGGACGGCGTACTGCGGAAACAAACAATAGAATAAATATGTCTACGACTGTGGATAAATACCGATAG
>c100205_g1
GGGGATGAACCAGCTGGAGGTGAGCCACTCCTAGTGACGATGTGGGGCGCCGCCCTGTGCGCTGCCTGCTCCAGCACGTCGGTGTACCATGCTCATACCGTAGCAAGGCACGTGGGTTGGTACGTGGGGGGGGGCATGTGCGGCACTTAATTGCAGGGGAAGCATCCAAGTCCCCTGCCATACAGGTTTCCTCACCTGGATGCCCCAGATCCTCCAGTGTCCCCAGCCAGAGCGGCACCAGCTTCTTGGTGACAGACACCTGCCCCTCTCCCACCTCACCCTCCTGTCCTCCCCCGCCCTGCTGCGCGTCCCAGGAGACGGGGATGTCCTCAGGATTTCCTGAATCCTCCAGATTCCAGGATCCTCCGCCAGCAACCTCAGTTTGTCCCTGGGGAACTGCCACCTGGCCTGGAATGCCCATCTGACCATACATGCCATGTGAATGTCCCCCTCCATCACCACCCAGCTGCTCCCTTCCTGTGAGAGGGGGGGTGGATGCCGCCATTGGAAGCCCCTGGCCTGGGGCTAAACCATGACCTGCCAGCTCAGCACCCGGCAAAGGCAGGGCTACCACCGGGGGTCCTGCCACCGGCAGTGGTCCAGGGTGGGCGGGGTCAGTGCCAGGGGCAGTGGCACCACTGTCACTCACGCTCTGCAGTTGCGCTGTCAAGCTGTCCTGCTGAGCCCATGCCCCAGCATGTACAGCAGGCTGGAGGTGCTCCGCGGCGGCCGCAGCAGTCGCTGCTGCAGCGCCTGCCCCTCCGGCATCTGGCCCCTGCTGCGCCTGCTGCGCTGCAGGCGTGCCACCCAGAAGTGGATCTAATGAGATACCCTCCGGGATTCTCTGCAGGGTGTCCCCCACTACTGCAACCCCCGCATCCACCACACCACCGCCCTCGGCAACTGGTCCAGCCGGGGCAGCAGGGCTGCACTCCTCCGCCACGCCCTCCCCCTCCATAGAGAATGGCTGGGCTTGTGCGGGGTGCACTGTGAGGGCCCGGCCAACAG
>c10021_g1
TATTCATTTAACTTCAGAATTTTATATAAAAAAGTCTTTACAGAGTTCGAGAGGCTGTAAACAGCAGCGCAACTTCGGTTCTTCTGTTTGCATCTTGCTGGGCTTCCTCATGCAACCCACGCCTGGATACGGAGGTGGCGGAATAGGAACCGCAGGTGCAGTGACATATATATGCGGAGACTGCGGGGCAGAGAACACGCTGAAAGCGGGAGACGTCATTCGCTGTCGCGAGTGTGGTTACAGAATACTGTACAAGAAAAGGACAAAAAGAATTGTACAATACGAGGCCCGTTAGCGTGACAGTGAAAGTCTGATCAATTCAGTCTTCAGCTATTTATCACTGAAGCAGTTTGCTTGAGTGTTCATCACGGTGTCTGTAAGCTTTACCACACTTACAAACAGAACAAGCTATGGTGGTATTGAGGTGAAGCAGGTGCAGCTTTTACTTCTCACAACGAGCCAACATAAATGCATTACATCTTCTTTGATATCAAGCTGTGCATTTTACCAGCTACTTTGATAACAATCAAAGTTGATAGTGACTAGGTACATCTTCGCGTATAATTTATTTTGTAAGGCTCAATAAATAAAATGCGTGGGATAATGCGATCTTCTGGGTGGGCGGGTGAGCGTGTGATGATACTGTCAAGTCTGAAATGTAATCATCTTGTGTAACCTACAACAGCGTAAGCTGCAAAGCTTCACAAAGTACACACAACAAGAGTTTGGACAGCATGCCCATACGGGACATGCCCACAACTCATTTTGTGTGGCAAGCAGCAGCTGTAATGTCACCCTGTTGTGTCCTTCAAGCATGTCACAGCAAGAGTGATAAAGTCCAAGGCAAAGCCAGTATCAATGCGGCAGTAAGAATAAAATTTGGATTGATTTCATCTGTTTTACAGGCTAAGCTGTCAATGCATTACGGGTCTCCTTCTGGCATCTGCCCGAATCTGCTTTCCCTGAATATATCAGAACATCTTCACCACTACATATGTGCAGTAGCCTGGCTGGCAGGAATTCCTGTGCAGTGCAAAGCCAGCGCACATAACTCGTGTAGTCTGATTGGCTAAAGCACAAGATGCACCAACCATCCTTTGTGGGGTGGGCTGATATGTAGACACATGTGCAATCCCATCTTCCCTCACAGACCTAGCCATGCTCAGCCGGGCAGCGGCTGGCATTTGCCTCCTGGGTGTCCTGCTGATGTGCTGTTCTCACTATGAACGCATGAAAGCGGCACATGATGGAGCTTGGTGCTCATCCTCTCCACAGCTTTAACAACCACTGTGCCAGCTTCCAGCACACTAGGAGCAGCAGCAGCAGGACACCCGGGTTGTTGAGGAGCCTTCCCACGGGAACTCCGCTCCTTCCCTGTCCCGCATCACCGCCGCCCGGCCATTGTACGTCAGCACCCGCCCATCGGGCCCCACTAGCACCAGGGTGGGAATGCCCATCACTTTGAAGTGCTGGCTCAGTCTCTTCCTGGCCAAGGCGTCCTCAAAGGGTACCCCTTTCCAGGGCATGTCCTGGAAGTATTCCTGAAACTGATGCTGACTTTTGTCAGATGATACAAAGACTACCTCAAGTTCCTTCCCTTTTGCGTGCAGTTTACGATACACTTGCACCAGAAGAGGTGTAAATTGCCGGCAGGGTGGACACCAGTGCGCGCTAAAGTACAAGCCAACAATCTTGCCTCGTATAACAGTTGAAGGAACATAAGAAACCTTGTTGCTGCTGTCACGTGCGACTAATGAATGCCCTAGGAGTTGTGATAGATCAGTATTAGTCATTATAATTTTTCAAGAAGAATATGATTAAATTTCGCACGCTTAAGTTCCCATTTAACCTTCAGTTTCTTTTTGCATACATAGAAAT
>c100212_g1
GTGTATGTGCGGGAGGGGGCAGGAAAGAGCCGGGGAGACAGCTTGCACACCGTCCCAACCTCCCTCCCTGTCCTTTGCAACCAGCCCTGCATGTGAGCCAAGGGGCTGGCCTAGCCGCATGAGGCGCACCTGATTGGAGATGTCAGAATCTGACAGAATCTCCTCCTCGAAGACCACGTCTTCGTCTTGGTACTGCTCCTGGATGGCTCTTAGGGCTCGAAGCATCTGCTCCTCCACCTCTGGGTTGCGCTTCAGGCGACCCTGGCCGTCCTCGTCGTCGCTCTCGTTATCCCTGTTACTGCTTCCACTGTCGTCATCAGAATCAGACCCGGCAACTGATCCTTCCTCTGCCTCGCTGGCCAAATACTCTTCATCTTCCTCTGTCTCCAGAGATGGGCCAGGAGAAAGCAGGCTCTCTACCGGATTCTTGTTATTCATGGCAGCCACTGTTGTTTCAGGCAGAACAATTTACATTGCTGCAAGCTGCACGCAGTCGTGGGTACCCCCCGAGGCATTGCATTTGTTTGAACTGAGTGCTGCCGCTTCCAAAGTTTGGAACTCAAGCTTGACGCAAAATCAGGTTGAACCCACCGACTAGTTACATGTCATTGCGAGTATTTCGAAAGCTGCGGGGAACTCGATAAATG
>c10022_g1
CTGGCGGTGGATGACTTACGCGCCTGCCCAATCCAGGCAGTTATGGCAGGATCCAAGTAACACTGCAGCTGGATTGAATCAAATACTGTTCAACCCGGGACTTCCAATTAGGAGCTATTTCTTCAAGGCTGTATCCTCACACTAGCCCGTCCAGCAGTTTTGCAAAATTGCAGAAGACGTGCTGCAGAACTTTGGAACGGTCTTTCACAAGCTCACGTTTAGGGGTGCTAGTTCCACACCTGGTGACCTGCTTTCACCAATCGCTTCGCCAAAAACTGTCCAAAGGTGCCAAACCCAACAATCCCAATCTTCAAGCAGTTTTGAGACTTCAATTGTGCACGCATGCGATGCTCAAAGTCGAAAGGCATTGCAGCATCCAGCGCCCATATCTGAAGACCTGCCAAAAAAAAGACGAGTAAACAAGGAGCAGTGCTACGTTTACACTTCAATGCGTTCAGTCCACTGACAGTCTTAGAATTCATGCTATACACCAGGATGCGCAAAGAAGATTGAATATTCATCAAGGTCAATTACCTCTTATTCTGAAGGAAGATGCATACCGAGTTTGGTAAGCCTTTCCTTGCCGAAGGGTATGAGAAAACCAGACAGTCGAGCATTTTCCAGAAGAATTAAACTTATATCCTGCACAGCTCCTCCTGCACGTTGCAAACTTCATTGTGACGTCGAGCGCCCACCGATGATCCAGCTACACCAAAGTTTCGCAAGCACAGAACAGCTGCAAGCAATAACGGTTGCTTAAATTGCGAGTTGAACCTCAATCACAGGGTGCAGCCATTTATGAAGTCTTCTGTATTGTTGCTATGTGAGCGGGATTTCTCCCGCCGAAACTG
>c10022_g2
GGTACGCACACTGGTAGGCGGCCAACGGTTTGGGAGCTTGCTAGGCATGTTGTTGTGTAGTAATATCCTTGCAAAAAGGCCTAATGAGCTGTCCCTACGCGTTTGCAAGCTCCTGGACCCCTTGTGCACACGTATGCAGACAATGGCCTGTACACAAACCCTGCCTACTCTGTCCTGACAGCTGGGGCGAGCAGCCCTTCGCACTCCTCCGCATGATTGCACGCTCACCGTGTGCGTGATGAACTGCGTGCTAGCGGCATGCCGGTCGTGCTCCTCGCAGGTCATCTCCACCATGTTGCACCCCTCCGCCGCGAAAAACTGTGGGGTGCAGGAGGCTTGGAGTAGTTGGAAAGCAGCAACAAAGCGTGCTGTGTGAGGACTACTTGGTTCAAGTGCGGATAGCGTGAGCACGCAAGGTCGTTACAGGAAAAGGCAACATGTTTGCGAGAAATCCTTGTCATCTGCCGTGCAGACCTATGCTAATGCGGCCTCCGTCTGAGCTGGTAACCAACTCTACTTGCCTGCAGGAAAGCGTCCACACGCTGCTGCCGCCCATCCTCCTTGCCAATCCTCACTTTCTCGTACATGAAGTTAAGCCCGCTCCATGCGCTTTTGCCAGAGTCGGGTCCGAACATTGGATGCGTGCACAGAATGTCGACCTGTGCAGGACTAGACACCAACAAGTAGATGCCTAGTGAGCCTTGCAAAGGGTGCAGCAAGGCAGCAGACAGACAAAGCTTGCAGTGTAGAAATCAGGGAGATGCCATCGCCATCTACCAGCTGCCCTGACCAACCTTGCATTCAACAACATGCACTGTTGTGCCAACCCCGGTGACAGCATGAAAGACACTGCATCCCACCAAAACCCCCCTGATCCTGGGGGGGAACTGGTGAAATCCCATGGGCACAAATTACCCGCTGCTCCGGAGGCGATACGGCATACACGTGCACTTCCCCACTG
>c100224_g1
TTTCTTTCTTAGCTGGATATTTGCCTAGGTTACAGCTATCATGTACACTCGAGCTACATGGAAATAATTTGATTTATTGGCTATATATCAGAATTGATATTGTTCTTTCTTCCGTACTAGGGTACTTTCTTTGGTTCATGATCAATGTCCTTTATCTGCTTATCGCCAGACTGGGAGTTCTTTAATGTATACAGTATGCTCTTTAGTGTAGTTTAACAGTCTGCTGTTATTCCGTTGTTCTTGCCATAATATATGCTTTTGTTTTGTTGCAAACATATCTTGTACAGTTTCATTGTAAACAAGCACCGATTATCATATTGTATGTCAACATCTGACAGATTTATGTGTTGGTTATCATATTAGTATTTATCTATTTTTATCAGAG
>c100230_g1
GAGCTGGACTGCTGGGAGGCGTTTGTGGGGGAGGGGAAGGGCAGCGCCCGCATCTGCAGGGTGCCCCCCGCGCTGCGCCAGGTGGCGGTACGCCCCATCGTACTGGACGCTGCTCTCAATTATATCCAGTACCCCTCGCTGGAGCACCGCCTACCGCAGAAGGAGGCGGCAACTGGGGGGTCCATGGTGTCGCGGCTGTTTGGGTGGGGGAAGTAGGGCGGAGTTGGGGGTGTGTCTGCCTGTGGCAAGCCGCATTGGTGTCATGCCCCATTGCGTCGGGGCGCGGGGGTTTAAGGGCGGTGGGTGCAGTGAGGCGCCCCACGTGCACTGCGTGCCCAATCACCCCGATGTACTGTGATGTACCCCGATCACTCCGCCCGTGCCTCATTGGGCAGAAACTCCCTGCCGTCGCGGCACGCTACTGTTTGACTGGGAGCCCGAGGCTTCCCAAAGCTGTGCGTGCTTTGGTGGCAATGCTGCTGCCTCGATGCCATGCTTGGAACACTGCGAAAGGAGCGTGTGCCCGGGAGCACACGGCGAATGCGCGCCAAGCCCGCACTCCACGTCCCAACACTGCCGCTCCACGTCACATTCAACGCTACATGTTTCATGCCCTCACTCTGTCTGTCACCTGGCCATCTCCTGGAGCCTAGATCAAGAGCACTGCCCAGCCAGCAATGCAGTAGATGGCCACACTTGAGATGGTCACTCCTGAGGGCTGCACCGTGCCGGAGCTGCACCACAGTACAATACTGTTCAACTGCCCCTTGTACGTGGTGCTGTGAAAGCCGCGTGCAGTTGCCGTGGTCACTTCTTGAAACACGCGTTGGTGTTGTTGCATCGGCTGCACTTCCCCAGCTTTACACCCTTGTTGTAGTCGAAGCACTTGTCGCATTTCATGACGGACTGGCGGGAGGGGGAGCCCGAGGGGGG
>c10024_g1
CTCCAATGGGCCATGCAGCTAATTGACTATTGTCGTGACTGTTGGTCCCTCATGATTTGTTGGAGTAAGTATTCCGCTGCCTCCGCTGCCTTTGCTCTCATCGCAAAGAGATGACGTTTGTTGACGCTCAAGTGCGACTAGCAAATTTTGACGATTGCGAAACAATTGTTAATTACAACGTTGCGATGGCTCAGGTGGAAAATCTGTACTGCAAGCAAAGCAAAGGCTGTTTATTCGTTGTTCTGCAACGTATATGCCAGTGGTTGCCCCTTGGAAAATCTCATCGTGTGAACAGCTGTGGCTTGTGTATTCTCCTGGAGTTCTGACAAGTGTGAAGCATTTGGGCTTTGAAGGAGACAGAAGATTTAACGCTGGACAGAAAGATTGTAGAAGCTGGAGTTTCTGCCCTTTTGAAAGACAGCGCCAAAGGCCGGTATTACTTGCTCGAGGCAGAAGGAAAGTGTGTGGCACAGCTGATGATTACGTTTGAATGGAGTGATTGGAGGGGGGCTCAAGTGTGGTGGATTCAAAGTGTTTTCGTACACCCCAACTATCGTCGAAAAGGGTGTTACAATCAATTATATCAATATGTTAAGCAAGCAGCAAAGGATGAGGGGGTCTGCGGGCTTCGGTTGTATGCAGATGATGGGAACACCGTGGCGCAGGCAGTGTACGAGCGCCTGGGAATGACAAGCCATTACAAGGTTTATGAAGATATGTTTCATTATCACTAGAGCACTGTTGCTCCACCTCTCCGTATGTTTTATAAGTGGCACTAAGCAGGAGGAAGCCCTGCTTTGGGGTTGGGACAAGCTGTGCAGGCTAACTTCAACTTTGGCACTTTCAAACATAGCAAACCTTTGTTTGCTTCCAAGCAGCAGTTTTGCGGGTAACACAGCGCTCCTAAAGCTATTGTAGCTGCTGAAAAGAGTGTCAAAGATTTGAAGGATTTGGTCTGATATCAGGTTAATTGTGCTTGAGTATGGCAAAAACTCAGAGTCAATTCAACTGCCAAAGTAAATGTTCGTGGCGAGAGAGTCATTTCAAGCACCTAGCAGCTCTGGTTATGTTGAGCGCAGAGCGCAGTGACGTACTTGTCCTACTGAAAATAGTGGTAGTGCAGATCTGATACCCGGCATGTTGGCGGGAAATAGAGATGCTCGCGACGGGACATATCTTTTACAGCATGCTCATGCGAAGCATGCTGGCAACCCGGATGCAGCCAAGAAG
>c10025_g1
CCCTCAATCTCCAACACCCGGCACGCCTCCGCCTCGCTCATGCTCAGCGGCTTGCGTGCCAGCTCAGCACGCCACGCCTCCAACAGCGCCTGCAGCAGCGGCACGTGGTCCACCACCACCCAGTCGGGGAACCTCCCCTGGTCGCACAGGTGGCGCAGGTAGTAGCGGCGGCACCAGATCTCCCCCTCGATCTCGGGGAACCCCACCGGGGGGCAGGGGGTGTAGTCGTAGGTGGCGTGGGCGTGCTGGGAGAGGCGGCGGGGGAAGTCACCCAGGTGCTGGAGCATCTGCGGCACCAGGCGCTGTCCCCTCATGGCGTGGGTCCAGATGAGCTCGGGGGTGTCGGAGTCGGCGGTGAGGGCGGCGGCAAACGCCTCGGCGCCGTAGCTCTCCAACTGATACAGCAGTGACTCTGGGAGGATCCCTCCAAGGATGCTCCTCTGCGCCAGCGGCTGGCCTGAGGGGGCCTCCCCCGCCCCCCGGAAGTGCTGCCGCAGGTGGGCCAGATGAAGAAGCTGCGCGGCCTCCAGCAAGTTGCTGCCGCAGTAGGCCAGCAGGAAGAAGAACACCCCCGTGCGGTACAGCCCCGCCAGCGCCTCGGGGTTGTACCGCAGCACCTCCACCAGCAGCCGGCAGGCGCCCGCCACCAGGCCCGGCTCGTTGGTCAGCACCACCTGTGCTATGTGCGGGAGGCACCTCTGAGATACCATCTGGCGGTGGGACAGAGGCAGGGGGTACACCGACACATCCCCCACACCCACGCCATTCCCGGCGGGTGCTGAAGCCGGGTGCAGCCGCGCCAGCGCCAGCAGCGTGCGCAGCGCGGTTGCGGCCACTTGGAAGGGGGTGAGGGGGCCTCTCCCCCTGGCCACCCACCACCTCAGCTCCCGGACGGCCCTGAGGGGGAGGGGCTGCGCCATGCCCTGGGTCCAGAAGGGGGTCCCGGGGTCAATCTCGCCCCGCCCCACCCTGTGCCTGATCTCCTCCTTGCTCAGGGGGCCATCCCGCCCCGCCAGCGGATCGCTGCCCTGCTGTGCCTGCTGCGATGGGTAGAAGTACCACTCCCGCCGCTCCTCTGCGTGCGCCCCCCCCGAGATGAGGTTACTCTGGAGGGCAGCCACCGGCCGCTCCGAGGCCTCGTGGGCGGTGGTGACCAAGTCCACCAGCAGCTCCACCGCCCCGGCCTCCACCAGCGCCGCCGCGTTCGCCTTGCGCACCTCCCGCACGGCGACGGCCGCACGGGCGTCGGTGTCGGCCGCCACCTCGTCCGCCCCACCAACCAGCGCCTCCACCAGCAGCAGCAGGTGCTGGCGCAGGGGCGCGGATGGGGTGGCGTCCAGCAGGCGCAGCGTGGGCGCCACGCCCTCGAACGCGCCCACGGCGACCGTGTGCACCGCGTAGGTCCGCGTGAGCGCGCGCGCGCACAGCTCGCGGTCTGCCCCCGGGTTGGAGCTCTCCCCCCCGACTAGCCCTGCAAACACACCACCCCGCGCTCTCCACCGCCACCGGACAATCCCCATCAAAATAGGTG
>c100258_g1
GTCGTTGCTGGCCTTGCCCTGCAGCCAGGGGAGTGAGCGGCTCACGATCGTCATGCCGGCAACGGACACTTCATGCCCTCACAGGTGGATGGGTGGAGTGGCGCCTGTCACGGCCACCATCCTCAGGGTGCTGGAGCAGCGGCCAGCAGGGCGGAATTCAGGCGGAGGAAGGGGCAGGGCAGGGGAAGTATGTACGGCAATCCTATTCAGGGTTTTCTATGTAGGGGTTCCCGTTTGAGGTTCCCTCCCTGTGGCGAGGTGTGGCCAGGCGAAGCGGGATATGAGTTGTCAGGTGCAGGGGGATGCGTCCCTGGGACGCGGAAGGCACTGACTGGCCACAGTTTGACTGTGCATCTGCCCGCACCTGCAGTGCTGCCAGCTTGGTCT
>c10026_g1
GCCCCCACACCCACGCGCCCCGCCCTTCCCCCCCCGCAGGCCGCTGCCCGCGCCCTCAGCAACCTGGCCTGCAACGGACAGGAGTCGCAGGTCCAGGTGGCGCGGTCCGAGGCGCCGGCGGCGCTGGTGGCCCTGGTGCAGTACCCCAACGACGACCTCCGGGAGGCGGCGGCGTTGGCCCTGTGGGACATCTGCTACGACTGCCCCCCGGGCCGGGAGGCGGTGGCGAGGGCAGGGGCCGTCCCCTGGCTGACAGAGCTCCTCCTATTTGGCGGCGACGGCGCCAAAGAGGCGGCAGCCGCCACCATTGCCGAGCTGGCGGCTGTGGGACCCGGCGTCAGGCGGGAGATCGAGGAGGCGGGCGCGCTGCCCCTGCTGCGCCAGCTGGCGACGGGGGCCTGCCAGGAGAGCGCGCTGGCGGCCACGGAGGCGCTGTGCGCGCTGGAGGCGCACAGTGCGGCGGCGGTGGCCGGTCTGGTTGGTGGGGCAGACAAGGGAGAAGGGCTGAACAATGGCTGCTGGGTAG
>c10026_g2
CGTTGATGCCATTTGACGTCATCAGTACTATGATGCCCGCGCCTTGAGCTCTGGCTGAAAACAGCTGAGTGGGAGCGTGTTTGGGGTGTAGACGGTTGCTGTTGAGCCCCTGCCTTGGGGAGGGGGGGGGGTCGGAGGCATGACCATGGCCTTGGGAGGTCAGGCGGGGAGAGGGGTCTGTACCTCAGGTCTCTAGGTATGGACCCCCCCCACACACACACACGCACACTCAGTGGGGGGGTACCCACCCCCTCCAGCAGTCGAGTGATCACGCGGTGTGCGCGCCCAGGTCCGCGTGCACGTGCCCTGCGACCGCGTGGCCCCCCCCCTGGTGTCACTCCTGGTCACCGGCTCGGAGTCGGGGAAGCAGGCGGCGGCCAGGGCGCTGAAGAGCCTGTCGGCGGGCCCCTCAAACAACCCCAAGCTGGCAATTGCGGAGGCGGGGGCCATCCCCCCCCTGGTGGCCTGCCTGCGCTCCCCCTTCGACCCAACCCGCAAGGCGGCCGCTGCTGCGCTGTGGAACCTGGCCTACCGCAACAACGCCAACCGCCGCGCGATCGCCAAGGCCGGGGCCATCCCCCCCCTGGTGGCC
>c10027_g1
GCGCTATCTTGCCAATTAAAGCAAATCCTATCTTATGGATGAAACAGGTTAAACACATTAATCATTAACATAACTCGTAGTCCCTCCCTGCGCCTTGCCTTCGTGTGGCGACTCGCAAATATTCACCTTGTCGCGGCTGTTGTCATGAGCAGACACCACTGCGGCAACCTTCCAGGTTCTGTTCTACAGAGACGGATATTTTGCCAGCAGCCCAATCGCAGCTATGTAAAACAGCGCGCGCCTATTAAAGAAAACTCGAACAATTCTTTGTTGAAGCTGTCAGCTGGCATCCTTGGAAGTGCAGCAGCAGTAACTCTGTTCATATCATCACCTGCTTTGGCTGTTGAGCCGTTTTTAAAATCTACAGGCGCCAAAGGGCCTTTGGTTGCTGAAGAAGAGCAGCTTTTCCGTCTCAGACAACAGTTCGAGGCTGAAGCTAGGGATGAGTTGAATCGAGCGAAGGAGGTGTATGAGGAGGAGGCGCGCTTGTCACAAAAAGATATGTTGTGCGCCACCCCTTTCGGAGTTGATGTGGTTGGAATTACTGAGTTTATTGCACTTACTGGTGCTCTGGTAGGAGGGTTGTCTGCTCGTAGGCGAAAAGAAGAATTAGAGCGGCTGAATGAACAATTAAGAACCATCAATACGCAGTTGAGACAACAGGCCAGAGCGGGTACATTGTATGCCCCCGGTTTGACATATGCACCACCAACTAGTACTGCCGTGCGCTCTCCAGTGCCGTTTCAAGAGCCATCAATCAAGAAAGAGGATGTTGTCGCTGATATTAGGGAGCAAAGTGTTACACCAGCCACAGTAGTACCTGCAGTCAGCGTTAGCTACATGAGTGACGCTGAGGATGAGATGAGCCCTGGTGCTAAACAATGCTTGCAAGCTTTGAAAGAAGGCAAACGATTCTTGAAAGAAAAAAATGGAGGTTCTGCTTTGGTGAGGTTTGAAAAAGCACTCATGCTTGCTAAATCTCTTGGAGATAAGGTGAAGGAAAGGCGAGCGGTCCGTGGATTAGCTGCATCTAGTAGGATTCAAGGGCAAGGTCGTCAGGTATTTCTCATGTTATAATGCTTGGCATCAATGTGTAGCTAATGGAAAGTCTTGATTTGAACAGAGGTACCTAGCACAACTTCCTGTGAATTGTACTTCTCATATCATTGCACGGAGTAAACTTTTCATATATGTGCATTAGTGTGTGTGTATTTGATGCTAGTCAAGTACTATTGAGAATCGCAATGTTGTGCATAGCTATCAACAGTTGAGAAGAGAAGTGTGTTCATTATTGTTTCCCCATTATTTGACATGACGCTTGATTCCTGCACAATTTTGATGATTTTGGCTGTGTGAATGGTATATTGCAGGCAATCAAGCATTTAGAGCGTGTTCTAGAAATATCTCGCGAAATGGGCGACTATGTTGGTGACGCAGATGCATATGGTGTTATTGCAGATATTTACACTGAGTTGGGTGAATTTGAAAAGGCCGCTGAATTCTATGACAAATATATTAGTCGTATGGAAGGGGGAGGTGCCCCTGTTTGACGTATGCTTCTAGAGCTCGTCAAGCCGTACTGGTCCGATG
>c10028_g1
GGGGATGCCGTTGGGGAGGGTTTGAGGCGGGGGACGAGAGGGAGAGGGGATGGGGCAAGTGGGCTACGGGGCGCATCAGGAGCGGCACTGGGGAGCAAGGCCAGGGGAGAACTGAGCTCACAATGGCATCCGGGTTTCCCCGCGCCTGCTCCTGCTTCATGTGCTCCAGCAGCTGCTCAATCTCCGGGCGCGCTTGCGACATTCGGTAGGTGTTCTTGGTCTGGTACAGGATGACTGGGACGGTGAGCAGCCTGACTGCCGCAGTGGTGATCATGATGGAAGACCACCACTCCAACCCCGTCACGTCGTGCATCCACACCAACAGCTGCTGGATACCCTGGGTAGGCAGCCATACGTCGACCCCGGCCTGGGCGATCGCCGCGGGCTCCGCGAGTGTCGCGGCTTTCACAATCGCGGTTGGGTCCAACACTTCCGACAGGTTTGGCAGCGGCGCGGCTGAGCTGTCGGCATCTACTGCATCTCGACTGCTGGGGCTGCTGCTGAAGCTTCTAAAGTGATCTTGAGAGAAGTTATTGATTGAAGGATGTGCTCGGGAGCTGCCTTGCTGCCATCTGTCAACACACTGCAGGGCAGGGACGGTGACGATTGATCGGCCTGAATTCTCAGCCACGGCTGATGCAGGTACCACCGCATACTCGCTGCTGGTCTGTGCTACTTCAAATAAGTGTCTTCCAATTCGACCTGCAAGGCCACTAGACCGGCGAAGCATGTAGGGAAAAGTGCAGCCTGGCCAAACCTCAACAATTGAGTATCGAAAACGACGAAATAACGTGTGATACACTTCGGAGAAATGAAGCCAAACAAAAATCTCGCAGCTGTGCTGCAATGTCATTTTGACATGCACGACTGCTTGATTGTTTGCACATCTAAGACCTAAACCCTGATGCCATGGCCGCATGTCATATGCACAACGAACACAGCATACTTCCCTTTTCAACTTCTTCAAGGTCAGTGTTCATCTCATATCATTGTTAAACCGCTTGCGTAATTGTGCGTATTGCGAGAGCTGCGTGCAGACGCTGAACATCGTTTTCCTCCCCTGTTCGAGCTCATTTGTGGTCAAACCACACACTACTTGCAGGTTTTACTCACCTGCCACCATG
>c10029_g1
AGGCCATCCACACGCGGTGCAGGGGTGCACCCACGCCATGTGCGGGGCTGCACCCCCACGTACTGCCGGGAGGCAGCGCAGCTGGGTCTGGTCCGCTGAATCAGCAAACACAAGTCGGCGGCATCACTTGCGGGGCGCTCCACCTGGCCTCCCCTGGGGCTGGCCCCTGTGCCCATGCCCTCCCACCGTGCCCAATGAGACGCCGTAGGGGGGCGGCAGCATCCCGCCCCTGGCTCCAGCGGCCTGCATGGCTCCTGGGGCAGAGGGCGCCGCCGCAGCAGGGGACGCGGGGTGCGGCTTGCCGTCCTTCCACACCTGCACCGGGGCGCAGCTGTGTAGGGTCGTGGCAACACCCGGGCAGGAGTGCGAGCAACTGCAAGGGTGGCGGCGCCAGAGGGGGGTACTGCCGGATGCGTCAGCTGCCTGGCTGGGGACGACAAGTTCAAGG
>c10030_g1
AGCTAAATAATTGCTGAGATTTAAGTGGTTCTTCTTTTATAAACTGGTGCAAGAACTGCATCCAGGCTAGTGTACAAGAGTGGCACAGGTGTAAACGCTGGTCATTGATACATGGGATCTTTCAAGTATTCGCAGCAGCAGTAACACACCTGCTGGGCCATCTTGCTTGTCCTGTTTGACATTTCAAGATGATATCTGGTCACTTGCTCAATTCCATGCAGTAGCACTGCTCTTTGATGCGTCAATTTCTTTTTCTTTTCATCCAACACCTCCTGCTCCGGCTGTGCTATCCTAGCTGCTTGTAACTCTTTTTCGGCCCGTTCTTGGTACAATTTGTGCAGCTGCTGTATGCCAAGCAAATAACGCTGTTCAAGCCCTGGCACGTGCGAGGCCGATTGCATGGAGTCTCTTGAGGCCATGCTCCATCCATTGATATGCAGGCTAAGCAGCATCTTCAGTCGTTGGTTCTCTGCCAATAGGAAGTGCTTTTCAATCTCCATACTGCAGGGCTGTTCCAGTTGTGCATTGCTTTGTTCATGTACACGTTTCTCTATACCACTGCCATTCTGGCTTTTATCAGTTTTCGAACAATAACTGAAGGACACGGCCACCCTGTCCATTGCTGGAAACCGAAAGCTCAGTTCCACTAGTGTTGAACAAAAGTTGGGTAATTGCACAGAGGATTCAGAGCTACAACGACTTGTGTTGCTGCTCTCTCTTAAGTTATGATATTTCATTATGGTGGCAGCTGAGAGCTTTTTCCGGATATCTTCCTCCCCGAGCAATATTCTGACTCGTGCTGCTGTCGTGTGCGAAAAGCTCGGTATTGGAAATAGCGTGGTTTTTTTTAGCAGTCCGTCGTACTTTCAGTAGAACGAAACATACTCTGTCAGTTTATGCTACAGTTCTACCCATAAAAGGCCACTGCCGGGCTTCTTGACCAGCCCCTCAAGCACTCGCTTCGATCCAACAAAAAGTTGACAAAGTGACGAATAAAGGTAAACAAAGAGTAAAATATTGCTGCTCGAGCCCAAAACCGTTTGATATCGAGCACTACAGTGGTTATTTCTACCCAAACAAGGAACCGAAAAAAACACGAAGACATGCAGCTTCAAATAAACGAGGAATCAATCATTCCATATCATTCCATATACTAATAACGCCCTCTTTTTTTTTGGCCTGATAACG
>c10031_g1
ACTACAGCCATACATCGCGCTGCACACTACAATCAGAGCGTACATGTATCTTCATAAGCAGTTGTACGAGTTGAGCCTGAAGTTTAAACACCTTTGCCGCCGACGCCCTAACAAGCACCCGACTCAGTGAAATTGTCGCTGGCGTAAAGATCGCCAAATTTACATTTGTCGCAAAGATTCCAGCCTTGGACGAGATCATGACAGTACAACGAATCCGTTGGTTCCTAATAGTTGCCTTTGTTGCAATAAATGTGTTTGCCACTGCAGTTCATAGTTTAAACCAAGGCAAAGATTAACCGATCTTACGAGATGAAGACTTTGCACTGTTTTGATGTTGATATTCTAGCTTTATTCCGAATTGATTTCACG
>c100311_g1
GGAAGGCAGGAGGTGGGGGGCCCAGGTCCGGGTGTGGGCGGGGAACTGCGGCACAGGCGCAGGGATGGCGTCGCTGTGGGGGGATGTTGAAGCCCCACTTTCGCCGCAGGGTGCACCCACAGGGCGTGTGTGCAGCCATCCCCCCCAAGTGGATGTGATGCAGCAGGCAGTGTCCGAGCACTGCCATGCCCCATGTTTGCCGGATAAATCACCTCTACGCACCTTCTTGAACGGTGCTCAAGCCCTACCCTGCTTGAGCCTTTCTACATGCACCCTTGCCATTCAATTGAACTGTTGTCACATTCTCATCTAACGGACACTTGAAGTGGTGATGCATCATTCATGCATCAGGCATCACCAGGGCTGCATTAAGCTTGCCACTGGCATCCATTCCATCTCAACCATGCATTTGCTGAAGACCAGGCGAGACTTTTCATATGCTTCGATCTTGTAGGCCATCATTTTGAGCTTTCCTTTCATACATGTGTTTTTGTCAGTAGTCAAGCGCGGGTGGCGTGCTCATGCACCATTGCATTGTTTGAAGGTGAGATCTTGGGTAGAATATTGTTTGTATTGTTCAACTGTGATTGCAAGACGCCGCAACACATGCAAAGCACCTCGAGGAGGTGCATCTGTATTGAAGAGCTGCTGCTATATGTACAACCACGGCCTGTTTATCTCTGATGCTTGTTTCACACAGAAGTTTGCCAGCAGAATTAATGTAAATTTTCTCCTGTTGTATTTCGTTCCCACTTCTCTAAATTTCGTAATTCCCTATCCATTGCTTTTCCCTGGAAACTGTTGCATCGGCATTCCCAAGTTTGACAGCATTTGATTGATTCCTGGACGAGAGGA
>c10032_g1
CGGACGCCGTCTTGACGAAGAAGAATACGCGACGCGTCAATCTGCAGACCAGCATGTTGCAGCACAATAGTACGCTACAGCCAAACACTGCACATAATATAAGGGCCTTGCTAAATTCCATCCACTTTCCCCGTGCAGTCATCCTGCATGGGCCTTGCTGCCCCTGCACCTCAGTCACCGACCCTGATCCCTGCACGGACGCTGCAGCTGGTCTGCTTAGCACATGTATAGTCAGCAACAGTCGTGGTGAAGGGTGTAATTTGAGTAAATATGGTTGTTTGCGATGTGGTCGAGAATAAGTGCACCTGGTCATAAAAACTTCAAGAGTGTGAAAGTGGTTGTTCAAGCACATCTCACTTTTTCAACCTCAGCTGGGCGCTTTGAAGGCTCCAGTTTGTTTTTGTGGCTCGGCAGTTTGGTTTGAGGCATAGAGGACTTAGAAGTTCTGCTTTGCACTGCCTACAATTCCCCAACATGCAGGATACCGTGGCAGGCCAGCTGCTGCGCGTTTTGCTTTCGTGGGCAAGATATAAGTTTTCGAAGGCACGGTGTGCCTGTTCCACGCCGTGTGTAGAGACATGACTTGAATACTGAGTTGGCCAGTGCGGCAGGGTGAGCAACATTACAGGTACAGGGCTAGTAATGGGAACAACAAAGTACCTGCTTGCTTCTGCTATGGAGTGTTTCCTGAATGGGAGAAAGCATGACCCCACTGCACTGAGTGCATACAGGGAGTTAGGGGCTGTGTTTTCCATGTATCTTCCCCATTCGATGCACTGCACTTGTCACTTTGGGCTGAGGCTATCTTGTCTCATTCTTCCTTACTTGTATTGAAACCAGATGGTGCTCTGGTTTTCTGTGAGGGAACCCTTGTTTCCATAATGTTTTCCGCAAATAATTGAAACCAGCAAATGCAGGCAATGTAGAGCCCCCTCCACAGCTCCCCATCACCAAGCACAGATGGTGCTTGCAGGCACTGACTGGCAGGACTACTCATGAAAAACATCTATCTTGTACTGCTGCAAACGATTGAGTGATGAGTACTAGTCGCCAGGAACTTCGCACTATTTTCGATTAACACATTGCAGTGCTGTAAAGTGAAGTGGCAAAACAAATGCTGAAGGGTTGTTTCTGGTCAAACATTACATTTAGCGTCAGCACCAAACTGATAGAAACAAACCATGACATTGGTGATGACGATGAATCAAAGACTGAATCAATGACTATCTGTTTTTATGGTCAGCTGCTGAATTTGCCCATTTTTGTCATTATTGCAAAGCAAATGAAGATGTAGCGGTTACAACTGCAAGCAATGATTTCGCAAACAGGTGCCACATCAGGTGCTTCAGGATCACTAGAAAATGACCTTCTGTCGGTGTCCAAGGCATAAAGATGGGCTTTGCACTGCTCCTGCGCCTCCGTCATCATTCCTGGTTCACTCCATCATGTAGTCTCCAACTCTGCTTTTGATTGACCCCCTGCCCCTGGGTTGCCTGACTTCTGAGGCCAACCCGCTGGTAGCCTGGGCAAAATGACGGGTCATTGTGAGGGGCCGCCCACTTCCACCACCAGACACCTTGAGCCCGCTGCTGAGTACACGCCCGCCTGCCATGCCGTCCCCAGGGGCAATCTGATCCACAAGCTCCAACATCATGGGTTGCCCATCCAGCTGCACGTTGTTGTAGCGTTTCATCGCACGCTCGGCGTCTATTTTGTTGGAGAAGATGACCTCAGCAGTGCCCTCGGAACGACCACTGGCATCAAAGTGCATCATATGTTTCACCACTGGACCACATGTCTCGAACAGCTCCTTGATGTCATCCTCCGACACCTCGTAGTTTAGATTGGAGATGAATCTGCACTCAGCCAGTGTGTCACAATCTGTGTATCATGCCCAGCTGCTCTCCATAATAACATTTGAAAGGAAAGTAACTGACTAGTCTTGTCATCTTCTCCCTTCCCTATACTATCATAATGTTTCAGCATGGCTCGGGGGCAGCAGACTACTGATGCCAGTTAGCGTGCCAAGCTGCCCATACTGCTGACATGGGGCCGCTCAGCAGGCCTTGATGCAAAAAATACTGCGACACAGGCTGAGTAGTGGCAGCTGAACCACATGCGAGCATCAAGCAAGATGGGAGTGTAGGAGCTTCCTCCACAAGGCTGCCCAGCTGGCAGGCTGCATTGTTTGAATCAGCAGGGCTGACCTCTGGCGCAACCCCAGAAGCAGCCCTGCACACGCTGGTGGAGCAGCGAGGTGAGAGATGTGAGCAAAAACGCCATATGCAAATCTCATAAACTGTTACTTCACGCAACATACAGGCACATATGCAGCGCAGGCAAAGCTTGACGCGCACATTTTCGTGCCAAGTGTTGTTGCTCGTCTGGGATCTCGCTTGCCCCTGGTAACAGCGCCACCCTCAAAACGGTCATGACCCCACTTTGCATTCCCCTCCAAAGCTGCACGTCTTTGCTCGACTGTTTGCCTGTCAGCATCAAAATTGCGTCCCCCACCCCTGCCTCTGAGGCCGCCC
>c100327_g1
GGGAGGGTATTGACCCCTTGGGGTGGACCCCGGGCGCTCTCCCTGCAGTGGGTTCTCTGTGCTCGAGGAAGAGGGGGGGGGCAGTTTGAAGGCCGTGCCTGACTGTGCTTGTTGTGGTCTAGAAGCAGAGATGCCGTTTTGGGGCCACTGAAGTGTCTGGGGTCAATCCGCCGGGTATGATGCCCCGGTTGTGTGTGTGACGCGTGTTTGTGGTTCCCCTGGTCAGGGGGGTGGTATGGCGGTGGGTGCCAGGAGGACCCCCAGCCAGGCATGGAGGGGCGGGGCTGTGGGGGGTGTTGGTTACGTCCTCACTTCTCCCAGCTTTTCTAACCTTCGCCCCTTGAGCTCTTATCCACGCAGCAGCCTTGCGTACCAGCGATTTGCCCGTGCGCCCTTGTTCCGTATGCTTGCTTGGGGCAGCGGGTGGGGTTGGTTTTCATTCACAAGTGCGGTTTGGTTTTCTTGTGGACAGGAGCCCCAGGCAATGCCCTTGCATGCCAAGTCCGGCACCCAAAGAGTGGCAGTTAGCCGTGCACAGCCGCGAGCGCGATGCGTTCCAAGCGGTCCAGTGCACCGCCCACCTGCGGACTCCGCACCCCAGCCGGGGTGCAGGCTGGATGGCAGTGTGCAAGAACCGCATCTCACACATGCACGCCACCCGCATCCCGCCACGGGCAATGCAGGAGGAGGGGCAAGTCGGTGTTGGCTGCCAACGCCGCGCTCACTGCCCTGCACTCTGCAGCTACCCCCATGCTGGAGTTGGGCCGCTGAGCCAGGCCTCGCTTGGGGGACACTCTACACCAGACGGTCATAAACCTGGGACAGCTGTCCAATCGCTGAGCCAGCATTGAGCTCGTTCAGAGCACTGCAACTCTGTGCAATACAGTCTGGGCAGCGTTCTGGGTTTCGCTGAAGGACGGCACGGCTTTTCTTGTTCCTGGATTTCACGCAAGCGTGCAAGACTGCAGTGATGCCTCACTTGTAACCCTGAACACAGC
>c10033_g1
AATGTTGGCAAACAAAATTAAAAAAAACAATTGAATAAAAAATAAAATGTTTGTTATCTATTCTTTTATTATTTTTTATTACTTTGTTGTTATTTGTTATCGATTTATTACACCTTGAAGGTCTAAAGTTCCTCTAACTATTCGATATTTTACGCCTGGTAAATCTTTTACACGACCACCTCGAATTAAAACTACAGAATGTTCTTGAAGATTATGTCCTTCACCTGGTATTGAGGCTATAACTTCCCATGAATTAGTTAAACGTATTTTAGCTACTTTACGTAATGCTGAATTTGGTTTTTTTAGGTGTTCGTGTGTAAACGCGAAAACACACACCTTTTCTTTGAGGGCATTTTAAAAGCGCTGGTTTATTTATTCTAACTATTTTTTTTTTGCGAGCACTTTTTTTACTTAATAATTGATTTTGTGTTGGCATAATTTTTTATTACTTTTGTTATTGTCTATATTTTAATTGCTTTTTTACTATATTTATTAAATAAAAAACAATCAAAATAAATTGTTATTATTTTTTGTATGGATGAAATCACTTTTTTATTG
>c10034_g1
CCCCCGCTGCCATAGGCGTGGTGCTGCGCATGTGCCAACCCCCCAGCCTCGCCATGGTGGCCGTAAGGCACGGCTGCCGCCAGGTCCTCCCCCCCCTTGGGAGGCTCGCTGCCGCAGAATTGGCCAAGCCGGGTGCGGGAGATGCGCTCTTCCCATGCGTCCTGGATGATGTGGCCTGGCCTCCCCAGCGCCAGCGCATACATCACCCCCACAAACCCTGCGCCTCCGATGATGTTGCCAATGGTGGTGGGGACCAGGTTGCGGCCCACAAACGTGCCCACGGAGATGTCCGACCCCAGCGCCATGGACATGGGTATCAGGAACATGTTGGCCACAGAGTGCTCAAAGCCCATGGCCACAAAGGCTGTGTTGGGGAGGAAGATTCCCACAAACTTCCCGGTCAGGTCCCGCGCCATGTTCCCCTGCCACACCGCCAGGCACACCAGCCAGTTGCAGAGAATGCCTCTCACGACCACCACCCCCCAGGCTGCGCTCACTTTCTTGTGGGCCAGGTGGATCACAAAGTCAGACCTGCCGGTGAACACCTCCCCAGCGCTCATCAGCCCCATGAGCATCAGCGCACCCAAAAGGTTGCAGAAGTAGGACACCCCGAGCGTGCGCAGCACACCCAGCACGCCATACTTCCCTTCGGCCAGGCCTATGGTGGTGTACATGCAGTTGGATGTGAAGAGGTCGGCTCCCACCACCACACAGAGGGTGAGACCCATGGGGAACCCAAAAATGGAGAAGAGGAAGTTGAATAGCCCTGGCTGCTCAAGCCGTAGCTCCTCTGAGAGCAAGCCCCCAACCAAACAACACAGGGAGAAGCCCATCCCAATGTAGGCACCTGCCAAAACACCAAGGATGACCAGTTTAGGCAGTGGGTACTCGTGCTTGTGCTTGGCGGAGCTGGCGTTGAGGTCGTACACTTCGTCAGGAGTCCTGCAACCTCACTTGCATGTGAGAAACAGAGGTGAGCGCATAGCGTAGCTCCTGCCATCACAACCTGGGGTGATGAAGAGAAAACGGAGGGGGCTGGCTTTAAAATACTTTGGAGCATCCTGCAAACCTACATGATAAGCGCTGCAGCGGCTATAGTCCTTACAGGAGCCGCGTCGTCTGGCTTGTGATGTCTCGGAGACATCCCATATAAAACTGAATGCCAAGCGTGCAAAGAATGTGGCTCGCTTCGTTTTCGAGCCAAACTTCCCTGTCTCTCAAACTTCCCAACATCACCGTTGCTCATTCTCAAAACTACAACAGGTGAGGCGTTGCTTCTCCACAGCTCGAGCCTTGCCCTAAGGTTGCAAGGCGTGGTCTTTCCGGCCGGTCTTGAGCAATTTGCAAACAGTTACTTCTTTTGCCAATCTATTCAATTTACTGTGTCGTTCTTTT
>c10035_g1
ATCTGCTACATCTATCAAACATGCACCGCATAGTGCGGGCAACTGCCTCCCCTTTGTTGGGTGTTGCGTGTGAGTATACCCGATGCCTTTCGACAGTTGCTCAAGACGTTGTGGGAGAGATGATACTCTATGCCCGACAAAACTTCAAGGGGGCCCACGATCAAGCAATTGACATCGTGAAGTCGGGCTTGTCCTTCAAGAATACTGGACCCGATGCCGGCAGGTTGTACTTGGCGCAGGCAGAGATCGAAGCTGACAGGAGCCGATGGGGCGCGGTCGCTGACCTGGCGCAGCAGGCCGCCAGCGCAGCCTTTGACGCCGCCCCTTCCTCCCCAGAGGACTCCCTCAAGCTTGCGGAGGTGGAGCTGGCCGCCAGCGTGCTGCGCACCAGGGCCCACCTGGTGAAGCTGCGCAGCGCAGAGGCCTTCACCGCAGCGCAGAC
>c10036_g1
AGGTGATGGAGTTGGACCTTTCCTCCCTGACCTCGATCCGGGAATTCAGCAAAGCGTGGCGGCAGCGCGGCCTTCCCCTGTATGCCCTGATCAACAATGCCGGGGTTTTCTTGATGTCAGCGCCGCGGCAGGAGACGTGTGATGGGATGGAGGCCCACATGGGGACCAACCACCTGGGGCACTTCCTGCTCACCCTGCTGCTGCTCCCCTCCCTGCGCAGCACCGCCAAGCAGGTGCGCCTCGGGTGGAGCTGCACGGAAAAGGCATGGGTTTGCATCGCAGAAAAAAACGGGCTGCCCACCCTCCTGGTGCCTTCCGACTGAGCATGGGGGCATGTTTGCTGTCCTGGGACTGCGGTTCCTAGGAACTGCCAGTACTTGCGCCCGTGTGCATGGTATCTGGGGACTGCACGCGAGTGGGTGAACACTCCTGGTCAAGCATTCGCACGAGCAGGCCCCCTGTGGTGGAGAACTGGCTTGGCGTGCCCAGCCATGGGCGCGCTGTTGCTGGGTAGGGTTTGGTGAAGGTGCTTGGCGTACTCATCAAGTTCTCATGCTGCATCCGCGGTGGCCCGCATGCGCCTGCTGCAGACGGGCAGGGCTGGGCGCGTGGTGCATGTCTCCTCCAAGCTGCACTTCATGGGCAGGATAGACAGAAGGGACCCCATGCTGCGGGCCCAGTACAACTCCTTGGCGGCCTACAGCCAGAGCAAGCTAGCGCAGGTGCTGTTCGCCTGGGAGCTGCAGAGGCGTACCGCCGGGGAGGTGGTCTCGGTGGCGGTACACCCGGGGGAGGTGATGACCGACGTGGTCCGAAGCCTGCCCGGCTTCTTGCAGCGGTGGTACAAACTGCTGCTGCGGATCGTGCTGCTCACACCCGCGCAAGGTGCCAGATGTAGCGTGTACTGCGCCACCAGCCCCGACTTGGACAAGCCCGCCGCTCAGGGGCTGTACTACTACGACTCCAACTGCACCAGCATCCCCCCCAGCGCGGCGGCTCGAGATGCTGACCTGGCAGCCTGGCTGTGGGAGTGGTCGGCAGAGCAGGTGCACCTGCCCTCGGACGCCAACCTGCCCCCAGCCGCAGCTCGATAGCACGCGTGGAGTGGGACGCCCCCTGGGAGCACTGGATGCATGGGTGTGGTGGAAGTTGCACGGCAGTGATAATTAAATGCGACCGCTGGCTTTTTTTGCCACTTTGACGGTCTGGGGCTCACACAAGTGCTTTGGGGGCCACTGTGCAGTAGGATGATGAGCATACTAAAGACATGTGTGATGGTTGGTGTTCAGCAGACGTGCAATCTGTTTTGCATCCTGCATTTGCCTCAACCTGACTTTGCTTCTCGACTCCCCAGCTCATGAGAAAGCACATCTGAGAGGTTGTAGGCCGCAGAACCGGCAGAGATGCTTGCCATCCTCAACCACCTTGGATTTGTGTCGCATGCTGGGTTCCCAGCCTGGCCTTGCAAGTTTGAGAACCTGAACTCTGCAGCTGGTCCACACAGCTGTTGAGTAGCTCTTGAAACGAGCAGCTCGCCCTTGGGTCAGGCAACGTGCTTCACGAACGCTGCACTTTGCCTTGTAGCGATGCAATGATCAGTTGCACAATACTCGATGGATGTCCAACCCCTGAAGAAATCCTACGATTGAACGACGGAGTACAGACAGATCATTCG
>c10037_g1
CCTGGGATGGGGATAGCTACAGCACCTAACGAAAGGACATGATTAGACAGCCCTTAGAACGGACTGCAGTTATGCCTAGAAGTTAAGCTGCTGGGAGTGATTCAATTTAAGGTCAATTTAATGCATGTTGTCTTGCCTTGAGCGCAATGCAAAATTACAGGCAGACATGCTCACAGCTATACACAGCCAAACGACAGGGCTGCAGGATACCTTGGCAACTGCTTTTGAGCAACAAGATAACGCACCAATCACATACAAGATTGTAAGCAAACATTGGTAAACTAATAATCGAACAGATCAACAGCACAACTCTCTTTTTGAAACTGTTCAGGTGGCCAAGCAACACTTTCTAGAAATATTGGTTCTCTTACTGCAGAAGATGACCCTCCACAAATTTTGCTGTCCCAAGCATGTGAACAAGATCTCCAAGCCTCGCAAATATCTTGGCAAAGCAAGCAACAATACGGCAAATGTGGTCATGCTTAGAAAAAACCAATTTGCAATTGCTGCACATCCTGCGAAGAAAAGCGTTTCATCATTCTAACACATTTTGTGTCCCATAGAACCGGGGGTCTACTCCAGGAACCCTCTCACCAACCACCATCCCACTCTATGCTCCATTGAGTAACCGCCAACACTCAACAGCCCTTCTTCATCAGACGCCACATCCACGGTATACAAAGAATTGAGAGGCATTTATTCAAAGGAGTCTGAGCCCCCTGCAACACCGCTGCTGCTGTATTGCTAGTTTCAACCACCCCCATTCCCCAAATCACAGCACACGGAACACCCCTTCATTCACACCCTCCGCAAGCATGCTCCTAACCACCCTTTTTACAGCTTCACCCTTACTATACATCCTGCACCTCTCACAGGCCAGCCGCGCCCCGGCTGGCCTCCTTCCCCGCCTCCGCCAGCAGCTGCTCCAGCGGTACAGCGTGGCGCTGTACTGCCAGGGACATGGGAGTGTCCCCACGTTTGTTGCGGGCAGTAGCCACCGCCCCCGCCGCTACAAGCTCTTTGCAGATGTTGGCCCTGAGCTGGCACTTGAAGTCCTGCCACAGGTCCACCACCGCATGCAGCGGGGTGTCGCCCTCATTGTCCTGGGAGTGCACATCCGCCCCCGCCCTCAGCAGCACGGTGACCATGTCAGACAGCGCATTGAATGCGGCATCGTGCAGCGGGGTGCGCCCCTTCTTGCTCTTGGCGTTGGGGTCGGCGCCAGCCTTGAGCAGCATCACCACCTCCTCCAAGTTGTTACTCCAGACCGCCTTGTGAAGCACGGTCTCTCCCTCCTGGTCTGCTGTGCTGGGACTGGCTCCGGCGGCCAGCAGGGCGCGCGCCACACCAGTGTGCCCTCTTGCTACCGCCAGCCCAAGCGGTGTCCACCCAGTTTCGTCCCTGGGTTGCAGCTCAACCCCCATGGCGATCAGCTGCTGAACCTTGCCCACATCCCCTGCCCTGGCCGCATCATGCAGGGGCGTGGCTTGACCCCAGTCGTGGGGACGAGAAGCTTCTGTGCACAGCCCGGAGGTCATTCTTGCTGAGTAGCGACCGGGACGAACGGATGAATACACAGAGTAGAATACACCGGGTGTGATCGGGAACCTCCGTGCGGCGGGTGGTGCCGCACAACTTAGCGCAAGTGGTAAAGCTCCAACACTGCTAGCACCGCTGGTCAAGGTGCTCTGGCGCGCAAATGCTGTATCCAACCTCTGTCAGAAACTCACTACCAAAATGAAATTCCACA
>c10038_g1
GAAAACATACGGATACCGATAATCAATCGTCACGAGGCACAATGGAGGCCAGCCCATATGAGCCTCCGATGCCCAAGTTTGTGGGAAAGGGTTCCCATGCGGCGGCATATGCTAGGGGTGACCCCCAGTGGTGGTTGGCAGGCTCCTTGCATCCATTCGCTCCTTTCGTGGGGAACGCACTCAAATGGCACAGCTATGCCTACGATGATGGCACCACGTACGAGGGCTTGATGTTGAACGACATCCCGCACAACAAGGGGGTGTTGGTGTTTGGCAACGGCCTTGGAGGGGGGATTCAGAACGCGAAACGAGCGGACAGGTATGAAGGGGAGTTTGACAGCGGGTTTGCCCATGGCATGGGGCAGTACACCTCCACCTCGTCAGGCAAGATGTACCGCGGGGAGTTCAATGCAGGACTGCGCCACGGGTGCGGCGTGGAGTACGATATGAAGCCGTACCTCAAGCGGGTGCAGAAGGGCATGGACCCCGAGGCCGCCTGGGGGGAGGCGGAGCCCGAGGTGGAGCGCAAGGCGGTGAGGGGCACCTGGGTGAAGAACGTGTTCCTCACAGGGCCTGACGAAACGGGGCGGTGGTGCCACATCCACGAGATCAGGGGGACTGAGCAGGAGGTGGCTTCGGTGGTGGCCAAGGCGCGCATGTTTGAGTTCAAGCCGGACGGGGAGGTGACCTTCCGGTTTGCGCAGGACGCCAGTGGCCTTCCCGCCCCCGTCATGCAGGATCCCCTCCACTACCCCCATGGCACCAAATTTCTGGCACCAGGACCCATGGGCCAGTGCTTCCCCGTGCCAGATGACGATGGCCTGAAGCTGAAGATGGCCCAGGCGGCCGACACCCACCGCAAGATCTACCAGCAGTACAACCTGCCGTACGAGGTGGAGCCAGGGTCCGTCATGGAGAAGGCGCAGAAGCTGTGGAAGAAGAAGCAGGCCCGCAGGCAGCGCGCCCTGGAGAAACGCCTCAAGCGGGAGCAGCAGCGCATCAGGCGGATGGACAAGGTGGCGGAGGCTGCGGAGGCCGAGACCCGCGCACAACAGCAGCCAGAAAAGAAAGAGGCCGCACCCGTGGCCGAGGAGGAGGACTTTGACGACGATGACCTGATCGCCTCCACCGTCGGCGTGGCAGAGTGGCAGCAGTCGCAGCAGCAGCCTGGCGGGGAGCAGCCCACCCTGCCGCCCTCCACCTTTGCCAGCATGTCCCTGGGGCTGACCAGGGCGGCGGTGATGGTGCAGAGGGCGTTCCACAGCGCAGCTGTCAGGGCGCCCGCGCGGCGCAGCCTCACCCGCCCCTCCCGAGAATGAGGTTTTTTTGGGGGGGTGCGCCATGGGGAGCCGGCTCTGGGGAGGGGGCTCTCGTGCCGCTCGCCTCTCAAAGTCTCTCAAGGAGCCCGGTTCTGATCTTGACCCCAGCATGGCTGGCTTTGTGGGTGAAGCACGCCTGTAGCGGAGGCGCAGCAGGAGGGAAGTGTCTGCAGAGGCCCCAGTAGCTTCTGTTCCCTGAAGTGTGCTTGCTTGGGGGATGGCGGAGAATGGGGGCATCGCCCCAGAGGGGGTTGGTGGATGTACCCGTGTTTTCAGCGGTGCTCCTGCCTTGTGGCGCACGTGGGGACGATGACGCCGCGCCTCAGCGCGAGGCAGTGTTTCATTGTTACTGACACCAACCCTTCTCGCCCTCAGGGGTAGTTCAGGGACCCGGGAGCATCCCTGGGGCCGCACTTTGTGGGATGTGGGGGTTTGACGAGTGCTGAGCGTGGAGAGGAGGTTGCGGCTGAGGTCTTGCATGTAAAGCGCGCCCAGAGAGGATGCTGTGGCTGTGCACCTGCTGTGCCGCAAACGTGGAAGCAACTGAGAGTTGCAGCAGGTTCATGGTTCTGGAGTTGAAGGGGAGCACCGCCACAGTCATCACACATCCGTCGGTTGTCACAAGAACAGCTTCTGGTTTAGTTAAGTTCTCCAAACCCAAAACCCGGCCCCCATGTATAGCGTACTTTGCCTTCACCCATTGATCTCCTGACACCTGCGCCGCAATGGCATTTCATCCGTGCAGCTACACAGTAATTGCGGCCTACGACTTGGCATGCCTAGTCAGCCACTCCAGGGTGATGTCGATGTTCTGCTGCCTCTTGCATGAAATGCTGTACACACACACCTCCCTGTCTCGAACCGCCTGCAGCTCCATTCGGTTGATGAGCTGGTCTGTGGACAGCGCCTCTGGCAGGTCGTTCTTGTTTCCCAGCACAAGCAAAGGGATCCCCGCCAGCGAGGGCTTGCCCAGCAGCTCATGGAGCTCCTTCTTGGCAGTGTCTACACTGTCCAGATCGGCAGAGTCCACCACGTACACGATGGCCTGCACCCCGCGGCAGTACCTCTCCCACATGCTGCGGAAGCGTGCCTGGCCTCCAAGATCCCACAGTTTGATAGTTACTCCTCCCTTGGTGACTTTCCGCATGTTGAAGCCAACTGTGGGCATCATATCCTCGTGAAACGTGCCGGTGGTAAGCACGTTCACAAGAGAAGTCTTTCCAGCATTCTGTAAACCGATCAGACTAAGTTCCATCTCTTTGTGAAAAAACAGGCTTCTCAGCCAGTCGAGGAGACTGTTGAACCAGCTGAACATACTGTCTTGCACTCGACAGAACAGATCAAACCGGGGTGCGCCAGCAGGACTTGTACAGCCCGTTCAATATTGCTTCAGTTGTGCCGTTGAAACAACGTACATGATGCATTGAAACCAATTTCCT
>c10039_g1
GTACGCATGCAGCTTTCTCACTTACTGTTGAGATCAAATGCACAATCTTCATTGATAAATGGCGGACAGTTCTCGTGCCGAACTCTGTCCAACGCCGGGAGCGTTGCAACCTCCTGCAGTCCAGTCAGAACCCCACAGACCTTTGCTAAATGTCGACCACACTGGCAGGATAGGGGCCAGACGCCAAATTCTTCTTCCCGTCGATGATACAGACGTAATCCTTTTTGCACACCTGACTTTGTTGCCAAGCATATGTCGGCTTATGATGATCAACAAAATGCAGCCTGTGCCACGTGAAAAGTTGCTGACGTGATCGAATCTTTCCAGTACCATCTGGCTTATCCTTCTTGTTTTCTCAAGTTTGCGGGCAGTATTTATTGCCACTTTGCCGCCTATTTGAGGCAGCGTTGCACACTGTTCTTTGCCAGGTTCTTGGCGTTGTTTGATACTGAAAATCATGCTCTTTTATTTGAAGCAGAGGCTGCCTCTATTTGAAAGATCTAGAATTCCCGTTCCTGTAGGATTCAGAGGAGGCTATCCAGTGGGCAGTCCAGGAGCTATACAATGAAGGTACGCAGGGTGGGAGCGACTCTAGCTCGATGCAGCTTAGCTGCAGGCATATCTGAAGCCAAGTCAGTCGATCATCATAGCCAGTCGCCCCCAAACTCCATGTGCAGAGCGGTCCTGTTGTTCCGATCCGCCACCCTGGTTGTTGGTTCTTCTCTCCATCGGCTGTGTGTGCAGGTGACGTCTTTCATCTGATGCATGTCATTCCAGAGCCTCAGATGGTGCACATTTGGGCTGGCATCTATGTTCCTCCAGAGGAGAATGCTGAGCTCATGGAGGTGGAGGACACCAAGACGTTTGTGAGTCATCGGTTTGCCAGAAAGCTCATGGACGCCAAGGTGCCGTTCAAGCTGCATGTGATCGTTGGCCCGGTGGACAGCAGCTCTGTTGCTTCGGTGATCCAAAAGAAATCAAGGGATCTGGAGGCCGCATGCATTGTGATGGCAAAGCACTCCAAGGGGAGGATCAAGGCGATGTGGGCTGGTAGTGTGACGTTGGCTTGCCTACAGAGGTGTTCCGATGTCCCGGTGGTGGTCGTACCCGCAGCGTATCGCTCTTTGGTTGTCTGATACTGCTCATACAGGGTCTGGAGCAGGGGGAGCTCCCAACGAACATGATCGTTTGTCATACGCACGCTGAGCAAGCGGCAACTGTGGCTTTTCCTGCATATGTACGCCTTGTCGCCTGAATCCTCCAGAGTTCTTACCAACTTGAGCATGCTCTGGTGGCACCGCAGCTTGTTCACCTGTCGGGTATGTAGATGAGCTTTCGATATGACTGACTGGCACATGCAAAATGAGCATTGAACGAAAATCTCAGAGTGCCACTTTGGCCTGCTTGAAGAATCCTGATATAACACATCGATGCTATGTCCTTGCGCCAAGCGCCAAGGCTGATGGGAGAGTCATACTGGGCAGTTCCCAGCTGCTGCTACTTGCCATCATCCCCATCATCATCAATCATTACAAGAAGAGGCTCATGGAGGATTCGAAGGGCTCTGCAGCTTCGATTGGGACGAACCAGCCTTCCTTTTCTTGCCTCCTTTTTGTTTCCCAGCAGGTATGCTCTCCACACCCTCGTCCCCAGAGATAACTTCTTCCATCACGTCAACTTCCTCAACGCTCATATCATTCTGCTGCAAGTAGGATGTCATAAAAGTCATCGCCTCCGACTTGAGCCGGACGACATTTTCAGAGGGCAACGCATCTGTTCCCGGAAGCTCACAAGTGAATAAGACAGCACCAGACAAGCTGCATTCAGCTTTGATTTCGCCAACCATCACCTCAGCAAGCACTGAACCGGTAAAACTAATAGTTCTAG
>c10040_g1
CTTCGCGATGGCAGTGCCCCAGTCATTCCACAGCACGCTCCCTCGAAATACACGCACCCTGGTCGAGCTTGTGCGTTGATGCGTGCGGAGGGGTGTGGAGCAGTCTGGAGGGGTGGAGCGGTCCTGGTGTTTCAGGGTTGTACAATGTGGTTTGCAAGTGATGGAGAAACGGCAGCAGAAGCAAAGGGAAAGAGCAGCAAACATACACGTCATCACAGTGCGGCGCGCTCCGGCACATGCAGCCAACTCCCAAGGTGCCAGATGGGAACAACAAGCTCCTGATCGTGCCCCGCACGCCCCCTGCCCAGAGGGGGTCACCTCTCCCGCCACGCATCTCGGAGCACGTCCTTCCCAACAGGGCGAGCAGGTGGCACGGCGTATGGGGCAGTGCACTGCGCGCCCGTTCGCGCCCACGCACAACCCCCAGAGAATGTGCAGCACGGCACGGCACTGCACGGCAGGGAAACCCAGCGAGCACGATAGCAGCAACCCCCGCGCAGCCGCTGCGCTGCGCGCCGTGCACGCCGCGGGGCGGTGGCCGGGTGGGGCGGCGCTATCGCTCCGGGATGATAAGGTCCTTCAGGTCGTGGTCCTCGTAGGATCCGTCGGGGAGGTAGCGGCGGATGGTGAAGGGGATGACCTTCTCCCGCAGCTCCTTGTACGCAATCTCCAGCGGGTCAGTTTCGGTGCCCACTTCCGTCATCACCGGTGCGTTCATGCTGATCTGGAGCGCCCTGGTACCCAGCACCCGCGCCTTTTCGTACTTGGTGAGGTATCTGGTGGTGATGCTCTCCTTCTGCTCAGTTTCCGGCGCACCTTCACGTATTTCCATCCGTTCGTCTCCTGCAGGCCAAAACATCGACGGCTTGCTGCCCCTGAAACGGTTTATGGGCAGGACTGGACGTGTGATTTGCGTGGATGAAACTGGGAGCCGATCGCTCTGCTGCAGCCACCTTCGTATTCCTGCTGGTCCTGGTCATATTGCTCTTCTTCTTCGCCAAACACGGCTTCATCCACGGGCTCATCGTACTCATCCCCTCCAAATCTGCAAACAAGCAGTGCGCCTTAACTCGGCCCATATATTCTCGTCACAGTCAAAGCACAATATTTTGTTGTATGAAAAACTCTGCAAAAGTAATACTCACGCT
>c10041_g1
GGATGTTTTCTATGAAGTTGAACCAATGATTTTTATTGAATAAACGTTCACTTGGAATGGAGCTCGGTCTCGGGACTTTGCCGGGTTGCCAGCCTCTCTCTCAGACCTCTCATGGCTGTCCCGTAACAGCCTTAAGGCACATTTATGTGTCTAATAGATATTTTTCAGTTTTAAAGTTCTCCTGGGTCTACTCAAGGCGTTCAGGCGGTTGTCGGCATGTGAGGCAGAGAAGCCACGGGGTCCGTGCGTTGCGGGACAGACGCCTTTCGGATACCACCAGCAGCCGTAACATATTTGAGCTTCTACAGCAGCAAGCGGCATCGCAGGATCAAGCCTATACGGCTGTGGAGGCAACAAATGAAGTCTCTCATTCTGTTCAGAGCGGCGAGTGGCTTCAGGCCGAGCAACCTCGGTGGCAGCCCCAGCGGCTGGCGTCGAACAGCATGGCAGCCTTGGCAGCCGTCTGGGACCAACTCGCGCCACGGCTTCCTTTGCAACTGGGAGTGGGCCAGGGGTCGGAGGTGATCCTGAACGCTTTGAAGTTGGCTTTTGCCAGCAGCAGCGCTTCTTGGAGCCCTGGGGCCCTAGCTTGGCACGACAACCAGCAGCAGGCATTCCAAGCCTCACCTCCTGTGCAGCTGGCCCTCCGACTTGCTGATCTTGCGTCAGGCGGCATCCCTCTGGACGCTGAATCAATTGCTGCTGGGATCCTTGCGGAAACGCTGTGTGCGGGCGACGCCACCGACGGCAGCTCGTATCGTAGCCAAAGCCTGCTCCTGATCGAGCAGCGGGTGAGCCCAGCTGTGGGGCAGCTGGTGCATGACATTCTCAAAGTGCGGGCCCTGCCATCCAGAGTGGACATCTACGACGACAAAGCAGCCAGCGCCCTGCGTGAGCTGTGCCTCGCGTTCTACGACGCTCGCGCCACCGCGGTGGAGGTGACGAGTCGGTCGGAGGGCATTGCCGCGGCGCTGGCGCCAGGGTCGGGGGTGCCCAGGTATCAGCGCCAGGTGGCGGCGCTGGAGGCGTTGCAGATCTACGCCCCGCTCGGCCATGCGTTGGGTATGGGGCGCCTCGCAGCAGAGCTGGAGGACTGCTGCTTTCAGGTGCTGTTCCCTCAGTCGTACTCGCGTACCGCCACCTGGCTCCTGCACGAGAGTGCCGCTGGTCAGGACGCCCTGGAGCGGTGCCAGGAAGCCATCCGGAAGGCGGTGCTGGGGGAGCCGCGGTTCCACCTGCTGGCGGGGGGCGTGCACGTGCAGGGGCGCACCAAGAGCCTGTTCAGCACGCTGAAGAAGCTGCTGCGACTGGGGGAGACGGCTCGAGGCGGGCGGTCTCGAGCAGAGATCTACGACCTGATGGGGATCAGGGTGGTGGTGCAGCCTAGGGGGGACCTGCAGCCCGGGGAAGCCCAGGAGGCGGCAGCGCAGGTACGCCAGCAGTACGGTACGCTGGTGCCACGGGGTGCACAGGGTACGCCCTCAGGTGCCCGCACCGTGTGCAAGCGCGCAGCAGAGGGTGAGGGGAGCAGGGAGGGGCCCAGTGCAGGAGGTGGGTACTGGCTGTCCGTGCTGGGCGGGGGCATGGAGCCAGGCATCTTGCCATGTCATGTGCTGGAGCTGCGCACCCGTGTGTTCCTGAACAAGCATGGAGCCATCCGTCACAACATCACACAGCTTGGGTTTGCTTGGCCAGCATCATCCCCTGCCATAGGAGGCTGTGCAGGCTGCCCTTGCCGCTCATCCCCCCTCCCCTTCTCGCTTGCAGGCGTGCTATCTGGTCCGAGAGGTGGTGCAGTCCCTGTGGGAGGTGGTGCCGGGGAGGTGCAAGGACTACATTGCAGGTGAGAGGAGGGGCTGTGGGGTTCGTCTTCTGCATAGCAGGGGAGATCAAACCATAGAAAAAAGCCAGACAAATTGGACGGGGGAAACGAGAGCCAGAGGCTTGGCTCACCCCCGCTGGCAGGCACTGACGCAGGACGCGCTTGGCGGCTTCGTTTGTACTTTCATACCGGCGCGCCTCCCCTCGCCTGCATATCACAATTCCTGTGTTCCTGCACTCCCCTGGCTGCCACGCAACTCCCCCCCTTGTGGGGCTGCCGGCCCGCCGGCCCAAGCCCTAGTGCTGCTCAATCCGCAAACACACAGGCGGTGCATGGCCCACAGCACTGCACTGTGTTGCGGCGTGCGCCCACGTAGTACCACCACGCCCTGCTGTCCCCCCCACTCCCCTGCAGCCCCCAAGCCCAACGGCTACCAGAGCCTGCACACGAGCGTGAGGGTGTGGCAGGGCGGCCTGGCTGGGAGCACCAGAGATGTGGAGGGGGGGGAGGTGGAGCCTCAGCAGGGTCTGGAGGCGGGGGCGTCCCCCCCCCTCTCCTGCACCTTGGAGCTGCAGATCCGCACGCAAGGTGGGGCCCCTGTGTCTGAGCCCAGCACGCCCAGCATCCTCAGCGTGCATGGCCCCCGCCCCCCTTTGCACGCGCCCTTGGTTATGCGTTCAGACAAGCGGGGGGGCACCGGGATGCAGCTGCAAATCCATTTGCTGGAGCCTGGGTGCTGGGTGGCTGCAGAGTTGGGGGGGGGTGCGGTGGGAATGGAA
>c100418_g1
GTGGATAGACATGATTTACAGAACACTCGAATGTTGAACATTTAAAAGAAGACGACAAAACAGAAATAAACACTTCTATGTACAATTCTGCAAGGGGGCCATGGAACAATGATTGCAGCAGAAGCTGCATCACGTATGCGCAAGTTTAGTTGGGTCAGTCCTTGTCATCATGCAGATATACTTGACGAAACAACTTGATTGCAAACTCAACTGGATTGCATACTCATTAAATACAACCATCTCTGATACGAAATCGACACCCATCTAGCGAGCAATGCACCAGCACGCTGGCCCACAACTTTCAGCATGGAGATGTAGTGTAGAGACAACAGCACCCCTTATACGAAAGGCCACGGCGTCGTTTAGTGAAGGTCACTATATACGATTGTACCACCACCTCACGCACTTGCGGTCTGCACTGCGTCAACATTACTGTAAAGAGGCATTGCAGCAGTGCATCCATGCCGCACAAAACATGTCACAGCATGATAGCATGCGTTGCATAGTTGGAAAAAAGTGACCCTCACATGGATTCAGGGTGTCATTTGCTGGTGCATTCCTTGCTGACCATACAAATGCAGCCTAGGAGGTGCTGTGGAACACACCTGTGGAACAGCAACACCCTGTTCACACGCAGGGCGCCAAACGTTGCAACCGTGGCAGTAGCACAGGTGCGCAGGCGTCCCAGGCACAGATGTGGCGGCTCTATACCAGTGCTGGTGTATCAGCAAGCAAAACTTCACTTTTGTCTGGACGACAGCTTGCTGAAACGGGTCAAGCCTCCCATGCCTAGGTTTGCGCTGAGCTGTGGGGCAGTGGAGGCGTCTGCATTGCTGTCAGAAAAGAAGCTGCGCAGCTTGCGCATCGTGTTGCTTCCGGCAGGCGCCGCCATTCCACGCTGAAGGCAGCTGGCGCCGTTGGTGCGCTCTGCACTGTGCTGGGTGCTCCCCACCACCTCCCCACGCACACTGGCCAGGGGCTCAGCACAGGCTGTCAGATTCTTGGGATACGTGTCACCGAGGATCCCAGTCACAGGCCCGGGCAGGTAGTCCGTCATCTTCAGGTTGAGGTTCAGCCAGGTGAAGGGTGCCGC
>c10042_g1
GGGAGGGGGGGGGGGAGGGGGAGGAAGAACGCCACAGACCAGGAGGCCCTACGATTTGGATATTAGGAGTCATCATGGTGGGCGTGCTCCGGCATTTGAGTTACAGGGTGGAGGCTAGTTGTGCTGGACACAGCCCGCATGGCACCCCGGGGGTTGCTGAGAGGAGAATGGGGAGAGGGTCTTTCTTGTAAGCAGAGCTGCATTTCCGAGAGTGGAGGTCGAGAGGGGCAGCAGTGTGAGCTTACACCGTGGGTTAGGGACCATGGGTAGTGGGGTGTTAAGGACCATGGGTAGTGGGGTGTTACGGACCATGGGTAGGGGAGCTAGGTCGACATTGCAGCCATGTCGGGACGAGCTCTCACCATCGCCCTCCTCACTGGCCGCCACAATGTGCTCCCCCAGCGCGCACAGCGCGGAGCACAGCTCAGCTTTAGTCATCTCCTTCAAGCTGTCCATCATCTCCCCCTGATCCATCTCCTCGTCAAAGTCAACGTCGCTGTCCTCCTCCGGCAGCTGACCCGATTCCAGAAGCTGCAGTTTGGCCCTCAGAACCTGGACGCCTTTCCGGATGGCCGCCAGAGCCTCCTCCCCCTCCAGCAGCTGCCCCAGATACATGAACTTTTCAAAGCCCTGATCGGGCTGCAGCTCTGCAGCTTTTTTGAGCACCACAACCGCCTCATCTCTAGGGCCTTGATCTGCCAATAGGCCTCCATACATGTCTAGGCACTTGACGTTCTCTGGCTCCAGTTCCAATGCCCGCTTGAGCTTGGCCTTCGCAACGTCATGCTCATCGCCGATCCAAGCCATCTGAGCTTCAACATATAGCTCCTCTGCTGAGAGCTGGGGTCGGGATGGACGAGATGCCTTTTTCCCTTTTCCAGCCTTTTTCACAGGAACCCCCATGGTCGCTCGACCTACGATAGAATCGTTTGAGAAACAAGTCGCAGAAGATGAATGGTCTCGC
>c100420_g1
GGGGGCGCAGCACACACCCTGCTGTACAAGAAACTCAAGGGCAGGCAGCTCTGCCCCCCCTGGAGCGTCGTTTGTCCGTACGTGTACCGTCTGGTCTCGGTTTCCTCGCTTTCTTTTGAATTTGTTCCTTGTACTTGTGCGTCACAGTACGGTGCGCCTTTGGCTGCTTTGGCAGAGCGCTGCGCGAGGGCGCTGCAGTACTGCCAGGGTCGTGGGGTACCAGCAGTGCGAGCCCTGCAGTACTGCCAGGGTCGTGGGGTACCAGCAGTGCGAGCCCTGCAGTACTGCCAGGGTCGTGGGGTACCAGCAGTGCGAGCCCTGCAGTACTGCCAGGGTCGTGGGGTACCAGCAGTGCGAGCC
>c100428_g1
CGAAGAGTGAAAACCATCACCTATCCTTTCACTCGCAGGGTGAAAACTAGAAATAAGTTGGTACCGTATGCTGCTACGGGCGATACGGGCAGCTAAAATCTGGCAATAAAGTCTTCTTCCAACTCCTGTGTGCGACTTGTGCCGGGCTCTGCCCCCTTATGACCCATCATAATTACAAAGCGACGCAATTCTCATAGCCGACTTGCTGTTTGATTCACGTGTGGTTTATGATTGCACGGCCTGCTTTCTACGGTAAACAACAACTCGACCAAGTTGGTGCAGTACTGCAAGCTGCCCTGAAACAGGCTACAACTGTCAACAGCAACTGCAAAAAACTAGGTTTCATACCGGGCAAAATAACCCGGTGTTTCCCGTACAAACGGGCTGTACGGGCCCAAATTATTGCCTTGGTCACTCATTAATGAGCTGTTGAAAGCTAACGGCCTGCAGACTATCACAATTTACAATAAACGTCCTGCAAAGGTTTCCTATGCAAATTTCAATACAGGCTAACGACAGAATAGCTCACAGTTGTACATGTAGAATGCCTGAGCAAATTGATTCTAACTCCTAAAATGCCTGTTTGCCAGCAAAGTTATGCATGGCTGAAAGATTGGTTGTATCGGCACTGGCAAGAATAGCAAGCAGCAAAAAGAGTAGTTTCAAGAGTCAAGCAAGACGTGCCCTTTTTGCTGCATGTGATGCGCTGTTGGGACTCTCCTCTTGCTGTACACTTTGCAAAGGCAAACCTGGTAGCTGAGCGTTAGCCATTCCAGCAGCCATGTCTGATATACAGTTTCCAACTGATGACGCGATGGCACAGGTTACCCCAGCCTGTGCTGCTGCAGCTCCAAAGCTGGCTGACTGTCCAAGAAGATCCTCAGAACCTGGGAAGATGCCCTGCTGAGGCCCTCCATTTCTTTGTGCAAGCTTATGGACCACACCATAGCCCTCTGTGCTTACTACGCCGGCATTGCTTTCAGGCATTGATTGCTGCATGGGCAGGCGCACCTCCTGCTGCTGCCCTCCAGCTGCCCTGCTAAACCCAGCCCCAACAGACACATCACTGCCCATGTGTTCGGTCCCAATATCAACCAGCAGTTCATGCCCTGAGAGGTCGACATGCCGATCCAGGATAGCGGGGTACTGGATGGGGGCATCGGGGTGTGGTGGCAAGGAGCAGGAGATATCCTGCTGCATTTGCTGCTGATTGTGGAAAAAAATGTGTTGGGGAGGACCATCTCCCTGGTTTGAGTGCCCATTTGGGAGATTAGCGTGCTGCTGCCCAATCGGCTGCTGCATCAGGGCTGCTTCTGCTTGAGGCACTTCATGCGCACTAGCAGGTGGCTGCTGCTGTTGCTGCTGCATCACGAATGCAGATGGTGATGTACCAAATGATTGCTGCTGCGGCTGGGGAGGCTCAAAGATCTGCTGCTTGGCTGCCAAATCTGCAGCAGTCATGGCAGCTGCAAACATCGAATCATACGCATCCATGGGTGCTGCCTGTGGAGCAACTGCTGCTGCTGCCGGGGCGCTGACACCACTGGAAATACGACCTTCCTGCTCTCTTTGCATGCCAG
>c10043_g1
CCTCCGTCACTGACCACCCAAGGTGGTGTGGGAACACCTCCCCCCCCCATGCCGCCTGCTGGGGGCTCCTGCCCCGGGCTGGACGCGTCGCGGCACGCCTGCGCCACCCCCGCCTGCTGCTGCTCAGAAGGGTTGTGCAGGGCCTTGCTGCTCAGGGGGTCCAAACCCAGCTCCTCCTGGGGAAGTTCCCGTGTGCTGTGAACCTGCCCTGAAGGTGGCTCTGCGTCTGCTGCGGGTTGAGCATCAAAACCCCAGGCTTCGCTGTGGGCTTGCCCCCCCCGTCCTACTGGCAGGAAGGCAGGAGGCAGCTCCGACAGCCGCTGCGTCAGCACCAGCTGGGGTGGTCTTCTAGAAAGCCCCTCGCTGACGTTATACACCGCCAGCATGGAGGGGGTGCTCAGCAGCAAGTACCCCTTGATGAGGGAGAGGGTGGGGGGCTGGGGAAGGGGGGGTTCCGATCCTGGATCTTGGGATCTCAGGAATCCAGGGGGGGACTTCACAGCTGATTTGACCTGGCAGCCCCTCTTGCCACCATTGCCGTTGATGGCCAGCACGGCAACATCCCCTGCCTGGGTCAAACCGTAGGCCAGGAACCCTTGGGAGTCCTGGAATGCAGCGGCCACCAGCGGGCTGTCCCCCATTCCAGCGCAAGGGTTCCACTGCAGAGAGGGCACCTCGGGCGCTGCAAGCCCTGCTGCGCCAGCTGCAGCGGCGGGCAGCGCTGCTATGCCTGCTGGGCCCAAAAGGGTCAGCGTGGCAGACAGAGTGCGTGCAGCAAGCACAGGATTACCAGCATGCAGCTGACGAATCACTTTCACGCCACCAAGCTGGTGCTTCCCCTCAAGTCGCACCACCGCCACCCCTCCTGCAGCTGAAACCACAGTGACCAGCCCATGCGGGCCTCGGCTCCCTGCTGAGCTGAGGTGGGTGATGGGAGCGCAGGGACTGCAACTTCCCTCGTGGCCAACCCCATTTCCAGCTGACGCCCCACACTCCCCAGAAGGACATCCAGAAACACTTTGCGCCGAATATTCCTTGTGCCCAGAGTTGCTATTTGGCTGGCTGCTGTCACCTTCAGAGCATTTGGTACCCCGCCACGCAAATGCTGGGCACGATGAGCTATCCCCATTTGAATTCTGGGAGAAGCTGCACAAAAGCTGCTGCGGGGAGAGGACGGAGAGGAGTTCCAAGTCTACCTGGCGGCCAGCGAGCTGCTGGGCATCCCAAGGATTTTCTGGGGCGTCCCAGGAATGATCCTGAGCACCAAAGCTACTATCACTGTGAAGCCATGCAGCGTTAACGAGGAACAGCCGCACCTCGCCCGACTGGTGACCAGTCAAGACCACGGTGATATTCCGGGCAAGCCTGAGAGAGGTGATTGCTGTGATGCCACTGCTGACACCAGTCATGTATGAGAAGCTGCCAAGCACTGCTCCAGTGCTTGTCAGAAGGTGAAGGCTCCCATGAAGGTCACCGATCATTATCAGGGTAGGCAGTTTTGGATTCAAAGCGGAAAGGAAGCAAGCTGCCGTTGCTGGTTGATTTGTCTGAGCTGCTGACAGAAGGAAAGTATGGTCCTGCCACTTTTCGCGATGCTGATAAACAGGAATCACTCCAGGATCCGCTGACGACAGGCCAACTGCAAGAAGCCAGCAACTAATCATCTCTCAAGATGTCCTCGCCTATGATGGCTACACCGAGGCACAAACTTCTTG
>c10044_g1
ACATGATCTCCGCTGTACAGAACTTATGCCTGGAAGTTATGCGGCTGGGAGTGATTCTCCCTGCAGTGCATGACGTGCACTGTGGTTGCGTTTTCTTCATCTTCTGATATCACCGCCATCGATCAGCACAAACCACCGTAGCTTTGTGCACCAGTGTGGTGCAGAGGACATTAAATCTCTCGCAGACAATACACAGGCAGGCACCAATAGTCCCCAAACATGCCAAAACTTTGTGCAGCCGCATGCACGTTTCTGCCCATCTGTATTCTAGAATCCTTTCATCTGGTCAGGTTCAAGTCCAGCTTGTGAGTAACTCCAAGCCTGTAAAGCTTAGTTAACAATCTGCAACAACTTATATGCATGCTGCTCCCCTCCCCTTAAAATTGTAGATTGCAACCTCCTTTGCTGCTTCATGCATAGGTCTTCATCATGCCTGCTCCGCTTCAGGCTTAAAACACCAAGGCCGGCTTCCCAAGACACTATCATTGTCAGCTCGTTCTGTTCCCCAAATGCTACCATCCGCAACAAGGTAGGTGGGTGGGCAGGAAGTAGATGTGCAGGTAGATACCAGGTAAAGTAGCTAAAATATGGCTAATAATTGAAAGGGAACAGTTAGCACTCCCTGGTCATTGACAATAATAGCTGCCCATGCAGCTGCAGGTCAAAAGAGCTAGCAGTACGACTGTACGTGTCCTTTGCCTCATCACAAGCTCCAAGCCTCCTCAAAATCTCTTGCACCACTCACGCATGTGCTTGCTGAGCACACAAAAATGCAAATGCAAAGTGATGTTGATGGACAATGACAAAGTGCATTCCAATTCATATTCATTATGCGGCAAAATCTGTTGATCATGGCACTCATCGGTGGGCCTATATATATGCAGACGAAGCCTTGCAAGCAATTCTTGCACTACCAGCACTGTAATTTTCAAATTTAGATAAATCGATTTGCAGAACCGACAATGCTAAAAAACAATACAAACATCTGCACAATAAATGTACCTCACCAACAGGCTTAGGAGTGAAAAATCTCTACCCAGACAGGCCTACATCCTCATCGAGGGGCTAGTACATGACAGCAATCAACCGAATCAGGCCGAAAAACAACAGATACTGGTCTAAAGGTGCAATATCACATTGTAATTATTGACATCCAATACAGATATGCAACAAAGCCATCAGCTGCATCATGAACCCTTGCATAGCTTAAGCTCAACCAACCGAAGTTATGAAGACGCAGTGTAGCACAGTCAATTGTGTCTTTGAAAGCAAAAAAAACTGAGGCATCAACTTTCTTTATAACACAAAGCCCAGAAAGGCAAGACAAAAGCACAAATTCTAACCAAGAGTTCATTCGAACACCATTCATGTAGATAGTACAGAATAAAGAAACATGTAACTGGCAACGTCTCTCTGCCAAATAAGCACTAAAACAACACACCATAACATCCGTAATTGATGGTCTAATTTAGTCCTCCAAAGGAAAGTTCTTTTGCAGCATCTCTTTGCTGAAAACTGAGTCGAGCACATAATCTACTGCAGTGTCCACATTTTTCTTGCTCAGGCTACCAAGGCTGCGCTGTCTTGAGGTCAGTGATGCTATCACTGCTTCCAAGAGTCTTTGGCTCCTCCGTCTGCGAGTAGAAACTGCCGCAAGCCCAGCAGACAAACAAATGAGAGAAGCAGCTAGCAGAGCAAACTCTTGTGCATTACTTGTACTCTGCCAAGCACCAAAGAGTCCAGTATTTGGTACCAATAATTCAAAAAAGGTGGCAACAGTAAGACCAATCATAGCACCCCTCCCAGCCAGCGATTCGAAACGTAAAACAACAGCGTTATGCTCGCATAATTCTGATATTAGGCGAAACAAAGCTCTTTCCTTTCCAGGAGTGTATTTAGAACCAGCTTTCGGCACAGGCAGACCTTCCCCAGATATTCTAAGGGCTGTTACTCGCACAGCCAACTTGCCAGTGGTGGGCCGGGTCCTGCTTCGAACCATATGATCCGGACACAAACGTTCCAGTCGGGGGTTGCAAGCAAACGAGTTCATGCTGAGGTGTTCGGATCCAAAGGCACAAGTTACAATGACGACGCACAGCTCAGTGCGAATACTTGCCACAATTCAGTGTTGAATATCGAAATACTGAAGTTGTTCTTTACCGGCGTATATGAGTTCGGAATGTGTCCAGCTGCTGTCTTAATTTGACG
>c100452_g1
TGGGATACGAGGAGGGGCGGCTGCTGCTGCGGCTAATGGAGAGGGGGCAGGGGACGGTGAGGGTGGTGTTCACGGAGGAGCAGGCCCCCGGGTTATTTGCGGGTATTGACGACGGGGGGAGGCTGATCGAGGTGGGTTGGCAGAAGTTCCCGTCGCTGATGCACGTGGTGTGGGCGGCGCAGTGGCAGGATTATGTGATCAGATTACGTCATCGCCTGGCGCAGCCCGCCCTGGTGGTGCCGGTGGTCCAGCAAGGGCAGGTGATGGAGGGGGAGCACGGCGTGAGGGTGTCGGTGGACATGCCACACCCCTGGGTCCTCCTTTCTTCCCGCCACCTCCTGCTGGACCTCTCCCTGAGCTGTCCTGGGAGGTGGGATGCCGACTGCCCCACCTGGGACCATGCAGTACAGCTGTTTGTGTGCTGCCAAGACCCTGCGACTTCAGGACCCGGCCCCTCCCTCCCTTCCACCTGCGACCCGTGCCCAACCACTGTCTGGAGCGGAGGGGCAGCCGGCGCGGGCAGGGACGGGGGCAGGGGAGAGGAGGGGGTGTTGCGGTGCGGGCG
>c10046_g1
ATTGTACTTATCTGTGCTGGTGCTACAGGTACATCATGGTGCCTATAAATGCACACATGAAGGAAGCATGGTTTGAGCAGTGGCAGGAAGGCGAAGAAAATGGACCTCTGGTAACTTTGCTAGAGGCAGCACAACAGGTAGGTGGCATGTAATGAGGTGGCTGTGCAAAAATTTGAAAGAGACAACACTTTTGTTCACGCCACGACCTGCCTGCCATGACCAAAATGTTCTTTCTATTCCTGGGCTCACAAAGTTGACATTTGTAGCACATGAATGAGCAGCTGTGCATGAGCGAGGCATTGCAGTAGTATGATGTCAGATCATCTTTTACACAACGGGTGAGTCTGGTGATTGTGATGTGCCGGCTGCAACTGCAGTTTGGCATCGGAGTCTTTGGTGCTGGGCCCCTTATGGAGGCGCAGCTCCTGAGCAAACCGCAACTCATGGCCGCTCTGGACACTCTCCCACACATGCAAGAAGTGGAAGGGAGTGCTCCCAAACTACTACAGGCAAGCAAATGGCCCAAACGTTGCACTGAGGGTTTGGTAACCCTTCCTACCTTGTTGTCGCAAGCCATCTGGAACTCGTCATGATGTGAACGGCATTGTGAAATAGTGGACACCCATTCTCAAGGTGCAGACGTTTGCTATGCTGCAGTGCTTGGCTCTGGCTCTTCAGGTGCCAAACACTTTACACTGCTTTCTGACTCGATTGTGTGCTACAGCCTCAATGTGTGCTGGGGCTAGCGTGGTTACTAGCATGCAAGCATGAAACGCTTGCGCTCTCAGCTAAATCGAGTGTGCAATTGGCTGAAAATTTTTGTCATGTTGGTCTCTGATCAGTGAATCAGGATCTACTGGCTCACAGGAGCACAGCTTGTGGTATGCAGCTGGCCCGCAGCACACCTGGACTACTCTCAGCGTTGGTGGGGCATAAGAACCCCTCTCATGTGGAGTCCAACCTGGCCGTTGGAAGACACCCATTCCTCAGCATGGAAGAGTATAGGGAAGCCATGCAAGCGATCCAGGAGAGTTGAAGGATTAATGCAGTTACGGTGTGATGATTCAAACTGAGGTGTGATTGTTGTTGCAAGAAGCTGATGAACGCCAGATATCCGTCTTTTGGCAGCCATCCATGGCGGGTATCCACTATGGCAGGGCTCTGTGCCCTCGTCAGCAAACCTCCATCCGTTCTCATCTTCCATACTTTGTGAGTGGAGGGTTTCTAGCAGTGCATCCAGGAGGGACAAGGAGAGCCGAGGGAGATACCTGCTTGGCGGTAGCTTTGCTGGAATTGCTGTGACTTGCCAGGGTCACCACTGGATTGCAGGGGGAGCACTGCTGGGATATATGTACAACAATTCACGTACAAGTAAGCAATGGGTGTGAGTTCAGGAATGACGCATGGGCATTGAAACGTAAGCAGCACATAATCTACATCTGGACATGTACAGTATGTGAATTCAAAAGAATTCCAGTCGCTGGTTGTATTTTGGTAGTTTTAAACCTACACTTCATGTTGAGTGCAACCCTGTGCTTAATCGGTGCGCATGTTAGAAATCAAGCCTTCACGCAAGAAATGGTGGCAATATTGCTATGCCATGTTGCGCCCTGATTGTGGGCTGGACAGACCCTCTTCTTGCACTCCAGCTCCCAAGCTGTCCTTCAACAGCAACGCAACGTCCCTGCGGAAAAGTCGTGTCAATTTCAAACTTGCTGTAAACATCAAATGAGGAGGAAAGTACACCCAACCCTGGAACGAGCGAAACTCTTGATTTTGTAAGTGTTTCAGCAACCACCCACTCACTTTGCAGGCTTTGAAAACACTTTCTAAATGCTCAACAATGACCTTCCCTGACGTGTTGCAGCTCACTTTCTCCCTGTAACATAGCATGGCATCTGCAACTGCCTCACACAAACCTGACTGTCAACCCTTTCTGTAGGTTTCTGTTCGAAATAGCAGCTGCAGAGAGGTCCATTGCAGCTGCCCTCTGCTGACAAAGCCAGTGCACGTTCTCCTCAATAGTACTACGCACCACAAATCTGTGAATATGCGTTTCCTTGGTCTGCCCAATTCTGTGCACTCTGCCAACTGCCTGCGCTTCGAGTCCAGGGTCCAGCAGTGGATCGACAAAAATCACATGCTGAGCTTCAGTGAGATTCAGCCCATTGCCACCTTGCTTGACTAACAAAAGCAGGACTCTGTGCGCATGTGCCGGCAATGTATTCCTTTTGTCTGCATTTGTAACGTTTGAATGCTTGAACTCCGAAATGGAGGCGTCAAATTTTTTTGCGTCCCGTGGATACAAATGTGGTACGTTGTTGGTTTGCAAAGCATGTGCTACCAGCTCTAACACGTCCCTCCAAGTCGAAAACACCAGAAGCTTTGCAGCCCTATCTTGGGATGTGATCCAAAGCACTTTCCGTATCACGTTTTCCAGCTGCACATAAACAGAGAAATTACATAACATAATAATACTCGAGCTTTGAG
>c10047_g1
CCAGCCGCAAGCGGACAGCCTGGAGTTTGCAGTCATATGAACACCATTCTGGTGGCAGCCTGATGCAGGATGAAATCACCTCCTTCCTCGATAAAGCAAAGCAGGTGACAGCCCCCGTGCTGTGGGGTGAAAGACTCGGAGGCAGGCCAGCACAGGGTTCACTGAGGACAGATGTAACTGAGCTGTGTGGTCAATCGGCTGAACACGATGCTGGTATACATGTGATGTTACGCACTGTGTACGCAGATCATAAGAACACCTCAAGCCTTGGAATGAGCTCGCAGTCAAGCAGTCAACTCAATCAACTTCCTCTGCTACAATATGATTGTCACATGCAAGTGTTGCACCTGAAACAGCAGAGACACGCCTCTGCATAGAGCTCAGGCAGCAATGGCATTTGTGCAAGAAAATGCCTGGCTCTGTGAAGCTGCCGCTAGAGCGCATCCTCGCGCTGCCACAAATCTTCACTCCACGCCTGCCATTACCGTCGCTAATGCAACTGTACATTCCTTCATGCATGAAAACTCCAACAGGAACTGAAGATGCAGCTGCAGAACGCCTTGCATGGCTCATCTCCCCTTTGAGCATATGCAATGTTGAAATTGCGTACATGCCCTTGCAGCAATGGTGACATCTACTTGCAGGATTGCCGCCCCCCGGCAAGCAATTGTATTGCCCAGCCAGGCGCTACCCATGATGCTTTCTGTCCATTCTCCGTGCCTGGGAGCTAGCAAAGCCTCCCTCCCTCAGACGGATTCTTGGTTGCGGGTGTACTGCAGCACGGACCCGCTGTCCCGCACAGGCACAGAGAACTCCTCTGCACCCGCGCCTAGCCGCTGGCGCTTCTTCGCTGCTGACGTGCCATGCAGGGCAGCTGTGCCGGAGGGAGGGCCGTACCCCCCACCGCCAGGCGTCTCCAGGCGCAGCCTGTCCCCACCCTCCACCTCCACCGTGGCTTTTCCGCCCAGGCTGACCACCCGGCCGTCCTGTTTCAACCACAGGTTGACCCCCTTCGCGGCTGGCTGGCCCCCCAGGATGCCAAAGGGGGCCACCGCCCTGCGCTCTGACAGGATGGAGACGGTGAGAGGGCGCAGGAACTCCAGCTCCCGCACCACGCCATCGCCGCCCCGCCACTTTCCCTCCCCCCCGCTCCCTGGCCTCAGCCTGAACTGGTGCAGCACCACGGGGTACCTCCGCTCCAGAATCTCGGGGTCCGTGATGCGCGTGTTGGTCATGTGGGTGTGGACGCCGCTGCAGGGCAGCGCATGGCGTGGTCAGCAGGCGGCTGGGAGCACGCAGCACAGATTGGAGAGGAGCGTTTGCAAAAAAAACGGCTTTGGTGGTGATGGGGACCACCGCTGCGGCTGAGGGCCCGTGGTGGCTGAGATGGAGCATTCAGGCAGCGTTCCGGTTGGCGCGATGCGTGGCGCAGCCGCATCGGCGTCCGGTTCCAGGCAGCCAGCAGGCGGACAGCCAGGCAG
>c10048_g1
GCAGCCTCATAATGCCGGGCCCTGCAATGAGCGCTTGGCTTTGTGGCTCACGCACCGTGAAACGTCCCTGTGTCATACGCGCCTTGCCCTCATCACACGGTGCTGCAGCGTCCCATGCCCTGGTCGTTGCTGCTCGCCTTCAGCCCCTGCTGCGCTGAACAGCCACTGTGCCATGTGCTCTCATCCGACATGCCCCCCTCCCCTGCTGTCGCCCTCTCCAGAAATTCGACACTTTTGTGAGCGGTGTCACCTCCCAGCGCGGCACCCTGCCCTGGACCGCCCCCGAGATCATCCGCACCCCAGACAAGGTGGATGAGAAGGCGGATGTGTTCAGCTTTGGCATCGTGATGTGGGAGCTGTGGACAGGGCGCGAGCCGTACGACGGGCTCAACTACCACGCCCTGCTTCTGCAGCTGTCCAGCAGGGAGGCAAAGCTGCGCCCGCCCATCCCAGGGTCACCGGAATGGGAAGGTGA
>c10049_g1
TGAAATTGGGCTTCTGTAAGACATCATCGAGCGTTGCCGTCAAATATCAAGGCGAAGCATGTCCAACGTCAGCTGATGAGCGAACACCATAGCCTCAACTTCAGCTGATATTGCCCATGAGTGCTCGCTCGAAATGTGGCGTTTTTTTCGAATCACTGTGTAATCGTTATAATGCTGCGTAATCTTGCTGTGTGGAAGGCGCAGCTTGCGACTCGTTTACCAGGTACTTCCACCAAGGCTGGTCTCAATACCCTTTTTAGACAGTCTCGGGGTTGTTGCCAGCAGCTGCTGCAAGATGCACCGTCGCGTTTGCCAAGGGTCCAGACTCGCAAAAGACCAGTTTCAGCTGCATCTGCGCGCTTATCAGCATCTCAAAGCGATATGATTGATAAAGAGCACCAGGAGTACTGGAGGGGCACCATTGAGGCTGTGACAAGGCCTACTGCCTTGAAGCTTCTGGAATATGTCAACCCGGCCTACTTGCTGGGCCTCCCACCTCCAGAGCAAGCTGCCCCGAAGGGGAGGACAGGCCGGCGGAAGGGCATTCCGGTGCTCTTCTACTTCAAAGAAGTCAAGCAGCAGCACCCAACAAAGGTCGCCTTGGTCAGAGTGGGGGAGTTTTTTGAGGCCGTGGGCATTGATGCGGTGCTACTGGTACAACATGCGGGGCTGAACCCCATGGGCGATGGGAACCCACCTCGTGCAGGGTGCCCGCGCATGAACTTGCGTCGCACAGTCAATGACCTGCTCCATGCAGGCCTCTCCGTGGTCGTGTGCGAGGAGGTGGATGAGGGGTACTTCTACGGTTATAAGCGCACGAATACAAAAGAAAGGTATGTGGCCCAGATACTCACCCCGGCTACCCCTCACCTGCTGTATGGCCTGATCGATGAGGATGCTGACGTGGCGCTGGAAAGCACTCCTCCGCTGCTGGGCATCTCCATGCAGGTTGGGGGCTTCACCGTCATAGAAGTCAATTTGGAGCTGTACAAAGTCACTGTCACGGAGGGACTGACGGAGGATGCTGTGCATGCTAGGCTGTACGAGGGAGGCCTGTCTCCCCCGCTCTTTATACACCAGCTGGGGAATGTGGGTGGTGCGGACCTGGGAGGCAGCATGCCTATGTGGGAGCGCAGGGCGGCCAACATCTTCAGGTCACAGGCTGGCAGTGTGGAGCGGTACACGGGGGAGGACCCTGTGGCCTCCCTGCTGGCCAGGGTGAGGAGCCTCATGGACGTCCCCCTCAATGTGGACTTCACTGTGGTGTCCTCAGAAGCTCGTGACCAGCCCAGGCCTCTGTACCAGAGTACCGCCTCCAACCTGGGCCTGCACACCAGCCGGGGGGTTCCCTCCCTGCTGGACTGCCTGCTTCCGCCCAACACCCCTCCCGTCTCGCGCACATGGCTCAAGCAGCTGCTGCTGTTCCCGCCACCCCCCCGCGTGGGAGCTGCCATCCTGGATGCCTGCATGCAGCTGAGAGACCATGACGGCCCGCTGCCAGTGTTCCCCTCCATGGGGATGGCCAACGTGGTGCTGAAGCTCACCCAGCAGGAAGCTAACGACATTTTCTTCAGAGAGCTGTCCGCGCTGTGCGCCAGCGTGGAGGAGGCGTGCAGCGTGCCAGAGCTTGCGCGGATGGCTGATGCGCTGCTGATTGTGGCAGGGCATGGCACGGGGATCTCAGCCCCTCGCGCCGAGCTGGGGCAAACGTGCGGTGCTGTTCTGAAGTCAATAGCGGCGGTGGTGGAGGAGCAGGAGCGAGTGGCTGGGAGCGGGCCGTTGGAGTCTGATAATGGCAATAGCTCTGGCGACGATGCGGACGCCACTTTTGAAGCTTTGGTGCGGCTCCAGCAGTCTAATGAAAATAAATTCAGGGGAAGGGTGCTGAACCAGTGCATCCAGGCGCAGCATGATGCGGTGGTGGCAGCTTGGCAGGATGTGGAGGTGGCTGTAAAGGAGATGATGGAGGAGCTGGCGTCCCTTTCACAGGAGTCGTCCTCCAAGTCCGCCCCCATGGTTGTGTACAACGCCTACAACAACGCCGTTTGGCTGAAGGTGCCTCCAGGCTTTGCCTCCAGTGTACAGCTTCACGAGATGGGGTTCACCCACCCGTACGACCGAACAGGGAAGGTTGAGGGCGGCTTCTACAGCAAGAGGTCCGTGGAGTTTGCGCTAGACAAATACCGCCGCGCATGCAGCGAGGCAACCCAGGCGGTCAAGATGCAGTTGAAGCAGCTGTCCCAGCAGCTGCAGGCCGAGCTGCCGCAGCTCACCACTGCCTGCATGTTTGCCACCATTGCCAGCGCGCTGACGGGGCACATGCACGAGGCCATGCGGCGTGGCTGGACCCTCCCCCGCCAGCTGTACACCTCTGACTACGACCCGCGGAGCCCTCCGAAGGGCATCCCCCCCGAGATCTCCATTGAAGGCATGTGGCCGTACTGGCTGGACGGCAGGGCGCAGGGGGTGGTGCCCAACAGCTGCACCCTGCAGGGGATGTTCCTGCTGACCGGCCCTAACATGGCGGGGAAGTCCACCATGCTGCGCTCCGTGTGCGCTGTGAGCCTGATGGCAGCGTGCGGCCTGTGCGTGCCGGCGCAGCGCGCCGCCGTGCCTTACCTGGACGCCTTCATGCTGCGCAACTTCTCCGCGGACTCGCCCATCGACGGGCAGTCCAGCTTTGCGGTGGAAATGACCGAAATGAGGTATGTGCTGAACG
>c1005_g1
GCCCCCCATCCCATCGCCGCTCCAGTCATCGGGGCGGCCTGTGTTCACATCCCCGCTCCCGGCATACAGCACGATGCCCACGCCCACAATCAGGAAGGAAAGGAGGAAGAACAGGAAGCTGTGCCCGCCAAAGCCACCGAAGAAGAGCAACCGGGCGAGTGCGGTCCAGAGGTCGGAGGTGAGGAGGGAAAGGTTCAAGAGAGCCGCACCACCCCACTGCAGCTGGTAGGGGACCAGCGAGTAGAAGGCAAACATGGCCAGCCCAAAGCCCAGGAATGGGAGCAGGGCCGGGGGCGTCCAGTTTGCGGAGGCCAGGGCAGGCGCCTCCAGAGCCAGCCCTTGGAGCAGCGTCCACAGCAGGCCAAAGGCGCCATGCATCGCCAGCAGCTCGTGCACGTGCACCTCCCCTAGGAGCATCTCCTGCAGCACGTTACAGGTGGCGTACAACGAGGCGCCCACCAGCACCAGCAAGTCTCCCAGCCACGGTGAGCCGGCCCCGGACCCAGTACCGCTGCTGCCACTGCCGCCCTGATCTGTCAGCACCAGCACTGCCAGGCCAGAGAGGCACAAGGCTGCCCCCAGGTAGTGGCCTATCCGGTAGCGTGCACCCAGGATAAGGGCTGACAGCAGCACTGCCATGGGGATGGTGAAGCAGTCCAGCAGGGTGATGGATGTGATGGAGGTGTAGCGGTAGGCCAGCACCAGGCAGTAGTTGGCCTGGACATCAAGGAAGGCGAGGACAGCATACGCCCATGCCGGCTTTGCCAGGGTCAGCTGCCAGCCATGAGGTTTGTAGCAGTGCAGCACGGAATAGACCAGAGCCAGGGGGAGATAGATGAGAGCCGACTGCAGAGATGGAAGCGACAGGCCATTATGTGCAGCGAGTGTCGACGTTGTTGCTGTCACAGCAATGAGTAAAGATAGCAGCTGGCCCAAGGCCACCGCTGGTGCCAGTCGACGTTCCAACACCACATTCATCACTTGATACCTGCTCAGTTCAACATTTGTCTCGAGACGTGCAATTTTGTGCCAATATAAAACAACTTCCTG
>c10050_g2
CTTCGAATTGGCCTTGTAAATGCTTTCTTCTTAGAGAACTGCGACGCGTAGCCAACCTCTCCAGTACTTAGCTTGGAACGTGCTAATGCAACACGACGATTTTGACGACCAGCAGCTTGAGAGGAAGTGGTCGAAGGAAGCCCTGGGTAACCTCACGGGTGCTGATGAAGTTTAGCTTGTTGAGGTGCAGATTGCTAACCATGCAAGGTTTTGGTGCAGGGGTCAGTCTTGATATTCGCTCTAAAAAAGCAGTTGCAGGCAGACCAAGCTTCTCTGGAGGTTATCGAGGAGCAGGCGTGTCAGCAGCTGCCCCCATAGTTGCCAAGAAAACATCGCTTCAAGATTCAGGTGGACAAGATGATTTGGACACTCTGCTTGGGATAAAGCACACTCCAGGAACGGCAGGTGCACATCCATGGGTGGCTAAGGGACCCTTAGAAGATGACGTAAATGATAACAAGCATGCTTCAGATGCTTCGACAGCTGGGGAAGATAATGTGGCGATACACCGTGATTGGTCCCAACAAGTTATGGGTGTTCGCATTGATATCAGTACCAAAAGCAAAATAGCTGGAAAACCTAGTTTTTCTGGAGGTTTTGGTGGCTCAGCTGCTGTTGGGTCGTCTGGCATTGCTTCCAAGAAGTTATTGGTTGTAGGTAATGATGGTGATAAAGAATGCAAATAGTTAGAATGACAACATGACGATCATTATGATGTGTGTTTCACATCTTTTAAATGTGCAAATACGTCTAGCGCTCTAGGCTTCTTTCCATTCTTATCAATGATGACACAGCCGTCGACATTCTCTGTGCTCTCTAAATCTATGAATTACTCTTTTTGCTGTGCGAAATGGTTAGTCATTTCAAACAGGCAGTTTGTGCATCCCCTCTGCTATGTAAATGATCAGAACAATTGCTTGTTGCAAGTGAAGCATAAGTAGACATACAAAGTCATATAAAATTGTGGTCCTGTACATCGATGGAATGTGATGATGACCGAAAAGTCTTGGAGGTCTTGAAGGAATTCTAGAAGTTCCTCGCTCGAGCTTACACACACTAGCATGCTCAGGGTGTCCACCAGATGTAAGCGCATGTGCAAGGTGGCGCACCATTTATTGAAAAACAAAGGTAGTTTAATCAGCAAATAAGCTAAACAATAACACTCATTCCCAGGTCCACCACTTCAGTGATTTGGCCAGCGGCTATCGATATGTTTATCATTAGTGGTTGTCAAGCTGAACCGATTATGTACTCTTGGAGTACAACTACTACTTCTTATATAATTACAGTTGTTGACCTATCAAGTATTGTGCATAATGAAGAGTTCAGTGCAGTTTATCCAAGGCACGTTAACGTTGACCAAAGGTGTGAGTACATAACTATTGTTTTCCTTTAAGCAACCCCCTGCGCTTTTAACGCAGCTCTTCATCAGATATCCAAACACCAGAATAGGGGCTACCCAATAAACTTGATCGGCATTTG
>c10051_g1
CCTGCCGCCCCCTTCCCCCCCCCCGCTTGTTGTACGGTCCTCTTGTGGCGGGGCGGCCGTGCTGCCGCCGCTCCGTGCATCTGAGGGGGGACCGGCCACGCACCCTGTTGCCGGGGGGTGGGTACAGCGCAGTACACCTTGCGGTACAGCGCAGCGCACTGCAGTACGCAGTGCCGCATACCGGGGGCGGCCAGCAGGGGCATGACCGACTGGCTGAGCACGACCCGACACGGTGCGCTGCGCTGCGGCCCGCTGTGCTGCTGCACTGCGCATGTCGGTGTGGTTGCGACAGCTGCTGCCCGTGAGGAGGAGGGGCAGAGCCGGGGTTCCACACGCGGCGGGGAGGGGTGAAGGAGGGGGGGGGGGTTGCGGGAGCGGGTTTCCATACACGGCAGGGGCGGGGGAAAGTGGAAGAAGGGGGGAGGGGAGAGACAGGAGGGGGGGCGAGGGAGCTCAGGCGCCACCAGCCCTCCACTCAGACCTTTTACTGAGCCATCATCTCCGCAGGCGCGGCTGCCGTCATGCACCACAACAGGCTGACCGATCAGGAGCTGGAGGAACCCCACCCCAGACCCAGTACCTGGGTGATAGATGCCAGGAGCCGCCCTGGTGAACCTTCTCTGGAAACTGTATCCTGCCCCCCTGCCCACACACACACATGCACCACACGCACAAGCACCCAGATGCTCTCTCTCTTCCTCCCCCAAAACATGCAATGTCGCCACCCCTTCCCCAATACACGCAGGCATGTGTGTCCGCCACCCCAAGCCCCAGACACCACGCCACCCGGATGCCTTCCAAAGCGTGCATGAGAATGGCCCTGGCTGCACACTTGCAAGCAATGTGGATGGGATGCGCGCCCCTTCCGGGGAAGATCCCACAAGGATCCGATCCCCCTGACCTTGATCCGCGCCACCCAGCCACGCCTGTTCTTGGCCATCCGCACCCCGATGAAGTCTGAAGGGATGGAGGGGTCCAAGGGGGTGTCCAAGTACTCAGGGGCCAGCTGGCGGGTGGGGAGGGTGGCGGCGCAGGGGGAGCGCCGGATGGCAGGCTTGGACCGCTTGGGTTTCAGAAGACCGTAGTTCCCGGGGCGGGTGTAGCCGTAGGAAGTTGCGGGGAAGTTGATTTCGGCTTCGTCGACCCCAAACCGGCACAGCGCCGCCCTGCGCCCAGCAAGCGCCCAGGCACAGGGGGGAGCGATGAGTCATGATGGCGTCATGCCCGGTGATACGGGTCAGAATCCTATGAGGTGCGCAACGCAGCGGGGACAGCACGTCGAAAAGAAAACACGCCGAGAGATTACACATTGCCCTCACGCAACATGAGGGCTTCCTCCTGAGAGGAGAAGGGAGGCGGGAGGTGGAGGTGGGAAAAGGAGGGATCAGCAGCGCCCCTTTAGTTGGTCCAGGGGAGAGGGGCACGGCCGAGGAGGAGAGGTGATGGTGGGTGGGTGTCCCCGCATGGCCGGCAAATGCACTAGGTGGAGAGGTGAAGCAATTGGCAAGCGATTCAACAGTATACCATGCGTGTGTGTGTGCGTGCATGTGGGTGTGTGCATGTATGTGCGCTGCTCTACTGAACCTCCTGGCCATGCCTTGGGCCCAGGGGCGCTGGTTGGGGCAGCGGGGTTTTCTGTGGCGGCGTCAACCTTACGCAACAGGGGCAGGGGCTACAGCCCTGGCACTCGACCTTCAGCCGCGGGTGTGGTGAGCGCAGGGGTGGGGGAAAGAGGGGGGCCAAGGTGGGTGAGTGGGGGGTAGATGCGGTGTGGTTG
>c10052_g2
GGGTGACATGGCAGATTTCAAAGATTCTAGCGATCGGCAGCCACGGTGCCACAAGTTAACAGCATCCATACGTCCAAGATCGACAAGTTGCTCTAATTTTGTAGTTCAATGAAAATTCAACAAGATGCTGTGCGTTTGGGGTAGTGCTAAGGAGACCGGAGGAGCCCTAGAATTACGTGCGCAGGATACGATTTAAAACTCGATGACCGAATAAAAGCTGCCTAGAAAGATTCCAAAATTTTGATGTACATTAGACAATAGTAGACGAGCATGACTAGCAAAGATTCCGCCTTGGTTTTAATTGCATCCTGTGAACGTCGGCGGCCGGCGGCGCTGCCGGGCAGATCGCTCGTGGTACGAAGTGCCAAAGCGCCTTGTGCAGTGTTAGTCTAACCATGAACAACACTTGTACACAGTTCGATTTAATGTTCGTCCAGGAACGCACACAGCTCAGCTGCCTGCTGCATGGCAATCTCCTGTGCTCGGCGCCCCATGCCCAACGCCCTGGCCAGCGTTTTGAGGGGGCACAGGGGCATACTATTGTTCCCAGCTGAGCGCCCCAGGAACTTCTGTAAACGTGAGTAGTCCTCAACCAGCAGCGGTTCTGGAAGCATCTCGACCGCCAGGCACAGCTGTTCCAGCAGCCCGCACGCAGCGGCCTGCTGCCAGCTGTCCTCCAACATGTCTAACGTGGTCCGCCACGCCTCTGCGCTTTGCCGCGCTGCGCTGCTCAGCAAGGCAGGCAGTTTACTTCCCAGGGCACGCCTTCTCACATGCAGGCGGGTCAGTGCAGCTGGAGAAAGACTCCCTCCCGGGGTTGTGGTTGTCCAACCCTTTGGCCCCTGTGTTTCTCCATGGGGTGAAGAAGCTAGCCCCCAGCCAGAAACCTCCAGAGGCAAGCTACACTCAGCGCCGGGAGGCTCTGGAGTCGAAAGGCGCGGAGCAGCAGCAGCACTATCCAGGAGCCAGTGAAGCACGCCTCGCAGGGTGGTGATGTTTCGTGAGAAGGGGAGCGCGTGGAGGCACCTGCTGGCCTCCGCATCATCAGGCTCCTGCTCCCAACACCTCAACAACCCCCTGACCACAAGATCCCCCGTGCCCGCCCCGGTCTGCAGCGCAGGCACAGCCGCGGTACATGCTGGCGGGCCAGCTGCAGCAGCGATATACACTGCAGGCAGCACGTCAGCGGATGGTGGCCCTGGGTCCCCAGCACCACTGCCTACTGCTGCTGCACTTGGACTGCTGCCACCCTTGCTGGTTTGTCCAGCTGGCGCACGGCGGCACCCGGCAGGTGACCTGCCGTACAGCTGGGGACTGCCTCCGCCGCTGCTGCTATCGCTGCTGTCGCTGTCGCCGCCGCCACCGCTGCTGCTGCTGCTCTCTGCCGTGCTTGCCCCGGTGGCAGTTGGCGCCCCCTCCCCCGCAAGCCCCTCTGCACTCCCACCGGCACCGCTGGGAACAGCTATGTAGCCGGGCGGGCAGCCAAGCTCGCTGCTGCCCTGACCGACAGCTGCGGTGGACATGTGACGCCAGAGAGGGGTGGCAGGCAGGGCAGAGCACAGCATGCGCGACATGGCCTTGTCCCCTGCCAGCGCTGCATACCAGCCCAGCCGGCTGGCTGCCAGCTGGCCCAGAAAAGCATCCTGATGGGTCTGCTGGGTTGGGGCAAGCCAGTGCTGCCGCAGCGCACGCTGCGCATGCTGGGAGAACAGCTGTACTGCCAGCTGGTCCAGATGCTGCGAGCACCCAGAACTGTGGGCGGCTGCCTGCGGCTGCAACCTCACCAGTGCCTCAAATGCTGGTAGCACCAGCAAGTAAAGGCCTGTGCCTGTCATGCCAAGGGGTGCTTGCGAAGCAGCAACAGCAGCCTGCACCACTGCAGGCAAAGGGTAGTGTCCGGATTTTGCCAGAGCTGCAATGTCTGATATGACTGAGGCTGCAGCCAGCGCTGGAGCAGCATTCAGCTGACAGCTGGCTGTGAAATTCAAGTTCGCACCATTCACGGTGCCAGCGCATTCGTCACTGGTCACCCAGATTGAGCTGTCAGATGTTGAGCTGCTCATGCAGCTGCTTCCTGCACTTCTGCTCTGCTTGACTGTTCCCAGCAAATTGCCAGCCGCATCAAAATAGCAGGGTTTCAAATTTGCAGTGCCGCTGAGCAGCTCGTGAAGATACTGCTGCGAGTACAGAGTGCGGTATATACCAGATCCCTCAGGGTTCATCACCCACAAACCTGAACCGTTGCTGCCTTCATTCTGGCTGTCACTACAATTTTCAAGTTTGAAGGCCCCAGTGTTCACCTGCTGCCTGCCAGCTCCTCTGCTGCTTTGAGAGCTTGAGCTGCCTTCAGCTGCCACCCTGCCGCCTGGACAGGCAAACAAGCTGCTGGCAACTGGGACTCTGTAAGGCAGCCACCAGTTGGCAAATGTCTCGTTGCACGTGCTGAACGTATTGTTTACTTCTGCCTGGATCCCAGCAGCTTGTAGCTCCTGCACAAGCTGCTCCGAAAAATGCCATGAACATGTCATCTGTTGCTGCTCGATTTGAAATGCAGGCCCTGACCCATCTGTTGACCAGCCCAATGGGCTTGCTGCTGTCAGGCGAGACGCGTTGACAAGAGGATAGCCTGGTCTGTGCAGCCACGCTCCCAAAGAATTTGCAGCAGTACGTTGGGCGGCTAATTTGTCATATTCATGTGTGCCAGTAACCTCCATTGCTGCAAAAAGCTGGTTGTACTGCTGTGTCAAATGTACAAAGCTGGACAGTACTCCTGCGTGCAGCGGCTCTGCCCCAACTCCGGAGGAGGAAGCTCCCTTGGTGCTTGGTGGTGCATATGAAAGCTGGTCTGCAAGTACACCGAGCAACTCGGCCATTGTCCCAACAATATCTTCATGCCTCTGGAGATACTCCTGAAATCCGGCTTGGAACGCCCCTGGCTGGTGCCGGTCCATGAACTCCTCCACCATGTGCAGTAATGCGGCTCCCTTGGAGTAGGTCACCACATCATCATCCTCCCACAGCTCGCTGGCAGGGACAAGTGGCGGCTGGAAGGGGTCCGCTTTGTGGCCCAGCATTCGCAGCATGGGCCCTTCATGTATGCCAATGGCCTCCCCAGCTGGGGAGGTGGCCCTGAATAGAAGTGGCTGCGCCGGAAGGTAGGGTAGCACTGCTCCCAGGCATTTGTACTCCATGAAGCTGGCCACGCCCTCATTGACTGTCAGCTGCCGCCAGTCCCGCGCGGTGGCCAGGTTGCCAAACCACTGGTGGGCGGTTTCGTGGCACACCACATCCGCGGCCAGCCACGTGGCGTAGGCCCCACTGGAGGCCTCATTCACCAGGAAGCGCCGCTCATCAAACAGCAGCAGGCCCCAGTTCTCCATGGCACCACCCTTGCCAGGCACAGCTACGTAATCAAATTTCTGCAGGGGCTGCTGCACCCCTGTCCATGCCTCGAAGAAGTCCAGCGCCATCACCGCCACCTGTCGTGCCACCCCAAGCTGACCCGCTTTCCCAGGCACGGCCCAGAAACGCACTTGACTTCCTGAACGCGTGACGCCCTTGGCAGCCCCTCCCGTGCCCTCCAGCTGCTCCAGCCTCCCCACTGCCACAGCCAGCAGGTAGGGCGACATGCGTGGGGTGAGCTCAAACTCCACCATCTCTAGGCTGTCCACACCCGTCAGCTGCTCCTGAGACTTGGCCAGGGGTGTGAAGTCCAGGACGGCCCCCGAGTTAAGGGTGTCAGAGCCAGGGCGGCCGCTGCTGGGCCCAGCTGCTGGTTTCCGGGGCATGTTAGACAGGGTGGTGAGCCCCCAGGGCGCCTGCATGGAGACTCTAAAGTGGGCCTTAAAGCTAGGGCCATCAAGGCAGGGCAGAAGCCTCCTGGCCCCCAGGGGCTCCAGCTGGGTGACCAGCAGTGCAGTTGCAGGGCAATCCTGCTGCCCTTCACTGCTACGGCGGCTGGATCCCTGCTGCTGTGCTGGGCACGCTATGAAAGGGTCTGAGCGGTATAGTCCTGTGCTGTCTGTGCCCAGAGTTGCGGTGTACCGCAAGAACAGCACCGCTGTACTGCCAGGTTGAAGGGTTGTACCGCCCAAGTCAACGGCCACCAAGTCTTTCTCTACGGTTGAGGTTGGGGAGTGTATTGGGGCAGCCATCACAACTGACATACACTCCTCCTGGGTATCGCATAATGTTATCATGCTGTTGCTTCCACCTGCTAGTTGGTCGCCCTCATCGCCCTGCTGACGCTGACCATGCTGTCCCTGCTGTGAGGTGGTGTTAGGCACGACAGCCAAGCTTGCATGCCAGAAGATCATGTCATGGGCGTTCAACAGGACGCATCTTGCAGATTGTGCCACGGTGAGCTGCACCGCCGCACTTGCGTTGAAATACCGGGGGGCACCATAATCGGCTAAGCTCAGGTTCACATTAAACAGGGATGAGGGAAGGTGGATGTGCAGATGGTAGACATCTGGGGTGTATTGTGAGAGGAAGGAAGACCCTGTCACAGCGCTCTGGCAAGCTGCAGATAGCTGTACTTGAGAGGTACTTGGGGGTTTTCCTTGATCATAGTTCAGAACATTGTTTTGGAGTAATATGGAGGAAAGGGAGAGGAGGCATAGGGTGGTCAGAGCTGCAGCCCCACCCCAAAGCACGGGGCAGGTGTGACAACGGTCCTGTCGGTAAGCGCGATGGTCTTGGTGACTGTGCAATATTTCAAAGCTACTAGAGAATTTATTCAGTGGCAGTAGACTGACGGTGTCTGCTAAAGAGTCTCTGCCAGATATTTCGGGGGGGCTGTTGCTCATGCGTGGAAACGATCTAAGCGTGTCAGCAGGATACCTGAATAGGGCGAGAAGACTACGATATTACGAGTAAGGTATCACATCATTGCAAAATGAG
>c10052_g3
AAGCGCAACATTTAGAACTGTTTTACGTTCCGGGAGGGTGTGTCCAAAACATCTTACTGGTGTACGTGCTAGAGCAGTGCCCTTGTCGTGGAATGATTCGCGAAGTGTGAACTACCGCCAAATATATATCTTTCCATACGTCCCATACAGTCAAGCTCACAGTCATGCTATTTAATTCAGCTTTATCCGGCACAGCTGGACGACCGTTTTCGGGCAAACCTCAATGTCTCCAACGGCAGATTTTCCCCCTGCGCAGCCGGACTCGGCCGCTACGTGGGAGTGTGTTCCGGAGGTCGGCATTTCCTCGAGCAATTTCCGCACCCGAGTCTCCGGTCAAACAGGCGGTAGATCATGCAGCGACGACTGTGCCTGTGAGAGTGCACCCGTCACAGCCGTCCGGTCAGCCAGCATCGTCCGTACACAGCAGCCCTCTTGTAGGAAAGCCGTTGCCTTTGGGAGCCTCCTTGGACCAGTCCTCGAACGTGACCAACTTTGCTGTGTTCTCTAGCAATGCCTGGGGAGTGAGCCTGTGCCTGTTCCGCGAGGCCGACCTGCAAGACGGGCGCATCACTCACGAAATCCTGCTGGACCCTAGCCTCAACAAAACGGGCGACACCTGGCACATCGCGCTTCCGGATGTGGATCCCTCGCTTCTGTACGGGTACCGCCTGTTTGGGCCGCACCAGGAGAGCTCGGAGTACGGACCCGCGGACGGACAGCGTTTCAACGAGGATCGGGTGGTGGTTGATCCGTACGCCAAGGCCATCATCAGCAGGAGGCGGTATGGCGAGATGGGCAAGGACCTCCCCTATGAAACCCCCGGCGTGCTGGGCCTGGCGCCCACGTGGCCCCAGATGGCGGCGGCGCTGCCGCAGCGTCCGGAGCATACCGAGTTTGACTGGGAGGGAGACCGCCCCCTCAACCTGCCCATGGAGGACCTGGTCATCTATGAGATGCACGTCAGGGGGTTCACCCAGCACAGCTCCAGCGGGGTGGCGGCCCCAGGGACGTTCTCCGGCATGATTGAGAAGTTGGACTACCTGCGGAACTTGGGGGTGAACGCCATCGAGCTGATGCCCATCCAGGAGTTCAACGAGCTGGAGTACTACCAGCTCATCCCCGGCAGCACCTCCTACCGCTACAACATGTGGGGCTACTCCACCGTGGGGTTCTTTGCGCCCATGGCCCGCTACAGCGCGGCATCCGCAGCGGGGGGCAGCGGGCAGGACGTGCTGAACGAGTTCAAGCAGCTGGTGAAGGAGTGCCACAAGCGCGGCATGGAGGTCATCCTGGACGTGGTGTTCAACCACACGGCGGAGGGGAATGAGCAGGGACCCACGCTGTCGTTCAGGGGCCTTGACAACCGGGTGTATTACATGCTGGCCCCCGCTGGGCAGTACTACAACTACAGCGGGTGCGGCAACACCTTCAACTGCAACCACCCCGTGGTGCGCCAGTTCATCGTGGACTGCCTGCGGTACTGGGTCACCGAGATGCACGTGGACGGGTTCAGGTTTGACCTGGGGTCCATCCTGACCCGAGCCCACTCGCAGTGGCACAAGTCCCACCCCGTGCCCCCTCCCCCCGCCGCCAACGGGGCGGGGCCCGCCCCGCAGCCCCCCTCCGCCACCGCGCCGCAGTCCGGAGCCGCGATTGTGGACGAAAGAGGGCTGATGACGGACGGCGCGGGCGTCCCCACAGGCACCCCCCTCACCGACCCCCCCCTGGTGGAGATGATCAGCGAGGACCCCGTGCTGCGCAACACCAAGCTCATCGCGGAGGCATGGGACTGCGACGGGCTCAACCAGGTGGGCGCCTTCCCCCACTACGGCCGCTGGAGCGAGTGGAACGGCCACTTCCGCGACACCGTGCGCCAGTTCATCAAGGGCACGGACGGGCCCTGGGCCTCCAACTTTGCGTCGGTGCTGTGCGGCTCGCCCCACATCTTTGTGAACGACCCGGGGGAGCACGACTGGTGGGGCACCAACGGCGGGCGGCGGTGGAAGGGCGGCCGCGGCCCCAGCGCCTCGATCAACTTTGTCACCGCGCACGACGGCTTCACGCTGGCAGACCTGGTGTCGTACAACGAGAAGCACAACCAGGCCAACGGGGAGGACAACAGGGATGGCGAGTCCCACAACCTGAGCTGGAACTGCGGGGAGGAGGGCCCTTCCCAGAAGCCAGCTGTGTCGGGGCTGCGCCAGCGGCAGATGCGTAACATGATGGCGGCGCTGCTGCTGGGGCACGGCGTGCCCATGTTCTACATGGGGGACGAGTATGGGCACAGCAAGGGAGGCAACAACAACACTTATTGCTTCGACTCTGAGCTCAACTGGCTGGACTGGGCGGCGGCGGAGAGTGATGAGAAGGGCATGGCCAGATTCGTGAAGCACCTGATTGCCTTCAGGCTGTCGGTGCCTGAGCTGCGGCGGCAGGGCTACGTGGGTGGGGGGGAGATGGAGTGGCACGGCGTGACCCCCCACACCCCCGACTGGTCAGACAACAGCAGGTTCCTGGCGTTCACACTCAAGGTGGCGGAGGAGCGGGAGGGGGGGGCGGGGGCCATCTACGTGGCCTTCAACACCAGCCACCTGCCCCAACTGGTACAGCTCCCCCGCTGGCCCGGCAGGCTCTGGCAGCCGGTGGCAGACAGTGGCAAGCTTGCACCCTTTGACGTGCTGCGGGCCGACGACAGGCTGAGCCCGGAGGAGGTGGAGGCTGCCCGGGGGGCGGCCGCCATGTGGACCCTGGAGCACACCTACCCCATGCTGCCCTGGTCCATGATACTGATGGAGTCAGTCCCCGAGGACCAGGCGGCCCAGCCTGTGCTGGCGGGGCTGGCTGGCGCCGCCAGGAGCGCCCCCGCAGGGCAACAGGCGCCGGGGGCTGCACATGCACAGCAGGTGCAGCAGCACGCGCCTCCTCCCCCCGCGCAGCAGGAGCCGGACTGGTGGGGTGCCGCCACCAGCTCCAAGGTGGCAGCTACGGAGGCGGCGGCTGCCGAGGCCACAGCGGCGGCTGTGGCGCTTGGTGCGGAACAGGAGCGGGGTGCTCCCGAGCCAGAGGAGTATATGTATCACTTTGGGTCGGAGGAGGAGGAGGGGCCGGGGCAGCAGCATGGTGATGCGCACCACATGGTGGCGCCCCCTGGAGGGGAGTTTGCGGGGTATGACGTGGGGGGCCAGCTGGGCGGCCCCTCGGACGCGCTGTTCTCCGCCAAGGAGCTGGCCGCGAACATCGCCGGCGGCGAGGGCGCTGCAGCCACAGGCGCACCCTACTCCACGCCCATGGACCACCAGCCGCATCAGGCCGCCTGGGGTGGTGTGGAGAATGGCCAGCAGGGCCACCACCATGGCTTCGGCCAGCAGGGATATGAGCAAAGCCATGGCCAGCAGGGCTATGAGCAAAGCCATGGCTATGAGCAAAGCCATGGCCAGCATGCTGCTGAGCAGCCCATCATCCCAGATCCCATCCTTGCGTCCATGACCGAGGAGGAGCTACAAGCGTACAAGGAGCTGGTGGAGGAGAACGAGCGGTTGAGGAGCAAGCTTGGGCTGGCTGGGTAGGGTTGCGACAGCTGCAAGGACCAGCGTGATGCACACCGTCCATACAGTGACGGAGATTCCTTGATGTTTACTCATGTGATGTTCCACAGAAGTGCGCCCAGCTGGCCTGTAGTGGGGCCGGACAGGGCAACATGCCCTTGGGGCGGGGTCCCAGAGTCAACTGGCAAAGTGCACGGCAGGGTGTAGTTTGTGGTGTTTGGTGTGTGCCAGCAAAGTTGCATGTGAGAAGAACAAGAAATTTGGTTTGTGCCATCGGTGTCGGTTGTATTTCATGTACCCAACTGCATCAGATCTCGGGACTCCAGTGTGCACCGGTGTGCTAGCCGTGTTTTGTGGGGACCCACCTGCTTTCTTCCCAGGTTGTTGTTTAGATTCTCAGCTGTGCCAGTCGTTGCGTGCATGCAGCAGGGTTCAACCAATCAGCATCAAGCGTTGTTTCTAGAACATGGCACTATGATTCTTGGGTTTTCTGTTTGATTCAGGTCACGCCTGATTGATGTGAAACAGGATGTGCCTTCAGCAGCACTTGTGTCTGATTTGAGCAAGGGTTTGCCTGGAGGAAGATAGCATATCATTCGTGTGCATTGCAGTGCGTTTTTTTCTGCAAGGTGCTGTTCCCTGTACAAACAAAGTTTTCGAATACAGGTTCTCTTGGCCAACCTGTTCAGGAGTTCCTTTCGTTGTAGGCTTCAGCGCACACATATGAGACGACAACTCATAGCATTTGACAGACGCTGTCTTTACCACGTTTATCCCTTGCCATACAGACTGGTAACCCTGGTGTACCAGCTGAGCACAACATTTCAGGGCTGAATGATCGGTTTGCAAAAACCGCCAAAAGATAACGTGAGTCACAGTTTAGCACGAACAGCAGAAACGGAAATAATGCTTATGATGTGAACAGATAAGCTTCAAACTCAAGACTGACAACAACAGAAGGCGCACAGCCAACAAGCAGCGAGGACGAAAAAATGATGACCGCCAGCGATGTTTTGCTCATTTAATATTCAATTCTGTTGATATTCGACTGGCGTGGTTG
>c100521_g1
CCTAGGGCCTCGCAGACCCATCACGGGTCCAGATCCCGGTCTTTTCGCAGATATAACGGGCATCAGTAAAGTCCAGCTCCTGCTGGCGGATGACGCAGGCATTATGCTCGCAGTGTTAAAAAGCGCTGGAGCTCGAATTGGGAGGTAAACGGGTATTTCAGTTCAAGGCCGTTGCCGTCACTGCATAAACCATCGGGAGAGCAGGCGGTACGCATACTTTCGTCGCGATAGATGATCGGGGATTCAGTAACATTCACGCCGGAAGTGAATTCAAACAGGGTTCTGGCTCGACTGCAGAGG
>c10053_g1
CCCGCCCCCCCCCCCCCCCCCGCGCACCCGCCGCAGGTGCGCCACCTTCTCCTCCAGCAGCTTGCGATCATACAGGTGTACCTCCTGTCCCCAGCGCTGCTGCTGGCTTGTGCCATCCAGTGCGTCCAGCTTGGTGGCAGCTATGCTCCACTCAAAGTAGGACTTGCTGTTGCGGATCTTGTCCTGCAGGCGGCGGCGCTGCTGCACCGTTTCGTCGCGGGCGTCGCGATACCTCCGCCTAGCTGCTCGTATCGCCTGGGCGCTCGCGGCGGCAGCTGCTGCCAAGTGCCATCGCCGTACGCGCAGCAGGCCGCCTCCCAAGTGGCGCAGTCCGGGATACCGGGGAGGTGCTATAAGCCAGCCTACTAGGCGGGACACAATTCTACACAACTCCTGTGCTAAGCTCCATGCGGAGCGCCCTAGCAATAGATTCCAGGTGAACCAGCCCTTGAAAGGCGTAAATATGCTACCTAAAGTTATCAGTATTCTAGCCAGAGTAATATCTATGAGAAGTCTCGTGAGAGAGTACGGAGGGCCAGGGCCTGGTTTTCGCAAGGGCCCACTGGCGGGCTTCATGGTGGTTATTCAATGTCGAAGATACCTACATAAAATTTATCCCACATTTCTTCGACTACAACTGCTTT
>c10053_g2
GTGTGTGTGTGTGTGTGTGCATGCGCCTGCCCTCTGGCCCGCTGAACCAGCGCATCGCCATGTGTTCGTGCAGGGCGCTGTGCGCGCTCTGCTGGAGCACCGCATGCTGCCGCGGGTGCTGGCGGGGAGCGGCACGGGGGCCATCGTGTGTGCGCTGGTGTGCACGCGCACGGACGAGGAGCTGGGGGAGCTGCTGGAGGGGGTGGGGGGGCTGGACCTGGGGTTCTTCTCCACGCCCACCCTGCCCCGCAGGCTGCACACCGCCCTGCTCAAGGGCGCTGGCGCGGACAGCGAGGCGTGTCGCCGGCGGCTGCGCCACCTGCTGGGCGACCTTACCTTCATGGAGGCCTTCCAGAGGACAGGGAGAATCCTGAACATTGCCCTGTCAGCGGCCGGCACCAGCGAGCCCCCCCGCCTGATGAACTACCTCACCGCCCCCCACGTGGTGGTGTGGAGCGCCGCCGCCCCCTGCTCCCCCCAGCTGCAGGGGGTGGCGCAGGAGCTGCTGGCGCGGAATGAGAGGGGGGAGATGATACGGCTGGCCCCCGGCGCCGACGGCGAGGAGCGGCTGTGGCGCGATGGCAGCTACGACAATGACCTGCCCTGCCGCGGCCTGAGCGAGATGTTCAGCGTCAACTACTTCATCGTCAGCCAGACCAACCCGCGGGTCGCCCCGCTGCTGAACGCGCGGCGGGCGTTGGGGGTTGGCGGGAAGCTGGCGGTGTCGGAATTCAAGCACAGGTGCCGCCAGCTGGCGGAGGTGCTGCCGGGCTGGGCGCCCACGCGCACGCTGCGCGCGCTGAGCCAGCCGTGGGAGGGCGACGTCACAATTGTGCTCCCGGACTCCCTGGCGCTGCTCACCGGAGCGCTGCTGGCGCCGGGCAAGGACGCGCTGGCGGCCGCTGTGCGGATGGGGGAGCTGGGCACCTGGGCCAAGCTGTCCGCCATCCAGTGCAACTGCGGGATTGAGTCCACGCTGGACGCATGCATCCAGCAGGTGTCCACCTGGGAAAGGCAGGAGCGGCGCAAGCGTGTGGGTGCCGGGCAGCCGCTCAAGTCCCGCATCCCCTCCTGGATGCACCTGCACCACGCAGCACAGCAGCAGCAGCAGCAGGGGCCGGGCGGAGGGGG
>c10054_g1
GAGCAACTAGCGCTCGGCTACACATATGGAAAAAACATATTTAGAAGAAGCTAATCTCTTGACAGCAAATTCAGTGAAAACTTGTGTTAGAGTAAAGCAGTGGAATGCATGCCGAACTGTCGTAACGTTCTGCTATTTCACTATTGAGCTAGACAAATTCTTCGCCAACTTTCGTCTTATGGCTAATGCAAAAACTGTTCTAGCGGTGCGCTCACTTATCAAGTACGACAGTTGTTCTGTTGCTCTGTTGAGTTATCGGCAGTTGTTGCGTTCAAGACGCTCGGCGTTTCGTATTCCTCAACACCTCCATCCTGGAGCGCGGACAACGGGAGCGTCTGCAGTCAGATCTTTAGGAAAGCAAGAGGGTTGGGTTGAAATTGGAATATTGGGCCCACCACATGGTATTAGAGGAGAAGTGAAAGTGCGACCTTTGACAGATTTTCCTGAAGAACGATTTGGTGTTCCTGGCTCAAGGTGGCTGCAGCCTCCTACTCCAAAGATAGGAAGGAAGGCAGCTGCCGAGCCTGTGGAAGTGCTCCTCGAGTTTGGGCGCTCTACAACTTACAAAGTACAAGAGTCTACTAAATTTGCTCGGTGTTCATTTCATCTGTACACTGTTTGTCTGTCCCTGTGTAACGACGTTCCTTGTTCACAAGACACTTTGAGAATTTTCTATACTTACAATCCCTACTGTAACGTAGTCGATACTTATGGACAGGGATATGACGTTTGGATAATAAAACTGGAGGGGGTTGATACACCCGAGGATGCGGCCCTTATCAAGGGGCACTCGCTTTTGATTCCAGCTGACAAAAGAGCAGATTTGGAAGATGAAGATGAATTTTATGTACAGGATTTGGTGGGACTCTCTGTGTATATGCAACAATCAAGGCAACTGATTGGCAAAGTTGTGGATCTCTTTGATGGTACAGGGAGCCATGATGTCCTTCGAATACAACTCACTTATCCAAGTGAATCGGGTGAATGGGATACCCAGGAGAGCACTGATCAGGAAGCGAAATTTGTGCTTCTGCCTTTTGTGAAGCAACTAGTCCCAGAAGTAGATCTGACAAATAAACGAATGGAGATTTTGCCTCCTGAAGGATTGTTTGACCTTGCCTCCTCACCAGCAAAGAAAAGGACCAGGCTAGAAAATAGAGGGAAGCGAGACCGGCGACAGGGCAGTCGAAAGAATTCCAAAGCAAAATCTGATGCAGGCAGTGGGCAAGTACCCGCTGTTACTGAAGAAATCATGAGTGGGCGCGAATAGATTTGTTTTTGAAGTGGTACATGCATGCACTAGCAAATATCGTATGTAAGACTTGCAGTAAAATTCACCAATATCAAAACATATCCCTATCTATTCACGTGCATTTGTAATTTCCAATTTGACAGACCTACTAGAAGCAGCAATAATAAAATGCTATTTCACCATGAAATATTTACTTCATTTAAATGCTGCTAGGAACCATGAGAACGGTTTATGTACAGCTGATGATAGCAATGTATACATGGTAACTGTCAAGAAAGCAATATGAGCAAAAGAATACCCAACACCCCCCCGCACATCAGCATAAAAAAACACCAGGTATTTCGAGCTTTGCGCTGTAGCCGTTCTGCTTTCTGTATTTGCACATTTGCATCCCCAGTCTGCTCAGCTGCACGTGTGATGTTTGCCTCGATATCATTCAATTGCTCACCCTGATCATTTACTAAAACTGCTAAGTCTTGAAAGATTTGATGCACCTCCCCGATTTGTCCAGAAATATTGTTGATAGCCTGCTCACGCTCGTCAATTACAGCTTCGTTGAAAGTAAGCTCATTGTCAATTTTCAACAGCTCCTGTTTTTGCTGCAACTCTAAAAGCGCCTGGCGCTCCTCGTCTTTCTGTTCATCAGCTTGATGTCTGGCATCACTGCTTTCAGCAGTTGCTAAATGAAGTGTCGGTCTTGTCCCAGTTCCTGGCAAACTACTTGCTTCACGTGCTTTTGCCAACTCCATAACTCTCTCAGAGTTTTGCAGCAACCCCTGAAAGTCTCTTAGCAGCTTCTGTGTGGACACGCTGCTTTTGTCTGGATGTTCTGCTGCGTTCTTCTGAAATTCTTGGGCAAGAGCTCTGAACTTTTCAGTCGACTTCCCAATCCTGTTTCGCAATTCCAACGTATCTTGCGGAGTGCCAAGTTTTCCAACATCTTCACGCAGCCTGCTGAAGGCAGTTACAGCCTTAAACTGTATGGAACGCAGCTGGATGTTTGCTTGCTCCGCATGCATTGTTGTTGATGAAGGCGAATATGCGTTCAACTCTGTGCCTGCCAGAGAGCTCATAAGTTCTATTTCATATGATAGTGTAAAGTTCTCCAAGGTCTCAGAGCAGAACAGTTCTAACGACACCCGTAAAGAGAGTTTCAACAGCAGCAGCAGTAAACAGCGCACCGAACAGTTGGCCAACAAAGGAAAAAGCTAGCTATTGTAGCGTTGCTG
>c100548_g1
GGTCTTGTTGACCACCTGCCTGCCCTGCAATACATTCACAGTGCAGTATAAACCCAAGCCGGTTCACAGAAAACTGGGCTGCCCCTTGGCGGCATCCAAGTCTGTTGGGGACGGGTGGAGGTCGGGCTGCATAGAGCGATGCTCTTCCAGTGGTATGAGTATAAATGAATAAAAATCTTGTTGGAGTTGTCCAGAACCAGGCCTTCATGTGCATATTATGAAATAACTGGTTGCAGTCGAGGACACAACACTTCCTGGTTGCCTGGTAGCAATCATTACAGTGAGAAACCAAATGCAGCTGACGTTTACAAGGTGAAAGGATTGCAGCCAGCTACTCTTAGAGTCATTCTACTCCTCTATCTGAGAGTTGTTGTGCTTCCACCATTGACATCCAAGAACTCTCAACAAACGTAAGCAACAATTTTTGCAGACAGGCATACCGATAACCGCACCTTTTCAATCTTTGTCCTACAGT
>c10055_g1
GGGGGGGGGGGGTGGGAGTGGCGCGTGTTTGGTCGAAGACACATGTGTAGTATGTGTAGTGCTTGTGCGCAACACTGACTATTTACAACAAAGCACTCTCTTTCCTGGGCCTCTGTCTCTGCTCCTGCCTTAAAACCTGTTATTTTTTCCCATATTCCTCACAGCCCACCCTTCAGCCCCAGCCCTCGCCCAGTGGCGGTGCAGGCCGGCGGTGTTTGAATAGAGCTCCATCGTGGTGGTGGGGTGTGCTTGTGCCAGTTGTAGCGGTCTAGCTGCTGGGCGGGAGCCTGCTCTGGGGGCATGCAGCACGCCCAGCAGTGGTCCTGGCTGCAGCATAGAACAGGACGTGTGAGGCGGTTTGCAGTGTGGGGGGCCTGCAGAAGGCTGCACCCTGTGTGCCCAGTGCGGGGGGCCTGCAGAAGTCTGCACCTTGTGCGCCAAGCCCCCTTGCCTTGTTTGGAATTGGTTCTCCTCTCTTTGCCGACGCCTTTTCCCTACCTGCTAGCGCTTGGTATTGTTAGCAATTGCTTCAGAGCGGTGAGCATGTGTGTGTGGGGCATGAGCGTGGGGTGAGTGTGTGCAGCTGAGCTGTTTGGTTCTGCGCCTGGTGCAGCCACATTATGGTGTGCCTGCTCCCTGCGCTGCCAATATTCACTGTAGTGTGCAAAATCTTCCTCCTGCATGGGCGGGCAGACCGCGGGACCGTGATGCCCTGTTTTTAGGCCCTGGTCTGCAGCGAGCACATGTTTGCATGCCGCGGCCCGTAGTAGTGTGCATTGCTGCATGCGCCGATTTCAGGGGCTGTCTTGTGGGCGGCTGCGTGCTGTACTGTCAAGACTGTGTGGTTGCATGTAAGCATTCGCTTGACGAGTGTACGCCTCCTGCTTCCAGTGTGTGTCTCGGTGTGCGCAGGTGATGGCATGCGTTCACACCTCTGACTTCCAGCTCTCAGCGCCCATCTGCAGCCTTGTACGGATTTCACTCGCCAACGTTATGCATGCACCACCCCTCCATCACTCTCCAACAGTACCAATCGTGTACATCCGGGTGATCCGCACCAGGAACGCTGGGCGCATCGTACGTTCTCATGAGGACCGAGCGGGCGCCTTTATCTTTAGCCAAGCTTTTGTTGTACGACCGGCATGCATGTCCCTCCGTCCACGATTCGAAACAGGTGATGGACAGGCAAGGGACGCCGGTCTTGAGCACGCGAGACGTATGTGAGATGACGTTTCCTCCTCCCTAGCTCTCTACTCCGCAACCTGACACACGTGCCTCAGAAAAATTGATCGCGTGCCCAGCTGCTCATGCCTTCCGGCTGAAGAAGGCCAGGGGGTTGAAGCCGCCCCTCTGCTGTGGCACGGCGGCGGGCTGCTTCCGGGCTCGCTCCGTGTCGATCTTGGGGCAGGGCTTGGACTGGTCCTTGTTCCCAGCCACCGTGGCAATGTTGCACTGGGTGGAGAAGCAGGGCTGGTTGTAGACGGGGTCCTGCTCCACGGGGGGGGGGTGCTGCCCAAACACCATCTCACACGACAGATCCTCAAAGTTGGGGTTCATAGTGAGGGGCAGCCCAAACGTCTCCGTGAAGAACTTCTGGGTGGGGAGCTTGCACATGTTCACGCACATCCCCACACACCCGCTGTTCTCCAGGTAGCGGCACTTTTTTATCTGCACCCCGCTCATCCATTCCTCCTTTCTTCCTTGGTACTCCACCTCCACCTTCTTCAGTGAGGAGGGCCCCACCAGCCAGGTGAACCCCAGGGTGGTTATCCAGGCGTTCACCACGGAGTTGGTCTGAAGGGGGGGCAGAGTTGAGGGCGGATGAGGGGATCTGTCATACGGTCAGGTCTACTCCTATACAGAGGTGGAGCAGAGGAAGAGAACAGGGGCTGCCGACGCAAGGAGAGTTGCTGTATTGTAGGGCGACAGGGTGCAGGAAGTGGTGCCATGGCGGCAGTGGGTGCGCTATGCGAGTTGGGTGCTGATCCAGAGGGGCAGAGAGTGTGGGGAGGGAAGAGGGTCGCAGGGATGGGGTTGCTGTGGGGAGCGCGGGCTTAAGGAAAAACAATTTGCCAGGCATGCTTACCATGGGAGATTGCAAGTGATGGG
>c10056_g1
CCATCTGAGATTGTGTGTGTGCGCCCTCCGCTAGGTGCCCATGGCCCCTTTCCGGCTGAGTCAGCGCATGCTGCGCCTGTTGAGGATGAGCACGTGGGCTCGATGTAGTTGAGATCGCGTCCACGAGAACGCTCGCATACAGGACGAGAATAAACCTGGTTTTTCATGCTTTAAACGTAAACGATAATTGCGCTCTTTATCGACGATGCACTTATGTACAGGTTTGCTTGTTGAGTCGTGGACCGGGGGACTCTGTTTCTAGTACAGGGCTTAGGATAGGGAATGCTGTTGCTCATGACAGCAATAAGCGGCTTCCTTGCGGTGATATGCCCGGTGTATGCGTATGCTCTATATCGCAAGTTTGAGGCTTTCCTATCAGATTGCGTACACGCGGTGAAGGCGGTGGCCTTGCAGCAGCAAGACTCGAAGATTGAAAGCATTACTAATAGGACCAGAAACCTTCCTGCACCTGTAAAACGATTTTTCGAACGGTGTCTCCGAGACAAACGACAGTTCAGGCTGTGGAACGCTCGTACTGTTGGTGAGCTGCGGTTTGGCAAAAATAGCAAGTGGAAGCATCTGGATGCTGCAACAGTAGCTGCTGTACATGAGCCCGCTTTCAGCTACATCGGAACTTTGCAGATGGGTCCAGGGTCCCTTTTCTGGGCTCGGGGGCGGGAGGGGTACCTGGCAGGAAAGGGGGACATGGTGTGGAAGCTGTGGGGTGCGGTGAAGCTCACACACCAGTCGGGGCCTCATCTGGATCAGTCAGCATTGGTACGATACTTGGCAGAGGCCGTGTGCTTCCCACCAGCCCTCCTCCCCTCCTCTCACCTCAAGTGGCTGCCGTCCCCCACTTCTCCCGAGAGCTGCGCGTGCGCCGTGATCAACTGCGGGGGAGCCGCTGCAGCCGCCACGTTCACGTTTGACCTTCTGGGCCGGGTGCGGGAGCTGCGCTCCAACGATTTTTATCGGGCGCAGCCCGGGGGCCGGGTACAAAGGACGCCCTGGTTTGCGCGAACTGCAGGGTTCATGAGGTTTGGGCTTGGAGGGGAGGGCATCGAAATCCCCACTAATCTGGAGGTGGGGTGGGTGGAGCCCGACGGGAGCGAGTTCGTGTATGGGCGCTTTACGGTGGCCAGTGTGAGGGCAGAGTGCTAATCTAAGAGCATTTTCCGTGAAGGCATGAGAACACTGGGACATTTTGCACTGTTAGGGATTTGTTGAAAGGCAACTGCCCTGCTCCTATTTTGATTTCGACGGTAGAGAATTCAAGAAAATGTTTGGTGTTCGAAATAAAAAGCCGATTTTATATTACAACGTCACATCAGAAATGAAGAAATGCGGAATATAGCTGTGGGATCGGCCAATGGTTCTGAACCTGCACACTCCCGTACTGGAGCCTTAAACCCTGTAAGGTTTCATAGTTATTTAAGGTTCAAGTGGTAGCTGCAAATTCCA
>c10057_g2
GTATTTATTCGTAAAGTTACGATTCTTCGATGGCAGGCGATTGCGCACATGCGAAAAGCATTTGGTGATTGATGACTACCTCCTGCACCAAATCGTGTACGGAATCAAGGTTGCGGATACAGGCCAGATAAACTATAAATAGCATATCTGTTCAGCTAATTAAAGTTACCACATTACCTCACACGGTGCTGTTATCTGTTCAACCCTTTGAGCTGAAGCTGATCAAGAGTCATCATTCGGTCGAAACTCGCAAGAGCGTGTTCTACCTTAGCAATGACAGCCTTAGAGAAGTTAAAAACGAAAGTGTGCATTGTTGGGAGTGGACCTGCCGGCCATACTGCAGCAATCTATGCGGCCCGTGCTGAGTTGCAACCTGTCATGCTGGAGGGGTGGATGGCGAATGGCATTGCAGCTGGTGGTCAGCTGACGACTACTACTGACGTCGAGAACTTCCCTGGATTTCCTGAGGGAATCATGGGTGCCGACATCTGCGAGCGCTTTCGGCAGCAGAGCGAGAGATTCGGGACCAAGATATTCTCGGAAACAGTGACCAAGGTTTGCATATTATATGGTGGCATATAGGGGGTTGTGGGTCTTGCGAGAGCCCGTCCAGAACAACGGTTACGGAGGACACTTTCCGCATCCAATCACTGACCCATTGCCTCAAAGAATGGCTGCTCTACATTTGCATTCAGGGCTACAGCTTTCACATGCTGTGGCCAGAGTATGGTAAACTTTCCATACTGATGAGACAGTTGTTTTCTTCCAACAATTGTTCCAAACCGTCTTGAAGCGTGCCACACCTCCCCCTGCAGCTGGATCTTTCAGAGAGACCCTTCAAGATCTTCACCGACGAGAAAGAGGTGGAGGCGCAGGCCGTCATCATCGCAACTGGTGCAGTTGCCCGCAGGCTGCCCTTCAAGGGCTCGGATGAGGATACCGGATTCTGGAACAAGGGCATCTCGGCCTGCGCGGTGTGCGACGGCGCGGCTCCCATGTTCCGGAACAAGCCCATTGCTGTGATTGGGGGAGGGGACTCAGCCATGGAGGAGGCCCACTTCTTGACGAAGTACGGGAGCAAGGTGTACATCATCCACCGGCGGGACGAGCTCCGGGCCAGCAAGATCATGCAGAAGCGAGCGATGGACAACCCCAAGATCGAGTTTTTGTGGAGCTCCGTGGTGGAGGAGGCGTACGGAAACGAGAAGGGGATGCTGGGGGGGGTGAAGGTCAAGAATCTGAAGACGGGTGCGGCATCTCGCCTGCACACCCCCTCATGCATGAAGACCCTCCCCATGCTGGTGCTGCTGTCGTGCATGCCTGCTGCTGCTGCATGTCTGCTGCTGCACAAGCATCAACCTCACGCAAGCTGCAACTTTCAGTGGCAGGGTTGCGAGCACACACGCCGGCAAAACAGCCAGCCACGGGGAGCAGTTACGCTTGCACCATCGTCCCCCTCTCCCCCCCCAAAAAGCTCATCCCCACCGCTCCCATCGCCCTGCTGTAGTAGCGGAGGGCGAGTGCACCTGCTGTACTGCTGTGCTCCGTTGCCACACCCCCTCCTGGGTGTCCTCTCTCGTCAGCCTGTGGGTTCCATGCTGCGCTGCGGCAACGGGCGGTGGTGTACGTGGGGCGCGTCCTGCAGGGGCGGTGTCGGACGTGCCGCTGAGCGGCCTCTTCTTCGCCATTGGCCACGAGCCCGCCACCAAGTTCCTGGAGGGG
>c10058_g1
TGAGCACGATGTTCAACTCTTTGATGAGTGGATGGATAATGATAGTGGTAGTGATGCTGAGGAACATCCGTGCAACAGCTCTGAATGCTGTGCATTTAATGTCAGGAATGCACTTGCAAGCTTTGTGTGGAGGTCACGGCAAGCTGAACACCTGGCATAATGTTACACATTTAATATCCCAACAAACTGATAGGAATAATCGCGAATGCAACACCTGGTGAAAAACATGATGCTATGCATGCAGAATCAATAGATGGCAGAATTCCAGCAATACAAACCCTGCATATGTCCTCAGAAGTTTGGCCGGTTGCTTGGGAAAGCAACTGGTGGTGTATCACAGACACTGGTTAGTTTTCTGTACAATTTTGTCTGCTAAAGCCTGCAGATTTGTTGCTTGCACATGGGCATTGCTTACCCCATTCTGAAGTACTGCTAGTATGGCAGGGTCATTAGCTGTTGCAGGATTCTGCTTTGCTTTCAGTAATGTATCCAAAGCCATCTGCCCTTGAATGCCTGCCATGATGCTGCCAAACATGAAATTGGCAGCAATACCTTGCTGGGCTGAGTCTGCTATAGCTGCAAGAGCTGCAGCTGTTCTATTGCCAGTTATTTCTTCACCCTCCTTTTTTTCGAACAACGCGTTCAGCAAGTGCCTACCGTCCTTGCTGATTGTCCTAGGATACATCTGTTGCCCCCTGGCATCCTTACACTTTTTATTGCGCTTCATGTTTGGTGAGCTGTTGTCGCTCTTTTCAGCAATATGGTCATTGAGCTCGTCATGCTCAAAATCAGAATCAGCTGTCAAGTCGTAGGCAAGGCCAACACTTCTCTTTGACTGGGACCCGGGTAATTTCGACGGGGCTGATGTCTTTGCGCTGCTAGCTGGCATAGCGCTGCTATCCGGAATAGCGCAGCATGCTGGCATAGTGTTGCTACCATCAGCATTACCATAACCTGCCACTCTCGAATTAATCTTAAGGGAGGGGTCGCCTTTGAAGTGGGCCATGTATAGGCCAGACAACCCCCACTCTTCCTGTAGATAAAAACCTTGA
>c10059_g1
GTCTTTGCTTTATGGAAGATTACCGAATTCTATCAAATGTTGTTCTTCCGCTTGCAAAACAAGCCAGAAATAAAGCAGTCTATGAACCACACCCGAAAAAATGTCAAGCAGCGAAGACGATCTACCCCTGGTCCAGAGAGCAGGCAAGATATCCGCAGCATTTAATTTGGATAGCGACGATGAGTCAGTACCGAGCTGGCTGGTACATCACAAATCCCCAATGCCACCTGGCTTACCAGATAACTCGGATAGCAGTGATATTGAGGAGGTCACGACATCTCGAAAGGATGCTCCAATAGTTAATCAGCCGCAGAAAGTGCCTGCGACAACAGACGAAAAACCCAAACCTCGGCAGTCTGCTGATGCCAGGCAGCGAGCAGGAACAGATGACGACAAGAAAGCGAATACACGCATAGAGCCTATAAGTACACCTGCATCAGACCAAAAAGGGAGATCAGAAGAAGGGGCAGCAGGCCCTGTTTTGCAGCCTGCCTCGCAGCAGGGTGCAACAACAGTGAAGAAAGCTGCAGGTACCGTGGCAGCTCCCTCAAACGAGCTGCCTCTGATGCTGCCAGAGAAGCTGCCGCAAAACAAGATGCTGGTGGAGTTGGAAGCAGCCGAAGATGGTGCCACTGACCTTGCAGGGGATGCAGGTGCAGTGGGCAGAATAATAGTACGGGGGACATCGGGAGACCAGGAAATGCAAATAGACCTGAAAGGGGTTTTGTACAGTACCAGCATCATTCCTAGTGCGGTCACCATGGCCGTGGTAAATATAGGCCAAGCAGAGGCCAAGGTGGAGTGTTTATTCTCAGAGTTTTTACAACTGAGAGAGGATACTCGCTTCAGTTGCCACGAGACTGGCGGTTGGGACACTCTGATGGGAGAGGACCAAGAAGACTACTACGCTGTTGGTGACTATGAAGGGGACGAGGATGGCGGTGATGCGGGGGGAGGGGTGGGAAAGAAGGCTCGCCAAGG
>c10060_g1
GTTGAGGGTCTGTTTGTCCTTGCTCAATGGTCCGGGCTTAGAATGCAGCACTGCCTGAACTCCTGCGCACGGCGTGGTTCGCATTCAGTCATGGCCGCCGCATCCCCATCCCGAACTCACTGCTGAGCAACCCCACCCTCTGCACAAAGGCACTTGTGCCTTCCTGGGACCATGCCCGTGACTCCTATGACTCACTTTTTGTCAATCCCCGCTTGCTTACTAATCATGGTCACCCAGTCCTCGGGTAAGGGCCCCTCCCCCTCCCGCTGCGCCACCGCCACCAGCAGCCTGATGCCATGCGGCCGTCCTGCTGCCTTCACCGCCTCCAGCTGCGGCATGAGCCTCATCCAACCGGAGGGGTCATTGGTCATGTACTGCCGTCCCAGCAGCAGTACGCTCACTGCCGGGCGGTTGCTGCGGTGCTTGGACACCCACCCCGACTTGAGGATTCCTGCAGCCATGGGGACTCCCCCAGGCCCTTTCTTCTCGCCGCCAAACTTGGCAGGCGCTTGAAGCGGGTCGGGAAGGCCGATTGATAGAATCCTCGGCTGATGCTGAGTCCGAAGATAGTCGCCTATCAAAAGATGCAGCTCGGGCATCCCGATGAGAGCCACCAAAGGCACTGGAGGGCTTGTGAGCTCGGGTGGGTAGTGCTCCATCCTGCTGCTTGGCGCTTGGATCGATCGTTCCCGTGCTGGAAACGAAAGATCCGTGTGTGAGTTGCCTAGTGCCCAGGCACACTTTTAGACACGCCGCGCGGAAAGGGCTAAGCAGCTGTTCCAGGTGCTTGATGCAGCCGCATCGTGCGCAGTCTCGCTGTACACCTACGGATACAACAGTGTTCAAAGCAGGGATTGCTGC
>c10061_g1
GTTAAATCTGAGTAAATTTCTATTCTGATAACGATCTAGCTTGTTACATTCTTGCACCTACAAGGGCACTTCTGAACCTCTTCCTGCTTTTGTGGGGTAGTCAAACCAAGGCATGGGGGGTAATGCAAGCAAGGAAAATCTTGAAAATTCAACACAAACATTGAGCGCACCAAACGCTGCTTTGGAACATCCCACATGCCCCGTTCCAGAACAATTCCGCAGCCAAGCAGTATACAATGTGTACAATCAGCGAATTAATGACCCAAACGCTGCTTCTTCTAGCAATCCTTTGTCTGTATTACCAAGTTTTGACGCTTTAGACCCGAAAAATATGATGCCTATAGAGCCAAACCAACAGCCTTGTCCTGGACAGAAGAAACTTCTTTCAACACAGCGAATGCAGTCCAATATCCCGAAGGGTGGTACCAGCTCAACCTGGCAGTATCCTTCGCCTCAAATGTTTTATAATGCTTTGAAACGCAAAGGCAAGGGAGACGATGTGACAGAGGAAGATATGGAAGCAGTTGTACACTCACACAATACGATGAATGAGCTGACATGGCAAAGGGTCCAAACATGGGAACTGCTGCACAGGCATGAATGCCCCAGCCCCTCACTCCTCCGTTTTCGGGGTCGCCCAGATGATTTGAGCCCTTTGGCCCGGATCCGTAATTGGTTAGGTGGGCCATTGCCATTTGACAGGCATGATTGGTATGTGGATCGTTGTGGAACAGAAGTGCGGTATGTCATCGACTTTTACTTTGACGACAACAAAGCAGGTGACGCTTGATTAACTTCTCTCCTCAGATACCAACAAAACTCATTTCAAGCTTGATTAATTTTTTTTCTGGAACCTCTATCGTTTCAGGATCCCCAGAAGCCTTTGATATATCAGTCAGACCTGCGCTGGACTCTTTCGACGCTCTGATGGATCGTATTAAAATGCAGATCTATATCAAATTTGCTCGGTATGGGCTTCCCTGCCCCATCACAGGAAGCCAAGGACAGGTTGGCCAGGCTTCTGCAGGCTCCTCTTCTCCTTCACACCAAACGTCATACAGCAGATAGATACACTGTACTGAACTCCATTTCATTTATATGTGCATGTTTGATTCGTTCTGTTGGATCAAGGGGAACAGAGGAGATGATTGGTTCTTTTTTTGTAAACATTTTGCAATGCGGGCGGCCTGGACAACAGCTTCGCCGCTTGGCACTCACACCTGTCACTACCCTCATGCTGTGCTCAGCAAAATGATGCAATTAAATCTGTATCCTGCATTTTACAGCTGTTTGATATGCAAGGCGATTCCAAAACTGCGTGTATATTTACGTAAATTTAATGTTGCATTGAGCACATCAGAATACAGCAATGGTCCTGGCAACAATTATCGACACCAAGGAAATTGTACTGCAGCCCCATGAAACGTGCAAGTTTGCACGTGTACGACTTACATCTAGTTTGCAATGCAGAACCCTATTAGGCAAACAATCTCTGCAATTCCACGAAATTTGTGTTTCTTTTAGCACACAACTGCAGACAGCTGAGACTTAAGTTCGAAAGTCAAAAAATAGGATACAGATCAGTTGCCCCTGTTTCGTGAACGAAGTCAATAGGAGCAAGTCTGGTTTGTTTAAAGTTTAATCAAAAAGGCTCGGAAGGTCCTGGCCATCCTCCCAGTTGACAAATGGTGCTGGTACAGAGGGAGAATGCCACAAAGGCAAGGCACCTTGCACATCACCCCGTATCAGTGGTGCTTCTTCTTCAAGCGAAGGTACTTCGTGGACAGCTTCGTGAAAGAGTGGACAGCTTGGAGGATCCACATGTATTTCGGAATTGGCATGCAACTGCGTGTTTGAAGCAGTGCAACTTCGGAAAAGCCTGCCATAATCTTCATCAAGCCACACTTGGTGATGATGAGGCTGGGGGCACAAGCTGTGCGACACCCTCTGCTCAGAGCCATTGACACTGAACTGGTTGCTACTGCCTGCTATAGCTTCAATTTCTGCTAGCAAATCATCCATGGCATCATACAGCACTGCAGCGGCAGCAGGTTGATGGTGGCTTGTGGAAGTGAGAAGCTCCTTAGCTGATACTGGTCGGCCATAGAACATCCGATTTACTGCATCCCTGCTCCGGATCAATGCACCCTCCAGGCTGATGCCTACATATGCGCCTCTGCTGCAGCTGTAGCTATAGCTGAGAGCTCCACCAGAGGTGCTCAGCTGCAACTTTGCAGAAGCCTCCCGCCCCAATGGCCCAGCTGCAATGCTGGCACTGCCGCCCAGGCCCAGTTGACTAACACAGAAGGCACGCACTGCTGCCAGGTTTTGAAGCACAATGACTACATCAGTGAGCTCAGCACCTAATTGCCAGCCAGCCCCTGCACTGACGCTGAGCACGCTGCTTGGCGCACTCCACGTGCCATCCTGCCGTCGGGCAACCACCAAACCAGTGCCTAACGCACAGGACCAACCAGCTCCCACACGGAGCATACTGAGAATGGCAAGACCAAAGCAGTTTGCAAGGACAGCCTTTGGGATGCCTCGCTCTGTCTTGACCATGCCAATGCTGCTGAAGTGACGCAAAATGTTGACACTTTTGAATATATCATCCTCAAGCCTCCTGCTTACAGGGCTATTCAGCAACGAGCGCCAGACGGACCAATCAGTGGTATCATGAACAGGCGCTTGCACTGCTTGGCTGACTGTGCCTGCCAACAGCGGCTGCAGAGGCGCAAGCAGCTCTCCACAGGAAGCGCAGACGCGTTGAGGCTCATGCTGCAGAAATTTTGGAGGTACCAGCATTCGACCTGAGGTGCACGTGGCACAGAACAAGTCTCCACACACTCTGCAATGATGCCTGCTTCGAACCAAGAAGCTGAAAGGCTTATGGCACGAGGTACAACTCCCAGTTGAGCTATCAGGCACCCATTTAGGTGGCTCCAAGCTCATCAAGTCACCAGCACCCTCTAAAACGGATCTCAAGTCGACGTGTAGAGGTGGTGCTGAAGGCACCAAAGCAACATTGTTTGCATCTTCTGCATCAGAAGTGGCTTCCTTGTAAAGCATTTTTGTTGACGTCACCGTTTCCCAGCCTTCGTCGCGCTCGACTGTCGTCAATGCTGTGGCCAGCTGCATGAGGTCACGGAGTTCATAGTTCACCACAAGATGCAGGCCCTGCCCAAAAGGTCTACGGCATATTGGACACTCGGGTTTATTCCGCTGTACGTGAGCCATGCACTGTAAACAGCCATTGTGGCCGCAAGGTAAGCTCGCAGGTCCCCCATATTTTCCAAGCTCTTCAAAGCAAACACTGCAATTGGGTATGTGCGCTCCAGCACCCATGGCAATTGGTTTCACCGAAAGAAGCTGTTCACCTCGACAAGAATCCTCTCCATTCCTGTTAAATACGTGTGAGGACGACAGCTTGGAGGTAACAAGGTTGAAAACACTCCTATGCCTGTGCG
>c10062_g1
ATTAGTTCGTTCATATAGCATGATTGATCTCATATTTTCTGGAACTTCCTAGGTGTTACCGCCAGCCGTAAACGTATCAAGAGCAATCGGAAGATTTTAGTAAGTTTCTGTATAGAAAAACAGTGGATTGGAGCGCAAAGGAAATATTTTGTTCCTGTGAGGCTGTACCACGACATTGAAGGCGGCACAAAGCAATGGCTTTGTCTCACTTGCAACGGATCAGACAACTAGAGCTGTTGGCGCAGAATCATGCGGGGAAGAGGCCGTGCCGTATAGCAGGGTACCGGCATAGCTCCTGCAAACGACCAACTCAGAGCTTAACCGAGGCACGTGCCAAACGCGGAGAGCGCCATGACTTCAACGTGGACAATTTCGTTAGCTTCGACTCTGAGGATGAGTGGGAATCCAAGCAGAGCTCCCGGGTCACGCCAGGGCCAGGTGCCAAACCTTTCGTCACCCAGCTCTTCTCCGCGGTTGGCGTCGTGGTGGATCGACTCACCGACCTGGCCTACTCCTTCGTCCCAGAGGGCGTCTCCGTGCAAGTGGTCAGAACGGCGGTGGGCGGCGGTCTGCTGCTGGTGCTCCTCTCCTTCGCCAAGAGTGTCCTGGGGTTTTTTTTTACCCTGGGGACCCTGGTCCTGGGCGCATACGTGGCGGTCCGCATCCTGGGCATTGATTTGGGCGGGCTGAAGACAGACGAGCCGGATGAGTTCAAGGAAGCAGCCAGCCGGCGGCGTGGAGCCCCTCGTAGGAGAAGCCCGCAGGGGAGGCAGGCAGAGTTCCGAGGGCTGCTGGGTGGGGAGCAGGACGAGGACGGGCTGTTGGATGTGTGGTTTGAACGGAACAGGGGCAAGTACACCAGGAAGGGAAAGAAGTGACGCCGGGCCAAGAGGCAGGTGCAGAGGGAAGGGCGGGGTGTAGGAGAACTCCAAGAGCAAGAGATGTCCAAGACCCTGTCCACTCCTTGGGCGGATCTTCAGGAGCTCTTTTGACATGAACACGTGGGCGAGCAGTC
>c10063_g1
GGTATGAACTGGGGGTGACGGGGTGAAGGGGTGTGCACCTGGCGTTCAGGTTTCTAGAAGGGGTGTGTGCCCAGCATACGGGATTTGGGATCGGGGGTGTCATCCAACACCATGTGCACCTATCCCTGTCCTGCTGTACGAACTGTTGTAGGGTTTGGAACTGGATGTGTGCTTACGGTGTAGGGTTTGATTAGGTGATGCCAGCAAGCTCCTTGTGCACCAGTACCTCATCCCACTGGCGCGGTCCAATTCTCTAATCTGAAGAACATCCTGGGCTGGGGTGTTAATGTACGGTGCAGGGGGTTGAACAGGGTTCCCGCCAAGCTGCATGTGTACCTGCATAGGCCCCAAGGCTGCACCACCTGTCTGCTTTGGAAGGGTGTGGTGTTGAACGCAAGTTGCAGCAGTAGCATGCTGGTGCAGCTAGTGTGTGGTCAGATGGGCCTGGATTCAGGGCAGCCCCTATTATCTTGAAGGAGGGGGCGGGAAATGCTACAGGCTGCCCCTGAAGCAGCAGCATTCTACACCCGGATGCTTGTGGACTCCTGTGGATTCCTGCAGATGCTGCCAGGAGCATACTCCAGGCTTCTGCCCATCCCGCTTGCAACTCTCCTCCCTTCTGCAGATCGCCGCTACGGTGGTGGCCACGCTGGCGGAGATGGCCTGCCCCACCAGCCTCCTCCTGGCCTCCACCCGTCCCTTTCTGACCGCCCTCCAGGGTGTGTGGTGGATCCAGACCGCCTACATCATGTACAGGGGTGAGCCACAGCGCACATCTGATCCGATCTGATCTGAAATGAGCTGATCCTGTGAGCTTTGATCTGGTCGCTGGCCCCCAGGTGTGTGCAGCTGTGTGGGATCACGTGATAGGAGGGGCGGGCCGGGAATGTGCACATGCCTGGGGACTGTTTCAGGCAGGGCGTACCCTCCTGTGTCATTGCATGCCGGTGCTGCGCACATGCACAGGCAGTGATCACAACCGGCTTTACCCCCAGCCCTACCCCGCACTATACAGTCCTGCCAGCTCTGGGTGTACACATCGGGGGGCATCGTGCCACAAGCAGGGTAGACCAAGAAAGGGCAGGAAACTGGCTGAGAATTGGATGGTGATAGCACACGTGCGCAAGCGATGGTGGGCAGCGAGGCTTCCTGCGGTGCCTGGCAAATGCCGGGAGGAAGGATCCTCATCTGGATTCCCTTAGCTGCAGGGAATCCCGCATGGGATCCCGACTACATGGGGTCCACCATGATGGGCCCTGTGGTGCTCGCGGTGCACACCCTCTGGATTGCGCTGGCCAGCCTTGCAGTGCTGCTGCTGCTGCGCCGCTGGCATGAGAGGCGAGAGGGGCGCTCCCTGGACCTGGGGGGGGTGAGCTCGGGTGTAGTGGGGAATCTGCGAGGAAATCCAATTCCTTCTGGAGGGAATCTGGAGCTTAGTGCGCTGATGGGCCAGAAGCCCTCCCGCTTCTCCTCCGAAGCTTAGTCAGCATGTGTCATGCGGGCTGGCACCAGGGAGCCCTGGTTGTTGCAGGGGGCATGAGGCGCGAGTGCCACACGCAGTGACCACCATCCCTCCTCCCCTGCCACATCTCCGCTCTGCTTCACGATGCAAGAGCCAAACATTTTGAAGCTGGTCCGGCTGCTGACATCAGTGCCCTGAAGGTGGTGCTGGAGATGCCCGTGCAACTACTGCAGCCAGGGGTGTGAGGGGTCAGGAGTCTGGTCCCCACACCCCCTCTGTGCAGTGGGCATCACCATAACCATGTACTGTGCACGCCACACTGGGGCGTAGCACACATGGTCCCGCAAACAAGCAGGATGGGTACACCTGGCTGTACTGACCAGCAGTACAGCCACCAGAATCGGCTGGCAGCGGCGACTTGGATCCTGGCGCGAGAAAGTGGAAGTGTGAGAGCAGCGATCCGGCAAGCTTGAGTCCACCCCTCCCCTGCTCCCTCCTCCCACTGCTGCACCATCAATTTTGCTGTTCAGGCGAGCCAGGTCCAGGGCATGTTATTGAGTACAGGTGTTGCACGCGTACGTATGGGTGGCTGGATACGAGTAGCCTCATGGTGGATCTCGTTGGAGAAATATTGTCAATGACACATTTTCACGTCCGGGGAGCTTCCATGCTCCTTCAGGGGGCGTTGAGGTAGGGGGGATGAGTGTGTGTGTGTGTACGGGGGTGGGAGGGGGGGGTAGGAGGGAGTTGGAAGG
>c10064_g1
GTCAGTACTTGCAATGCAAGGAGCGGTGAGGGCTATGATACGTCATGGTTTTCGCCTTTCAGATGACCACTTCTGAGTGGTCACCTGGATGTTGCTGCAGCATGCGTGGTATTCATACAAGTTTTGCATATGCAACATTTGATCTTTTGAAATTTTTATTTCCATTTGCTCGTGCAAATGGTACTACTCCCACCATGCATACAACGCAGAGCCCAAAATGGTTCCTAACCAGATGTGCCAGGAACGATCTAGATCAAGATGAGACTTTTTTTGCAATGCAGCAACAGTCTCCTAGGAAACTGCCAGGAACTTCATCACTTGATGTCAAACTAAACATAAAAGCAGACTCTAGCAACTTGAATTGCAACTTGCAGTAACTGATTTTTATTCTGCAGCACAGAAGATCAAGTAGCGCCACTTGATACGCCACCCCCAAGCATATAGACGTAACACTCCAAACATAGCGGATATTTGTACAAAATCACGATTGTATCATTCTTTACTGTTCAGCGCATTGCTGCTGTGATTTCTACTTTCTAACTCAATCGGCTGCAGCTGACGTGTGTGACCTGTGGTCTGTGCTTGATGGAGAGCTGCCTTGCTATCTTGCGTAGGGGTACGCTTCAACCTGTCGCGTCCTATGACTGGTGTTTGCTGGAGTAAAGCATCCTTCACAGACTTCCTGCGAGCCTGCAGCAGAATTGCAGGTTTTGACTCCAATGTGACTACTCTTATTCCTTATCATTTGCAATTGCAATGTAGCAATCGAAATTGATAGAAGGTGACAAGTGCAAGTGAA
>c100642_g1
TTGCGCCGGGGGGAGGGCCGGCGGCTGAGCTGGCTGAGACCCGCCGGGCGCTGCCCATTGCGCAGCACCGCGACCAGATCCTGCAGCTGCTGCGAACACAGCAGGTGGTGCTGATAGCGGGTGAGACGGGGTGCGGCAAAACCACCCAGGTGCCCCAATTCATACTGGAGGACAGCTGGGCGGCGGGGCGCGGCTGCCGCGTGGTGTGCACCCAGCCCCGCCGCATCTCCGCGGTGTCGGTGGCTGAGCGCGTGGCTGCGGAGAGGGGCGAGGCGGTGGGCGAGAACGTGGGGTACACCATACGGCTGGACAGCAAGGGCGGCCCCGACTGCTCGCTCATGTTCTGCACCAATGGCGTCCTGCTGCGCATGCTGACAGCGGGCGGGGGGGAGGACCCCATGGCAACTGTGACACACCTGGTGGTGGACGAGATCCACGAGCGCGACCGCTTTGCCGACTTCCTGCTCATCCTGCTGCGCGACCTGCTGCCCGCACACCCGCACCTGCGCCTGGTGCTCATGTCGGCCACGCTCCACATCGACCTCTTCTCAGGCTACTTTGGGGGGTGCCCCGTGGTGCGGGTCCCGGGCTTCACTCACCCCGTGCAGGACTTCTACCTGGAGGACGTGCTGAGGCTGACAGGGTACCAGGAGGCGGCGGTGAGGGAGCTGGAGGGAGAGGGTGTCACGCCAGCCGCCATTGCGGCAGGCGTGGCGGCTGCGGCGGGGGG
>c100649_g1
CTTCGTGGGGGAGTGCACTGGGCTCTCCAGGTCAGCTTCTGGTGGGTAGCGGGGCAAGCCTGCAAACTGCGGACTCTGGTGTCTCGTAGGTGACTGGAGAGCCTGCACCTGTCCAGCTTGCTGTTGGGTAGTATTGCTTTTGCTGTGAGAGCTGCGTTGGACATGGCAGGCAGGGCTGCTAGGTGCACTTCGCTTATGCACAGAGGAAACGTGGGCACCAAGCTGCAGCGGGGAGGCACATTCTCCCACATCGCATGAGTGGAAGACCTTGTCATGGGTGATGGACCAGGGACTTTGAGGAGGGCCGCCATCTGCATCCAGCACTGGACCTGCAGACCGTGCACTGAAGGGAGTGCCCCCTGGCTGTGGGCTGCACCTTTCATCCGACCTGAATGACATCTGACTGGCCCCGCTACGCAATGGGGAGTAGAAGGCCTGGAATGATGGCCGGGGAGCAATGGGATCTTGGCACATCCAGCCTTGCACTGGATCTTCTTTTTCACGCTCTTGCTCATCACTTCTCGTACGAATTGGTTTCAACGAGGTTGGAATCGCAATCACCTCTTCTTCAGAAATCAACCTCGACATCTGTTCTGCAATCTTGTCGATATGATGACTAACTGTTTGTCTAGCATAGTCCATGCGCATACGGTCATGGATGGTCATGTTTACACGTGCATCCTCTCTGCGTGCATCTAATTCTTCCATAGCATTTCTGAGTTGAGCATTAGTAAGGCCCTTGGCTTGCGGGTCAATTCCATAGGTAGATAGCTCATGTTCTACCTCAGCATTCAGTTCATCCAACACCTCTTGTCGCATATGAAGCATACTCTTCAATGAATGTGGAAACCTACTCACGACGCCTGGTCGTTTATGACCTTCCAAATTGCAGCACATATCTTTCTCAAATTGCTGCTGCCACTCAGCTGATTTTAGAGACATCTTTTGCTTGAGCTGTATGCTTGGCTGCAATCTATCTTCTTCGTACAAAACCTTGACTTCAGGGCTTTGAGTTTGCCTTTGCTCTTGTGTATACTGAGACTTTGAGTCACCGTACAGCTGCCTTAGTGACAGAGAATTGGGGTGACGTAGTGTTTCACTTTCTCCTGCACCCGTACCATCCTCAATAGGAG
>c10065_g1
CTCGGCTCCTGCCTGGCCCGCCTGTCTGTGGTGTGATGTCCATAATGGTGGTCAGGAGCCCTGCCTTGACGGCACTGGGCACCCTGCTCAGTAGCTCCAGCTTGGCGGAGGCGTCGCTGAACAGCTGGCGCACCGCAGGGAACTGGTGCGCCCCGCTGGTGACGTCCCTCCTGGTGATGGGGTCCTCAATGCACAGGGTGGCTGGGCGTGAGGATATAGGGTTCGCCGCAACTGCTCCCCCCCCGCCAGCCCCTGGCACCTCCGCCCTGGGCACCAGCCCGCCTCGACCCACCGCAACAGCCTGGGCGCTGGCATCAAACACTCTGCCGTAGAACTTGAGGAACCCAAGCAGGAGGTGCCCCAGGCGGCTGGTGTCACACCCTGCCTTGCGCTGCTCCTGGAGGAAAGCCAGGCCCAGGTTGCAGCAGGCCCAGGTGCCGATGCCCCCCTTGGCGCCCTCATGCCAGGATGCTCGCTGCAGCAAGGACTTGACGACCATGCACAGTGGGCGCAGCGCGGGGAAGATCTCCTGCTGCTGCTGCAGGAAGGCAGCCGCCCGAGGACCGTCCTCGCTCCCAATGGTGATGTCGGCGTGCACCCCGTTGGCCATCTCCATCTTTGCCACTGGTACCCTGGCGTTGTAAATCACAAAGGGACGTGCCACCACGGCCTTGCTGCGGACCAGGGCGTCCGAGATGCGCCTCAAGCTCTGCCCCACAAACTCCTTCTGCTCAGGCGTGAACCCTGTGCGCTGCATGGGCGTGATGAAGCTGGTGATCACAACGTCCAGGTCGGAGCCACGCAGAGAGATGCCATGGGCAGCGCTCCCGAACAGCTGCACGCGCATGCGCTTGTTGTCACCCAGCGCGTGGCGGCAGGCCTGCTGGACCTCCTGCAAGGCCGCCTGCTTCAGGGACAGCTCAGCAGCGTCGGGGGCCGCCTGCTGCGCAAAGCACAGTATCTCCTGATGCAGCGCTTGCAGAGGGTCGGCGGCCACTGCAGAAGCTTCTGTTTCATCACGCTCAGCAGTTGCCATGTCAGCATCACTGCTTTCAGCTGGGACGTGCATGCTGACGTGAACAGTATGGGAGGAAGGGTGAACTTCCAGCTGCACACTGACGCCCTCCATGCCACGTGGTGCGCTCTGCACGTGAGCTTGCTGCTGCTGTTGCTGCTGCTGGTTTTCGAACCCTGACGTCTGATTCAGGCTGCGCTCAACCTCCATCCAGTGGCCTGGTTGTCTATGTCAGACGCACCCTGCTCGCTGCTTGCCGAAAGGTCTCTCACCCTGTAGAGCCGACACGCAATCTAAGCTCACCTCTCACTGCTGCTGACCCAGTTCTAGTCGCATTCTCAAAGCGTGGCGCCCGGGTGCGTAGTAGTCCGGGATCTCCGTCTCCACAATGAAAGAGAGCGAGGTGTAGAGTTGGAGTGCGGGGGCGTTGGATGCGTCGACGTGCAAACTGCAGCTGCTCACTCGACGCTCCTTCGCTGCGATTTCAACAGCTGTCCGGACAAGCAGTCTACCAAGCCCTTGTCGTCTGCAATCGTCCCTTACAGCAAGCTTAGCAATGTGCGCTGCAAGTCCGTTTGTGGTGTACACTATGTACGCAATAACCTCAGATGCGTCGTCTGACGACACGTAGAGCAACACCGTATTCCTGCGCACCAATTCCTTGCTGAGAATACCTGTCCAAGACTCTGCTTTCTTGAACAGTCGCTTCTCAAGAGTCTCCAGCTGCAGCAAGACCTGTTGATCCCGTGCAGGGTGCAAGCGCTTCACAGTCCTCACCTGAGCGTTGGTGGACTGCGCAGTTGAACATAACAATCAACAGGCATAAACCTAGCAGTTGAATAATTAAGGTGCATGCAGGAGAGGCCCAAAAACAAGCCACACAGAAATCTACCGTTGATGTGGGCGTCTGTAGCGCAAATAAACCGAGCGTGGGCATCGGTAATAATGTCTATCCATGGAACCGTTATCATATTGAAGGAGTCAAGAAACAACTATGTGTGTTCTCCCGCGTCCAGGTGTTTCGCTAGCAGCTCTTTG
>c10065_g2
GCTGCGTTCACCGGGTCCCCCTCCTCCCTCGCACTCCAAACCACAACCAGCTGCTGCGCCTCACCGGGAGGTTCCTGCAGCCGCTTCACCCGTGCTCCTGAGTCTCGCTCTATCTGCCGCACCGTGGCCCCCCCCTTGCCGATGATCAGGGCGGTGTCACTGTGGTTGAGAACCAGCCTGTACACCGTTTGGCCGCTGGCAGGGGAGCTCCGCGGGGCGGAACTCCCGGCCGTGTGGGCTCGTTTCACACCAAACCCTGGCCCCTGCACACCCCCAATTGGCACACCCGAGCCCTCCAGCGGCCGCTTCAACCCTGCGGTGGGTACCAGGGCGCCATTCTCCACGATGCGCGGCGCGCGCTGCGCATGCTGCTGCTGTGCTGGCGCAGCGCTGGGGCCTCCCCAGCCCGCCAGCGGGGGAGGTCCCTGGGAGGAGGGGTGGGGTCCCCCTGTGGCGGGGTACCCCCTTCCACCAGCGCCAGGGGGGGGATGGGAGGGGGCGGGGTGGTGTTGGGAGGCAACCCCTGGGAGGGAACCCCCGCTGAGCTGGGCCTGGGGTTGTACTGCCTGCTGATGCGGCGGTACAGGGGCATACGACCCTTGGTGGGCTGCGTGGTGCTGTGCCTGCTGGGAGCGTGACGTTGCTGCATGGGGCTGAGGGTGTGTGTACTGCTGTGCCTGCTGTGCCTGGTAGGGCTGCTGATATGCTGCATGGGGCTGGTGGTGCGTGTTTTGCTGCGCCTGCTGTGCCTGGGCCGGCTGCTGCGGTTGATGATAAGCCTGCTGCTGCTGGTATGCCGGCTGAGCCTCCTGATACAATGGCTGCTGCGCCTGCTGCTGGTACGGCTGCTGCTGTTGCTGCTGCTGGTACGGCTGCCGCTGTTGCTGCTGCTGGTACGACTGCTGATAGGTTGGTTGCTGCTGCTGCGCTGGCGGCTGTGTGGGTGCAGCGCCCTGAGCAGGTGCTTCATGGTAGCGTGCAGCCGGCTGTGCCGTTGTGGCGAAAGCAGCCGCCACCGTGGCCGACCCTGGAGCCGTCGCTGCTGCTGAGCTGGCGCCAGCTGGGGCGCCAGCGGTGCGCGCTGCGGCGTGCTGCTGCTGCCGCTCCTTCAGCTGCTGCTGGCTCAGGGGCTTGCTGCTGTAGTGGCCCCGGCTTGGCCGTGTCTTCTCCGCGTGTCCCGCAGGACTTATCGGCGACTGAAGGGAGGGGGGAGGGGGGTTGAGCTGGGGTGCGTTCGTTGGGAAACTGGAAGGCTGAGATGCTGGTCTGCTTGTGGGCTGATGGCTGCCAGGTCCGAAGCCTGTTCCAGAACCCGGTTGGGGCACAGGGGCGCCTGAGTATTGCTGCCTGTATCCTGTAGTGGTTGGTTGAGAGAGCCGCGCACTGTAAGCAGGATGCGGCTGCGCAGAGCTATTCTGATGAGGCTGGAAGGGGAGTCGGACTGGGTGTTCAGGTTGAGTGAAATACTGTTGTTGTGATACCAAAGGAGCACGCGATGGTAGGTTGACCTTAGGAAGCTGCGAGTGGAAAAACTGCTGCTGCTGTGGATTCATCAAGATCAACGAAAGAGACCCCCCTGGTCCAGGATCACTCGCAACCTCGTGCCAATACGTAATCTAAAATAGCTCCATGTGGTACTCCAATGATTGAGTGTCAATAGCCTCTAGCGTCCATTAAACACGCAGGTTTTCGAGATGCAGCAAATAGCCGCGGGAAACAACGATACCAGGCATCCTGGGCTGGATTCCCCAGGGGATTAGAAGGCCAACCCAGGTATGGCACCCACAAAGAAGAAAGAAATGAGAAGAATGCTGTGTTCAGTCAGCGCACATCAGAAGTATCGGTCTGTCGTGATTAGTCGGACGCTCATATAGTATTTGTCAAGGATGCGCTGTAATAGCAACCGTGGTATTCAAAATTCTCTGAACACGCCCTACATTCAAAGCTCCTGTTAAACTTTGCAGCCTTAACATATTCTTGGC
>c10067_g1
GTCAGGATGAATCTATGCAGGTGTACAGGATATGCCAGTCTGTCACCATCTATTAGAACTCACTATCAGAAACAAGCATATCATGTTACTTCTTCATAGTATTCTAAAGCGTACCATGTTATTGAGCCTTGCATAGGTTTGACATCTGCAGGAGTGATGCATTGCAGGCATACCAAGACCGTCTGTATGCTGAGCAAGACGCCATTGCAGCAGTCAAAGCAGCGGATGAACGGAAGCTGCAAACTTGGAAAAAGGAACAGATATATAAATTAGAGCTTGAGGTGAGGAACATGCTAATTAAACAGTAAGAAACGTGCACTGTAACTTCATGATGGATTTAAGTTCTGCTTGAAGTTGTCGTCTGTGGTAATGTCATTTTTGACTGATAGCAAACCTCGGTTCCCTGTTGATCAAAGGACTGCTTGTTTGACTGAAAATTTGGAAGGTTGTTGCAGGCTCAAATACAAACAAAGCAGATGCGACAACTTGCCCAGCGTGCAGAAGAACAAGATTTACTAGCTGCTGCACAGGAGCACAACAAGCTCTACCAGGAAAGAATTAAGGCTGACATGGATCAACAAACAGGTACAGGTTATTCCTCACAACGCTGTCTAGACAAGGACAAGAGCTTGCATGGATTGTTTTGAGATTAAACCAGGGATTCAGCCACGTATACCTTGAATGTACTTTGTCTCAACTGCGCGATTTTTTTCAATGCTTAATGCTGCAGTAGCTGTGTAGAATGGGAAACGCACCACGCTCATGGTACAGCACTTGAGAAGTGCTGTCTATAGCTCCCCAGAATCATACAGCATATGCATGCTGCACAGCTGTGCAAGTTCAACACACAATTTCTTCCGAAGCTGCAAAACTCCATTTTCAAGAATAAAGTCCTCTATTTTTCCTTGTATTGGCTCCAGCATCCTGCAATCAGGCTGATAGCACTGTTAGGTGACAAGCATCATCAAGGGAGGCATTGACCATTCCACATCAAGCTACAAAACAGTAAATCACTGCAGATGCTATTTGCTACATTCCTACACATATGCACAAGCAGGAAAGAGGGATCAGAGGTGAGGATAGAAAGACACTGTAAAAACCCTTGGTATTGGCAAAAAACGCTGATGCGCTCTTGCTAGGCACCAGAAGGTTCCCGTTGACAAATAGACTCTCAACTATGCTCAGTCACTGTGATGCTTTCAAGTTCAAGTTTGTTATCAGCACGTCTTGCCCTGAGCATTTCATATTACCATTTTTGAAAGTGTGATAGAGCAACTTCTTTTTGCTGGCTCCTAAAATACGCAGCCAAACAAAGAAATCGGACAGCAGGAAATGCAAGAAGCAACTTACAACTTGCTCCATGTTTAGGAACAAAAAAGTGTGGCAGCCTACTCTGCTTGACTGGGGCCCAAGCAAAAATACTGCTTTACCCAAACTGAATTATGACGTCTTATGTGGGTAAGAAAAAAATGCAGTAAAGGGGGTGTGGTCTGCTGCAGTTAAGGTCTTTCAGTCAGGTCTATCAGTACTTCACAGGCAGCATTCCTTACCTATTACAAGCCTGTAGCTTGTCTAGGCTATCCGCCGCGTACTGCAGCAGTCAGCAACTGAGTAAAATGCTCATTTCATCCACAAGTCTCATTGTTGGCAAGCAACTCCAGAGCAGCTATGCTGCTATGCAGGAGTCAAGCTATGTCGAACTCACTGCAGTACAGACATTCCTGAGTGCTTGAAAAATGTCCGCCTCGGATATCATATGCGTCATTTTCCGACCAGGACTACAAGAAACCACACAACTGTGCTGTTGAAGCAGAAAGTACATAAACAACATGCAGAAAGGCAAAGGAGGATTACCCGGGTCCGAGAGCTTCATTATTGTCAGAATCATTTTTACCGAACAAATCTTTCTCCAAAATTTCGGATATTGCAACACAGCCTGCAGGTGTTGCAGCTGATCAGAAATCAACCTCCACGTATGATACCTCGGTGCTCACGTCAAGTTGTTTACTACAAAACCGTCCTTGCACGTACAAAAGCCGAGAAAATTCACCTTGGCAATTGACACTGCCATCTGTAACTGCCAATGAGAAAAGCAGTAAGACCACCAGAAGCCAGCTATGAACAGGCATCTCGGCTTCGGCAAGCAAACGTACCACGGCGTAAGTTCCCTGTTCGAATGTTGCAATACATCAAACCAATATGCTG
>c10068_g1
GGCAGGTTGGGTGGCGGGGACTGGGTGGGGGGGGCCGCCCTGAACCCCACATGCATGCTCGTGCGCCTGCAGTGGGTGCCCTTCTACAAGGAGCGCAGCATGATGCACACAACGCTGGGGTCGCTGCTGGTGGTGCTGCTGCTGCGTACCGCGCACTACAACCTGGCCAAGCTGCGGGACGTGTACCTCCACACCAACACCCTGGCCGCGCTGGCAAACCTGGCGCCGCACATGTCAGGCCTGAGCTCCCACGCCGCCCAGCGCCTGGTGTCGCTGTTCAACCTGCTGGGGCGGAGGTACACCAAGTTGCAGGCGCGGCTGGAGGGGGGGGTGGGCGCGGAGGAGGCCACCCCCCGGGAGGACGGCGCCATACCCCTGCCAACACCGGTCATGGAGGAGCAGGGAGGGCGGACGGGGGCGGCAGTGCCGTCACAGCCGCCGCAGCCGCCGTGCCCCTCAGGCTCCTCCTCCCCAGCAGCATCCCCCCCCTCTGATGGTGCAGCGGCGCCCCAGGGC
>c100684_g1
GGTAGGAGGACCAGTGCAGGGGAAGCTGTACTGCCCCAAGTGAGTGCTGTGAGAGCTGCGTGCCCACGCTCCTCCTGCATCTTCTGCACTTCGTCCTCAACTGCCCACAGCGCTTGCTTCGGATCCCTTCTTCCCCTGCTTTCCATTTGCCAAACCTTGCCCGCGGCGCCCTCTCCACCTCACACGTCGGCGTGGGTGGACCGCAACCTCCCGGATGTCCCCTCCTGCTGCCACCCTCTCCCCATCTCCTACCCCTGGCTGCTATCCTCCCTCCAGGTGCCAGGCTCGGCTGGGGTCCTTCAACTGGTCGGGAGCGCAGAGCAGCAGCGGCGCCTGGGTGGTCCCCTCCTTCCAGCTGCACATCTCCAAGCTGGACGCAGTGGACCCTCGGCCCCCCCCTCAGCTGGCCCACGCCCTCAGGCAGCCACGCATCCTTGCCGGGGGGAACCCTCCCATGACTCCTGCTCGGAAAGGGCCTGGACAGCCGCGGCCGCACTCCCCAGCTGCTGCTGCTGCTGCTGCGTACGACCCCCAGCAGGGAGGTGGTCAGGGGGCTGGGGGCGCTAATG
>c10069_g1
ACCATAGCAATATATCCACTACTACGTCATGATATTCGTACAATGTGGAGCCCTATGCCCACAACTTCACTTGTCAGCTAGCAGAGTTACAGTGACGTTTGGACGGTGGGCGAAGTAGTATGCCACGTGTCTACCGACAACTGCTATCGACTGCTATGGGTTGCTGCAGGTTGCTGTAAATTGCTGTGGTGCCGGCGGGAGTTGCAATAACTGCTCCCGCATTCTTTGCTTCAAGCCTACGTTTATGTCCCCCTGGCTCCGCCGTTTTTCAAGGTCTATCTTCTTCCTAGAGCTTCCCTGTTCCTGATTTCACCTCCTTAATAGCTCAATTGGACGTTGGGCAGTCGCTTAGTCTTTGAAAGTGACCAATTACTATACTGTCAGTCATCCCCGCCGCACTTGCTGTGCGCTCATACATCGGCTCGCCTTGGTCGCGGTCGCCATGCTCCTCGGAATGTCCCCTTTTTTCTGGATAGCTGTCGCAATTGTTCAGGCAGTTGCAGTTACTGCGGCTTCGTTCCGCTTGAGAAGGCGACCTGTCGAGTCGGCGCCGCAGGTCGGTGGCAGCGCCCTGGACTGGCAACGGGCCCGCCCCAAGTTCCACCCTTCCAAAATGTTCTTTTCAAGCGTCGGCGTCTGCATAGTTGTGCTGGCCCTGATCCTGATCCTGCTCTTGGCTAACTGGAGGGACAGCTGGGGTCGACGGCGTGTTCTGGTGTCATGGCGAAGTGGGTGCACCCCTCCCGCCACAGAAGCACGAGTCAGATCATGGGGGGATCAGCTCGCCGCCAAAAATATTACTATCCAATCACCCTCACACCAGGCACAGCTACTTTTTCATCAGGGTCTGCTGCTGGCATGGGACTTCAACCGGGCAGAGAGCCTGGCATCTTTCCGTGGCTGCCTCCAATTTGACCCCCAGGCTGCCATGTGCCACTGGGGATTGGCTTATGCTCAGGGACCCTTCCTGAACCTAGTGACTGGGACGCGGGAGGAGGCGGGAAGCTTCCCTGTGATGGGGCCTAGGGAGTTTGAGGCTGCGGGGGCTGCGGCGCTGAAGGCGTTTGGCCTGGCAAACGACGAGCATCAGCGGGAGCCGCGCAGTGGGCAGGCCAGGTGGGAGCGTGCGCTGTGCGCTGCGACGGCGGCCCGCTTTGCAGAGGGCACACACCTGGGGGCGGGGAGGGCCAACGCAGAGAGGGCCTATGCCGAGACCATGCGGAAGCTGGGAGAGGCAGAGGAGGACGCCACCGCTCTCGCGCTGGCGGCCGAGGGCTTCCTCAATCTGGTGCCCTGGGACTTTGTGAACCCCTCCACCGGGGACAAACGCCCCGAGGCAGCTACAGCTGAGGCGCTGCTGCTGCGCGCGCTGCGCGCTGAGCCCGCCCACCCGCTGGCGCTGCACCTGCATGTGCACCTGTCGGAGGCGCAGGTGCCGGCGCTCCCGGCTGTCCGGGGCGAGGGGGAGGGGACAGGGCTGGCCGGAGAGGGGGAATCCTCTGCGGATCGGCTGGCAGGGCTCTTCCCCCGCTTCCCCCACCTGATCCACATGCCGTCACACCTGTACATAAGGGTGGGTCGGTACGGTGACGCGGTCGCGGCCAATGTTCGGGCCTGGCGGGGGGACACCCAGGCGGCGGACGGCTGCCTGCAGTCCTACCTCCCCGAGCATAACCTGCACATGCTGCTGTACGCCGCCAGCATGGCGGGGCGGTACTCCGTGGTGGAGGAGTGGGCTGGCACCCTGTGGCGCCTGCCTGAGCTGCTGCCCAGGTCGGCATGGCCTGGGAGGGAGGTGACCCTGCTGCTACTGTCCCAGGTGATGAGAAGGGGGACGGGAGCACAAAAGCCGATCGCAGGAAAGG
>c1007_g1
CACGAGTACATTACAGGCCAGGAGAAGAGGCAGACAAACTACGCAACAGACGAGCACTGTGTGGAATAAGTGATGAAAGCGTCTAGCTGACTGTAGTATGACAAGGCATACCAGAGTGCCTTTTAAGGAATAATTGCTGAAAAGACGGAATGAAACAGTGCGGAATGAAATGTAGTGAACGCAAGTCAGAGATGAAACGAAAATTAAACTACAGTTTTGTTTGGGTTCGGTTAATTGCTTCTAAGCATTTTTGAGCTGCAAGTTTTCTGCAGCACTCGGTTGACTGGAGCCTCCCCAGACAGGTTGAGATTCATTCTTAAATGAAACATTTATGTATCCAGCCGATATTGTACATCCTCTAATTTTCAGTTCCCCTTGGTCACACCGAAGCACATAAAACGCTTTAGTCCTGCCGGCTGCCGCTCTGAGCTTAGCTTCGTGTCCTGGAAGCAAGTTGAGCGACGCGATTGAACAGAAGATCCACTGAAGCTTATCTGCCTGTAACTCTTGGAGTACGAGTCGTAAGCCTCGGTGCTAGCCATGTTAGGGCTACAGAACTTGGTTCTGAGATTCAGATCCCGGACGGATAGATCGCTGTTAGAGCAAAGCAATAGGTGTTGGCGATTTGTTGTCCAACAG
>c10070_g1
TACGGGCCTTTGTCATCGAGCAGCCATCACGGCAAGTGCTAAGGCGGGACCAGCAGGAGCCATGCAGAACTGACACTTGTGCTCGTCTCCGATGTCAAGTTCGAAATGCCAGCGTTTGTATCAGCGATATTTATTTGCACCTGACACATACAATCGATTTGTGCTGCTCCGTCCTTGTTTTGAGACAACTTCCTTGTCGGCATGCCTTCCGGCAAGAGTAAGCGTACTCACTCAAAAGGGAGGAAGACCAAACTTCACAAAGCTGGTGTCAGAAAAAAGTTTAGTGCACGCCATATCGACCAGGTCTGGGAAGACGTGCGAAAAGAGCGAGGAGTGCATGACGGGGCGTCTGGGCCTATTGGAACAACCTCAAAGGTAGTGCTAGACGAAGACTTGCCAGCTGAAGGTCAACACTATTGTATATCCTGCAGCAGATACTTCCAATCTGAGACTGCTCTTCAAGACCACAAAAAGACAAAGCCACACAAGCGACGCATAAAGCAGTTGCTGGGGCCCCGGCCACACGATCAACAAGATGCAGATTGGGCAGCTGGAATGGGTGCTCCACATCATGGAAAGGAGCAAATTGGAATAGGAATATTGGACGAGATGCATTCCTAAATTGAATGTCAGGTTTCATGTTAACTCTGGAACCATGACATAGAGTTTGCTCGCATAGTTTGATACAGATTACAGGGGCCTTATATCTTGTTGCTGTCTGAATAGATTGCTTGAATAAAGGCATCTATCTCATAACAGATGTCTCTACTTTCTTTTAAGCCTGAAATGTAGCGGTTTGGGATTCCCTGCAACCCAACTGCAGCTCCAATGATTGCCCCAAGAGCACTTCCGCGATGACAGTTTTCCCCTCCAATGTTAGTATTTGCAACCACGGCTTGTTCAAAGTTGTCAGCATACTTGTAGGCAAGGTAGAGTATGCTTGGGAAACTGTCTGTTATGTAGCATGCGCTGCCAAAGACCCGATGCACAACTTCTTCATCCGAGTAATTATACTGTAGCACTTTTGTTATGTCCACGCCAACAGATTTTGACGCATCGATAACACTCTCTCGCAAATCTCGCCCACAGGCAACTTCCACTAAAAGCTGTGCGTACACCTGTGCGTACTTCGCCAGCAAGCTTGATTCATGAGTCAGCGCCAAGTGCCTCAAGGCAGCGGCTTTCGCGGAACTCACACCATCCTGTAAAGAACCTAATATGACCGGGGGTAGCATCACGAAGCCTCCAATACTGGCAGTGTTATGACCCTCTGTGCCTCGTGAACATTCAACAGGAGGTACGCCTGCTGACCAGTTCTTGAAAAAATCACGGTGAAAGCTTTCGGCATACGTGTCATCATGGCTGCCTGGTGTTGTCATAAAGTCAATGTAATCTTGAAGAAACCTGTTTGCATCGTATCCTTTACCTGCTGCCATACCACGCATGACCACACGTGTGCACATGGCATTAAGTGTGTTTTGACCAGCCGACATTCCATGGTGATAATGCACTCCAGGCTTTCCCCAGAGGCTATGCTTGCCATGATTGATTACATCGCCTATAATGCGCCCTTTCTGATCTCCCCTCCCATGCCCACCAGTGCTGCTGAGTGACATAATGCTACCGGGATGGCGGTCAGGAGCTGCTTGGTAGTCTACAATTCTTCCAAACTGCTTTTTGATCGCTTCTGGTTGATAATACCAATGCACCGGCATACTAAGCGCATCAGCTATTTGAACTCCCCATAATGCAGCCTTGATCCTGTCCAGATTGACGCTGCTAGCTGCAAGCCCAGCCATTTGCTGCGGGAGAGCAATCAGGCTGGCACGTATAACAGGATAAACAGCGATCCAAGTTCGGGCATTTATGGAAGCACTTGTCCTTGCTAGCTTAAG
>c100704_g1
GCGGCGCTGACGGTGCCGCGCATGCACAGCGGTGCGGAAGACACATCAGGCCCAGTCATGAGAGGGCTCTGCTCCTGCTGGCACTACGCCCTGCCTTCAACGGTTGCAGCTGATACCACCCTCCTAGGGCAGCTGCTCTGGCTCCTGCTGAGCAAATTTGTTTAGCAGGAAAAACATTGGATATCCCAACATCTCTGCAAGGGACCTCTCCCCACCCAGTAGACATCACTAGCAGCATCTCCCCTAGCAGCATCCTACTGCTTGGTGAAGCTGCCCTGCTGTCATCTGAGCTAGACCTGCCCTTCTTTTGCAGGAATGGCAAGTAAGGCAGGCCCCTCTGCCCGAGAAGCACCCACCCGTTTCCAGGATCCCCTTGGGAAAAAAATGGGGTCCTTTCTCTACGCCGCGCAACATACCGGGAAAAAGCAGTCTACTGCTGCTCGCCACAGAGTTGCATCCCACAGTGTCAATGAAAAAATGAGCAGGGATGGCGATGTACATAAACAGGATTTGCTAACATGAGATACATGTGTATACATTACTTCTCCCAAGTCTGAACAACCAAGAAGGTGTGGGTGTGTGTG
>c10071_g1
CGTACACCTTGTGATTGTATTTCAGCGTTTGGTGCCGCGCAAGCACGGCCAGTTGCCGTCATGACTCCTGAGCAGCTGGAGGAGGTGTACCTTGCGGCTCAAGAGGCAGTCACAAAGCAGGGCGATACGGTTCGTGCTCTGAAGGCAAGCCTGAAAGATGGAAAGGTGGAAAAGGCTGCCGTGGACGAGGCTATCGAGCAGCTGAAGAACCTGAAAATTGAGCTTGACAAGAAGCAAACGGCATATGAGAGCACCACGGGCAAGACCTCTTCCGCCAACAAAGAGGCCTTCCGAGCAAACCTGTTGAACGCCCTGGAGCGCCGCCTGTTCTTCATCCCCTCCTTCAAAATCTACGGCAGCGTGGCGGGGTTCTACGACTACGGCCCCCCGGGGTGCGCCATCAAGCAGAACGTCACCCAGACCTGGCGCAAGCACTTCATCCTGGAGGAGGGGATGCTGGAGCTGGAGTGCCCCGCCGTGACGCCCGAGGTTGTGCTCAAGGCCTCGGGCCACGTGGACCGCTTCACCGACTTCATGGTCACCGATGTCAAGACTGGGGACTGCCACCGCGCCGACCACCTGCTGGAGGGCCACCTGGAGGCGCTGCTGGAGGACAAGAAGAACCCGCTCACGCCACAGCAGACAAAGGATGTGCGGGACCTGCTGGTGGGCGTGGGCGAGATGGACGCGCAGGCCATGGGGGACGCGCTGAAGAAGTACGATGTCAAGGCCCCGGACACCAAGAACGACATCTCACACCCCTTCCCCTTCAACCTCATGTTCAAGACCAGCATCGGCCCCCGCGGCGACCTGGTGGGGTACCTGCGCCCCGAGACGGCCCAGGGCATCTTTGTGAACTTCAGGGACCTTCTGTACTACAACGGGAACAAGCTGCCCTTTGCGGCGGCGCAGATTGGCAACAGCTACCGCAACGAGATCTCCCCCCGCGCCGGCCTGCTGCGCGTGCGCGAGTTCACCCAGGCGGAGATCGAGCACTTTGTGAACCCCGAGGACAAGGCGCACCCCAAGTTTGGCGCCGTGGCCGACCTGGACCCGCTGCTGTACAGCCGCGCGCTGCAGATGGGCGAGGAGAAGAAGGCGCAGCGCATGAAGCTGGGGGACGCGGTGGGCCAGGGCATCATCGCCAACCAGACGCTGGCCTACTTCATTGGCAGGACGTACCTCTTCTGCACCAAGGTTGGGCTCAACCCCGACCGCGTGCGGTTCAGGCAGCACCTGCAGCACGAGATGGCGCACTATGCCGAGGACTGCTGGGACTGCGAGGTGGAGTGCTCCTACGGCTGGGTGGAGTGCGCGGGGCTGGCGGACCGGTCGGCCTACGACCTGAGGGCCCACACCGCGGTGAGCAAGGTTGAGCTGTCGGCCTTTGAGGCGTTCCCCGAGCCTCGCATGGTGGAGGAGCTGAGCATCGTGCCCAACAAGAAGGAGCTGGGGAAGCTGTTCAAGAAGGAGGCCAAGGTGGTGGGGGACGCGCTGGAGGCGATGTGCGAAGGGGACGCGCTGGACATGAAGGCCAGGCTTGAGGCAGGGGAGGTGGTGCCGCTCAAGGCGGACGGGCAGACGTACGAGATCAAGGCCGGCTATGTGGACATCAAGAAGCAGATGGTCAAGAAGACGGGGAGGACGTTCACCCCTGGCGTCATCGAGCCGTCGTTCGGCATCGGACGCATCCTGTACTGCGTGTTTGAGCACTGCTTCTACGCGCGCGAGGGCGACGACAAGCGCACCGTCTTTGCCTTCCCGCCCACCACCGCGCCCATCAAGTGCACGGTGTTCCCCCTCCTCCAGCGCGCCGAGCTGAACAGCCGGGCGGAGCAGATGTCTGCTGCGCTGACGCGCATGGGCCTGAGCAACAGCATTGACGTCACCGGCACATCCATCGGCAGGAGGTATGCCCGCACAGACGAGGTGGGAGTGCCGTTTGCCATCACCATCGACTACCAGACCCTGGACGACAACACGGCCACGCTGCGGGAGCGTGACAGCACAGCCCAGGTGCGCGTGCCTGTGGATGACCTGGCAGCGGTTGTGCGCCAACTGGTGGACTTGGAGCTGACCTGGGCCCAGGTGGCGGCCAAGTACCCCGCACAGGCGCCTGCAGCAGACGAATAAGTGCGACTGAAGTAAGAGTGGCCCAGGGATGGTTGAGGCCGGGGTGTGCTGCACGCATGCGCGCAACCCTTTGTGTGGTGTCTGATTTCGGTGCTGCCTTGTACAATGTGCATCCGGCTGTGATCGGATTGCGCTGAATGAGTGTTGTACAGGGGACTCCTCCTGAAAGCTCATGTTGCAGCGTGCAGCGAGAGGGCTCTTTCTCAAAAACTCGGGTACTCAAAAGGAGTGGGTTGATGCCAATCTCAGGTCCATCCAGATGATCTGGCACTCAGCGCGCGCAATGACTGATCTCGCTGGCCAAACCGTGACTGAGCGCCAGTACGCAGCTCTTTAACGCAGGAAAGCTCGCTTGCTTTCAAG
>c100714_g1
TGTAGTTGAGCACGTTGTACATGGCTGCAACAGGAACAACAACCGCACAGGTGCTCTGAAGGCATCAGGAATCTGGGGGGCAGGTGGTTAATGACTTACGCTAAGAAAGTGGTCAACATGAAAGATTTGAAGTTCAGATTATGTCCTATGTTGAATGCTGGCAAAGAGGGTGGATTTGCTTTACGTTCACTTCATATCATCTCATACCATCTATTCATACCATCTATTGCGGAAAAAAGAGCCAAGCTGGCGCATCCAATACAGTGTATGCTCAAAGGGCATACATGCGAATTCAGGGCCTTTCATTGGGAAGGATAAGTGTACTGACAACAGCAAAGAGAGAGTATTGCTGCATTTTGTACTGATGATATTTTGTATGATGCCAAGCTCGACTTCTTGGTAAATGTATCACACTGTGTATCGCCATCACATTTGAGTGGTATGATGATCAAACCACACCAAGGTGAGGAACCTTTTGGCCAATATTTCTTCCCCCAGTGAAACAGTTTATTTGATTCGCAAATTTTCTGTACACTGGACAAACATGCAATGTTAACTTGAATAGCAAAGCGTGTGTACGTATGCAACTTGCTGTCTTCATGTTCACGACAGTTTTAAAACCAAATAAGTACTTGTTATAAATGCTCCTGATAGTCCATTCGAAGAACTGTACTTTCAAACTACAACCGTTCTTAAAAGCCAACGCACTCATATTCACAATCTCAAGTGATGGTTTTCTACTTCCCATCCAATTTACTGTGTAACAAAATTATTATGCAACAAATTGTATACATGTTGAATTTTAGGGGTGTTAGTTTAGGTAATAAGGTTTAGGATAGGGAATGATTGGAATAAATAATTGTGGAGAATGAAGGGGTGGTGGGAGGAGTGGTGGGGTGAAGAGAGTCACCCTGTGGGGCTCTCCGTCCAGAAATTAGCTACCACCGAAGCAGTAGCTGGGTATTGGAAATAGTTTTCAACCAGCAATAGGCGTGACTCGGTTAGACCTCATCATCTACGCCATTGCCCCAAGCGCAAAGATAACCTTACTTAACCGGCAGGATAATATGAACGGGCTCGAACAATCATGCGCGTTGCTCGCTTATGGGTTCGACAGTTACCGCCAATTACAACATTGCAGCAAAAGCACACCGTGCTAACTACGACAAAACACTATCTTTTCATGAATGGACAACTTACGCTTGTGGTTTTCCAAGATGGGA
>c10072_g1
GGAAGGTGCGCAAAGTTTGCATATGGCCTTCAAATACCTAGATGCGGTTGTTTGAACTTGCCACGTTAGCTTGAGGTACAGCGCATGAAAAAGATCGATAGTTTTCTGTCTGGAATTGAGTGGAAAAGTAGCAGAAGTTTATTGTTTTTCTAGCGGCTTCTTTGTCTGAGGAGAAATGAGCAGAAGCAAACTTGCTTGGTGCCACCCTAAGTTAAGTATATGTAGAAGGTTTTTTCAACGCAAAAATGCAGCAGCCTCTCAACGCACCAAGTTACAAGTTTTTTCCGTGCAGGTTGTTGACAGCGGCGAGGCGGCAGTGACATCCTCTCTAGGTAGTGCACTGCCCCGCAGCGCTAGCCCTGCTGGCAGCAAGGGGGAGCGCAGGACAACAGAAACCTTCCAAGACAGGGGCCATAAAACAGATCTCATCTTCAGGCCGCTGCCCCGGCCTGAGGCTGGCCAGGAAAGCCATGAGGACTGATCAGACTGAAGGTGTTTCATTCGGAAGACCTTGAGTGGATGAAACCAGCTTTGGGCTTCCATGTGTAGTAGTAGGAGCAGCAAGGGAGGGGAGTGCAGACCAACGGTGGGGCAGTATTCTGCTCTAAATACCAATCAATAAAGCAGCGCATGGGTGCTTTGCAGAGGATGCTTTGCACCTTAAGATGGCCTGCCGGGGAGGTACAAGCAATGCAGAATGATAACGAGTAGACGTCAGACTGACTTTGAGTTTGGAGCGCTTCATACATTCTTTTGCCCATATCACTATGATGGCTCCGTGAATTTCATTTCTTTTTCATTTCTGGGAGCCTTTTTTGTTTCAATTCTTTTCTGTCCTGAGCGAATACCACAGCGTGCCATCATTGGCTGGGCACATGCCTCCGCCTAAGGAAATTATCACATGACAGGGAAGTATGTGTACGACCCTTCAAGAGCTCATTGGGAGCTCAATTTCAGAGGGGACCTCTGATGTATGATGTTTGTGTATTTGGGTACTGGCTGGTGAATGTCCATTACTTCTTTGTGTCATGCGAAATGGCTGGGGAGGGTATAACAGCCGCCACCTCAACTTTCCTCTCCAGCGCTTTTCCTCTAGCAGTAGGAGGTTCAGTAGGGATCCAACGCAAGTACATATGATGGTCAGGAGGCTACATGCAGGATCTGTGGCAGAGCTAGATGTAACGTGAATGTCAGCTCTGGTCTTGCCTCTCAACTGGAACACCTCTCACCATGCTTGGACTTTTTTTAGTCCAAGCTTAGCCCCTCAGCTAGGTGATTCACTCGCCCATGATCTCAAGGCTAACCACTCGTCTGATGTTGGATTGCAGTTGCTGGCACAGCCACGGGTTAAAAATGGAACGACAGGGTAACAAGTGTGAATAGTAGGGGTATGCACTGAAGTGGGGTGGTTATGAGTAGGTAGAATGAAGATGGC
>c10073_g1
GCCCACAGATGGAAAGATGCAAATCATGATAGTAATTACCCTTTATAACATATATGTTTTGAAAGAATATATTCTGAAATACGCTCGACTTCAAAGGACCTGCAAGCTCTTGCCAATGCCCTTATCGAAAAATTCTTTTGGCCAAATAGCATCTGGCAAACACCTTAGGCAGGGCATTCGGCGGGCATCTTTAGAACTACCAAAGACGTGCGCCCATACACACAAAGCTCGTTCAGAGTGGACTATGTCAGTTATATGACCCAAGTATCATGGCAGGA
>c10074_g1
CTAGAGGTGGTTTACAGTGAATTACAACTTTCGGAGTAGTGGCTTGGGATAGGAGAAAAAAATTGAAAACACCTTATCCACAAATTTGAGACTGTTGACAAAGAAGGACGCAGCATTTCTGCTGTCTTTTCACATGAACTTCTCTGCAATTAAATACCGCAGGTGTTCAAAGATGCTTGAGCAAACTGAATTTGCATTAAAACAGAGAGAAAGAAAGGAATGTCACCATGATAAAGAGCAAAAGTAACGTTCATATGCTTTGCATGTGCGTGAAAAGAGTTAACAGCAACTTATCACATCGAAATAAGAAAGCTAATGCGAGAAACCATGCATGCACGATGTTGCGTAGAGAAGGCGGTGGATAAATCTGCTGTCCGCCCTCACTCTCGTGGTGACTTGTCTGATACATACTCCTCTTCTACGGCGATTGCAACACTTCCAAAAGCCTTCAGAGTTGACTGCCTTTTGACCAAAGTGCGAACTGAGGGAGGCGCACTCTGTGGCTGCTGCTCAGATGGAGACTCTTCAACAGCTGGCTCAGTTTCTTCATTTATGCGGCCCATTGTCGATGTCGATGGCCCTGCCAAGGTGGTCTGCCACAAATGGCTTTCCGGCATCTCACTAGTCTCTCCGACTTGCAGAGCTGTCACATCCTCAGAGCGCAAGGAAGTTCTACATCTACTTTGCTCCTCTGCCATCAGGGCTCCATGAGCATCGGGCTGCACGGGTGCCGTGACAGAAGACTGCATCCCCTCAGCTGCGTCTTGCTCACGCTTCGCACTGGTTGAAAGCGGTTCCTTTGGATGTTGTTCATCAGCATCAACAACATTATCATCACAGCTGTGACAAGTGAATGCCCTAGATTTGACTGACAAACTCCTGGGCGTGCCACATGGAGAGGCCCTAGGAGTTCCTCGCAGACTTGCCAAAGGGGACGCGATGGGGCTGAGAGCAGCCTGAATGGAAGAGAGCAAGCGGCGAGGTGCAGACATGGATATGGCCAGCCAGCTTTGGTGTCGACGAAGCCCAGGACCGTGATGGGGCTCTGGGGCTAGTTTGTTGATCCTCCACCAGCCCTCTCCAGCAGCGTGGTCGAGGTCCTTGCGTGTGATGATCCCAAGTACTGTATTGCGAGTATCAACTACGCACAGGTGCCGCAGGCTCATGGCCACAAAAAGGTGGTGTACTTTGGTGCCAAGAGTGTCAGGCTGCACAACCAGCGGTGCCCTTTCCATGTATGGCGCAAGGTTTAGGAAGAACCTGTGCTCAGCAGAATTGTCATAATCTTTTACAGCAGGTTCGGTCAGGCTGTCCATTAAAGAGCCACCACATCGCAGGGATGAAAAGAATCCTGCTGCTGCTGCTGCATCCTCCATTGTCAGGCTCAGGGGGGTGAGGCCCCCCTCACACTGCTCAATATCCTCACCATCAGGGAGGCCATGTATGTCTGAATAATCTTTGCTGCCTGCATTTACAACTTTGCTGCCTGTATCCTCTACTAACCAGGGTTGTGAAGGTCCAGGCTGATCCGTGCGGGGCTTTGCTGCCCATTTATGACTATTTTTTGGAAGTGCAATCCTTCGTTCCACGCTCAGACCACCTTGGCAAGGACTTTCCAAAGACGAGCCATCTGATGAATTCGGCCCTGACAATACGACCAGCTCTGTGCAGATTGCAACCGTCTGCTGTGCTGCTCTCATGTCCTTATTGATTGACAGTTCAAATTTGTGCACATCTGAGGGGTTGGAAATGTAATCTCCTGCTGCACTGCAGTATGCGCGTCTTTCAAGTAACACCTGCAACTGACTCCTCAAAATAAAACCATTCAAGCCGCCCATTCCTGTAGAGCTGTTCCTGGTCTGTGATGTACTGTAAATGGGAAACCCGTTGTGGGTTGTATCTTCGAGAACTTGACGCACTTCAGAGACTGGCACAATTGCCTCCAGGCCAACAACAGGAGTTGCCATGATGTCGCTGGCAGTCTTGCCCTTCAGTGCATATGGTGGTTCTGGACGCAGGTAGTAAACATTCCCATCTCGCTCAAGCTCGCTCTCATAAACTCCTTCCGAAAGAACTTTATTGGCAACCAGATTGCTCACCACAATTGCCATAATGATGCCGAAAAGAAAATCAATGCCTTTAGTGCCTTCCACCACAATGACCACAAGTGAAAATGTACTACGGAATACACCTCCTAAAACTGCTGTTCCGCAGAGGAGGGCATAAACACCAGGACGAATATCCCAGCTATCTGAAAGTATTTCTCTCAGAGCAAATCCAAAAAGAGCACCAAATGCACCACCAACCATGATGCTTGGCATAAAAAGCCCACCAGGAACACAAATTGACGAGGCAAGAGCCATCAGGACCAGAAATGCAACTGACAATACAGCTAAAGACGGCCAGCTGAAGTAGCAAGGTGAGGCTAAATTGCAACTGCCTTTCAAAGGTAATGATTCGCTGCCTAGATTGAGCAAAGTTCGGATAACAAACACATCACTACCCATTAGGGAAGAGCCAAGATCATTGTAGTGCCCTTTCGGACAAGACAGCCTGAGAACATGATCCTCATCCCACGCTTCTGGCAATGGCAGACACCTGCCAACTCTGTGAGCAAGAGCCACAATCAAAATCACTGTTATGGCAGCCACACAGGCAGCTTCTGCCAAACGCAACCCAGTTCGCTTTCGAGACGCCCTGATTGGCCAAAGCTTCTTGCGTAAAATGTTGAAAGTTGAGCCAAGCAAACCACCACAAATGCTCACTAGTATGACGAATGGGGCCTGAAGAAGCCATTGGCGATTTGTAAGCGGATTGTCCGCCTTAAAAGAAAGCATTCCTGACTGGGCCCTTGGGTGCAACTGAGCCAGCGTAAATGAAGCACATGTTGTGCACAGGAAACAGCTCCATCCGATTTTTCTTGACCAATGCGTAGCTGCTTCCTCCAGGCTAAAAAGGACCCCACCTATGGGGGCTCCAAAAGCTGCTGCAATGCCAGCTGCTGCACCTGCAGAGACTAGTTCTCGATGATCTGCATTTCTCATAGTGTAGTCCCGTTGCATTCTACTGGTGGTTGTACCATTAGTCTCGGAGCTAGCTGTCTGCAAACTACGATGAGGGCGTTCTGTTAAGCCGCCTGTTACTGCCCCCCTGCTGGTTCCCTGTTCAGAAACGGAGTTTGAACCACTGGTTTGGTTTCTTCTAGACATAAGGCCCATGAACCATGGCTCGCAAGCGCACAGCATGGATGTCACGCAAGCTCCCAAATGAACCTGCAAAGTTTAAAGCTTGATTAGCATAACATACACAATTGAACAATTCCGTGTACAGACAGTTAGCGAGATGCAAGGAAAGAGAATGTACCATGGGACCCTCCGGCCCAACTGCAAGGCCAGCCACCCTGCTACAGATAAGCCCCAAAAACTTCATTATAAACACAGGAATAGACAGCAACCCCCTTATGTCAGCACCATTCAAGAAGGCCATTACAAGAGTAACACCAGCTCCTGCTGCTTTGGGTGCAAATATTTGAACCAAAGCTCCTGTTAAGACCACAGTGATGATGCTGAAAAGAAGCCAGATAAACAGAGCAGCTCCGACACTCTCCTCAAAAAAGTGCTGAAGCACCCTGTTGCGGATAACAACAAGATGTTCTATGCTATTTTGAATCATAACTGCAATAACACCTATGAGTATTCCACTGAGGATAGTTGATACACGAGTCACTGCTGTATGGCCGGTGTACCCGTAAAGATGACGCCTTCCTTGCCATTCCTTATGATCCTGGATCCGAAGGCGGTTGGTGGGTGGGTCGTATGATAACGACTCGGTCTCTATAGTGAATTTTCTCCTTCCTTTATTGGCTGAAGAGCCAGACTGCAATAAAGGTTCTTGTAGTTTTCTCATGGTTTCAACAACTAAGCTTATTGCTCAACAGAGGTTCTCGTGAACACTGCATATCAACAAAAATAAAATTGTAGAAGAATAATTCTTTAATATAAATATG
>c10075_g1
GTATAACCAAATTATTTTGAGAATCAACAATTGCTCCGGTGATTCCGTTTAAAGTGTTCTCATGCCAGAATTCCCTGTTTCGCTACGAAAATTCTGGGCGTAGACTCGCAAAATAAGCAGAAATATTATCGTGGTACCTGTAACGGTGTTTGGTTCTACAAATTACAGAGTCGTTTTGTACACCTTGGCTTGATTCTTGCTAGGATGATCGAGGTGGTCCTCAATGATAGGTTGGGGAAAAAGATAAGAGTGAAGTGCAACGAGGACGACACTATTGGCGACCTGAAAAAGTTGGTTGCAGCTCAAACAGGTACTAGACCAGAAAAAATTCGGATCCAGAAGTGGTATACAGTGTACAAGGACCATATAACTTTGTCCGACTACGAGATTCATGATGGGATGGGTTTGGAGCTCTATTACAACTAGGAAGTTCGTTGAACTGTCAGCACAAGTGCCTTTGCATTGTGATAAAATGTAAACATCAATTCTATGGCAAGCATATCACTGTTAGTAAGATGTCGTATGGTTGTAGGCTGGGAATAAAATGTAATGTGAATTTGTAGAAAGCAGCTGAAATAACTGGTGATAACATAGCATGTCCTACTCTGCAAATCCTATGCTTTCTCATCGCTCCGGCCAAAGGATGTCCCAGCCTGCATATCAGCTGCGACCCTTAAAGCCACCCTGCGTACAAGCTGCCGTGCTAGCAGCTCCCCCGTCTTTGCCGCGCCTGGCAGCAGCTGAGGCAGTAACGGCCTTAGTTCATTAGCCAGCAGCTGTGCTTCCTCAATGGAAGGGGCAGCTGCATCAGAGCTAGGAGACCTCTGCACGATATCCAACACTCCCCTGGCTGTAGCAAGAGCTTGCAAATCATCCTCGTTAGGCTGCAGTGCAGGTGCTGCTCTGTTGAGCAGTTCAAGAGGAGTGGGCAGAGGCAGCAGCAGTGGTCGCCAGGGCCCCAAGGCCTTGATAGCATTTAGCCTGGCAAGGGCAGGCCTACTCCCCAGCAGCCTCCCCGTGAATGCAGCTGCCAACTGACGCGATGCGGCGTCTAATGCAGCTGCTGCTTCTTCCACCACCAGCTCCTGTGCATAGTTGCCCTCCTGGCTGAACAGAACTAGCAGTGCCTCCTTAGCGGCCGGACTCAATATCGGACGTCGGTCGCCAGCGACATCGACACCGCTCCTGCTACCATCCAGGCCAGCCCCGGCTGCAAGGCGAGGCTGAGACGACTGGCCAGACGAAACATGGCGCGGTACATCTGTCAGGCCCGCAACCGTGTACTGCCCAAATCCCTTTGCCAGGCGCTGGAGCCTATCCAGATCAATGTGCTGTCCTTGGCCAAAAAGCAGTTCTCGGAGTGCTTTCCGAGCACGTGGATTGTTGTCAGTGAGAAGGCGGCGGCTGAGGTAAGGGAAGCACTCCGTCACTATAGCGTACTCAGGGTCAACACGAAGTGCTATGCCCTCGATAACAGAGAAGCAACGAAGGATCAGAGTGAAATAGGCAGGTACCTGGAAAGGATATCTCGTGGCCAACCTGTCTATTTCCCCCATGACAACATCGATGTTGATGTTGGCTGCACCACCACCCGCTGTCAGCTGTGCCAGCAGAATTCCCAGAGGCTCCACCAAGCCGGTTCGGTCGCCATCCTTGGACATGAAGCCCAGCTTCACAAGATCCTCGGCAACGCCCTCATAGTCACCCACTGACAGATGTGCGATGTACTCCACCAATGCGAGGGAGTAGTTTTCTGGCACAGTGCTCATCAGCCCATAATCCAAAATTGCTATCTTTCCATCGGGCGTACGCAGCAGATTGCCTGGATGGGGATCTGCATGCAGGAAGCCAGTCTCCAGCAGCTGCACCAGGTAGGCTGACAAAAGAGTGTTGCAGAGCTCACGCACATCTGATGCTGTGCTTTCACACAATTTCTCCCCTTCAATCCATTGTGTGATGAGGACGTCATGTGTTGCCAAGTACACATCTGGCACGACAATGCCTGTCAGCTGCTTCTCTTCCATGTCCTTTTTGAACCTTCTTGCATTTGCCGCTTCCACCACATAGTCCATCTCAGCAAAGAACGCTTCCGCCCAATTATCAATGATGGCAACCCAATCTGATTTCACCTGTGGCAGGGATCTGAGGTACAGTGCTACTTGGCGCATGAGATACAGGTCCAAGCCCACTGACTCCAGCACTTGAGGCCGCCGGACCTTGATGGCTACCTCATGGCCGCCATACTCCGGGCTCAGCACTCCGCGGTACACTTGACCCAGGGAGGCAGCAGCAACTGGAGAAGCTGAAATGCTGCTGAACACCTCATTGATGGGCCGCCCATACGCTGATTCAACACTCTGTAAGGCGGCGCTGTTGGCGAAAGGTGGCACCCTATCCTGCAGCCTCTCTATCTCCAGCAAATATGCAGGGTTCAGAATGTCCACACGTGTGGACAGGGCCTGCGCAATTTTCACGTAGGCTGGCCCAAGCTGCTCGATGATTGACCTCAGTTGTGCAGCACGCTCATAAGAATTCTTCTCCATGGTGTCTGTCAACTTGTCATATAATAGGAAAACACCAAAGTCGCTGGCCTGTGCTGCCACCTGCGCTGCCCGCCTAGCTACCAGCAGTGGGTTAGCCTTGAAATATGCCCCTACTTTGTCGGCATCATAAACACTAGGGAGTCTGCTCCCCGGGTTTTCAGGAGGGTGTTGCGAACCACCGGGTCCACCGCCATTCCCTGGGCCACTGGGTGGAGGTGGAGGAGGCTGCCACGCCGCAAAGACGGCCACAGCGCCTGCTACTGCTAACAATACTCCTGGCAAGACACCGCCATCGGGAATTGGGGGTATTTGAGAAGCGTCTGACCACTGGACTTTTGATGCTGCTCCCAGGAGCGCAGAAAGCTCGCTTGAAGCACTTGACACTAATCTGTCCTCAAGTGTTGAAAAAATTTCTCTGACTGTGTCAAAAAGCTGCCCACCCTGCTGCGAACCGGATTGTGCAGCTGATACCTGCTCCAGCTCAGACTTGACTGCACGCAGCCATTCCGATAGTTCTGCCGCAGCAGTGCTGATTGGTGCATTTGAACTCAAAGAGACATCAATGTACTTCAACACGGCTGCAACCCAGTCTTGCAGGGTGGATTTGACAGCAGCAGTCCCCCAGTGCGGTTCTGCACTGCGCTTTAACTCCAACGCATACTGCTCAAGCTCCGAAAAATCTGGAACGCCAGCTGCTGGCAAGGCTAAACTGCCATCGATAAGTCTATTTACCCCCTGTAACTGGTGCTCTGAGCCAGGAGGCAAAACATCTTGCAGTGCAGCGTCAGCCCGCACACGACGAGGCCTTGAAGTTGGCCATTTGTGCACTCGTGGCTGTGAACGAAAACAAAATGGACGGACGAGGTTGGAGTGTATATAGCTCATATCGGAAGCCATAACTAAAATGAAA
>c100752_g1
GGGCAAGAAGAAGTATGCGCTGGGGGCCACCATAGCGTCTTCGGGCAACGGGGACGACACCGTGGCCTTCAACGGCATAAACGTGGCGGTGAAGGGCGACGTCACCGTGGCCATGTGGTTCTCAGACCACATCGGGGAGTGGGACCCCCCCGCCCTGGCATTTGCTTTCCACACCTCCTTTGTGGAGTGCGGGGTGCTGCGGGCAACTGCCAGGAAGCTGGATGTGCCGGGATGCAGACAAGGTACAGTGGCTCAGGCGGAGGCGGAGGGATTCTTTATGGACATCATCCTGGACGACGAGCTGTCAGGGGATGCCAGGGTGCAGATCGACCCTGAGGGAGATGTGCACAAGCTGAAGTATGACTGGGACGTACTGCTGGACAACCAGGGGGTGATTGAGTTCCAAGCCCCCAGCGACAGCGGCATGCAGCAGGTGGTAGGGCAGCTCAAGACCGTGACCAGCGCCAGGCTGCGCCCCTCCCAGGTGGGACGCGGCTCATACGGTGGCAGCACCTCCGGGCTGGCCAGCTCCACCAGCAGCCAGCTGTCCAGCAGGGCGTCCTCGCCCACCTCTGCCCTGGGGGGCAAGGTGCAAGGGACAAGCGCATGGGAAGCGGCAACAGCAGCGGAGACAGCCATGGCGGCTGCGGAGCCAGCCGCAGCAGCAGCCAGAGCGCCTGCCGGCCCTGAGGTCGACTCCCCAGTGCTGGGGCGGGGTGGTGGCGGCGGCGCTGCTGCTGCCGCCCACGGCACAAGCGTGGCTGGGCAGCAGCCGGTAGATAGGGACAGCAGGGTCACGTTGGCGGGGCAAGCAGCGTCCTCAGACGTGCCACCTTCCACCTCGACGCTGCGCCAGGGCGCAGCTGCCGCCAGGCAAGCGGTGGGGCAGACGGCAGCAGCAGCTGGAGGCAGG
>c10076_g1
GTTTCATATTAAAATTACGATGCATGCATGACTGTAATTGTCGATAATGCTTGCTCTCAATACCGTTTCACTGCTGCAGCAGCAGCGTCTACGCTGTAAGCCTTTTCAGAGCAACAGCAACCCAAGAGCAGCTTGTAAACGGAGCACACGCCTTCGTATAAGAGCTGGAGAAGTAGAAGAGGAGCAATACGATCTTAACCAAAAAATTGACTCGGGAAAGCTTATTGATGCCGCTGGAGCCGGGCGCTCTGTGTTTAGCCCTGGGTGGCTCACACAGCTTGGCCGCCTGTGGGGGGGCAAGTCGGATGTGCCTGTGGCGGATGCCAAGCCCGAGGACATCCAGGATCTGCTGGGGGGGGCGCTGTTCAAGGCGCTGTTCAAGTGGATGCAGGAGAGCGGCCCTGTGTACCTTCTGCCCACAGGACCCATCTCCAGCTTCCTTGTGGTGTCCGACCCAGAAGCTGCCAAGCATGTGCTGCGGTCCAGCGACAACCCCTCCCGCCCCATCTATGAGAAGGGGCTGGTGGCCGAGGTGGCGCAGTTCCTGTTTGGGGAGGGGTTTGCAATAGCAGGTGGCGACCAGTGGCGGGTGCGGCGGAGGGCAGTGGGTCCCGCCCTGCACCGCGCCTACCTGGAGGTGATGCTGGACCGGGTTTTCGGGCCCACTGCCCTGCACCTGGCGGGCAAGCTGGAGAGGGTGGCGGACAGCGGGGAGCAGATCGACATGGAGGCCTGCTTCTCCCAGGTCACGCTGGACATCATCGGCAAGTCGGTGTTCAACTACGACTTCGATTCCCTCACCACCAACAGCCCCCTCATCCAGGCGGTGTACACCAGCCTAAAAGAGACAGAGACCCGCGCTACCGACTTGCTGCCCTACTGGAAGATCCCTCTGCTGTGCCAGCTGGTGCCACGTCAGCGCAAGGTGGCGGAGGCGGTGCAGCTCATCAGGGACACCACCACCAACCTCATCAACAAGTGCAAGGCCATGGTGGACGCGGAGGAGCAGGCGTCGTTCCAGGAGGGGTACATCAACGACTCAGACCCATCCGTGCTCAGGTTCCTCATAGCTTCCAGGGAGGAGGTGTCATCCGTGCAGCTGCGTGACGACCTGCTGTCCATGCTGGTGGCGGGGCACGAGACCACGGGGTCTGCCCTCACCTGGACCCTCTACCTGCTGGCTCAGAACCCGGACAAGATGGCCAAGGCCCAGGCCGAGGTTGATGCGGTACTGGGTGACCGCGCCGCCCCCAGCCTGGCGGACTACGGGCAGCTCAAGTACGTGATGCGGTGCCTGAACGAGAGCATGCGGCTGTACCCGCACCCCCCTGTGCTGCTGCGGAGAGCCCTGGTGGAGGACAAGCTGCCAGGCGGGTATACCGTCCCCCGCGGCCAGGACGTGATGATCAGTGTGTACAACATTCACCACTCGCCCGCGGTGTGGGGCGATGACGCGGAGGAGTTCAAGCCAGAGCGGTTTGGGCCCCTGGACGGCCCGGTGCCCAACGAGCAGAACACAGACTACAAGTACATCCCCTTCAGTGGTGGGCCCCGCAAGTGTGTGGGGGACCAGTTTGCGCTGATGGAGGGGGTTGCGGTGCTGGCGGTATTGCTCAAGAAATTTGACTTTGACTTAGTGCCGGGCCGGGAGATTGGCATGACTACCGGAGCCACCATCCACACCAGCACAGGGCTGTACATGACTGTGAAACGGAGAAGCGGCAGCGGAAGCAGCGGCAGCGGAGGTGCAGGGAAAGAGACAGCAGCAACCGTGCCCGTGTAGCTGCACCGTGTTTTGACCCAGCCCTGCAAGAGAAGACGGGCATGGCATGGCAGCACCTGAAGGCAGCCCCGTGGGGTTTGGACCCTGCTGCCTTGCAAGCTGCCCACCTGTAGCATGTCTTCACAATTCCACCCACCGTGCAGGTGTAGTCTAGCCCTCGCAGTGCAGCCTGCAACAAACAAGGTTTAGTGTCCAGGCGCAAGTGCTGTGCGGCACAGAATCGGCATCAGCATGTTGCAATTGCACCAGGTGCAGAGGAGGCCAACTGTCGCATATTGACATAAACGGTTTTCAATTTTGATGGTCTGGTGTGACTCTCCGTATATATCCGTATGTGAGCCTTGCTACTGTTAACCCATGGGAAGCTGCGTTGTGCTGCATGGACATCTGCTTGCTCGGCCTTGCTGTTTGTGTATCACAAGCAGGCCCCTGCGGTTGTACTCCATGTTGACATTCCCAAACTGGACTGCAGCCCCAATGGGTGCACACACCACGGTACAACAAGTTACTGCTGATGCAACTTGTCCTGGTGGATAACATCAGGTTCGGGGCAGCAGAGGAATGAAAACACATGGCAACAGCAGTTGATGGAGCGATTCTCAGGATCAGAAGACTGTTGCCTATGGTTGCTTCTGACCAGGCAACGAGAAATATAGGAGTTTCATGCTAGTACGCCGCCAACTGCTCAAATGTAGATAGCGCCATTGCATACGCCCCTCTGACAAAATTCACCTGTGCCGGTAAGAGTCGG
>c10077_g1
GCCACCGAAACATTTTATGCATCTCATTTACAGTATTGCAAGCCCCAGACTCGCTGTCTGTCTTCCGCGGTCAGACTTGGTCTTATAACGGAAGACAAAAGCGGTGGAGGAGTTATGTCCGTGGGTCATGATGAGCTTGCAGGATCTGTGGAGATAATACCGGATTTCCTGTATTTTCAGTGTCTTGAACAGCCGGTGGCAGCTATTTCCTCTCCAACAGCTGCATCAAGTACCTGCTACTTTCTAGAAAATGACTTGATATATGAGCCATTCTGTGCGGATTTTGGTCCTTGCAACCTTGCTCATACCTACAGATTTTGTGTCAGGGTCAACGGACTTCTGCAACAGGCCAGCAGTACAGGAAGGAGGGTGTACCTGCTAGTGGGCTCTCATCCACATAAACGAGCCAATGCTGCAGCGTTGGTGGGCATCTATTCTGTGCTGTTCTTGGGTCGCAGCCCTGAGGAGGCATATGCCCCTCTGCAGCAGCTGGAACCATTTGCAGGATTCAGGGATGCTTCTTGCGGCATGCCAACCTATCAGCTGGGCGTTATTGATGCCATAAGAGGCATGTGGAAAGCAAAGGAGGTGGGCTTCGTTCAGTGGCATCAAGGAGTCCCTTTTGATGTTGAGGAGTACGAACACTATGAGCAAGTGGAAAACGGGGACCTTAATTGGATAGTTCCTGGCAAACTTATGGCGTTCAGTGGCCCTTCTTCTCAGCCCAGGCATTTTGGAGGGTGGAGGACATACATGCCTGAAGATTACATCACTTACTTCCAAGAGAAGGGAGTCACTTCAGTTGTCAGACTGAACAAGAAGATGTATGAAGCGGGCAGGTTTACTCAATACGGTATCAAGCATTATGAAATGTATTTTCCAGATGGTACCTGCCCATCTGAGCCTATCATGTATCGATTCTTGGAGACGGTTGAAAAAGAGTCCGGGGCTCTTGCGATACATTGCAAAGCTGGGCTGGGACGTACTGGTGTCCTAATCTGCTGCTATATGATCAAGTACTATGGCTTCACAGCACAGGAAGCCATGGGATACATAAGGGTTTGTCGCCCTGGTTCAGTAATTGGTCCCCAGCAACATTTTTTGCTGCACTATGCACCAAGGCTCCTACAAGAGGGAGCACATTGCAGAAAAACTCAGGCAGGCATATCTGTACATGATCACGCGACAGCTGAGGCAGTGCAGCGTGTGGCTGCGGCGATGCAACCCCGTGAAATTTTCCAGGAAACTGAGGGCACACAGAGCGAGCAACCTCGGAAAGTCATCAATATCACAGCAAGCTGCAGAGCCTCTGACATTGTTTCAGACATGCCTGTATCAGGATATTGTGACCAGCCAGCAGGTGTGAACCAGCAGCAACATGCAGCAGCAGTAAGGCGCTCCCCCAGGATTAGCGCCAAGACTCTAGCGGACTCCCCAGCAGTAGCGAATGAGGTGCAGCAGCAGCTTATGCAGCTGCCTGCTGCTGCCTTGAGGCAAATGTCTCGCATGGAAATAAATGAGGAGCGAGACTATATGGTTTCTGTGCCGGCCCAACTGATACCTCCTGCTCATATCAACAAGGCAGGGCACTCTCGTGGTGCTCCTGTTCACATCCATGTCTCAGTTGAGCCTCCTGCGCCACAGCCATGTACAAGCACTCTTCAGATGGCAATGCAGAACAGTGGAATCAGTCGATGCAGCTCTGCTAATACCCCCAGCAAGTCGTCAGTGCCAAATAGTGCAGCTGCAAGCACAACCACCACCCCCGCCGCCAACATAGCCAAGCCAGCAGTTCGCTCCTCCACCAAACGCCTGCTGGCACCCAATGGGCAGCCAAGGAAGATCCCAATGGCCATGGACTTGAATGAAGCGGCCACAGAAATGATGGATACTGACCGTGAGGAGAGTTGGACTGTGAGCTCAAGACCATCAGAGTCCAAGTACTCTGGAAGCAACAGAGTTGGCGCATTTGCAGCTGCTGCAGGGAGAGGTGCAAGTGCATTTGTGGAAGCATTCCGCCATGCTGTTGGTAGCTATAGAAGCGAGCATCGTTCTGGGAGCCGTCGTAACATGGGTGCCTAGAAGAAAAACTCATGATGTAGAAGCGTAGCTACTCTTGTCGGCGTAATCTATTTGTTAGGTACAAGTAGAAGCAGCAATATCTCCATGTTTCAAGGTAGCGTAGGCATAATAACTAGGGGATGACAGTTTGAATTTTTCATTGCCATATTTGGTTTTTTTGCTTGATTGTGCTACTTTTGTTTGCTTTTCTTACGTAATGATCTTATTCTTGAAAACGTTGGAATCGATTTTCTCTGGGTTGAAGGATGAAAAATTGATTGTATCAGCCTGTTCAATGAGAACTGACAGCTGATATCAGCACTGCATCTGATGCAGATAAATTCGTGATGCTCTAGTGTCTAGCTGTCTTTGCTTCACATATGAGCACCTTGGGCTCTATGCATCTGCTCTGACCGGAAGCTGCACAATTTGCTATGCTGCCCTCAACTGATTTTGTCCCTGACTGTTTTTTCTAATGTTTGCGGTGCAACTGTTGCATTGGTGTTTGTTGTACTTTGACCTTCTTGCAGTAATGCAAGACACATACAAATAGAAGTGCAGCTGTTGGTATAGAGTCAATGTAAGTATCTTCGTCGAA
>c100773_g1
GGGGGGGGTCTGGCCGGACCTACACCTCCAAGTACAGGGGGGTGCACCAGACCTTCCCCACACGGAGATGGGAGGCACAGTTCAGGCGGAGCGGGAAGCCCACCTCCCTGGGGTGCTTTGACCACGAGGAGGAGGCGGCCCGCGCCTACGACAAGATGATGCTGTGGTGCGACCTGCACGGCGCGTCAGGGGTGAAGGGCGGCATCACCAACTTTGACGCCTCGGAGTACGAGGCCGACATCCCCTGGCTGCAGCAAGTCACGCAGGATGAGCTTGTCCAGCTGCTGCGCAGCGACGGGCGGCGGCAGGCGGCGGCTCGGCAGATGAAGCAGAAGCGGGATGGGCCAGGGAGCAGCGGGCGGGGGAGGGGCATGGGCAGTGCGTCTCCCGAGCTCTCAGACTAGCAACCCCTCGTGTGTGTGGGAGTGGGGGGGTTGCTGTGCCGCAGCAATTGTGAGAGGGAGCTGCTTTGGTGGTGGGTGCCGCATGCATTGCTTGGGGGCAGGCAGGGTAGCAGGAGTTGTGCGGGGCGATGACTTGGGGTCATGGCACAAACAAGGCGGCGTCGGCTCCCTTGTGCTCTGAGTCCAATGACGGCCCATGTGCAGAGGACGGCACCCCTGTTGCAGGGGCAGTGTGGTGCAATGCCGCAACCCGCGTCTGTGGCGTTTTCCTCGTCAAATTGCAGGCTAGAAAACGTCACTCCACCACGTAGATGCCGTCCACAACTCCAGCTCTGGATATGGCGATGCACGTCTGTGGGG
>c10078_g1
CAAGAATCCCGCAGTGCAAGGAGAGGACGCCTTCTTCGATGCGCAGGAGGAGCTCCCCCATGCTGTGCAGCTGGCAGCAGACATGGCGGCGGCTGAGCCGTCGCAGTGGCCCCCCATGTCCCTGGACCTCCGCACCCAGCCGGACGAGATTCAGTGGACTGCTGCCGACGCAGCGGGGCTGCTGCATGACAACTTGCTGGACGTGGTGCCCGCCACGCAGGTGGTGCAGGAGGAGCCAGGCCTGGGCCAGATGGGTGGGGCAGGTGGCACAGCACAGGCAGAAGGGCCAGCACCAGAGGACAATCAGGGGGCTCAGGAAGAGGGGGGGGCTGAGTCGGATGAGGTTCTGGAGCTGCTGCTGGAGCCGGGACCCTGGGCAACGGCAACCATCACTGGTGTCAGTGATGGAGCGGTAGGCAAGGAGGTGCATGTTGAGTGGGCGCGGGACGGCGGTGTGCGGCGCTCTGTGCCTTCATCGCGACTGCGGGGGAGGCCGCACTGCATGTTGACACTGGTCAACTATTACGAGGGCAGGCCACAGTGACACTGCACTCAAACCGGAGTTGCTATTGAGAGCTTCGCACCCAGCCTGGGGACCCCCCTCCCCCCCCCCGAAGAAATGCTGCTTGGCAGGCATGTCAACCTGTGATGGTATACAGGGAAACACGTGTCAGTGGGTGGGATACACTGTCAGCTTGTTTCTGATCACCTGCCTGTTAGCAGAATCGAGAGCTGGTTGGAGCTTCAAACTTGGGCGCCCTTAATTGCCAAGCACGATCACTGCCAAGCAAATGATAGTTGCAGCTTCTGGGTCAGATAGCGCAGAGCTACAAGCTGCATGGCAAACGGCAGCGCAACCTAGGTGCATGCAGCCGACACTGACGAAGACCAATCTTCCCAGCCCACGTCCTGACCAACTGTCCACAAACAATTGTAACTTTGACTGGTCTTGATGCTTCAGCATGTTCCTGGGACTATGTGCCTGCCTTTGCAACTCAAGACACATTCGTCCACAAACATCCAAACTTCGCTTACATGGGTCGAGTCACAACACAGTTGTGGAAAGATTTTTGATTGTCACCTGCCACCAGCTCACGTGTCACCTGCACAATCTGTTGCTGTAGATTAACTAAAACTTAAGACTGCTTGCAATTCTGTCTGAGTCCTGCCTAATGCTACCTCACTGCAAAACTTGTTCGTGCTACAGGATGAGCTATAAAGGGCTGTGCTGCTCAGAGGTTGTGGCTGCTGCTTCGTTTGCTGACTCAATAGCTAGCTCTTTCGCCAGAGCAGCAGCAGCAAACGATTCCCAACGTGGCTTGCTGGTATCTTCAACCGGTCGCCAGAGCTTCTTCAACGGACCTCTAAGATGAGAGGGCTGTTCATTGACCAGCTGTCCTTCCCACGTCAATCTACCGTATACTGTACCATGTTTACCGTCCAAGGAGTGCTTCACGTCTGTTATGGTCCAGAAAGATCCCTCTTTCCATGTTTTTCTTGTTATTTTGGCACCAATGCCATGTTTCGGAAGCTTTAAAAGAATCTCGAACGCATTTCGCCCCATTTATAACCAAAACACGCAAGTGGTCGATGTCAAAGGCACGCAACTAAGATGCGATCGAGATAATTGTGATCTTGGATTGAAGGGTCAGTGTCGGGTAGGTAGGTAGACAGTACTGACACACTCTACACAAATATATGATAACAATGTCAAGAACTGTACATGAAAATCG
>c10079_g1
GCCTCATATGACTGCGTATTGCACCGCTGACAACGTGCACGAAGTGCTCAATACTTGGCACATGGTGAAAGGAGCGCGTAGGAGTCAGGCGGACTCAAGCAACAGCAAGAATGATTTGAGTAATGCATTGTACGGAGTTGAATCTTATCAAGATCATAACTTTTCCATCACTGTCACTCAGTCGCCTGGGTACATGTGTCACATTCAAGCTAAGGCTGTTTTCCAGCTTCCTCCAGACATACTTTTTCGACAGATAATTACGCATCCTCACAATGACCAGATATTCAGGCATATGGATCGGCGCACACACAGAACAGTGCTTGACAGCAGTGGTGATACGAAACAAGTTCTGGAAGTGGGTCACGAGGGGTCCTGGAAATTCTTGTTCTATCGCGGAAAATTTACAACCAATTTAATAGTGGAGCAGGATTTTCAAATGAAAGAAATGAAATTCTCTCTGAAGCCTGGATCGAAGGGTATCATGAAAAAATTTGTTGGCAAGTGGCTGGTTACTCCACATCCGGACGATATTAACTCGAGCATCACTTACTTGGACCAGGATTTGGCATTGGGAATTTACATCCCATCACTATTTGACAACCTTTTGAAAAAGATATCCTGCAAGCAAATCACAAAAATAATGGAGGATGTGAAAGCGTGAGTAAATGCATCATCGGAACAAATTGTGTAGTTGCAATTTGGCATTTGCTGCAAATGGTTGTTGCCAGTTTTGAGTTCTGACCCCAGAATTTCTCTCCTTGTTGCTTCTCCCCAAAATCCTAGAAAATCAATTTTTTAGAGTTTATGCTTGATGGTGGTTCTTCACCATTCCATGGAGGCCATCACTGTGATTTTTTCAAAGTGCTGGTGTAGGCCTCAACAGCGGCTGTCTCAAAGCAGCTCACAGTTTTTGATATACGAACAGAATTTGATTTGTCTGCAATGCCTTGCCAAATGCACCAGAGAGTTGTGCATACATTGCACCAAACACTTACAGTCTTACTTCAAATTTTGTGTGTAGGGAAGTGGAGCGAGTAAAGAGTGGATGTCCAACGCTACCTCCTTGGGATACTGTACAAAATATCGAGTTTAGCACTCCAAACTGCCTCGACCATCATGCAGCTATGAGTGAACAATTGTGACCACAATGCAGTTCTTACTTTCTAGCAAATTTTGTTACAGGATATTTTTCCACCTTGACATGGCAATGACTGGCTACCATAAAGAAGATGATTCAGACCCGCACGGCTTCCCAGCAGCCCTTCTTGATGAATTAGCTGCCAATTAGCTTTTGCAGTTTGAAATTGTTTTCAATATGTTCAATGACTATTTCTTGTTAAGTTCACTCTTTTGTGCTGCTGACAATTCCTATTTCTCTGCTGGTCGACATAGACCATGCCAAAAGTATGATGCCAACATGTATTCATGTCTTCGCGTGTTTCTTGAAAAGAGGTAAGCATGAAGTTTTTGGTGAAACTCTGCCTATTTTTTTCCCTGTAGCTACACATTGAATGCAATACATTTCTTGGTCGATCGCTGTATTTGTATAGGAACTTCCTCCCTCATCAGTGTCAAGCTCAGTTGCACCAACTTGCTCTATCAAAGTGGAGCAACGATGAGCTTTACCCTAAAACGTAATTGCTTCATAATACTTTTGCTTGAGACAGACTATTGATCAACCACACCTACACATGTAGCCGGCCG
>c1008_g1
CTCCGCCTACTCGACGACCTCCTTTACCTTCTGTGCATTGTTTGTGATTGTGTGGTATTGTTGGAGTAGAAGAGCACCATGCAGGCTCTTGGCTCCACTAAGTTTATCGGCAATGTACAGGCCTTCCAGAGCAAGCCTGCTCAGGCCGGAGCAAAGAGGGGCAACCTCCAGGTTATGGCCGCTGGCCTGAAGGACATGCGTGATCGCATCGGGTCAGTGAAGAACACGCAGAAGATTACCGATGCCATGAAGCTCGTGGCTGCCGCCAAAGTGCGTCGCGCCCAGGAGGCCGTGGTGAATGGCCGTCCCTTCGCCGAGAACCTCGTCAAGGTTCTTTATGGCGTGAACCAGAGGCTCCGTGTCGAGGACGTGGACTCCCCCCTAGTTGCGGTGCGCCCCGTGAAGTCCGTGGTGGTGGTGTGCGTCACTGGAGACCGCGGCCTGTGCGGAGGGTACAACTCCTTTGTGATCAAGAAGACCGAGAAGCGCATCGCCGAGCTGGTGGGGCTGGGCGTGACTGTGAAGCTTGTGTGCGTGGGCAAGAAGGGGAACCAGTACTTCAAGCGGCGCCCCCAGTACACCATCGAGGGCAGCTACGAGGTGGGCCAGAGCCCCACCATCAAGGAGGCGCAGGCCATTGCTGACCAGATTTTTGCCAGCTTTGTGTCTGAGGAGAGCGACAAGGTGGAGCTCATCTACACCAAGTTTGTGTCCCTGATCTCCTCTGAGCCGGTCATCCAGACTCTGCTGCCCCTGTCCCCCGCCGGCGAGATCTGCGATGTGGAGGGCAACTGCGTGGATGCAGCTGAGGACGAGATCTTCAAGCTGACCACCCGTGGAGGCAAGCTGGTGGTGGAGGCGGAGCAGGTCACCACCGAGACCGGTGACTTTGACAACTCGCTCATCTTTGAGCAGGACCCCGTCCAGATTGTGGATGCCCTGCTGCCACTATACCTCAACTCCTGCCTGCTGCGCGCCTTGCAAGAGGCCCTGGCCTCCGAGCTTGCGGCACGCATGAACGCCATGAGCAACGCCTCAGACAATGCCTCTGAGCTGCGCCGCAAGCTCAACCTGCTGTACAACCGTAAGCGCCAGGCCAAGATCACCACCGAGCTGACAGAGATTGTGGCGGGTGCCAACGCATGAGCGCCCGCTGGGTGCGGCAGCTGAGGAGCCGGGTTGATGAAAGTGTGGCTGGTGTGGTTGTTTTGTGGGTGATGCATCCTTCCGGCAGTCTGGTGGATGAGCTGGCTCAAACTGCGCGGTTGCCAGTTCGAGGAGCAAACCGAGATGCTCTTGAGCGCACACGGTAACTAAGCTGTGCAGCCTGTGTTGGAAGTTTTCTCCAACACTGGCGTTTGCCAGCACTGGCGCGTTTGATTCTGCTTTCTGGGATGTTGTCCATGATCTTGAGAAGACAGCTTTGTATCATTTGTTTTCACCAGTACTGTTGCAAGATTTCGTTCGACTGCCATGCTGGGCCATGCTGGGAAATCTGAGATTCCATGCACGGGAAATGGTGGTTGGCAGCAGCTTTTGTACAAGCATCGCGTTTTGATGCTCCCAGCAAGCCCAGGAAGGCCGCCAATTTGAACAAGCAGCATTCATCCGTTCAGATGGTTGATCAAGGTTGAAGTTTTGATTCCCTGAAGAGGCTCTTACAGATATACAGTGGCCGCAAAATAGCCAAAGTGCCTGTTCTGCAAACATACTGAGGTGATGTTGGCAAGAGTTGCCGGGCAGTTCACGCTTTGGGAACGGGTTTCGCGAGGTATTTGCCAGAATTCACATACTTGAGTCAAAACGGTGCGCAGTCTACCGAGTTTCCATGTTTCGCGCCGCGCTGCTTGCACAATTGAGTTAATCGACCCGGCGATCTTCATTACAGATGTACAGCCCGGACGTACGCAGTACAATCCCTGCTGGCAGGTACTGTGATGGTTTCTGGAAGAGGGCTCTCTCTCCAAGCCTCATCAGCCGCGCCACTGGCCGAGCCTGTGCTACGACTTCAGGATGGCGAGATCATCCTTGAGGAGGCCCACGCGGGTTCACCTGCGGCAGTGCACGGCGACACCCCTTTAGACAGTCCCTTGCAGCAGCACAACCGGTGGCAGCAGCAATCGCAGCAGCGGCAGCAGCAGCACACACCGCTGCACAGCCAGGCAGCTGACTACTCCAGTTCCAGGGAGCTCACACGGCCCCCCACCCACAGCCAGGAGCAGCTGCTGGTGGCCTCCTTCTCCGCAACCGCCGTTGCGCAGCCCAGCTTTGCGCAGAACACCATTCCCAGCGGGGCTGGCGACCCTGCAGCAGCGCTGGGCCTCCCCAATGGCGGCGACCGCAGGGCGCAGCAGGGCGAGGCGGCAGCCGACGACGACGCGGCCACCAGCAGCGAGCAGACTTCGCAGCTGCGGCACCGCCCCACCCTGACACAGGAGAACGTGACGCACATGCAGAAGCTGGAGCAGTACAGCACCCGGGAGGACCCCACAGAGCGGATGTGGCGGTGGCTGGAGCGGGCCGGCCCCCCGTACGACAGCTCCCCCTCTGTTGGCATCCCTACCAAGGGCACTGCCCGGGGAAGCGGGTCGCTGGGGTCGGGTGGCAGCAGGAAGGGCGGGGGCGCAAGGCTCTGGTGCTTTGCCTGCTTTGGCGGCGGGAGTAGATGACGCCGGCGGTGTGGGGCGGTTGCTGTGGCTGCAGCGCGATGGCGATGACTGATGCCGGTACCAGGCGGCGGGGTGGTGACGGGGGGATGTGGAAGGAACGAGGGGGAAGGAGCAAGCAGACCAGGGAGGGTTGGTGCTCTCGGGTGACAACGCTTCCCTAGATACTTCCATGGCAGCATGTGCCTGTGCACTGCACTAACAGAATCGTGGGGGGGGATGAGTGCCATAGTTCTTGGTGTCAGGTCGGCTGCTTAACGGTGGATGGGTATTTTGCAAGACTGGATGACTGCTCATTTCAGACTGGAACAGGGCTCATCGCAATTGGCCGTGTTGTTTGTGTGATATGGGAAGCTTGAGGTAGGGCGGGCGGTGACATTCCATATGCATGGTGTGTGCCATCGCACCGTGAACGTGCTGACGCTGTTCATTGCTATTGTGTTGCTGGATACCGTTGTGACTCTGACGGCCGGGGGCTGCATTCGCCGCATGTCCGGTGTGACATATTGGACCGATTTGTGTCACGTGCAAGGGAAATAAAATGGCGCTCAAGTCCGCTGATGACGCACACTCCG
>c10080_g1
CTCAACAAGCTGGCTCTCCCAGGCCCCTAGCTTGTGCAAGAGATCATACAAGTTTGTACTGCCCTCCACTTGAAGCTGCTGCTGCAGGGCTGACACTGCCGAGTTTGTGAGTGTTACCCCTGAGGGCTGCAGCCGGATGGTGGCCACCGTCAGGAATATGAAAATGATAAACCCTGCAGCAGCCCGGATGAAGGTAGTGTGCTTGCATGGGCGCTACAAATCAGACGTTGATACATGACAGCAGTATGCCTCGGCAGGAGAGAACGAGGAGCCCACAGCGAGGACTACAGTGGTTGACAGCAAAGAGCGAATTCAAGCAAACAGCTTGAGGTGAGGTGAGTAGGAGACGAATATTGACGACAGCAGTATGCAAAAGTATTAGGCGCTGGAAATTGGTCATAAGAGTGCTACGGTCCACTTGCACAAGGCGTGTATCACCCTACTGAGCTAGCTTCCAAGACCAGCCCGAATATCCCTTATATTGAAGTTGAAATGATAGAAATAAACGGCATTTGAGACGACTCGCAGAAATTAACAACATATTCATGCCCACTTTGCATCAGCCCGATCAAATAGACTGTCTCACCGATGAGATGAGTCCAGATGTTCCCTGTCTCATTATGGATAGAGAAGAGAGATCGTAAGCTTCTTTTGAAAGAATATCCCGATCGGTAATAATTTATTATGTGAGGGTTGTCTTTCAAGTGATCCTACACAAACGACGCACTGGCACTCGAAAAGCGCTCCAAAAGCCACTAAAACACACTTTTCCTTGGGAAAAAATACCCACCGGTAGATTAGAAAAGGAGTGAAAGCTGTCAGGGCTGAGTTTTCGCACAACTTTTCGTCGAACAGGCGCATTCTGGCTGGCTGCCAAGGCAGCGTTGCGCGCGTGTCCTTCTTGCAAAGAGTTCGATTTTCTTTGCACTGCAGGCATGTCTGCGCTGTGGATTTGCCTCTAGCGCTACCGGAGGTCCGCCTCTGCTTCAACCTGCTGCGACGCGCTGGCAGGACACCTCCTGAGAAAGACACAATGTACTCAATGCAAACAAAATAGCACAGATAGCGAGTTTCATATCAGCCGTAGAGTGTAAAGGCA
>c10081_g1
CATCAAGGCGCTGCCAGGAACCAGTGTGTTCACGCCCGGGTGCCGCACCGCATGTACTGCAGGTGCTGCCTGTGATTGCCGTGTTCATGCCGTTGGACGCCCTGGCCTCGGTGATGGACGGGGTGCTGCTGGGGAGCCAGCAAGCGTCATGGATGTCCCAGACCATGGTGGCCACCAGTGCGGTGTGCGCGTGTGCGCTGCTGGGGGCTCAGGCCATGGGTTTGGGGATATTGTCTATTTGGTGCGTCATCAAATTTTTGACCCTGGGGAGGTGCATCGGCAACTCCTGGCGCCTGCTGTCTAAAGACTCGCCCCTGGGGACAATGTCCCCCACGGCACTATCAGGCGGCACCGCGGGCAGCTAAGCAGAGCAGCGTGCAGCGCCAGGGGTTAGTTCTTGCAGAATGACAGTAGCACCGCCACTGGCATGTTATGTGGGGGAAAAGGAAGGGGGCCTGATGTGGTTGAGCAGGTCCGGTTGCCTTGTCTGTGAGTAGTGATAGTGGCTTCCTGGTTGCAGAGGAGTTGGGCAGCCTGAGGGTTGTCCTGGACGTGGTGAAGAAGGAATACGTACAGGGCTGGCTGCCAGCCCCTCCTTTTCAGCAGAATGGCGCCGGATTTGTCGAGTTTGGGATGACTGGAGTCGGCCATGTTGCGAGGGCTTCTGCGCTTGGGTGCATGTGTCATACCTTGCCCTGAAGACAGCCAAAAATTGCAGACAGCGCCGCAGCTGAACACTGATGATATGGTTAAGGTTGATAACTACAAACTTTCCAAAAAGTTTACGGACGTGCAGAGCATAGGGGCCTACTGTTGTCGTAGAAAAGCGAAAACGATGTGTATCACAAAGTATGAATTTGAAACCAACAAAAATCATAAAGTAAACAGTCCAAGTGTTCTCAGGCAGCAAAGACAACTAAAGGCCCCGGCGATCACGTGATACCTAACTGTGCAGCCGAGGTCGCCATCATATTAGAATGATAATTGTGTAGGCCGATAGTCGACTGCCACTGTGAAAAACCTTAGATGATGCGG
>c10082_g1
GTTCCCACCCGTGATGTCTTTTGCACTGATTGTATGCTAGTATGGAACTCCCAAATTGCTGATGACCATGAAGAACGGCGCCCAGGAGGTGTGCTTGCACACGGCTTCCCGCCTGGGTCTGGCAGACAAGCTCAAAGCAGCTCTGGAAAACAGAGTAGAAGAGATCAACAATCAAGATGCACAAGGCAAGTGATTTGTAAGCTTAGGGGTTAATCTTGTGATGTCAAGTTTGAAGGTCGTTCCAAGGGTTGCCCCCCACTGTGCAGGCAAAACCCCACTCCATCAAGCAGCCACTGCAAACCAGGAAGATTGTGTAGAGATTTTGTTAGAAAAGGGTGCAAGTGTGACACTGCAAGACGGGGATGGCAACACCGCCTTGCACTGCGCGTGCGAGGTTGGCGCCCCCATGATTTGCTACCAAGTAGCCACGAAGGGTGATGGGTCTCTGCCTTTAGTTAAAAACGTAGCCGGCGAAACGCCCATCGACCTAGCAGCAGCCACGCAGCGAGGCGAGGTGCTGAACGCGCTGCTGTTGGCCTGCTCCGGTCAAGCCGGCAGCGATGCGCTGTCCAGCATGGCGCAGCTTCTGCAGCAGGGAGCGGTGTGTGACACGTGGGCACCCAACGGGAGCTCGGCCCTGATGCTTGCGGCAGCAATCGACTGCACACAGGGGGTGGAGCTGCTGCTGGCCAATGGGGCCACCCTGGAGCTGCAGGACGCCCTGGGGCGCACTGCGCTGATGTTTGCCGCGGGCAACGACGCCACCTCGGCGCTGTGCACGCTGCTGGAGGCGGGGGGGTCGGTGAGTATCCGCGACCGCCGGGGACGCAACGTCATGGACTACGCGGGGGAGGGGTCGGCGGCGCGGGGGGTGCTGCGGGCGCACCTGGACGAGCTGGAGCGCAAGGCGGCACAGCTGCAGGCTGCGCTGCTGGCGGAGCTCAGTGGCGACGACGGCAAGGCGCAGGGGCCAGGAGGCAAGAGCAAGAAGGCTAAAAAGAAGAAGGGGAGCAAGCCCAAGAAGCCGTGTCTGGTGGCGTCCAGGACAGAGCATGCTCAGCACGACCGCCCTGCTGAGGCCCCTGCTGCGCAAGCTGCAGAGCACGCGGCGCCGGCAACCCAGGCATGCACGCAACGGGCGCCAGGGGCTGGGAGGGATCGGCCGGGGGCTGCTGCTGAGGCGGCGATGCCGCGCACGGGCGGTGCGTCCGGTTCTGCAGAGTGTGCAGAGGCCTTTGGGGAGGATGGGGCTCCGGGGGGGGGTCAAGCTGGTGGTGGCCAGGTGCAGCAGAGCAGTGGAGGAGAGCAGCCGGGAGCCGAGCAGCAGGGTGAGGACGGGACCCCACAGCCCGCTGACAGCTGCCGGCGTGGCAGCCTGGATGTGGACATGGGTGCGGCAGACACCACCCCCTCCCCTCCCCTCAGCCCTGGCGGGTGGTGTGTGGTGGGCAAGCACGTGCGCCAGCACAGCAAGCCGGTGCCCGTCCCGTCGCCTCCAGGGGGACAGCAGAAGCAGCAGCGGGGGCAGCACGCTGGGGCGCACGCTGCGCATCCAGCGTCTGTCGGCGGCGCCTATTCGACGCAGAGGCCCGAGCGGGGGCGGAGCCAGGAGCGGCAGGGGCGGGCGATGGGCAGCGCGGGTGGAAGCGGTGGCAGCTGCAGCAGGGC
>c10083_g1
CCAACGGCACAGCATGCAACGCATGCTCAAGTTCCTCGCACAATGGATGCAATCGTCACCTGAGAATGTACTGCATGAATCACCGACCCCTACGGTAGTGCATGGTGCGATCACTGTAAATAATGGTGGTGGACAGACGCAATGACGGACAGTAAACAGTGCAGGCCACTTTCGTCTCAGTGGAAAGTGATCGTCCTCCAATACACGTTAACCAGTTATGTTTTATCATCATGAACGTGCCACAAGACAGGTGAAGGGGTGAATAAAGCAAACACTGTATCAGCAAGGCTGGTGCTGTTCACTTGGGGAACTGGGCTGTGTCTGTGCTCAGAGACACGCTCGGCAGTCCCCAGATTAAGTCTCCTCTTCTTCGTCTCCGAAAGATAACTTTGCTCTGCTTTGCGTCTTAGTGCCTGCCATCTTGGCTTCTTTGGAGCGCTGCCTGCCTGGCTGGCTGTCCCCGGTGTGCTTCCGTTTAAACTTGTGCCTGCCCTCCGCCTCCTGCCTGGCCTCCATGGTCCTAGACTTCTGCAGAGCGTTCTGTATGTGCTGATCATCGGGCTCCAATTTCATGGCCACCTCATACGCCTCCCGTGCCTCGGAATACTCCTCCAGCCCAAAGTGAGCAGCCCCCAGCCGCACATGGCCCTTCGCCCACCGCGGCTTCAACCTGACCACCTGCTTGGCATCCCGCACGGCCTCGCCGAACCGTTTGAGGGAGGTCAGCGCAGCGGCGCGGTTGCTGTAGTACACCTCGTTGCTGGCGTCCAGCTCTATGCACTTGGTGAAGTGCTTCACCGCCGTGTCGAAGTCCCCTCGGGAGAATGCCTTGTTCCCCCGCTCCTTCTCTGCTGCCGCTGCTGCCTTGTCCGCCACGCTCTGGAGCTCGGGGTGTTGCTGCAGCAGGGAGGGGTCCTGCTCGATGGCTTTGCGCAGCGCATCCTCGTCTTCTCCAGCCTCCTCATCCTCATCGCTGGGCGGCTGGTTGGCAACTGCGGGCTGATCCTGACTCTGGTGGGACTTGTCGAGCAGGTGCGCATGCTGCTGCAAGAACTTGGGGATGTGCCTGACAAACGTGAAGTCCCCTCCACGGCTGCGACTGCCTGCTTCGCCACCGCCGCCCATGCTTCCCCCGCCTCGGTTGCCGGAGAACCCGAAGTGCTCCTGCCTGTCTTGGGACTTCATAGTCTCCCCATATTGATCGCTGAAACCCTCTCCACCACGACCACGGCGCCCTCTGCCCATTCTACTGTAGTGTTCACGTATGAAAGGCTGCTCAACAACCAACGCTCGTGACAGGACTATGCAGGAGTTGCCTATGATCTATTGACTGCCGACACGACGGAGCACGAGCGGGTACAACGAAAACTGTTATGATGTATGCATACAATCCAGGATGTATGAGTGCGGCACCTGCACTTGCACCGGATGATGGTGAAGGGGAATCCGCTGAAGATACCGGGGATCCGTCTCGGACAAGGAGAACACAGCTGTAATGGCAACAAGCATTTTTACCCTCTAGCCAGATATACCAGTGTACGTTGCACACAAAGGTACCAGGTTAACCATATGCTAGTGTTCACGATTTCAGCAACCAACGTCCCTTGCTTGTCGGGGGGAAGGAACTGCTGAACCACCAAACAGAAAAAAACACTGCTCTTGCCAACGCCCTTCAAACTTGTTCATCCGAAACACTGCAAATCCTGCAGTCAAATCCACATCTAGTGCTGAGGTCCTTGTTGCGAGCAAAACGCAACGCGCGTCCAGCGCGGCCATTGCGGCCTGTTCCCCACTGATGATACAGCAGTGCAAGCAAAGCAATGTTTTCAGGTGGCACGTCACCGAGAAAGCTATCAGAGACAAGGGAGCCCCAGACTGTACCCAACGGCTGCATGCCAGCCAGGCTTGCTGTAGTGCGAGTGTTGTCATCTTGGCAAAGCACACTTTCCTTGCAGCCATAAAAGGCAATCAAGCAACTCAAAGATGAGGTGGTCCAGGCGTGCAGAAGGATGCTTATAGCACGATTTGAGGTAAAGGGAAACAACAAGCATAACTGGATACAAGTGAGCATTCAGGCAAACTGTGGAGGTCCCCATTGGCTGGGTGTGCATCATAAGATAAGCAGCCAGGTCAGCTGGAAGACAATTGTGCAGCAATTGTTTGACATCCTGCTGTGCCTGGAAGAGAAGGCTGCCTGCTGATTAGATACAGCGCGGCACTATGACCACCTCCAGACCTTGTTGCGCGCCGCTGTCTCAACATCTTGCTGGCTTTTGCATATGAACAAGGCTGCGTCAGAAACCTTAACACTTCCATCTCGAACATAAAGATTTTCTACTTCTTGGTCGTCAATAAAACACCATCTCAGCGTTGGCCTGGCTCCACTGACCACTGTACAGCGCACCTGCAGGACAGCTCGTTCAGGAGGGAAGCTATGTACAAGTAGCGCATTCAGCTCTTACAAGTTAAAAATGACCTTATGTCAAATACATTCTTTCTGCAGGAGCGTTGCAGGTCTTCTGCTGGCGCGCGAGACTGCGGTTGGGCAGGCACGACGGGGGTGCGCGCGGTGTACAGCACCCTATGTTGAGAGCGTCTCGACACCGTTGGCTCGGGAACTATTCAA
>c100848_g1
GGGGGGTGGGGTGGGGGGTGGTGCTTCTGCCAGTGCGTCTTTACGAGACAACGAACTGCTTGATAGGAATGTGGCGCACTGTTCCCGGGTGAGAATTTGATTTGGCTGCACGCCGATTTTATTGTTCTGGAGGAGTGGGAGGGGCCGGGGGGGTCACACTGGGAGACGGATGCCGGGGGCAAGCCCTGTTCTGCCCCCCGCGCCTGGGCCCTATGTATAGTTGGAGTGGGGCTGGTACCGTTCAGAAATACAAGGGGAGGTGCCTGCCAAGCCTGTGTGCTTGGAGGGGGGTGCTGTGGCGCAACAAGGCGAGGCCTGCGCACATGCCACGGGGGATAACGGCACGACAAGGAACAGCAGAAATGTCGCGTGGAAGTGTATTTGATGAGTATGTGCAGTGTATGCTTCGGTGGTTTTATTTTGCCCTTCTCCCACGCACGTTTTCATCTCCCTCAGTGCGTGCTGGGCTGCTGGGGGTTTTGCCTGGGCTGCAGCGGGTGTG
>c10085_g1
GTAAAAGTCTATATATAGCAGGGTATTCAGTGCACTGCCTGAGTGTCACTGTTGCTGTCAGGGCGGGACGTGGATTTTGCCTGTTGGCAATATCTTATTCTCTTCACTGATGTCACATTTCACACCAGTGAAACACCGAAACGTAATTGTAGCTGGCCAAATGAAAAACATAGAGCCTCCCATTGACAAAAACCTGTCCAGACTAAGCAGCACAGATGAAAACATAACTACAGCGTTCCACCAGTTATTAGAAAGACACTGTAAATTGGATTTGTATTTAACATATCAAGAAAAAGTTTTATCGTCCTACAAACTTGGCGAGCAGATTGGGGGAACAAGACTGCTCAGAAAAACATTGCAACTCATAGAAAAAGAAGACAATGAATTTTTCAACAATATCCACCCAATCACAAAGCAGTACCTTGTAACTGCATCAAAAACATGTGCAACCAATTGGGCCCTGGCCGCCAAGGAAGAGCAGGAGAAAAAAGCCTGCACGCCGCTGAAGAAACCCCCATCAGCAGTGAAAAAGTATCGAAGGAACGACTTGTAATATGGATTTTCACCACAAATATGCACCCAGTCTAGGCTCATCTACTTGAAGTAGTGTTTGGAATGGCAGATCTCACAGGCGGCTGAGCTGAGAAACAGCATTCATTTGATACAAATCAAACATGTGGCATTGCAGTATCAAGCTGTACTTTCCAAGGCAGTTAAAAAGTTTGTAGGCTTACAGATGTGTAGATATCCTTGTAAAATAAAAGATGAATTGTGCTGATAGGAGAGTAGTTTCTGTGAAAGTAAAATTTTCTGCTGCTTCTTGTAATGTTCATTATCAGGACCACCTTTGCAGTTAGTTTGCATGCACATCATAGCTATACAAGGCTGTTTTCACATAGTAGTCTTATGCATAGCAGTCAGTGGCTTATCTACTCTGACTCTGTACAACGATGATCAACAGTAAATTTGATATCTTATATTTGCATCGTATATGTTGTAATAGCATATGCACCAATGTGCGAGCAAATGAATGCTAGAAGAGCAGGGCAGCTGTGTTTGTTGCATCAAGTCAGCAGCACTTGACACTGTCCTACCATTCCTGGTCATCATCCCGAGCTCCAAGGCCTTGCCAATAATAGCTCACTTTAAACTAGATCACCCCTACCTGCAAACCCCTCATATATTTTTGTGTTTGCCGCCCCCACGCAGAACACGTCCTACACTTATCTTTCTTGGTCTTACGACAAACATACGTGAGTAAAAACAATGTATGTATAGTCTCCAAACAACTTTGGTCATTTGGTACCCTGCACAAGCCATCGCTTTTGTACCGTCATTGGGCCACTTGAATAATGGAAGCATTTCTAGAAAAGCACTGTAGGGCAGCAGAGTCCAAGCAAATAATTCCTTAATCCACCCAAAACTGGACCAAAGTGGATTAAATGCACTTGCAGCTCTGCACAGCTGCAATTGATGCTCCCTGCACCCTGGGCCAACCACGCTAATGTAGCCCTCCGCTGCTGCTACTGCTAAGACCCATGGTCCCACCCTGAAAGAGCCTGTTAAATGTACTTCCTGGGCTGTAGCTGTACCGGCTCCCTGCACCCACACTGGATCAGCATTGATGCTGCACCAGCTGCGCATGCAGGTCATTCCCTGGTTCTCTGGCCTTAGAGGCTCTGTCATATGCTGAAACACAAGTGCGTGTGACGATTTCAGCGCAAAAGTTCAGATGGGGACCTGGCCACAATGCATGGCCAATCTGGCAAAAAGCAAACCAGGTTTACATAGCCTCCGGATGTATTTTGTTTGCACTCGACCTTGCAACCACATCTCCCAAGGAAAACTACTGCCTGCGCCACAGCAAGCTTGCCAACTTCAAGGTGGCATCGTAGACATACCAAGTCATTGCAATCGCTAGCGCACCTGGTGTGCTGGCGCAGGGTGCCTCGTCCTGCCTCCTCCGCACCGCCCTGAAAGCCGTGGGGCTACGTGCGCTTGCTGGCGCAGTCCTGGTCCCCGGGGGGTTGGAACTGGGAGACGGAGGCAGGAGGGGTGGGGGGGCAGCTGGCGCGGCGGGGGCGTCTTGCACCTCACCCCTTGCCAGCTGGGCGCTGGGAGTCTGACGATGTGCACCTGGGACATCCAGTGCGGTGCCGCCATTGATGCGGCGGTGCAGCTGCGCGCCGCTGCTCTCAAGCTGAGGCTCCCGCTGGGGGCCTGCTGCACTGGCCGACTGGCGGCTCGTCAGCACCTGGGCGGCGGCAGGGGGGAGGGAGGGGAGGCAGTACTCCTCTGCCAGCTTGGAAGCCGGGGAGAAGCTGCCTTCGTCCTGGAAGGAGAAGGCCAGGGTGCCGTCCTCAGCGCAGCTCAAAACCTTCAACCCGGGGTAACGCCGCCCCTCCGCCCCATCTCCGCCACCCTGGCGTCCTCCTGCACCTTCCTGGCCCAGCATCCCTTCAACCTCCCCCTCTTCCCCTTGCTGCTGCTGCTGCTGCTG
>c10086_g1
GCAGCAGCAGCAGCAGCAGCAATGCGGCAGCTCTGGGATGATTGGGGGAGGTTCAGCTGAGGTAGGGGGAGGGGAGAGCAAGGAGGAGAAGGCCCTTCGGCGGGAAGTCTTGGCTCGGCTGGAGGGGGAGGACAGCTCTCTTGGGAGGAGCGTCAAGGTGGTAGACCAGCATGTGGAGCACCTGTCTACCGGGGCAGGCAAGGCTTTGAGCTCACTGTGGGGCTGGGGAGCCACTCTGGCCCAGCGCGTGGAGCAGGCAGCCAGCTCAGCAGCTAAAGATCTTACCAACAGTGTGGAAGACACGTCTCCAGCGGACAACCCCTGTGCAGGGGAAATGAGCGTGAAGGACCAGGCACCAGAGGTACTAGGGATGGGCCTCAGTGAACGATTGGGCCTCATAGGCCGCACAGCCAGGGGCTTTTTCGAGGCAGGCCTCCAAGGTCCAGAGAAGAAAAGGTATCAGGTCCAAGAACTTTCCTTCGAGGAGTGCTATCAAATATACGGGGGCCAGCAGGCGTTTGACGAGCTTGAGGCCCTCTCAAATGAATGTGCAAGGCTGTGCAATCGCATTAGAGCTACATTGGCGGATGATGACAAGGCCAACCTGGACAAGACACTGGCATTGTTGGCACCAATGTTTGATCTGAATTCTGAGCAGCCCTGCAACGCCATGTGTGGCAAGCAAGAGGTGCCTGCTGCACTGTCCAGGGGACATGCTATGATTGTGGATGTGGCAGCAGCAGGTTCTGCACGAGCAGATGCTATGGTTACAGATGTGAGAAATAATACAACACAGCTGGAAGCAGCTTGGGGACACCCACCGGAAGGCACAATTGATACTCCTTCAGATTCTTCCTCAGAAACCGGTCCTACTCGTGCTCTGTCTACTGCATCGGATCAGGCTTTGAAGGCCATCAGGATAGAAGGTGTTAAGCGAATTGCTGAGGTTACAAGCCTGTGCATGGAGCGCTTGCATGCTCTTGGCAGAGGAATTCAGTTGCAATTTCGCTTTGGAAGGCCAGCTAATGATGGCATCTCCTGGCCTACAGCTCCAGAGCTGAAGGCAGAGTTGCTGCGTGGAGAAGCTAGTCAGATGCTGTTTGAAGTGCGCACAGTCACTGACTCATTCACCTCTGCGCTCTTTTTGGCAGGAAACGAACTTTGTGCTAGAAGCGACCAGGCGCATTACACCTATGCTGGGAAAACTTTGGCAGCAGAGCTTAGCTCAATAAATGCAAGTTTGAAGGTTAAAAGTGCAGTTAAATCTTTGATGTATGTAGTATGGCTCACTTCGGTGGACAGGCAGCTGTTGCAATAACAGGAACCCTACTCTTTGCCCTCTGGATGTTTACAGTAATGATAAGAAGATTACATCCCTGGTATTGTTCAGCATTTTTTTCTGTTTTCACATCCCCACGCTGTTGCTGACAGTATTAGCCTAACTAAATGTGTTGTACAATGTAAAGTATTTAGGCCTGAGTGTCTTGGAAACGCTGCTGCTTAGCTATAATAATGCTGCACATTACGTTCAATCTGGCTGTGTGAGCTCATTATCATAGCAATGCTTACAGCGGAGATAATGGACAAGAATACCACTAGAAATATCGGCAGCTGTGATGCCGTTTTTGCTTGATGTTTTGACGCTGCACCGCAAAGCACTCCGAGAGTAAATGCCTGCACGATGACATACAACATTCCTGTTGCACATGTCAAGAATGGTAGGCAGTGGGCACATGCAAAGTGAATACAATTCGCAGAATACACATGGACTGTTGCACACAACCTGGTGTGTATCAGAGACATCCACTGATCTAGAAGTAGCTAGTTGCATCAATTTATTTCCAAGTTGCTGCAAATCTGGTCCAGCGGGGAAATGAAAGCTCAAATGGCACGTATCCTCAGTGGCAAGGCATAAGTTATCAATATTTCTCTGTACATGCGTGCTGCGCTGATGCAACTTTGCCCTACTTTCAAATGTTCCTTGTTTTGCAGGTGTTGTGAGAATTGTATCGGTGTCTGCATCACTTGCAAATCCCCACTGCAAGTTGCTTCCCTCATCTGTTGCAGTGGTGGGCTTCTTACACGAAGTATCATTTGAACGACATTTGTCATCTTGCACACTTGCTGATGTACTTTTCCTGACAGTCCGTGCAACTGGACCACTAGGAATTTTTGTAGGTTGCCGTGGTGCAAACGCCATCTTGACTGGCTTGCCTTGAAAATATTGGTGAGTTTGCTGAACGAAAGATGTATCTCAGCTACCAGAATCGTGCCAATAGTTTAATCAAATCACAAGCACCACATGATGTTCTTGCTTTCTTCGCATTTCGATTTCCATCTGTTGAAAATGATAGCCTGAATTCATATTTTGCTGTCGCACGCTCCAAAATCCTCGCTTCAAGCGGCCTCTTCATCGTCAGCTTATGATGAT
>c10087_g1
GTCCAGGCTCATGGGAGGTTCGATTTTGCTTTCAGGTTCAAACCCTGCCTGTGACAGGCAACTTTTACAGCCAAGCGGTTAAAAAAAAATGACGGCACGAATACAGTGCTCTCAACATACAGCAAGATTAGCACATGAAGATATCTGTAGGAACATTCCAGGTGGTGAGCCAGCATATGTTAATTAGAATTACTCGGCGCGTGAAGGCACTCCATACCTAGGTGTCCACATTGCACGGCTGACTGAATGCTTGCCACAACACTGCTTATCAAGTATTTGAAGGACGTCTGGAAAATGAAGAGTGCAGACAGGTTGAGAAGAGATACTCACCACGCAAAGCAGATTAATCATGAAAGGATTTGAGCTAGAGAACAGAGAGCACCAGAAAAATGTATTTTGCAGCAGGACGTCTCGCGCGAAACATCAGGCGCTCCTCCGCCCAGCACCGCTGCGCTCAGGTCCGAGTGCTGGGCACCACCTGGCTCAGTCCACCCGTGCTAGGCACACACCTTGTGGTTGTCCCAGGAAGGGGTCAGCGGCTCGTGCCCCCCCGACTGCACGCCCTTCTCCCGCACGTGCAGGTACAGGTCTCTCAGGTCCACCAGCAGGCGCATGTACTCCATGGCAGCCTCCGGCTCCTTGAAATGCATCCCCCTCAAGTGCAGGGTGGTCAACGCCTGCAGCCGCTTCTCGCACATGCCGTCGCAGCACCCCTTCTTCAGGTACCCGTAAAACAGGTCCAGCACGCTACGCACCAGCTGCCCCCCTGGGTCAAATCCGTTGAAGCCTTGGTCCCATGTGTAGTGCCCAGGGTCTGTGGGGGCTATCCCCGTGAAGAACACGCAGTGAGAGAACAGCGTGTCGCCCCCAAAAATTTTGCCGGGCTCGAACTTGTTCTGGATGCAGTCCTTCATGTAGCTCACAGGCAGCATACGCATGAGACCCACACTCAGAATGATGCCGCCACCGCCATGGACCAAATACTCCCCGTCCTGTGGGTACATCAGATTGAAGGAGCAGTCCTCATTGTACAGTTCATGCCGCTTGTCTGAGTTGCACAGGAGGTTGGAGGTGCAAAACGGACAGGCCGCCGGGGGGTCAAACCCTAATGTGGTGGTGTCCAGCCCCGTTTTATTGAAGTGGCATGGCACACATCGTGGTGCATTAAAGGCTGGGTGGATGGGGCCTGGGTTGACGTCCTTCTGCCAGAACCAAAAATGATCCGATATCATCCATGGAAGGCTGGAATCCAGCCTGGAGACAATATCGATGACCGAATCCATAAACCAGACTGTGTCATCATCACCGTACAAAAGCCACTCGTAAGTTGTATCTCCAAAGTGTTCACTTGCCATTGATGGCACCATAGCGGCCTTGCCATAATAATGATATGGTATATTTGTCGTGTTTAAGAAGACGAAAGTTTCCCCATGAGTACCGCCCTCCAGGATTTGCTCTGCTGAAGGGTAGAAATCTGTAATGAATGTTGTTCTCATTCCACGCCGCCAAGACCTGCTTGCCTTTACCCACGGCAAACCTGCCTGGGACATAGGCACTGCAGCTACTATCTTTCTTCTCCACTCCTCAGGTATCTGCCATCGCGGGCTCTGCCTATATGCTGCTTCACCTTCCTCCTGCAGTGATTTGCTGGGAAGGAAATCGCCATTGCCGTGGTTTTGGAACCGGTCGTACACTAGAGTCTCTTTCATAAAGTTGGAGGCTGCCAACGTGAGTAATACAGTGATACCCACGACTGGTGCATATTTGGCAATGCTCAGGCTGCCATTCTTTTTAACCGTGTGCGCAGGAGTTAGGGGCGGCATAGCACCGCAGAGCTGTTTCCAGGCGTTTCACATAAAGAGTACTCAAAAAAGATATGCTAGATCGCACTTGTGTATGTCATACGAGAAATGCATCTCAAAGCACCACCGATTCGCTTGCGCAACAACGCGTGACTGCAAAATTGTTAGTTGAAAGGTGTCATAACGATAACCT
>c100877_g1
GTCGCAGAGCTCATGACAAGAAAGGAGGTCTACAACCTGGTTTTTCGTTTCCTGTCAGAGAACCTTTCTCACAGTTCTATGCTTGCTGTTCTCTCGCTGTTTCCCTTGCGCATGGAGGGCACGTCGAAGGGGACACGTTTTATTGACCTATTGTTCATTTCATAGGGTGTTCTTTCATTTCTCGCAGTTGCCAGCTGCAGCTGCCCTTCTGAGAGTCTGTGGCCTCCATATGCCAGTGCCTCGTCCTAGCACCGTGCCTGGCACCCACATGCAGTGTGCTCTGGCTCAAGCGTGCCAGCCTGCATCACTGGGCCCTTGTAAGCAGCCAGGCCCTGGCGCCAACCAGGGCGTGGGGAGCAACCTTACGGGGATCATACCCCGCAGCAGCCAAGCCCCAGTACCCCCAATGCGTCAAACCCCACAAGCGGGGCTGCGCACGCACCCTGCCGCTGCCACATGCGC
>c10088_g1
GACAACCCTAAACAGACTGCTGCCGTCAGCTGCAAAAGTGCAGGCTGCATTTTGTTGCACCAACGTGCGGTTGCTGCAAGCTCTCATCACGAGCTTGTGTCAGTTCATGTACCCCTTGCAGGCTCCCAATGCTGCCCATCACGGCCAAGCATTCACTGACTGTCAAAAGGCGCCCTGTACCAGATGTGTGCAGCCCAGCCTCCCCCAACCTACCCCACCCGCCCGCCGTGCAGCTGGGTCATGTCACCACCCTCAGCGCCCCCCTGGGTGCTACGTCAGCTGTCCTGCAGGCCGTCCTGGCAGTGCCAGCTGGTGCAGCACACCCGCTGGCCCCCTTCAGGCCGCGCAGGGCAGGGGGTGGGGGAGTTCAAAAAGCAGGAATGAATCTCACAGCAGGGGCCAGACAAGCCGAATCTGGTGATGAATCGAGGGGTGCAGGCTCAGGCAGCAGCTCTGGCAGTACCTCGCCCTCTAGTGCCTCAGGTGTTCAGCTAGGCGGTACCGGCACCGATCCTCTCTCTCTCCCTGGCATACGCCCACCTGCTTTGTGTTTGAGTGCGGGGGATGGTGCTGGGGCGAGCTCCGACCCTGGTGCAGGGACTGGTGCTGTGGGCGCCTACGTTGGTGAGGGCGTCGGTACGGACACGCCTGGTGTTGCTGGTACAGCTGGCGGCGAAGGTGGCTGGGGCAGCAGGGGCAGCAGGAGCGTCCTGCTCACCCAGAGGGAGGCAGCCACTGCCAAGCCCACAGGTCAGCGGCCCAAATTGATCCTGAGGATGCAACCCAAGGGGGGAGCTGGGAGGGGGGCAAGGCCCTGTGGTGCAGCTGCCCCTGACCACACTGCGCACCCTTCCCATGACAGCCCTCACCACCACCACCACCATCAAGGGGAGAGATTCCTTGGAGTCCCCAGCCAGGGAGGTAGCTGCAGCTCACATCCACGTCAGGCTGCCCCCCCCACACGCACCCCAACGCCAGCAGCAGCTGTCGCAGCTCGGACGCAAGGCCCTGTGGTGCAGCTGCCCCTGACCACACTGCGCACCCTTCCCATGACAGCCCTCACCACCACCACCACCATCAAGGGGAGAGATTCCTTGGAGTCCCCAGCCAGGGAGGTAGCTGCAGCTCACATCCACGTCAGGCTGCCCCCCCCACACGCACCCCAACGCCAGCAGCAGCTGTCGCAGCTCGGACGCATGGCCCCCCTTCTAGTTTCTCCCCCACAAGTGGATCGGGGGGGGCGGGATCAGCCGCACACCCGCCCGCCCCGTCAGACCCTCAGTGCGATGGGAGGGACAGCAGCAGTGCCACCCCTGCTTCCCTGTTCGGCCGGGGTGGTCCCGGGGGCCGTGAGAGAGCCTCCAGCTGCATTCCCAAGCTGCAAATGGAGGTGACCCTGCCAGAGGAGGGAGTGTGGGCAGGGGGTGCAGG
>c10089_g1
GTGCTGCGCTTCGTAATTGGCTCGAGAAGGATTGCCATGACTGGGGCCATGGGCACCTATTCACCATATGCAAGGAGGGCAGGCAACACAGTGCTGAGCACTCAACACTGTGGCACAGCTGATTGTGTTGCTGTGCCATGAAAGGCTGCGGCTTGCCTGATTGATCCCCACAATGCAGACGTTCATGAGAAGCGCCGAACTGAGCGCTTGTAGGAAGGCTTTCAGTGAGTGGCCCCCAAAATCCCCAGGCCCCAGTGCAAGAAGAGATATGGAGCACACACTGACAAAAGTACCCAGCATTGTGTGCGGCCGTGTGAACTTGTAGAGGGAGGTCACTGTTGGTGCAAGCGACGCAGCACTGCTTTGCAATGTATCGACAGCTTCTTCCGATTGGATATGAAGCTCATTGCTGCTACTGAGGTCCTCGGCAGCTGCACCAGCAGATGGCCGCATCTGTCGACGTCTGCAGCTGCAAAGTTTGTGCCGCGCAAGTGGCGAGATCTGGTGAAACAAAGGTAGTTCGGCATTTAATACTGGAAAAGAAGGTCTGCTGTGGTTGTGAGAACTTGAAAGGACTGATATTAAAGGTATTCCTCTATTCAAAGGTATTCCTGGAGGAACTTTAAAAACCGCTGAAGAGCCTGCAAACAATCTATAATTGTAGCTGTTCATGTATAAGCTGGCCAATTTGGCGAAGTCAATGTTGATTGTGATCTGCTTATCAAACTAAGCCACTATGAACGATTTAAAGTCCCACATGAAAATTGCATATAATCATAAAGTTATCCATTAATTCTGGGTCGTCCGAGGCTTT
>c100891_g1
CGGGGAAGAAATTGCTCGATAGCATGATGCTGGAACCCACCACCAACCTGCCTCGAACTCATCCAGGAGATTTCAAACGGCCATCGCTGACGGTGTTGCGGAGCAGCTTGTACCCGTGAGCTTTACGCGTGTGTTGGTCTCTCATGGACATTTTCGACTCTGCTCTCAATTTAGAAGAGCAGCATATTCAGGAGGGCTACCAAGAAGGGGTTAGGGACGGGCAGCGGTTAG
>c1009_g1
GTGAGGCACAGGCTGGGGGTGAGGAGGGTGGGTTGTTGGGGAAGGCTGCAGCAGCAGGTGGGGTGCAGTCGCGGTACGTGTGCAAGACTGGGGGAGGTGCGAAGGGAGCCAAGGGGTGGACGCCCCCTCTTGCACACGCTCCCCCCCCTGACCAGCCCTCTCCATCCAAACTGCGGGAGGCGTGGGGGAATGCCACTGAAGTCATCCTAGTGCAGCCCCGCCCCCCCCCCTCCTGGCTACGTTCCATTTCACTCTGTGTACTGTTTTGTTTTTGCTTCTTTTCGGTGCCAGAGAATGCGGTTGAGAGAGCGGTGTTGTGGGTGGGCGAATGAATGTACGGCAGCGTGTGCTTGGAGTGGCAGTGTGCCTGATTATTTGGTACTGTTTCATTACTTTCTTGTCCCTAGAGAACCTCTGACGGCATCATCACTGTGCTTCCAGAGCGTGTGCACACAGTTCATGTGCTTTTGTAAATGTAAGGCACTGCAGGAGAGGGG
>c10090_g1
CGCAGATGCAAGTTAAAGAAGTAAATAAGGTTTGTACACGCTACAGCTTGTCCAGCTGTGCAGGGCCTCTGGCAACTGCAGCGCCAGTCCCAACAACTCTAGACTTCTTGGCTCACTGTTACGACGAAGTTGCTCTGTTGAAGCCCACATTGGACTTGGTTCCCCTGTTCCCAAGCGTGGGCTGGACCCCAGATCGAGTGGCTGAGCTTGAGGACGTTGAAGAACTGGTCACCTCCCCCCAGCAGGCGCAGCAGGCAGAGCAGCTGCTAGATGCAGTGAACACTGCCCGTCAGCGCCTACAGCAGCCTCCTATCTCCCTGACCCTGACGCATACACACCTGGCAGATGTCCCAACTGCCAGCGCCACAACACGGCAGCCTAAGCATGCAGCTCATCGAAAGCTGCAGCAGCAGCAGCAGCAGGGGCAGCAGCGGCAGCAGGATGAGAGGGCG
>c10091_g2
GGGAGCTGCTGGCGCTCAGGGCAGCGCATCCCAGCATGCGCAGCAGGAGGCGTCAGCCGCCCGGACGGCCTCCCTGGAGGTCAAGCATGCCTTCAGCGATGCGGTGGCAGCTGCAGCCGCCAACCTGCACAGCAAAGTCGCTGCCGAGGGGAGCCCAGAGGACAGCTTGCTGGAGGGGGGGGGAGAGGGAGGGGCGCTGGAGAGTCAAGAAGAGGAGGAGGCAAAGCTAGAGATCCTGCAGCAGCAAGCAGCTGGCAGCGCACAATGAAGGGTGCATACCATTGATGCATCACACGAGGCAGCATTGTGTGTATGGTGGTGTCCTCTTCAAGCCGTGGGGCTGCCTGTTTGCTGGGCATGCTCTCTGGGGTTCAGTCGCTTGCTGCTGCTCACGCTCACCGCTTACAGCCGATGCATGGCAAGCAAGCTTCAAACGCATGTCATGGTCGTAAAATTTGGCAATGCTGCTCTCAGGCGCTTGGTCATGTAAGGATCAAACATTTATTAACTGGGCGGAGATGCCCAGTTGTGAGGGTTACATACAAGCGCAACCACCCAAAGCATATCCCTATTGCGCAAATCCATGCTGGCCAGCACGTGGGGAAATGCAATCACAGTCATGAAGCTGAAATATCAATGGGCTTGTATGTGCTGCAGTCGAACGAATAAGAGCTTTTGCACATTGAAAAGTCCGCTGTGTTGACATCTCTCCATTACACACAGTCTCGAACCTGTCTATAGCTGATGAATACTACAGGTCATTGCAGTTCATGGCACCGTGTCCTTTGACAACCACAATTATGGATTACTCCGAATCACTGGAGCTGCTGCTGCTGCCACTCTGCTCATGCCGTCGCTCTTTCTTGTGTTTCTTCCGCTTCTCTTTCCGGTCTTTCTTCTCCTTCTTCCTCTTCTTCTTCTTTTCCTTCTTGCTCTTCGAGCCGTGCTTCTTGCCCTTCCCAAACTGCTCGAGGATTGCCAAGGCATCCTCTACAGATGAGATCCCCTGCGCTTGTTCTCTCACAGGCTCGCCTGCGCCCCCGGCTTCTGGAGGCGGGGCGCCAGGAGCACCACCTGTCATCCAGGCTGGTAGCACTGAGCCCCTGCCCCTGCCCCTGGCAGGGAGAGCAGCGCTTCCGGCATGCTGCTGCGTCTGCTGCACACGTGCTGGAGGTAGCGCCCGCCCAGGGGGGGCTTGGTGCCGCGGTACGGGCGATTCGTCCCCCAGGATCTCGTACTGCCTCCCCTGGGTGCCGTACTGCACCACGTCAGCCTTGAGGTGGCCCCACTCCACCGTGCTGTCGTGCGCCTCCGCTGCATGAGCCCCAATGGCATCACGACCCTGCGGCCCACCTCCCCCCTCCGGCCGGGGCCTGAACTTGAGGTTGTGGGGGTCCAGGTCGGTGCCATCCCTCTGGCTGACCAGCTTGATGGAGCACCCCACCTTGGGGCCCCGCTCGTCCTCCTTCACCTCCACAACCTTGACAAACACTTTCTCCCCGATGGCCAGCACGCTGCCAATGGCGGCGGTCTTCTCCTCGTCGGTGTCATCCCTGCTCAGGTCCATGTGGTCGCTGATCTGTGACACGTGCACCAGGCCGTACTTCCGGAAACCCTCCAGCTTCACAAACGCGCCAAAGGGGCGCAGCGACTGCACCGTGGCGGCGTGGACGGTGCCCACCTCGGGGGGCTCCTCGGTTTCGTGGCCACGGGGTCCCCCCCCACCCCCGCCCCGTGGACCTGCGTGAACAGGTGCGCGCGCGCGCTCGCGCATGTGTGCGTGTGTGTGTGCGCGCGCGCGAGAGAGAGAGAGCGTGCTTGAGTGCCCTCATGTGCGTGGGCAACTGTGGGCATGCGTGCTCGTGCTGACGTAATCCTGCACAGTCAGGTGGGGTTGCCCACAGGATGTCCTGAGCCCCGCTGCTGACAGCCCGGTAGTGGGGTTCCCTGGACAGGCCCCCAC
>c10092_g1
CCCCCTCCCCCTCCGCCAGCTCGGGGGGTTCTCCCGCCAGGTCTGGGTCCAGCACGGCGGCTGCTGCGGCTGGGCTGTCCTGGTACGCCGCCAGGAAGCCCGGAAAGGCCAGCGTGCTGGCCGAGGACCGGAGCGCGAGCGCGCCGTCACCGCTGGAGAAGGCCGCCGACACCTGGTGAAATCGGGCGGGTGTGGCCTGGCATGCCAGGGTTCGAGCCCTGATGAGGCTGTACAGCTTGACGGTGGAGGGGGAGGCCCCGGCCTGTTGCAGCGCGGCAGCGGTGAAGCGGATGTTGGTGGGGCGGATGGCTTCATGCGCCTCCTGTGCATTCTTGGCTTTGGCCTTGTACTGTGTTGGGGTCCGCGGTACGTACTGCGAGCCGTACTGCTCCTGGAGCTGTGCCCGTATTGCCGTCACGGCAGCCTCCTCCAGCGACACCCCATCAGTGCGCATGTAGGTGATGTGCCCCGCCTCATACAGGTCCTGGGCCAGCTGCATGGTGAGGGAGGCTCCAAACCCCAGCCGCCGGTTGGCCTCCTGCTGCAGGGTGGAGGTTGTGAAGGGGGGCGGTGGGTTCCGGGAGCTCTCCCGCTGCGCCACGTCGGCGACGGTCCAGCTGGCGTCTCGCACGCGCTGCGCCACGCTGTCTGCCAGGTCAGCATCGGGAAACCCGGGCTTGGGGGGCGGGGTGCCGTCCACCCCCGTCAACCTGGCCTGGACGCGCTCCCCGCAGGGCCCCTGTACTGCCGCCTCGATGGTGTGGTACCGCTGCGGTACAAAGGTCTCTATGGCCGCCTCGCGCTGGCAAATCATGCGCAGCGCGGCGGACTGCACGCGCCCCGCTGACCTGGCGCCCACTGGGATCTTCCGCCACAGCACCGGGGACAAATGGAATCCAAACAGGTAGTCCAGCGCCCTGCGGGCCAGGTAGGCGTCCACCAGGGGCTGACTCAGCTCGCGCGGGTGCTGCAGCGCGCTCAGCACGGCGGCGGGGGTCACCTCCGTGAAGGTGGCACGCTGGCAGGTGCGCCCCTCCAGCACCCGCCTCCCCTGCAGCTCCTGAAGGAGGTGCCAGGCGATGGCCTCCCCCTCTCGGTCGGGGTCCGTGGCCAGCACCACCCTCTCAGCGCCCCGCACCGCCTCCGAAATCTGCTGCAGCCGCTCCGCCGCCCTCCGGCTGGGCTCCCATAGGAGTGAAAAGTCTTGGGCGGGGTCCACTGACCCCGGCCGCTGGGCCAGGTCCCTCACGTGCCCATAGCTTGCTAGGACTTGGAAGTCTGCTCCGAGGAACTGCTGAATCTTTTTGGCCTTGGCGGGAGACTCCACCAGCACGAGGGTGGGGCGAGAGGCGTGCTGCTGCGGCGAGGGGACAGCGGCGACAGCAGTCGGTGTGGGCTGCCCGGATGCGATGCGTCTGGCCTGGTCCAGTGGTACCCTAGAAAGTGGGACAGGCCGGAAAAAAGCTTCGATATGGAGCCTTGCAACTAGCGGAAGCGAGCGAGTTGGCGACATCTGATATATTACAAAGGCATTGCCGGAACGGCGGTGATGACTGCTCCAAGATCTCGGCCCGTGCTGCAAGTTACGAAAATCGCGCCTCACTACACACATGCGGGTGATGAGTTCTCGGACATATTGTGAGTCGATTTGATCTGTATTCAAACAGAACACGGCTTTGAAATCCTAAACGCGGCCAAGGGTGCAGTCGCCTCTCACAGTGAGGCTTTTGTCGTCGCTTAACCTGGTATGAAGGAAGTGGCGATTTCGACCGTCACAAGAAATTGAGCCACACACTGCTCGATAAATATGACGGTGGGGCCGGG
>c10093_g1
GAGCATACGAGCACGGCAGGATATCCCTACATGTGTACACATGGGCTTGCAATGGTTGGACCTGATCTAATAAATTGGAAAGAAGCTGTATGTATGTAAAACTGTAATTGAACTGCACTTGCTTCTTTGTCCGCCATCACAGAAATGCCTGCAGGGTCCCTGCGCTGCTTATGCGCAAACCCTTGTTTGAGGCGTTTGTTTCATTATCACGTTCAAAAGTACGCTTTTCGACGTTTTAGGGTATCCTTCCTGGAGCAAGATATGATTCGTGTGAGGATTGCGCGGGGCTGGTTTGTTCCCTCCCCACTGTTTACAGCCTTTGGGTTAGAAGCACTTCTTTTTTTGTGCACAGGAAAGGTTTGCGAGCCTGAACATCAAGGGGCACTTAACGAATATCACCCAACTGCAGTGTCTGCATGGCAGCATAGCTGCTCTGTATGGAGGCAGCATTGCTGCATGTGGACAAGGTGGAGCTTTGGCAGGACCACTGGCTGCGGATACAGGGCAAGCTCATGCCACGTCTCAAACAAGAGGCAGCGTACAAGACGCCGTTGCAAAGCATTGCTTGGACCAGTATATTACCACTGCCATCTGCAGGGCGGGCTGCTAGTGCCAGGCCTTCCACTGTACACATATGTGGTTGGCACCGGGGTCGCTGCTGGACCACCTTATGGTGTCTGCTAGTTGCTCGAGAAGCTGTGCAACAAATGGGAGCACAGGGAGAGAGGTACTAGACTCCACTCCTCTCTTCAACTTCCATACAATGCAGGAATTGGCAGTTTCAATGCAGGTCGTGTGATGATGAATGATGTACACTTGTCCTGCAATTCACAACCGCAGCTGGCAAAACATGTGGACGAGCTTTGCCACAGGCATACCCTAAATCAGCAGTTGAGGTCAGGTGCAGCCAGAAAAGGACCACAAGCTACGCTTGCTTACGATATTCATGATGTAACAAGATCTTTTGAATATATGATAGTCCAGAATGAGCTTTGTCGCATGAGGTATAGTGCGATGTAAGAATATTTTGAGCACTTCAAACATTGTTCAAGCAAGCGGGCACCTGTCATGCAAAGCTGATGAAGATCCAGCTGGCACGCTGCAGCCCCAAGAATTATTATTGCAGATATGATTTATTTGCAACCATGAATGTTGGAAGCCAGAAATCAAAAAAGAGCAAAGGAGATATGGTTCTTGAACAAACCAATAGTCGTAATATTGGGACACACAGGTGGGCAAAGAAAAATCGGGGATCACAGCAGCAGAAAAGTAATGCACGGCTCAATCCTCAACACTGCCTCCTCCATCACTCGATTGGAGCCAATCAAAGTCAGGAGTTCCTCTGCCAACACCGGCTCCTGTTCACTATTAATGAAAAAAAATTTCGGTACTTAATCAGCAACAAAGACGCAGGGAGCTCACCATTCCAACAATGTGGTTGCATGCAACAAATATCCACTAATCCCTACTCCTCCGACACACAGGCCGGATTTTCAAACCATCAAACCCCTGCAAGACGCTTCATACCTCCAGGGCAGCTTAGCAGCCAGCTGTATAGTGGTAGCAAGCCCATCAGCAGCAGCACTAAGTCCAGCACATGAGTGTGGAAACTGAGCACGGGGTCCCATTCGTACGTTGCTTGGGAGTACAAGGTGCACAACCCTCCCTCGGGCCTTGGCCGCCGCTTGCAGAAGGGCAGCTGCGCCTGCAGCCACAGGGGTGGCCGCGGACGTCCCGGACATAGGCACGTATCTCGAGAAACGGGCTGTTGTGAAGAGGTCCACGCCCGGGGCAAGCAAGTCCACCGACTTCGATCCAATATTGGCGGATGTTGCCAGCCATCCACCCTGCGCGGACGCTGTCACCGAGATGATATTGTTCAAATCGTAACTAGCAGGATATACTGGACCCCAGTCAATATCCCTATTGTTGT
>c10093_g2
GGGCAAGCAAGTCCACCGACTTCCTACAAGAGGAACATACAGGAGGTCGTGGTTGGTATGCAGGGCAAGGGAGGCGAGCATGGATCCTGGATCGCCCGTCATGATGGCTTTGGCCTTGGGGGCTGGGAGAGCATGTCGGAGAGACGCTTACAAGCAAGACCAAGCCAACAAGTTTTTATACTGATTAGTTCAATCAGGAGTGGTGGATATGATGGATCACGTATGCAAAGGAGGGATCCTGGCGTGCAACAATCTCAAGAACAGATTGAGCAGCGCCCCTTCCTCCCAATTGGGGGCCATCTATGACCCCTTGCACTTGCTCTCCTGTCATGAATGTCGGCTGTACACCACAGCTGCCTTCCCACCATGCCTTTCTGGCTTCGCCCACCCTGTTTGCTTGGTGGCAGTCTTTGGAAACGCAAGGTTTGGCGGCCAACAACGGTTGTGGTGCACATGCTACATTGCCACCCAACGTTGTTTTAACATGTCTTTATTGCCCTGAGGAAGGTTCCATGCCAACATGTCTTAGTAACACATACCGGAAATTTACACCTTCTGACATTGTGACTCAAAAGCTCATGCTCACTGTATGAACCTTTGATCATTTTCCAAATCATGAGCATTCGGGTGGGAAAGAAACTCATGTTTGGGCGCGACAGAGAGGACACTCACGATCCAATATTGGCGGATGTTGCCAGCCATCCACCCTGCGCGGACGCTGTCACCGAGATGATATTGTTCAAATCGTAACTAGCAGGATATACTGGACCCCAGTCAATATCCCTATTGTTGT
>c100939_g1
ACGGGACGGGACCTGGGGTGCGGGGTAGGGTGGGAGCCTCCCGGCAGCAGCAGGAGCTGATGCAGCAACTGGTGCGGACCACCCTGGACCATTCGTACGCCTCCCGGGTGCAGCAGCTGCAGAGCAGGTTGGAGATGCTGGAGGGGATGCTGAGGGCAGCTGGGCTGGAGGTGCCACAGGGAGCACAGCATGCCCAGCAGGGCATGGATTTGGTGTGAGCGGGCTGGGTAAAACCTGTGGCAGCGTGATGCGGGGACGCTGGGCGCGTGCGGAGTGGAGAATTTTCTTACACTCCTCTGGCTCTGGGCAGGGCTGTGAGCACTAAGGCGCTCGGCCACAAGGCGTGGCTCGTGCTGTACAAATGACTGCTGCTGCACAGAGTTTCTTTTGTTCTTACTGTTTGTTTTGATGTATTTCTCTTTCTTCCGGTATGGCAAGGATTAGATGTATCGTTCCTGGGTTCGCTCCTGCCACCCAGTTGGATCAGCCGCCACTGTTGCGTTGAAGTTCAATCAAGGATGAGATTGATGCAAGGAAGAATGCATCCTTCATCACAACCAGGAATAATGATGCTGTCCCGAG
>c10094_g1
AAGACAGGCCCCGCCGCACCAAGAGACTGGGGATGTGCATCATGTCTCAAGCAGCCCTGCCGCCTGACCCCACTGCCCTGCCCCTACCTAGACCCTCCTGGCCCCCTCCTCCTCCAGCTACCTGCACCCTGCCACCCATGCGCCGCTCCCGCCTCAGCCGCCACACGCACCACTGTTGCAGAGCGGGGAAAGCGTCGGGGCCGGACGCGACCAAAGCCGACACCTCCACTCCCAATGACGGCCAAGGCCCCGCCGCACCACCGGCTCTGCCGGGTGCACCACCACCCCTGGCAAGTGCCGCTGGGGAGGGGGGCAGGGGGACGCCAGCGCAGGTCCCTGATGCCGCCATGCTGAGCATGCTGAGGCGGGAGGTGCTGCTCACCCGCGCCAAGCTCCACTTTCTGGAGTACCAGCAGCTCAGCGCGGAGCGCATGCTGAGGTCCCTCAAAGCGCAGCTCCGCCAGGGCGAGCCCGAGTTTGACCGTCTGAAGCGGGAGGTGGAGGAGGTGAAGAACCACCAGCGGGGGCTGGAGGGGACGTACCGCACCTCGGCAGAAATGGAGCGGCACCGCGCGCAGCTGGCGGATGCCGCAATAGAGGAGCAGATCGAGGTGCAGACGGCGTTCAGGGAGCAGGGGCAGCGGCTGCAGCGCATCTATGACCACCGGCGCGAGACGGAGGTGCTGATGGCCCGGCGGGAGCAGGAGATGAAGCAGCTAGGAAGCTGGAAGGCCACCGTGCAGCAGATCATCAACCAGCTGGAGGAGGCGCTGACGCTGGCAGAGCCGCTGCAGCAGCAAGTGACAGAGGAGGCGGACGTGGAAGCGCAGGCGGCCGACTCGAACGCCGCGCGAGCTTTGATGCAGGCCGTGCAAAGCGTGACACAGCAGGACTCCCAGCTCTCCCGCCTGCGCCAGCACTTCCACCAGGACATCATGCGCCAGCTGTACACCGACGACAACGACCGCGCCTTCTTCGACACCATCAACAAGCAGCTGCGCGAGATTGAGAAGCGGATGGAGGAGGGGAGGGCGGCGCTGCAGCACGTGGAGAGCTTTGTGATCAATGTTGCCTGTGACGACCCCGGTGCCGCCGTTGGGGCACAGCTGCTGCTTCCCCTCCTGCAAGAGCGGCTGGATGCCAAGGCGCTGGAGTACGCGGCGCAGCGTGCTGAGCAGGCGCAGCAGGAGGTCATCCGCATGGAGGCGGAGCATGCGGAGCGTGAGAAGCAGGAGAAGGAGAAGAAGGCCAAGCAGAAGCAGAAGGCTAAGGAGAAGCTCCGCAGCGAGAAGGAGAGGGAGCGTGCTGAGCGCGAGGCGCGGCTGAAGGCGGAGCGTGAGAAGCAGGAGAAGGAGAAGAAGGCCAAGCAGAAGCAGAAGGCTAAGGAGAAGCTCCGCAGCGAGAAGGAGAGGGAGCGTGCTGAGCGCGAGGCGCGGCTGAAG
>c100944_g1
GCTGGTACCCTCCTCCTTCCCATCCTTGCTCGCGCCGCTGACCGTGTGTGCTGCTCCTGCATCAGGCTGTCCCCCGCGCCCTGGTGGGCCCTTCAGCTGGGCAGCAGCACGGGCGCCAGCTGGCTCCTGCGCGTCGACGGCGCAGCGCTCACAGCGCAGCCCCTGCGCCGGCGGGTGGGGTACCTGAACACGCTGGAGGACCTGCTCACGCACCTGGGGCACAGCATTAAGCCCTACCTCCCCGAGCTGTGCACCCTGGTGCTGTGCCTTCTGGAGGGCGCTGCGCAGCAGGCACAGCAGCACGTGCCTGCAAAGGGTAGAGAGGTGCAGGGGCAAGAGGCTGAGGCAGAAGGGGAGGGGGAGGGACAGTATGAGGCTCAGGGAAGGAGGGAGGTCCGAAGTAGAAGCATACGCCTGCTGGCAGCCGTACTGGAGCGGTTCCCTGATGCCTGCGACTACTCCTTCCTGTGGCAGCGCCTCCTGACGGCGGCGGAGCCCTTCATGGGGAGGATCCCTGCTGAGGCCTCCTCCAGCCGAGCCCCCGCCCTCATGGATTTGTGCGCCAGCCTGGCAGCCTCGCCGGCGCTGGTCCCCCTCCTGGCAGATGCCCAGACCCAGCCGCCGGGGAGCACTCCGGAGGTGGAGGGAGGGGAGGAATGTGAAGGTTCTGGAGGCGGAGGGGAAGCATCCCTGGTGCCCTGCACTGAGGCATGGGCGGCTGAGGGGCACCTGGGGAGCAGGCTGCTGGGGGAGTGCATCGCCGCGCTGTCGGGAGGGAGCTGCGCGGAACCTGCCCGGACGACTATGCTGGGCGCGCTGGAGTCCATCCTGGACCTCCCCGGACCCCTTGGGCCGCAAGTTCTGGGGCCGCACTCGGGGCTCCTGCTGCGGGGTCTGCAGGCGATCGTGGTGGCAG
>c10095_g1
CGGGGAGGAAAGGGGGGAACACAGCCCTTGGTAACGTTTGTGGAGGGGCGGTGATCAAAAGGTGGCTTTGGGCCCTCTCACGGTATGCCTGCCGGGACCAGGAGGGGCCGGGGAGTTTGGAATCTTCTGAATTCTCATAGAATCCTTATTCCCAAGGTCGATCTTTTGGATGCTCATTGAGGAAATCCTTTCCATCTCTCAAGGTCAGGAACTTGGACTCTCCAGTGTCCCTGATGGGTGTACGCACAAGGTACCACACATATTGGAAGCGCTGGCAGTCGTACTGCCCATGCAAAATTCGTACCGCTCAAAGGTGCATGGGACGTCGGTGGTGCACCTCGTTCTGCGCAGCAATCTGTGTAGGAGCGCACGTGCACCAGGCCGCTGCTCTCAACAAGGTAGCATTCGGAATAAGACACGAGTGCGAGTGCCAACTACAGCCCCCCCCCCCCCCACTTTGCACTCGACAAGCTTGGAGACAGGAACCAAAGTAGTATGATGCAAACGCATGGTAAAAGTAAAATTTTCTGAGTGCTTTTGTGGCCCCAGCCATCCCAAGCCTACTGAGGATGTGGTGGCAAACAACCCCTAGGACGGGCGCTTTGCCTGCCTCCAGCACTAGCCCTGATGCCCTACATAGAGGCGGGCCAGCGAGCCGCCGCCCATTAGTGTCTCCAGCCCGCGCCGCTGGCATCAAGCTTGAGCAGGTGCCGCTCGTCCTCGAGAGGGTATCTCCCCCCCCCCTACATCGGGTCGCCCCTCAGCAAAGCCTGGGGGCTACCACATCGACGTGAGGGGGACAGCTGACGTGGCAGGGGCCGGCACAGGCGCCTGCCTCCCCCCCCATCATGCTTCCCCAATCCGCCCTCCCGCCTCATGCCAAAGGCTGCAGCCACTGGGGGAACCTTGCGTACAGGCGCTGCCCCACCGCGACGGCATCCGTGCAGGTGTCGATGGTGTAGTTGTTGATGCTGCTGAAGAAAAACTCCCCCCGCGGCTCCGCGTTCCCCGCCGGCAGCCCCCTCCTCTGCTTAATCTCAAAGTCCTCCCGGCTCCGCACCAGGTAGTGGTGGAGCACGGCGCGGTCAAAGACGGCGGGGCTGGAGAAGGGGCCGTCCACGCGCCTATAGGCGGTGTTCACTGCGAAGGAGCCGTTGATGTAGTCAAAGTGATGGATCTCGCGCGCCTTGGCCTTGCGGGTGTTCACAAACGACTTGACGTGCGTGTTCTGGACGTCGTCCGGAGTGGAGCAGGCGGTGTAGCTCTGCAGCGTGCCGTTGGGGGGGCGCGCCACGTGGCCGCTGCTGCCAAACATGCGCCAGTTCACAGCCAGGCCCCCAAAGCCCTCGTAGTCGCGCAGCAGTGTGTCGATGGTTTCAGAGCTGTTCCTCAGCATGAGGAACTCGTCCACGTCGATGAACCCAGCAAAAGTGTTGCCGTTGGAACGTGCTTTCTCCAAACACCTCTCATACATAGCAATCATTTGTTTGGGAATGAGAGTTGGGTCCTTGGGCTTGAGAGTTTCCAGCAACAATTCATAATCGACAAGTCCAGCATCGATAAAATCTTGCAAAATAGCCCGCATGTGTGGATTGCTGTTATCGTCGTGAACGTAGAAACGTTTCACGCCGATTGAGTAGTGGTGAAGCAACCACTCCACAATATTTAAATGTTCGTCCTTGGCCAAGACACATAGCGCAGTGTAGCTGGTGGGGTCTCCCTTCACAACAGTTCGCGTTTGGAAAGTCAAGTTATGGCTAGAAGTATAATAAGCAATCAAAATACAACTGCCCAGAAGCAGTTGCAGTCCCAGCGTCAGCCGAGGCCTCTTTCTTTCAAATTTCAATCGCATCTTCTGGATTTTTTCACATGTTCATTTCTCAAAAACGCGATGGGAAAGAATGGCGGCACTAGATTTCATCGCTGAATTGCAGACTTCTGTCGAGCGTCAGTAACTTTTCTCGATATGCCCATGCCCGCCCGGAGTCGGGCACCTCACTGAGATGAGTCATACGGTATCAGATGCCGTTCGTACATGAGGAATTCGA
>c10096_g1
ATTTCTCAAGCATGCAGGCTTTGGATGAAAATGTTTACTCTACCTCGTACAAACACAGCTCTTGAAGTACCGTGCGAGCATCGAAGATCTCCGTTACTGAAAATTGATAAGTTGATACTTGCTTAGAGCCCTTGCGCTGTCAGGAGCAAGTCTATACATCGCCCAGGAAAATTTTTGTTGAGCTTTGAGATGAGCATTGCCTTTGTAGAGCTCGTTTTTGCTCATATTTCAGTCTGAGTGGAGCTATGTCTGGTAGAGCTTTGTCGCACAGGCGATCAAAGCACTCTTCGGTGCTATGAAACGAAATAGGAAAACTTTCCAACTTTTCCGAGATATCAAACGGCAAACAAGACGTACTCAAAGATATGTCTCATTCTGTGTTGGCGCGATCGCGGCCATCTCACTTCTCCTGACAATTCAGTATCGGACTTTGTCCCAGGAAGCGAATGCTGCTTCTAAGGTTGATACTTTCAGCCAGCCTTCAGCCAGAAGCCTGTCTGAGGAGTTCCAAGACCCTGAAGATGCACCTCAAGTGGCTTTGATGTTCTTGTCACGTGGTGTTTTGCCACTCGAGAGGATGTGGTTCGAATTTTTCAGAACTGCTGCAGAGGTCTGTGCCTCCTATGCTTTTGCTGCAGTGTTCGTTGAATGTATTTCTGCCAGGTGTGAAACGCTGTTTCCGTGTGTGAAAAGGTCTGCTGACATGCAGATCGAACCAGTACGTTGGAATGTACCTGAGGCAAAACCTGCAGCAGAGCCAAAAGAGCAACTCATCACCCACAAACGGTCTTTGCGCTGCACAGAAGCAAGCAGGAAGCCAGCCTTATCCTCAGCACAAAGGTCTGCTGACGATGGAAGCAGCAGTGCATTTAGTGCCGATGCGCAGCGCGACGGTCTTTTTCATCCAAGTCGGCAAAAACTGCAAGATGTGCAATCAGGATTGGAGGTCTCGTTGCCTAAAAAGCGTCGACTGCATGGGGGAGCTTTGGAGCTATTTTCAATGCAGGGCGAAGTGCACAGGTCCCTCCCAAAGCAGCAAGCACAGGTGTTAGCCTCTGCTGGCGATCCTGCCTCGGCATCCAGCGGAGCAGTGTTGCCTCAAGCCACTACTGCTGCCATGGACAAGCCTATGAGCGCCTCCCAGAGCAGTTCTCGCCCTGCAGATCTCCTGCTGGGGTCCAGCTTTGTTGCCACTGCGGGGTCTGACGGCAGTCGGATCAGTCACGACGACAGCGTGCGCAGCAGATTATCGCCCCTCAACCCGGGGGGTGTCATCGCTCGCCAGCAGCTGTTCAGCGTGTACGTCCATACAGCCCCGGGGTTTGAGTTCAGACCATCTTCCATCTTTTCAGGCTACCAGATCCCGGACCGGGTGCAGGTCAGATGGGGCCAGTACACGGCGGCCGAGGCGGAGCGACGGCTGATCATGGCGGCCCTGAAGAACCCCCGCAACCAGCGCCTGGTCCTGCTTTCGGAGAGCTGCGCGCCGCTGTACCCCCCGCAGCTCATTTACACGCAGCTGCTGGTCGAGCCCAGAAGTAGGGTGAATGTCTGTAGTCAGCCCGAGCTGCTGGACGAGAGGTGGAACCCGGCCATGTACCGCCCGGGGCTCCTCAAGCCCTTCCACTGGCGAAAATCCTCCCAGTGGAAGTCGCTGACCCGGGAGCACGCCGAGTTGGTTGCAGAGGACACAACAATCTGGCCAGTGTTCCGCCGTGAGTGCTACACCTACTTCTTGAGCGACAATGTGGAGATGCCGCCCCACCTGGTGCCACTCAACAAGACATCCCCCATCCCTAAGCGCAACTGTGTGTCGGACGAGCACTACGTCCCCACGCTGCTGGCGGTGCACAGCAGGGACGACGAGACTGCATGTGTGCCGGGGTCCCCCACACATACGGAATGGGTCGAGGGCGGGTGGAGCCCAAAGGTGCACAACCGCAGGAAGATCAGCCGCCCGTTCCTTGCCCAGCTACGGCAGCAGGGGCGGGGGCCGGGCGAGTGCGACGTGGAGGCGGCGGTGGAGAGCACGTACGGGCTGTTCCGCAGGAAGGGCCAGGCCACGACCCTGTCGGGCGGGGTGTCTGAGTTCCGGCCCCTGGAGGACCACTGCCTCCTTTTTGCCAGGAAGTTCTCGCCAGACACCGCCCCCTGGCTGGTGGTGCTTGGCAGGGATTGCGTAGAGGGGACCGCCATCTCTGCCGAGTGCCTGCCGCAATAGGGGGTACCGCCTGGCCCGCAAGGAAGCTGGCGTTGCAGGGGAATGGGCTGAGGGAGGAGTGCACGCCGGTGCGACTCCACCTGCGGACCTGCCCTCACCCCAAGCGAACCCCACCATGCACTTGAACCTCAGCCCCGAGCGCACCGCTGCAATCAGCCTTGGATGGGCTCAGAGCGCTGGGGCTGAGCCCGACAGTGCGGTGGCCAGGTGCCTCCTTTTGTTGCCCCTTTGCAAATCCAGGTGCACCCACTGGTGCAGGGTGCACCAGGCCAGGTGCTGGATGCCGGCAGGTGGCGGTGCCGTTGCTGACACGTGAAGCAGCACAACAAGCGGCACGGCACGGTCTGCATGCTGGTGAACACGTGAGGCGAGCAGGTATCAGGACTGTTGAATTTTCCATTTTCAAGAACGCCACATCTCGTTCCGCCCTGGCTTTTCAAAGGCCTGTGGGCACGTGGCCAACAGCCATCATGTGTTGCTGGGTCCCAATGGCTTGGTTGGCCTGGTGCAGCGAGTAACTCTTATGAAAGGCAGCAATGCCCTTCCTTTCCACATGTCACCAGGCAGGACAGAGCAGGCAGTACGGGCAACTTGTAGCAGCATCCGAGCCTTTGGTGGCTGCCCTCTTTATCACAGCGTGCAGGTGCCACATGCTGCACTCCGTGCCCTGTTTCTTCCCAATCACGTCACTCCCATGATCAAACCTGCGCAATTCTTTTGTGGCCTTCATTTGGCTTGCTGTGGTACGCTCGTAGTGTCTTTTCTGCTTGCATCTGATCCTGCTGACTAAGAACATTTGCAGTAACTAATGAACTGAAAGTTACCTTACTTCTCAACATGTATGAACGCTGTTAGTCTGGCTTAGTGGCGGCTTCCTGACAGCCTGTCTGCATTTGCTATTCATGTTTCGACCTGGTTGTGCACTTGCATTTGTTCGTTTCTAAAAGTCCGAAGTAAGTTCTAAGATGACGCTTTGTTTGTTTGTGAGCGTCTCCGGGTCGGTCGCATGCTACCTATCTTGGAAGCCGTGGATCCTGTGTCTAGCAGTGCAACCTTCGATGTTCTGAGCTGCAAATTTTTATCAATTCTTTTTCGACAAATGATGTCTGGGGAAATTTAT
>c10097_g1
CGGTACCGCCCCTGGGGCAAGGGTGAGGTAATCCTCCCGCCCCCAGCCCCTCACCCTTCTGCCTTCCTACATGGAGATCCGACCCGCCACAGCCGCCCTGTGGTCCACCAGCATGCACCTGCTCACCACCACATCAATGCCCGCCTCCGCCAGCGCCGACTCAACCTCGGAGTTGCTGCGGGCGCCTGAACACATCCAGCACGTCCACGGGTCCCTCCACCTGCTTCAAGTCTCTCACCACCGCCCTCCCCAGGATGTGGGTCACCTCTGGGTAGTACACGGGAACGGGAATGATCTCGATGCCGGCTGAATGGAGATACTCAGGGACGTAGTAAGCAGGTTGGCTAGCCTGAGACTCCGTCTTGATCCCCAGCACGGCCACCCGCTGGGCAGAGCCAGCCACCTCGCGAGCGTCTTTGGCGTCGTGGATGATGCGGCCCCGGGAGCTCATGGTGTGAGCAGAGAGAGTTTCGGAAGCCGATCTCAGGTATTGAAACCGTCTATTTTCCCTAAAATTCGATATTGGATATTGTTCAACTCCCCAGCGTGCATGAAAAGCCGTCCTCAAAATTGCACGACATGAGATCATGTGGAGGTCTCACTTATGCGCAACTGGACCTGGCTGACATAGTTTTTCAGCGTATATTACAGTATAAATATTACTACCGCCGTGTATGCGATGGAGCAAATCGATCCTTGAATTAGGGCGGTTCGAGGGCCATTGGCATGCCAGCCCCAGGGTGAGCATGACTAATGGTTGAGCGCCAACGTGGCGTGCAGCATCATTTGCATGCACTAGAGCCGCTATATATCCG
>c10098_g1
GCAATCTCACGCAGCTTATGAAGGCGCGTCTGGGGAATGTTGGGAAAGTCGTGGTGCTCGGTGTGCAGCCCAACATTGTAGGCCAGCAGGTTGAGGGGTCCATAATAGGAATAGGTCTCCTGGCCGAACTGGTTTTGGACGGACGAATAAAGGGCGGATTGCATATACCAAAATGTAGCAGAACATGTAGGCCACTTTTGGAAAGAACCCACGAACCCATTTGCCTTCCAACTTTGTTGGCAGATCTACGTCATCCTCGTCCACACCCATGAAGGTGTGGTGATCGTGATGGTACTCTCTGAACTTCGTGGCAACTGGTACACCAACTGGTATGTTGGTGAGCAGCATCAGTAATTTGTTGTGAAACGGCTTTTTGAACGCCAAGAAGTGGCCAATTTCATGCATAGCTAAGAAGATATTCTTATTTAGCGTGCCACTTATCGCCCAAGATGCTACAATAAGCCAGCCCCAAGACCAGTTTTGCACATAATATGCCATGATAAGTTGTATCGAAGCCACTAGAGCAACCTGCCGAGCAGTTGCGTGATCGTATCCATAAAGTTGACGGATTTGAGAACCATACTTGGCCAGCAGTTCGCGCCTCCTCATTGCATGAGGTTCGCCAGAAGACAGCCATTGGAAGTCTTTTCTTATATGGACCATAACACCTTCGTCAAGATGAGAACCGCTGTTATTTAGTGGCTTTAGACTAAGGAGGGCACCAACGCACAATTACGGCCGTCGCATTAGCAAGGGTTGTTGGCAGGAATTGCAACGACTTGATGAGTGTGCATCCACTTGGAAAGAGACTGAAAGAAAAAAATTACCAGCACCTGACCGATGATTTGGTAAGTGGATAAGTTAATTCACATGACTGACATGC
>c10099_g1
GCTGGCCGCTGCTGGCTGGTTTTCCTTGCAGCCATGCTAAGTCAGTGCAGTAGCCAGTGCTCACGCACGTGTCTGTTGCAGCAATGCGCAGTGGCACGGCCCTGCCGCCTGCCTCCACGTTGAATCGTGCCACCGGCTGCCGCCGCTGCTGCTGCTGCAGGTGGACGGCTACTTCTACGGCAGGGGGGTCAGCGACAACAAGGGCCCCATCCTGGCGTTTGTGTACGCGGTGAAGGAGCTGCTGGAGGACTGCAAGCAGCCGGGGGGGGGGTGCCTGCCCGTCAACGTGGTGTTCTGCTTCGAGGGTGAGGAGGAGAACGGCAGCATCGGGTTCCGGGAGGCGGTGCGCTCCAACCTGAGCTGGTTTGCAGGCACGCAGCTGGTGGTGATCAGCAACACGCTGTGGGTGGGGGAGACCAAGCCCTGCATCACGTACGGCATGCGCGGCATGATGGCCATCTCGGTGGAGGTCAAGGGGCCGCGGCGGGATCTCCACAGCGGGAACGAGGGGGGCGTGTTCTGCGAGCCGCTCATCGACCTGAGCAAGGTGCTGGCCTCGCTGGTGGACTCACGGTCCAACATACAGGTCCCCGGGTTCTACTCGGACGTCCGCCCCAACATGCTGCAGTGCGCGCTGCAGCGGCTGCAGGGGTGCCACGAATTCTCCCTGGATGGGTACCAGGACACCCTGGGCGTGCCTCAGCTGACCACCGGCCAGTCTGAGACCGACCTGCTGAACAACCGGTGGTGCCTGCCCACCATCTCCGTGGTGGACGTCCGGGTGGGGAGCACCGAGGACGGGCAGGAGCACTACCGCTTTGGACCCACACGGTTCTCCGTCATCCCGCGCGCGGCTGTGGGGAAGGTGTCGGTGCGGTTTGTTCCCGACCAAGACCCTGCCCACCTGGTAGAGTGCCTCAGGGCGCACATGGAGCACGAGTTTGCAAAGCTGAGGTCGGGGAACGAGCTGACGGTGAAGGTCCACTCCACCGGCGACTGGTGGGAGGCGGACCCCAACAGCCAGCTGATGAAGCTGGCGGAGAAGGTGGTGCAGCAGGAGTGGGGGGTGGCGCCGCTGCTGGTCAGGGAAGGCGGCACCATGCCCGTTGCGTCTGCGTTGGAGAAGCTGCTGGAGGCGCCCGCCCTTCTGCTGCCCATGGGGCAGTCCTCCGACAACTGCCACCTGGCCAACGAGCGCATGCGGCGTGTCAACCTCATTCACGGCAAGAACGTGGTGAAGCACCTTCTGCAAGAAGTCGGGAGCAGCTGCGGGTGCAGCGGGAGGTCAGAGTAGGGCAGGGCCTTCCAGGGGCTGCGCACTGCTGAGGGTGTCCTTGGCATGGAACGTGGCAGCGCCTGAGTGCACATGCCAGCAGCAGGGGATGGCGTGGCACAGCCCAGCAGAGCAGACATGTGGGGCGGGGCATCGCTGAAGGGGCTAGCGGTTTTAGCGTTGTGAGTGCAGGGCCCAGATAGGACGCAGGCAGGGCCAGGACATCGTGGTTGCATGGTATGTGGTCAGTATGGCGACAGCGTGCAGTTGCATCTGTTGTGGACGACATTTCAAATTGTATGTGCTGGATCATAGGTGAACAGCGCACACTCCACATGCATGCTTTCCACCTTCCGCTGGATGGCGACGGCTGTCACTGTGTGGTGGAGTTTTAAGCAAGCGATTGTGGAAGTTACTGGTTCGGTCGTGGATCCGTTGTGTTCGTGTCAGCACCAGGTTGCAAGTTGCGAATCCTGACTCTACTTTGCGCGCTTACTTGGATTAGTCAGTTGATTAGTCTCTTGCCTGAATTTGAATATATTACTTTTCACAATGTACGTACTCAAGAACTGCAAGGCTGCGCCACATGTGCAGCACACCACAATTGTTTCTCAAGTACAGTTGTCAAGCTATCGCAGAGAACTCGTCACCATGTCCAGCGGCATGACAGCCATGCTTTTCGCTGTGATGCTCGCAGTGCTGCAAGGAAGAGGCTCAGCGAAAGCTGCCGAACGTTTGACCCCACAGATATTTCTCCTAGAAAATTCAGACATATTTGCGGTGATGAACGCAGCCACGGCGAGGGTGCTTCCTGCGGGAGGATTGCTTGCGGATATCCTTGCCAAT
>c101_g1
CCTTCCCCTTTTTCTTTCTAGCCTGCAGAATCTTCATTCACCTCCCAGGTCACCGGCACCCCCCCCAGCCTCAGCATCTCCAGAATGTTGGTTCCCCCCAGCTCATAGGCCAGGGAGAACCCCAGCACGTCAAACTCGTGCAGCGGACGGCGGCTCTCCACGCCAAACAGTGGGCGGTCGTATTTGGCCAGCAGGCTGGTCATGTCGTCACCTGGGAAGTACGCCCTGTCGCAGAGCAGCCCCTCCTGCTTGTTCAGGATGCCGTACAGGATGATGTGGCCCAGGTTGGAGGCCCCCACCTCGTAAATCTCGGGGTAGGTCAGCGCGAAACGCACGCTGGCCGACTCCCAGGGCTTGTGCACCGCACCAAACTCGTTGCCCAGATATCTGGCTGGAGCCTGCAGCCTGAGCCACTCTGCCCTGGGGATGCCGTAGATGTCCCCCACCCCCGCCCTGAGGGCGCGTTCATGGGCGGCCTCCATGACAGCGCCGCTGCTGTCCATCCGGGAATCCTCCTCCACCACATCAGGAATCTCCAGGGAGTCCACCTCAGCCGCTGCTGCTATTTTAGAGTATGCCCGGCGGTGGGGAAGCCGGTGGCTCCTATGCAGATGCCTTGGCTGTGTTGGTCCGTGGGTGGCAGGTCCCAGGCGAGCCAAGCCGCGACTGCTGCAGTTCGACCAGGGCCGCACGTTCCTTTGCGGCAGCATTGCCGACATATGAGTCAAACTGAAATTAAAAACTTCTCCAAACGGCACACGGCAAGGAGTACGATATCCACGGCGCCCTGACTGTTGTATGCGTGGATGCAAAGGCACAATAAAAGCTCCAATATGCTCCTGTACCTTAGTCTTTGTATTCTAACAAAACATCTTGG
>c1010_g1
ATTCTCGATGAATGGGAGTCAGTGATCAGTTGATGGGAAAGGGATGAACCTTTGATTGAACACACGATAGAAACCCCAGCGTGATAATGGACATTGGTAAGATCTGCAGCAATGTAGGTTGTATCCCAGCCGTGAGAAAAAAATGAATGTCATTAAATACGATGATGCGGTACATGATGTTTGATATAAAGCGATGCTGTCAATACTCACCTCTTTTGTGTCAATATTGCATGATACTATTGTACATGATGAGTGTGTATCATGTTGCCTCTCTTGGTTTGAAAACGGTACAATACATATTCTATCGTATGTACAAGTAGGCATGTATCATATGAGTGCGAGTATATTTGCCCATTTTCTCATTAAATTTGAGGAAGATAATAGACAAATGGGTACATGTTTCAATTACAAAAACGTTGTAATGACACCACG
>c10100_g1
CCGCTGTTGAACCACTCAGCTACAGCTTTCTTGTAAGAATTAATACTAACTTTTAGTAGTAAGCATTAGCGCGCGATGCCGTGCGTATACCATAGCGGCACGTGTCACATTGCGCAAAACGGTTGAACGTTTGGTGTTATTCCAGATTTGTATACGTCATGAGTTATTTTTCCTGTTAAGGTCACTGTTGAACAGCGGTTTAGGACATATCCTCGCACGCCATAGCTTGACGATGTCATGTCGAGAACACCTGATTTCAGCAACAGGCTTTCCACTTTAAGATATACACTTCTGGCAGCTTGTGTCGTCATTGTAGTGGAGGGATTGCTTCTGCTATCAAATGACGTACGTTGCGCGATAGATCACGCTCGTGTCACGTTGTTCAAATGATCGCAAACTTGCCAATCGTGACTTCGCTGCTTGCAGCTGCGACAGGTACAACCCAAAAGTCATGCGCGGCCTGCGATACACAAGTTACAAATTTCAGAGCCTCGGGCGCCTCCTCAACGAGTGGAGATCGCGGAGGGCAGTGCAAGCCCTCCGCAGTATTCGCTTCCCCCAGCAGCCGTGCAGCTTCCAAAAGTGGCGCTCCTATTTCTATCTCGAGGCCCCATGCCGCTCGAACCGGTGTGGAGGGCGTTCCTCTCCTCAGCATCAGCAACCCTGCAACACGCACTGGTCACCAGCAAAGTGGTGGAGCACAGTTCCCTTGCTGCAGGGGAAGTGCCGGGTGACAAAGATGTCGTTTTGGACTCTCTTCATGAAAGCAACAGTAAACAAAGCCACAATGCAGGATCCTACTGGGGGACAATGTTCTCGGTGTACGTCCACCCTTCCCCCAACTATTCTCGCTCTGAAGACAGCCTGTTTGCACAGCGTGACGTAAGAGCCCCGGTGCAAGTCCTATGGGGTCAGCACTCTGTGGTCGAGGCCGAGCGGCTCCTGCTGCGGACCGCCCTGCTGGACCCCCTGAACCAGCGGTTTGTACTGCTGTCGGAGAGCTGCGTCCCGCTTCAACCCCCTGCTACCACCTACTGGACCCTTATGGCCAACCCCCTGAGCCGAGTGAATGCCTGCAGCAACAGCTCAGACCCAGGGGATGCCAAGAGAAGAATGGTGTCCAGGTGGCAACCTGCCATGTCAAGGGTGGGCGTCACCCGCAGGGAGTGGCGGAAGAGCAGCCAGTGGAAGGCGCTGGTACGCAAGCATGCAGAGGCTGTGGTGGGGGATGAGGTCGTGAACTCCGTGTTTGCGAGTGAGTGCTGGGCCGACCCCGTGCCCCCCATGCGCCGCTTCTGCGTCAGCGACGAGCACTTCATCCCCACTCTGCTGGCGGTGCTGGGGCTGGACGCGGAGACCGACTGCCAGGGAGGGGTCACCCACACCAGCTGGGCAGGGAACTATTTCCACCCCAAGACCTACGGCAAGCGCGAGGCCACGCCCGAGGTCCTCCATAGGATGAGGGGGGGGTCAGGATGTGGGGCACTAGACCAGGCGGCTCAGGCGGCAGTGCGTGGCCTGGTTTCTCGCATGGCCGCGTGGGCTGCCTCAGAAGAAGGAGTGGCTGCTGGGGGCAGGTCGCCGCACCGCAGGCCTGTCCTCCTCCATGCCTTGAGATATACAGCAGTGGAAGGAGGTGTGAAAGGGGAACGGCGGGCCAGGGGGAGGGCAGGTGCAGGGCAGGTACTGGCACGTCGTTTCCTGCATGGGGAAGTGCAGGCGCGAAGAACGTTGGTACAGCTGAACCGAGGAGAACGAGTGCTGGTTGGGGACCAGAATCAGCAGCAGCGGGTGGGCAATTTCAGCAGTAGCAGTGATAGAGAGGGTACTCCGCTTGGTAGCTCTTCAGCTGATGTGTCGCCACAGGCTGTGGCCTTTGCACTGGCATATGTGCAGAGGTCGAGTGCTGCAGATGATGCTGCGGCGTTGCCCACAAGTTGTCCATTGTTTGCAAGGAAGGTAGCGGCCAGCGCAGTGCAAGAGTGGGCAGCACTGCTGCGGCCTAGCTATCTGCTGCAGTGAGCACTGCTGGAAGTAATAACAGCTCAAACTCAAGTTTCACTGTTGTTGGTCGTTGCAAAAAGGTCATCATCAATCCAGACGCGATTCTGTGGTCTGGTGCGCTTTGTCCAGAAAATAGTTGTGGCAAGGTTGTGGCTTTTTGACTATATTCTTGCTCAGCAAACACTGATAATGTGAAAGCCTAAATTTTCGCGTAAATATTACCTCACAATTTCCATGCTTCATAGTTGTGCCCTCATTTCTCCTGGTTTTCCTCCATACAGCTCAAGCCGTGTTGAATCATTTGGGCCTGCTGTCTTGTTATTTGAAATTTGATGCATTGCTACCTCTGGTATGTCTCTGAATTTATTTAATGCTGTACAATACCGAATGTGTTTATCACTGCAAG
>c101003_g1
GGGGGGGGAGCGAGTGTGCGGGGGGGGTCATACTGTGTGCGCAGATCGACCAGGCCGACCACTGGACTGTTGCATTGACCCTGGAAGACCGCATGTCATGACAGCTCAGCAGCAAGGGCAAGCACGCATCACGCCACGGTCAGTGCATGGGGTTGAGCAGCATGGCAGCGGCGGCACGTGCGCATGCACGCCCCACCCCCCTCTCACCCGCTCCGCCACCTCCTCTCGGAACTCCTGCCCCTGGCCCAGCACCTTGCACAGCCCGTCCAGGGCCGCCTCCTGCAGCACCTCACCCTGCGCCTGCTGCTCCTTCTCAGCCGCGCCTCCCCCCCCCCCGACCTGGCACTGCTG
>c10101_g1
GGGGGGGGGGGGGGGGGAGGGGGAAGGTAGCGAGGGACAGCATGCGAAACGAAAACGTGCGAGGCGGAGAGCAAGAGGGGGCGCAACAGCAACTGCAGCCGTGTGAAGTATCTTTTCTTTGATTCAGATGGTCTCTGCAGCTGGATCAAGGCAGTACACAATCTGATCACATCTCTATAGTGATGCACAGTTTTGTACCTTGAGATAGAAATAGACCGAAGTCCAAGCATTCAACACAAGCGATCTCAGTTAACAGAGTTGTCAGCAAATGCTGTCTTGCATCAGGTCGGCAGGTTCAGCTGTATGTTAGGCATGTTGGTGAGTAATGTGGCAGATTGATCAATCCGGCTTCTGGTATGAGCACGGCGATTAAAATATCAAAGCATGTCCATTCCTCTTAACAGCAGAGCGCATTATTTAGTAATTATTCAGTGAAGCTCTGATGTTGCATGTTTCAATCAGACCACACCATTTGATGTGATATACCCAAGCTCATCCAGCATAACAATCGTGCAGTGTACAAAAACGAAAAGAAAAGCAGAGTGCAACTGCAGCAAATAAAAACTGAGTCAACGCAAGACGTGCGCTGCACCACCAGCCAGCTCTGAGAATCATAAGCACACAAGGGCAGTTTAATATTGGAACGAAAATCCAATTCCACACCCTGTGCCTGCGCGAACAGAATCATGTCCTTCTCTTAGACCTGTGCCAGTGAGCTGTTTGCTGATCACTTTGGGCAGCTCCACCCTGGCCGCGCCACTCCCCAGACGAAGCCAGGCAGCGAGTCCCATTGTGAAGCAGCTCTTTCACTGCACCAGGCGGAGGGCCACGGCTGGCATTCGCCAGGATATCTATTCTGGGGCCCTGCCCACCACCTTCCCATTTCCGCTTGTAAGGCAGTGCGCAATGCGCAGTGGGCAGGCCAGGCAGCTGTCCTCTTAGTCCCACGTCTATGCGCTGATGAGAGGCAGACAAGGTCTTGCATGAGACCCCCCTGCTCTCTCTAGTATCCACGCCCTGACCAGAAAAAAGAGGCGGGTCTCCGCTTCCAGCTTGAGAGGCAGAGCAACGGCTGCTTTCTATCTGGCGAGCCCCACGATCAGTGCCAAGGGGAACACCTTGGTTGCCTTCTATAATCCCCTCTAACACTTTGGTCTTCCAGGAGTGCGATTTGCCTTCCTTCTCAGTGCAGCAAAGCCCTTGAAGTGTGTGTCCTTGTATTTCTGCTCGCTGTTCAGGGAATAACGCCTTGCCAGGGCTTCGTACTTTGTCTAGTTGCTTTGATGTCCCTGCCACTCTGTTTGACTGACCAGCACTGTGACCCTGGCGATCCGTGTCGCTGTTCTGCATTGGCACAGCAGCACCCATCACTTTCTGCGATGAAGCAAGAGGCAAGGCTGATCCTGCACCCTGGGGAGAGCGCCTCTGCACAGGCTTGGATCTTGCTTTAACCAAGCTCTTGTCCCTCTTGCTTTGGTTAGCCAGAACTTCAATGGAATTGCTCTCCCATGTTTTCTGGAAGACCACAGTGTGTGCTGCCTGCTTCTGGCATGCAGCAACCGCAGCATGTCCCATTTGTTGCTGGGGCTGCATGCCGCCTGGGCTTTCTTCTTGTGGCTTAAGAACATCAGAATTTTCTCTGCTGCCAATCATACTGTCCTCATCACTCATTGAACTGTAACCTTCTGTTGCTGCTTGCTTATCCCATTCCCATTGTTGCAGCCTCTGAACCTCTTTTGAAATCCCAGCCTGTTGGCGTTGCCTTGCAAAATGACCGCTGCAAACCTTGTCTTTATCGCAATAGGCAGCCCACTGCTGTTCATCATCAGATAATCTACCTGGTACATGCAAACTGGCACCTTCTGTTGCTGCATTCCCAGGTACCGTTTTGGTGGCAGGCAAGCTTATGGCAACACCAGCCTCGATGCTGCTAAGCAGCGCTCTAGAATTGCTCTTACAACTGACGTCACCCAGCCTTTGAAAATGAGACAGGAACCACTGTGCCAGTGGATCTCTATCTATGCCTGCAGAAGGTGCTGCAGGCAAATCTGCCACTGCTGTTACATCCTGAGTCACAGGTACGAATCCATCCTTCCCTTGCCAGCCTGCTTCTTGGTTGTTCAAAATGTCCTCATTCCCGCTGACTACCAGCCCTGCTGCTCGATGCTGCGTCAGTGAATCTACATGTGCCAGATATGCACTTGCCAAATTTTGTTGTCGCTGCTTGGATTGAATAGCCCCTGATGACTGAGCTAATGCAGGGGGAACCACATTTGTGTACATCGGCTTTGCTAATCGAGGCTGCTGCGGTGAGGCCGCAGTGTCCATAGCTGCCTCTGACAAGGAATGTGCTTGGGCGCTGTTGGCTGTGCCAGTAGCTGTAGGTGTGGCATCTTTGCTACACCCATTCCCTCTGCTTCGTCTATTCCGCTGTTTATGTCGCGTTCCACTACGCTGCTTACTGCCAGTAAGGGTGCTTTCAGTGCCTGCCTTGGGAGCCCATCCACCATCTGATCCTTTAATATACCGCCATGCACTGCCGCCCATGCGGCCTCTCCATATACGAGAGCTGCGCTTGCTAATCCATTCCTGAACATGAGGTGTTTTGTTTGTTGCAGGAAAGTCAGCTTTTATTTCTGTTTGGCTTTCGCCAATAATCGTGGCAAGATACCAAACATTGCTGCCAGCCTTGAGCTCAAGCATTGGTCTGTTATCTTTTAAATACTCCTCCCATTCAAAAAGAGGGCAATTAAAGTGCTCCCCAAGTTGCGGTTTGGCAAGGTTTGTGGCTTGTTTGATGGTGAGGTAGTTGTCATCGTCAAGGACTGCATCCTGCAAGTACGCTTCCTCCGAAACCATGAGCTGCTGCCTAATAAAAATTTCCACCTTCAGCACAAATCGGTGTGCTTCATTCTTGCATAAACTATGCTACAGGTAGTGGTCGTCAGTTTTTCCAGGTAAGGTGAATTATTCTTTTATGTGCGAGAAGCTTGCCTGAAGAATGGCGTCTCAGCGTTGTATTCCAAAAAAATGTATGTACCGCCGGACAGGTTGCGGAGAAATCAAATAGCTGTGTCCTTATGTGAAAGCATTCTGCCTCAAACAAACAAGGTCCTTCGTATAAACTCTCTAAAATCAAAATTTCGGGGTTATAACCAATTAAAACAACTAAATTCCACTCGTTATTGAAACTGCTTAGAATCTTTGGAAAACAGGCCAGTCTAACGCCCGGAAAGGAGCACACAAGGTGGCACAATCAAGGATACAGACTTGGATATCGAACTCGCAAGAAAAAAATATATATAAATATGTGGAGCAAAACAAACCTTCAAAATGTTGCGCGTTACGACCCGAAGCTATTGCATTCGTTTTGACTGACAAGAACCGCGGGAAATATGTCCAATTTGAGCGCTGGGGCCCAGATTAACATGCAACACTTCGCCATGCAAACACTGCTCC
>c101015_g1
GCCTGATTTGCATTCAGGAGGTCAGGAGTTCGATCCTCCTAGGCTCCACCAATACTCAGCTTCGCTTCGCATTGGTGAAGCCTGGGGTTGTTTGTTGCGCTGATCGTCAAGTCGATCAGCGAGTGGCTCCACCATGGGGCGCTCTGGAGGAGGTCAGGACGCATCTGGCTGTCTGTCCCCGATCTTTTGCAGTGCATTGGGTCGGTAGCTCAGGTGGTTAGAGCGCACGCCTGAACTCCAGTCACCAGATCAT
>c10102_g1
CGGCATGCGTGTCCGTCTCTTCTCTTGCACAGCGTGTCTTGCACAGTGAGTCTTGCAAAGCATGTGCTGTGAAGTATGCTGAAAAGTGAGTCGCCATAGGTCACCCTGAAGGTCGTCCTGCTGACCCTGCTCAGCCTTAGCTATGACTTGCCGTGACACGCGCAACGGTGACATCTGACCCGCGGCATTCCCCCCAACTGCTGCTGCTGCTCCGACAGGGTCCCATGTCACCCTTGCTGCACGACACGTGCACTGCCCCCCTGTAAAAACATTCAAATCAACACAGTCAAGATTGCGGTGGTGGAAATATCTGCCCCGCCGCCGCTCCGTCTCCCTCCCACTCTGCAGGCGCTGGGTGGTGACACGGCGCTGACAGGCGCTGACGTGGCGTCAAGCAACTTCCAGCAGCTGAGCAACCCCCAGCACTGCGGCAAGCTGGCCGCTCTGGAGGGTCTGCTGCAGCTGTGGAAGGCGCAGCCAGGGGGTAATAAGGTGCTGCTGTTCAGCATGTCGGTGCGGCTGCTGCACATTGTGGAGAGCCTGGTGACGTACAGGGGGTACGACTATTTGATCTTGGAGGGGTCGACCACCATGCAGGAGCGCCAGTCCTTGGTGGATCAGTTCAACTCCCGCCCCTCCATCTTCCTCTTCCTCATCTCCACCACCGCGGGGGGAATGGGCCTCAACCTCACAGCCGCCAACAAGGTCATTATTTTGGACCCCAGCTGGAATCCCAGCCACGACCTCCAGGCCCAGGACCGGGCGTTTCGCATCGGGCAGAAGCGGGACGTGGATGTGTACCGTTTTGTGGCGTCAGGTACGATTGAGGAGCTGGTGTACAGCAGGCAGGTGTACAAGCAGCAGCAGGCCAACATGGCAGTGCAGGGCGCGGAGGAGCCTCGCATGTGGGCAGGTGAGCCGGG
>c101027_g1
AATGGCGCTGCGCAGCTGGCCAGGGAGCCGGCTGCGAGGTGGGTGGCGCAGCTGTGGCGGCAGCCGGGGCGCGCTCGGGGTGTAGGGTGGGTGTTCAGGGCGAGTGGATGGGTGGCGCAGCTGTGGCGGTGAGGGTATGTGTGGAGAGAGGGTCATGTGGAAGGCTCTTCGGGGGGTGTGTGGGGCCTTGTGTGCGTTTGGGATGTGCGTGATGAACCCCGTGTGGTTGAGTCTGGCTGCCAAACACCCCAGGTGCATGGCTCGAGGCATGGCGCGTCTGCCATTCTTGTGGTGAGGGAGAGCCGAGTAGCCAGCTGGAAGGCGTAGGTGGACAGTGGGAGAGGGGGGGGGTGGATACACATGCTACAATGCTGTGCCTGCTGGGCTGGGCTGTTCCTGCTGTGCTTCTCAGTGACCTCATATCACGCTGCGCGCGTTGATGGTGTGCGGGTATCAGAAAGAAAAGACCGGTTATCCCAGCACAATATGGCAATTTCCCGCCGTTTTGGGCCGGGAGGCATGCCGGCCGCAGCTTCATGGTCCACGCCGTGCTGTCACACATGTGACGGCGCGCCCCGGGG
>c10103_g1
GTTTGAAGTAGGGCAAGAGTTGAAGGGACATGTAGAGGGAGGGGCAGGGCGTTTTACAATATCTGTTGAGGGAGGTTGTTGAGACGAGCTGCAGCTGAGGGGTGCGAGTGAGTCTGGGGGCTATTTGCCTCAATGACGTCCATGGCGCACAGGATGTGGTAAACTATGATTGGCTTGGTATAGATGGTTCCTCGAGTTGCATGGCTAGTTGTGCACAAGTTAAGGAAGGGATGGGCAGCCACACGCGCACAGACTGTGCTGCGAACTATGGCGGTGGCAGAGGACGCCAACCATGGATGCAGCACATTACTAGCCGAGCTCAAAGCAACCGTGTGTGGCTGTACACCGCCTCAGTGGAGTCTAGCACTGGTTGGGTGGCTTACATTCCTGAAGTATGGCTCTGTGAGTTGAGAGTGTCGCTAAGGAAGCAGGGCAGGGGGGGTCATCAGTAGTATTGTGTAGTATCTTTGAGTATCATGTTTGAACTGCACTTTTTTCACTATGGCTACTTTTGTTGCACTGTACACCAAGTACATGATGTACGTACCATTCTTCGGGGACATGGCTGGAGGAGGAGGGCAGGGACCTATAGCTACAGCTCCCTCCATGTTTGATGGGCGCATCCTGCTGCAATGTGTTCGGTTAGAAACCTGGAGTTTTTGTGTGCAACCAGTAAATGTGATTAACTCAAGCAGCACTTGACGGAGTGTGCAGTGTGCTGGCAGTGACCTGTGGAACTTATGAGAATGCTGCATGACACTTATGGCAGTACCCAGCACACATGCACGTGAACATTTTTTTGTGGTCAATCTATGTAGAAATGTAGAAAAAGATCGCTCCTACCAAATACACTCTCACCCAGCCTACGAATCTAGTGCTTGGGGTGGGAGTGTCGAGCAGCACAAAATTGTCGCAGGCATCATCCGCACAGAGTCCTTCACATTCCTGCCAGTGCCGTCTTGATGGCTGAGGTACCACTGCACCGCCCCAGGCGTCAATGTGTGCTGCAAAAAATCAGAAACCGCCAGCAGGCCCTGCCCTGGCACCCCCATGACCACCCAACACCCCGCGACCTGCTCCACTCCCTAGACACACACCGGCAGCTGCGCACACCACCCTTATGCCCCGCCCTGTTAAATATATGACCACCTTGCAGCGGCACCCCTCCACTCGCCGACACTCTGCAGCACACCGCCTCCACCGCAGTCTCGTTCAGTAGGAGAACTCGGGCGAGAAGTAGGGGTCCACGCTGCGCCCCCAGTCCGTCTCATACAAGTGCAGCAGGCGGTCTGCCTGAGTGATGCCGCTGTCCGCGATTTCCTCCAGCTGCAGCAGGAACTTCTCTTCCTGTTTCCCCCGCCGCTCCAGCCCCCCCCTGGAGACCCCCAGCACCGTCTTGGCCAGGTCCTGCACTGTGCCCCCCCGGAAGGGGGTCCGCAGCCCCAGCCGGGGCACCTCGTCCCGAAGGTACTCCCTCTCCTCCTCCGTCCAGTCGGCTATGAGGTCCAGGGCCTGCTGCTGCGCCTCTGGGTCGTAGATGAGCCCCACCCACAGCGCGGGCAGCCCGCAGATGAGCCGCCACGGCCCGCCGTCTGCCCCCCGCATCTCCAGGAACCGCTTCAGCCGCACCTCTGGGAACACTGTGGTCAGATGGGTCTCCCAGTCGCTCAGCGTGGGCATCACGCCAGGCAGCGCTGGAAGCTTCCCCTCCATGAAGGTGCGGAAGGACTGCCCGCTGACGTCATGGTACACTCCGTTTCGGTACACAAAGTACATGGGCACGTCCAGCACGTAGTCCACATACCGCTCAAAACCAAAACCGGGCTCAAACACGAAAGGCAGCGTGCCGCACCTGTCAGGGTCGGTATCTGTCCACACCCGGCTCCGCCAACTCAGGTACCCCGTGGGCTTCCCCTCCTTGAACGGCGAGTTGGCAAAAAGGGCGGTGGCCACAGGCTGCAGCGCCAGCCCGATCCGGAACTTCTCCACCATGTCCTGCTCCGACTCGAAATCCAGGTTGACCTGCACGGTGCACGACCTGAACATCATGTCCCTCCCCAGATCCCCCCGCTTGGGCATGTAGTCCCGCATGATCTTGTACCTCTCCTTGGGCATGCGAGGCACATCCTCAAATCTCCACTTGGGATCAAACCCAGTCCCCAGAAAGGCGATGCCCATCTCCTCGCTGATGGTCTTCACCTGGTACAAGTGGCTGTTCACTTCAGCACATGTCTGATGGACTGTCTCTAAAGTAGCTCCGCTCAGCTCAAACTGGCCGCCTGGTTCCAGAGTCACACTCTGACCGTTCTGCAACAACCCGATAATGTTACCATTCTCAGAGATGTCCTTCCAGTTGAAACGCTCCTGAATCTTGGACAGCAGCTCGCGTATCTGCTCGTAGCTCAGACGCTTATTATCAGCAAGCGTGTATCCCAGCTTCTCGTGCTCCGTTCCAATCCTCCACTTGTCTCGTGTCTTGCAACCACTGGCAAGATAGCGAACCAGATCCTCTTTTGTGAGCGGCTGAGTTACTGGTTCGACGGCCACAGCTTTTACCGACGTCCGCGCATGCCGTGCTGCAAGGCTGGGTCTTGAAGTACTAAACAGTGGCTGATCTATAAGCTTGCTTTTAGCACTGAAACGATATCCACAAAACTGCATCTCGCCAGAGTGTGGCGGTGCTGTGCAAAATCGTGTCAGTCACCACGCCGGTAAGCGTAAGAAGATATTGTGTATACTGAAAATTTTTAAAATGAT
>c101045_g1
GGGAGGGGGGGAAGCGCGCTCGCAGCTGGCGGCGCCATGTCGGACACGGAGCAACCCTGACTTGCTGGCGCATCGCTACTGTCTTGGGGGGGTGCAGGGGAGGAGAGGAGCGGAGGGGGGGCAGGGGCACCCAGCTCCCCCTCCGAAGCCTGCTGGTGCTGCACGCTCAGCAACAGCTCTGGCAGGCGCGGCCGCTTCTGGGAAGGTTCCGCAATGGCAGCATGGGCGTCGAGCGGCTGGGCTGCAGGTGGGCAGGGGTCCGCGCACAAAGGGGGGCGGACATTCCATCTGGAGCGCCGCCTGGGGACATCGGCCCCAGACCCTGGCTGCGGCTTTGCGGGACTCGAGGGTCCTGGGGTGCTCGTGGTGCCCCCCTTGGGCCCTGCCTCCCCTCCCTGGCCTACAGGCACCGCCCCTGCCCCAGCTGGGGAGGCGGGAGTTGTGGGGGGCTGCTGCAGCGCCCTGCGGGGGTCCCTGGGGGGCACAAACTGCGCAAAGGGGGGTGCCGTGGTGGACTGCGCGGTGGTACCGCCTGCCGTATCGCCATTGGCTGCCTGTGCTGGCTGAGCGGGCAGGCCGTCAGCGCCTGGCCCCTCCCCCGAACGTGCCGTCGGCGCAGCCATTCCCACCCGCTGCC
>c101047_g1
GCAATGGAGCCGGGGACAGCAAGTGCCGGAACAGCAAAACTGCCAGCAATCAGAATAGGAGGAACGTCCTTATCTGGAGTGCTGGCATCGTCTAGATTGTGGTCGAGGAGAGATTCTTTCTCGGTTTCCATGTCTCCACGTGCATCGACAACACGGATAATGGGGCCGCGGGACATGTACTCCTTTTGGGAGAGAACGTCGCGTCCAACGAGATTAATGGATTCAGCGAGAAATGCGAGAGCACCGTCAACAGGTGCTTCGGGGGTT
>c10105_g2
AGTAGGCTGGAAATTACTCAGCATACGATCGATGCAACCGAAACCGCGGTTAGCCGCAAGTTCGCACTGCGGCATGGCGGGAATCAAGCCTCCGCATATTGAGTAATGCGCAAGACGGTGTCATACACGACCTTTACTGGGAACCTTGGGTAAATTGTCTAATTCATATTTCAAAATTCATATTTTTGGCAGATGAGCGACAATGACGAAATAACCCAATCTCTTCAACATGTTACGACAGCGCTTCCTGCCGTTCGCTAATCTCAGTGCAGTTGTGTTGTCGCCAGCATTAAATTTCATTAAGAATAAAGGTATTGCACAGCAAGCCTTGCAATCCACACCTCAGTGTAGCTCAACGCTACCATCGTTGAAGTTCAAGGCGCTCTTGGTTGACGCTGCTGGCACCCTGCTTCTACCTTCCGAGCCGGCAGCTCAGGTGTACTTGAGATATGCTGCTCCTGCTGGAGTGCAGCTGAGTGAATCCGAGGTTTTGCAACGCTTTCGAAAAGCATACAATACTCCCTGGGGCGTCTCCACAACTCGTTATGTGGGTGATGGACGGCCCTTTTGGCGACATATCGTTCAGGAGTCTCTGGGGTGCAGTAACGAGCAGGTTTTTGAGGAAATCTACAGCTACTATGCTCGGGGGGAGGCTTGGAAGCTCGCCCCGGGGGCGCTGGAATGCCTGCAGCGGATCAGAGCCAGAGGTGGGGGAGTAGTGTGCCCGTCCAGGCATGTATGCCGTGGTACATGTGCTGCAGAAAGATGGGGTGCATGGAGGGAGTGAGAGTGGGGCACACCTGTGCTGTGTTGCTTGTCCTGTCAGTCTGGGCTGCTCAGCACGAGTTGAGCACTGCAGGCTGTGCTGGGAGCAAGGCCGGCTGTCATTACCCCTCTTATTCCAGACTGGTCTTGCAAGGCCGGCTGTCATTACCCCTCTTATTCCAGACTGGTCTT
>c10106_g1
CCCAGCCCACTCCTTCCCCCCAAAACGGTTGCTGCCGCCCTGTTGCCAACAACAATGACCTTCCCATTCCATACTACAACAAGGGTTGTGTTGAATTTTAGGAGAAACATCCGACTCTCATTTTCCGAAAACATAGCCACGCCTCCGTCCTTGTCCAGGCATCGATGCCCTGCTGGCGCGCGCTGCGGATGCTGAGGGGCTGGCTGAGGTGGACCCCCTGGAGGCGCAGCGCAGGGAGCGCGACCCTCTATCCCAGCTCACCCTTGGCCCCTTCCTGCTGCAGTGGTTCCGGCAGCTGGCCGTCCAGCAGCCAGCAGTGCTGCAGGGCCTAGAGGCGCAGCTGACACCCACGCAAACGTCTGCTTTGAGGAAAGTGTTTGCGGGGGGGTGATGTGATCGATTGCAACGGCTGCAGGCGCTCCTTGTCCATTCTAAGGAACGGATGTGAATGACCGCAATGCCTACTGTTACTTCTGGACAACTGGGGTCCGTCTGAGTGCAATTCTGCCAGTCAAAGGGGTGGGCGAGTGCGGGAGTATATCAATCGCTTACATTCATCAGGTCTGCTTCCAAGCAATGTCAGGTGTGAAATGTGTGCAGCACACGAACGTTGGGACGGTAGTTTGTGCCTCTGCAAAGTATCGTTATGTCTGTCCAACTGTCACGTCATGGTGACGGTCAATTATTATCTTATCTTTCACCTTGTGAGGATCTTCCGTTCACCATCTGCCTCACTTGCCACGGACCCAGGACATGTTACAGTAGACCATAAACACGACCAGATCAACGCTCTGCCACTCAGCTTTACAATGGATGAGTGGTCAATAAAATCAAGGAATGGTGAAAGTGACAGCGAGGAAACACAGCGGGGGGGTGAAAATCACCCGCCTAACGTCAATTTCCAGGCTATTAGTAAGAGTCAATGTTCAACGTGGGGGAGCATACATCATCTCTCCCCACTTACATCCCATATCACCTACTTTCTGCATGGAATCTCGGTGTTGTCAAACATGCAGTTTACTGTACTGCAGCTGGGGCACACAGCCGTGGCACGTAATCGGTACATGTGTGCGCAAGGAGCAAGGCCGCATCACTGCTGCGCTAGGATACAATTGGAGAGTACAAAGAAGGGAAGCTGGCGACTGCTCTGCTGTCAAGTGCAGTTTGTCGTATGCGAGCAGAAGGGGAGTTTCAGAGGCCGCAGCATGCGGGCATGTGTGTGCATGTGCGCAGGAACAGAACTTCCCGCGCACAACGAAATGACCAAAAGACGGCAGTGTCAAAAAAGACGTCTCAAGAGGTGAGTGGGTGGTGAGGAATGCAAGGAAGCACCCGAAGGACACCGCTGCTGCTCACACGGCATCAGCCACCTTCCCCGTAGGCATCAACGACTGCACTGTGGTGGTCAGCCGTGCCACCTCCGCCCTCAGGGCAGCCATCTCCGAGTAGCTCTCCTTGCCATTGCCAAAGTCCTTGCCGGAAGTGGCAGGAGCAATGCCCACGTAGGCATGGCCACCGTAGTGGGATGCATCCGCACCCTCATCCTCCAGCTCCTCAGGCACACGCAGGATGCCAGCAAACTTCATGGCCATGAACATGATAAGGCACAGACCGCCCACCCAGCCGTAGATGGCAAACAGGTAGATAAACTGGGCTCCCAACAGCTTGCCGCCGCCACCATAAAAGGCCCCATAGCCAAAGCCCTCGCCGTACGTCTGTTCCACAAACTCCTGGGTGGCGAAGAAGGCCACTGCGATCACGCCCCAGGTGCCAGCCCACATGTGCACGGCAATGGCGTCCACCGGGTCATCAATCTTGAACTTGTGAGCATTCAGCCAGGAGCCAGCCATGGTGACCCATCCACCAATCAATCCAATGATGATGGCAGACCAGATGGGGACAACAGAGCAACCAGCAGTGATGGACACCAGGCCGCCCAGCGCGCCGTTGCCGGCAATCATGAGATCAAACACAATCTCCTTCTGGAAGACAGCCTTCAAAACCATGTTGGTGAACAGGCAGGTCAGCCCTCCCATGGCTCCAGCCAGGGTGGTGGTCACAGCGCAGCGGGCAACCAGCTCCGAGGCGTCCACAATGGCCAGGGCGGAGCCGGGGTTGAATCCAAACCATCCGAACCACAGGATGAACACACCCAGCGTTGCGAGCGCGGCGTTGTGGCCGGGCATCTCGACCACGTTGCCGTTGGCATCATAGCGACCCTTCCGGGGTCCCAGCACCCAGGCGCCCATGCAGGCGGCCAGACCTCCAGTGAGATGGACAGCGCCGGAACCGGCAAAGTCGTAGGCACCACGGCCCAGCAGCAGGTTCCCATCGCCGCGGAAGGCGGAGGCCCAGCCGGAGGGAGACCACACCCAGTGGGTGACCACGGGGTAGATGAAGCCCACCAGGCACACAGCGTAGATCATGTATGCGTAGAAGGTGGCACGCTCCGCCATGGCTCCGGACACGATGGTTGCAGCAGTGGCGGCAAACGCAAACTGGAACACCCAGCCGTAGAGGTCACTGACACCAATCCCGTGCAGACCATACTGGATGGTGCCGATGAAATCGTTGCCATCCTCCTCCAGCAGGCCAGCAACACCCCAGCCGATGGTGTAGTACACTACTGCTGCCAAGCAGGCGTCCACAAGGTTCTTCAGGATGATACCGCGTGCGTTCTTGGCACGAACGCTCCCGGCCGCAAGCATGCAGAAGCCAGCTTGCATGAAGAACACCAGGAAGGCTGACATCAGAACGAAGAACGTGTTTGTGTCGGCATTTACTTCCTCGATTATGTTCAACACCGGCTCGATCGACGCATTGAAGTTTGTCTGGAACTCAATTGGCACAGTGTCCGCCATTGTGCTCTCCTGTTGGTCTGGATGCGAGAAGAAGGTGAAGGTGTGGCCAGACTTCTGGTTCGAAGTGAGAAAATATCAGGATTAAATGTGCAATGGTGTGCGAAAATTTTTGACGACAGCACAATGTGCGATTGCTGCGATTGGCCCAAGTTATATGCAATAATCCGCTCACGTCCGTTGAAGCATTTTCCCGCCAACAGCTGTGGTACCCATGTAAGGTCCTGGGTCCTGGGGTGGTGGCCCCTTCCAGCATGTCAGGGACCAGGGCCCAGGTCACTACGCCTCCACATGGGGTCGGACGAGGCGCACCTCTGCTGCCTCCCCGCTGCCCGGTACCGTGAGTCACCGACGTTGACGGATACATCGGCTGCATCGGGGTCGTGAGAGCATCGGTGTCCTGTCGCGTATGTCCAGTGTGTATTTGGCTATGGAAAGGTGTGATACATAGTTTTGCCAGTCAACACTACCGGCAGAGGGCATTGTTCCGCACTCTCAAGGCTGATCAGCGTCAACAACGGTTCAGGAATATCCTCCTCTGGAACAGTAACCTCGAGTTCGAGTAGCTCCTCGAGGTTTGATCATGCGTAAGTTGAAAAGCGGTTCAACTGGTTGGTAATTCCAGTGTTATTGTTGCTGCTACGAAAGGCAGTCACTCTGTGTGTAATGCTGCACAAGGTTAATACTTGATTACAAGGTTACAATATTGGGATGAATCCTGCATGCACAAGCGCCACCGGTCGGCAGCCAAGGGGCAAACCGGCCTGACACCGCTTGTGGTCAAGGGCATCACTACTCTTCTACCTCGACGCAGAAACCTGTTGAAAAATATGCACGCGTTCAAGCTTATTTGATCCTCGAAGTCATATTTCGGAGCTTGCTAGAGCCTTAGTGACGCCGTATAAGCTCAGTGGCAACCGGTCAGGTCTCGGCACTTGCACAAAGCGAAGCTCACGCCGACGTTTTTCACGCAGCAAACAGCACGTTAAAGGGAGTGCTGCCTTACGTATCTCCAGCCAGCTTGTTGCAGTAGGAACATTCCTAGCTCAGGAGTTCCTGCTGCATAAGAAGGCTCTGCATGGATGACGACTCCACAATGCTTTCCTTCTTCACGTTTTGTCCAATCAGCTCCGGCCAGCCCAGCACCATGCAAGTGTGACTCCGGGCAGTGCAGTGTTTCCAGACACACCGCTCTCAACTGTATGCTGAGTGCACCAGTTAATGGCTGTGCACCTGTGTATGACTCTGTGCAGCAGCGGCAAAGGACACCCACCCGCTCAGCTCCATCAGCGCCCACGAAATATCCGCGGCGGCAGCCGCATGCAAGAGCCACGCAGAGTCCTTAGGGCTGGGCCGCTTTGTGTTCAACACCGTCGCCATCAAGGAGCCTCCCAAGCAGGAGCTGCTTGCCTGGGAGAAGGAGGGGTGCCCGGAGGGCTGCCGCCCTCCCCGCCAGGCCTTCTGCATCCTCATGACCCCAGAAACAGTGGAGGTGGTGGTGTCCCTGGAGGAGGACCCCCCCCGGGTGGTGTCGTGGCGGGAGGTGCCGGGGGTGCAACCCCTCCTCACCTTGGATGACTGCCTGCTGGGGGAGAAGATCTGCAGGGAGGACCCTCAAGTGCAGAAGCTGGTGAGGGAGGTGTACGGCATCACCGACATGGAGCAGCTGGTATGCGATCCATGGTCAGTGCACCAGACCCCCTTCCCCTCCCAGCGCGTCCTCCAGCTCTGGCTCTACATGCGCTCCTCCCCGCTGGACAACCACTACGCCCACCCGCTCAGCATCACCCCCCTGGTTGACCTCAACCTGGGGAAGGTCATTCACATCGACATGCCATACGGCAAGGACCCCTCCGCCTACCCCCCCCTTCAGACCAAGGACCACAATTACTGCGAGGAGCTGTACGATGGGCCGTACCGCACAGATCTGAAGGAGCTGAACGTGGTGCAGCCGGATGGGCCATCATGGACAATCAATGGCGAGGAGATATCGTGGCAGAAGTGGCGCATCCGGGTGTCCTTCAACTACCGAGAGGGGCTGGTTCTTCACAACGTGGGGTACGAGGACCAAGGAAGGGTGCGGCCCATCCTGCACAGGGCCTCACTGGCTGAGATGGCTGTCCCCTATGGCGACCCGCATGAGCCTTACAACAGGAAGTGCGCTTTTGACGTGGGAGACTACGGTCTGGGAAACTGCGCCAACAACCTGAAGCTGGGGTGCGACTGCCTGGGGAACATCCACTACTTCCCCGCCTGGCTCAACAACAACAAAGGTGAGCCGGTGAAGCTGGACCACGCGGTGTGCTTGCATGAGGAGGACTACGGCCTCTCTTGGAAGCACTCCCAGTGGCAGACTGGCAAGGCGTGGAGCCGGCGGCTGCGGCGGCTGGTGCTGTCCTTCATCTGCACCGTGGTCAACTACGAGTACGCCTTCTACTGGTACCTCTACACGGACGGTAATATCGGGTACGAGATCAAGGCCACAGGGGAGCTGTCCACCAATCAGACCTCTTTGGGTGAGGACCCCTCCAAGCCCGAGTACGGCACACTGGTGGCCCCCGGGGTGAACGCCGCGTGGCACCAGCACCTGTTCAGCCTGCGGCTGGACCCCGCCATCGACGATGACAACGGCGGGAAGGACCTGGTGGTCACCGAGGTCGACGCCGCGGCCCTCCCCCGCAGCGACGCCAACCCCCACGGCAACGCCTTTGGGTTTAAGGAGACCGAGCTGCTGTACGAGAAAGAGGCACAGCGCGTGTGCGACGCCAGTGTGGGGCGGGTGTGGAAGATGAAGAACCCGAACTCCAGGCACCCCTCCACAGGCAAGCCCGTGGCCTACACCCTCCTCCCCGCCGCCTGCCCCCTGCTGCTGGCCCCCCCGGGCAGCGCCATAGCGCACAAAGCGCAGTTCGCCACCAAGCACCTGTGGGTCACCCCGCACAGCGACGAGGAGCGCTTCCCTGCAGGAGATTATCCCCTGCAGCACCCGGGAGGGGATGGCCTGCCAGCGTGGACAGCAGGGAACCGGAGCCTGAAGGGCGCTGACCCCGTGCTGTGGTACACCTTTGGACTCACCCACTTCCCCCGGCCCGAGGACTACCCCACCATGCCTGTGGATGTAGTAGGGTTCCTAATGAAGCCCTCAGGGTTCTTCGAATTCAACCCCGCGCTGGACATGCCCCCCGGGCCAAACAAAGGTAGCGTCCTGGCCAATGGTGCTTCTAACGGACACTCGCACTCTTGCTGCTCCTGATAGGGACCTCTCCTATTAGGAGAACGTTTATCTCCCAGAGACTGTAGCACCCAGCTTGTCTTGGTGCACCGGATGCATGTGCTTTCGAGCTGCGTCCTTTCTTGATCATGGGGTTGCACCCCTCTGTCAGCTGGAGCACGGTCGGTGCCAAAACTGCATCACCCACCTGTGTAAAACCTGCCAGGAAATATGTTGTTCGAGGGCAAGCAGACTCGTTCAAATCTGCGGCGCCCGTCTTGTTGCATCGTTAGAAAGTTTTTGTGAATTGTCATTACTTCTGTACCTACTATGCAGTGTGTATCAGTGCCTAAATACGGCAGTGTTGCTGGTTTCATTTTAGCTGTAGCACAAGTCCATGCTGTACATCAAGGAAATTAATGCATGCTTCTTTCTCAAGTGAGTTCTGCCTGCATGAGTATTTAAGCCCATGCATACCGTCTTCTTTTGCATTGAAAGCAGCAGCACGTGTTGTTATATGTCATGTCCACTTGTCTTAGACTTTAGCGGTGTGTATTTTGTAAAGTACAAAAAAATTGTATGGCTTGCCGATTGTCAACCCTTCACGGTGTCAATCGTTGGGGACAACTGGTGACAGTGACAGAATCATCAGACATGATATCGGTCAATCCGCCGACTTCTCATTGACAGTAAAGCCAGCAGTCGAACCATGTACGATACTCACATTCGTTCTCAGCAACACGCTCTTCAAGAATTCAGCAACTTGATCCAGTCTAGAACAGCTGCAGACGCGGCGATTTAGCTCAGCATGGAGTGCTCACGGAAGATGTGCCTGCCTCACCTCTGAACCTCGCAGTCATGCCCGTGCCACACCCTCTCCAAGATGTGCCACGTCGTTCCGAACTCGCAAACTGTTCACAGCATCTGTTCATCTGCAACTTTGAAGCTGCACCATCCCTGGTGCGCTGCATGCACGTCCACATATCGTCCCTGTCCCCACAAATTGTGTCAATGACAGAATGAAAAATTTCGCTGTTGGGTCGCGGTGTCAAACACTTTGCATCCCACCATCAAGCGATGGCCCTCCGTGTCCAACGCAGCAGTCGGCAACCCTGCTGCTACTGCGCCCTGGCCAGCCCCGCCGCGCCCCAGTGCCTGTAGAAGCCCGCCTCCACGGCCAGCCCCATCTGCCACACGGCATCCCCCGGCTGGTTGTAGGCACGGCAGTTGTTGAACACCAGCTGCACATCCGCCGCTACCGCTGCAGGTGCGGGGTACCTCCCCGCGGCCAGCCCCTTCAAGACGGTGCCCAGGTCCATGGGCTGCTCAACCACCTCCAGGTAGTCGGGCACCACAGCCAGGGAGACGGGCTCGGCAAACACCTGGGCATCAGGCATGCGCAGCGTCTTCTTCAGCGCCTGCTGCGCCCGTGCCGCCCAG
>c10106_g2
GTGGCATGTCAGGTCTTGTGCTTGACTCTGATCAAACCTTCAAAGGTTTCAAGTACAGGTGTTCCTTTAGTGACTGAAACCTTTGCGTAATTCTCTGGTCTTCTTGGTATCACCCACCCAACATCAACTAGTGTGAAGCAAAAATGGAGGGACCTGTTGACAGAGAGGAGTGCGTGTATATGGCCAAGCTGGCTGAACAGGCTGAAAGATATGACGAAATGGTCACGGAAATGAAAAAGGTTGCTCAAATGGTCAGGGATCAGGAGCTTTCTGTGGAGGAGCGGAACTTGCTCTCTGTCGCTTTCAAGAACGTGATCGGCGCCAGACGTGCTTCCTGGCGCATTATCTCCAGTATCGAGCAGAAGGAAGAGGCCAAAGGCAACGAAGAGCATGTGAAACGTATCAAGAAATACAGAGAGACGGTTGAGAAGGAGCTGCAAGACATCTGTAACAGTATTTTACAGCTGTTGGATGAACATCTGATTCACACAGCCTCCACTGGCGAGTCACGGGTGTTTTACTTAAAGATGAAGGGCGACTATCACCGCTACTTGGCCGAGTTCAAAACTGGTGCTGAACGCAAGGAAGCAGCCGAGCACACCCTGCTCGCATACAAGGCAGCCCAGGATATTGCTCTTGTGGACTTGCCACCAACTCATCCTATCCGCCTGGGACTGGCACTGAACTTCAGCGTGTTCTACTACGAAATCCTGAACTCCCCGGAGCGTGCGTGCCACCTCGCCAAGCAGGCTTTTGATGAGGCCATTGCCGAGCTGGACACCCTGGGGGAGGAGAGCTACAAGGACAGCACCCTCATCATGCAGCTGCTGCGTGACAACCTCACCCTGTGGACCTCTGACATGCAGGATGCGGAGCAGGGGCGTGAGGGTGGCGGCGACATGAAGGTGGAGGATCAGGAGTGAAGCAGCCAGGGCTTGACGTACAGGCGTGAGCTGGAGGGGCACTCTCCAGTGGCTGGGAGGTGGGGCATGGATGTGTAGGAGCTTCTGGGGTATTTTGCTTGGGAGGCATGGATGGTTGAGGGGTAGGGACAAGGGGCATGCATGTGTGGGCACTCGCCGTGGTTGTGGACGTTGCTTTTGTTACCAAGACGAGGGGGAACAATACCTGCTCGTTTGCGTGTGACAAGGGTGTGTATGGTACTGGGCATCAGCCTGAGGGTGTTGCTGGTTGGGTGCCTAGGCAGCTTTAGAAGAGTGGGTGGTGTTGCACTGCTCATATCATGTCCTCTCTCCGTTTCATCATTGTGTGGGTATGCATAGTAAGTTTGCTGCACTTGGGCCTGAAGTTTACACTGTGCTGTCAGCATTTTGCTAGCACTTTCCGACATCAGCAGCTTTTTTAGATAATTGTACAAATCATGGTTCTTCTTCTGAGTGGGAACTTTCCTTCTCGCATTGAACAATGGAAATATTGTAAGCCTGAGGATCAACACAATTGTGTACAATTGCTCACAATTTCTTATGAACATGTTGGATACGTGGGGAGGAGGAGGAATTAGTTTGACCCTTTCCCTGACTTGTATCAGCTGCGTGAAGCAGCAATTGGCCTGCTACATCAATGCCATTTTGATATAGGCTGCATAAATGGAGCAAGGGGTGTGACAATTTCGTCTACAGTGTCAAAGTCGTCGAGACCAACACTTCCGCCATAACATATGTGATGAAGACCAAATGGTACATGCGACGTGAGCACATATGACAGATGGATGATTACGAGATTCAACACAGTACCAAGTCCAATAGCTACCTATGGAAGATGCGCTGCAACCGTCTCACTGACAGCAGCTTCAGCTGGGCAACCCAGAGCTCCGCAGACGCCAAGTTTATTTTCTTTCCAACTCTCAAAGGGACAGTATGCTTGTGAAAACTGCACTTGAACATAATCCACTGCTTTGCACAAATGGGGTATGGCTTGGCATATTCATGACCAGCACCACCTTTCTTCCCGTCCCCTGCCTTCACTACACGGCCAACAAGAGGGAAGCTGCAGCTGTAGCTGAAAGCGCTGCTGATGGTGGACACTACACACCCCCTGAAGAGTACACCCACCTTCCCCCTCTACCCATAACCCGAATACGCAATCACCGCGCGACCAAGCCATAGGTCTTTCTACGAACTCTCCACCGCCCTCTCCGCATCGACCATCCATCAGTTTGCTTCTTGAGTTTTGTGGATGCCAGATGTCAGGATGACACATTTGTGGATGACAGCCTTGTTGATGACAGAGAGACAATTAGACCGGGGGAAGGCCATTCTTGTCCAGATTCAGCTTGCCCAGCGCCTCCGCAATCTTGCGATCAATCAGTTCAGCGGTAACGCCATTGTACACCGGTTCGTCCAGCTTGCCTGCCCCCGAGGCCTTGTCGTGCGGGTAGGCAGACCCACCGTGGAGAGACACGTCCAGCCCCTCTGCCTCGACCTCTGGCGGCACCCTGAAAAGCCCCAGCTTCTTGATGAGGAGGAAGAAGGGGGTCATGATGCCCATCACCCAGGCAATGATCACCAGGATGTAGACCACGTTGGCGGCCAGCACGCGGCCGTTGCCCCCCATGATGAACCCATAGGGACGGTACACAATGTTGTCCTCCGTACTGTAGGGAGACACGCCGTAGATGTTGTTCATCATGTTCTGTGCTGCGAAGGCTGCGGTGGCCAGCAGCCCCCACACGCCGCACCCCGCGTGCACGGCAATGGCGTCCAGGGGGTCGTCGACCTTCAGCAGGTGCAGGTTGATCTTGGAGGCCAGGTAGTACACCAGCCCACCAATGGCGCCGATGATGATGGCAGCCCAGGTGTTCACCACGTGGCATCCGCCTGTGATTGACACCAGCCCCGCCAGGGCTCCGTTGCCGGCGATGAGCAGGTCCCAGACCACCACCCCCAAGGAGTAGTAGTTGTGGGCCATGGCGATGAACAGCACGCTGAGGGTGCCTGCGGCGGCTGCCACAGTTGTGTTCACGGCCACGGCAGCGCAGACGGAGGAGAAGCCGCCCTCGGGGAAGAAGTCGGTGTTGGCCAGCAGGGCAGCGGTGGACCCAGGGTTGAACCCGTACCATCCGAACCACAGCAGGAACACTCCCAGCAGGTTGAGCGCGGCGTTGTGGCCGGGCATGTCCACGGGATTGCCAGCAGAGTCAAAGCGCCCCAGGCGCGGCCCCAGCACCCAGGCACCCGCGAGGGAGGCAAACCCTCCAACCATGTGCACCGGCCCGTCCCCGGCAAAGTCAATGGCCCCGGACCCCGCAAACAGCACGTAGCCGTTCTTGGAGGTCTCCGCGCTCCTGAAGGCGGAGATCCAGCCAAAGGGAGACCACACCCAGTGGGCCACAATGGGGTACACAAACATCACAATCATCATCTCGTACAGCATGTAGGCCTCAAAGCGGCAGCGCTCTGCCACAGCGCCCGACACGATGGTGGCCCCCGTGGCGGCAAAGGTGAACTGGAAGAACCAGGTGACGTACGACTCCCGGGGGAGGTTCACCATGAAGAAAAAGCGGTTGCCGATGAAGGCCTGTGTTCGTGAGAAGGTGTACGTGCCGTCGTCATTGGCGGAGGGGTCGCCGTACGCAAAGGCAAAGCCTGTGATGTACCAGGCCATGGCTCCGAAGCAGGAGTCCAGGATGTTCAGCAGGATGATGTTCTTGGCGTTCTTGGCACGCACGGCGCCGGCACACAGCATGGCAAACCCAGCTTGCATGAGGAACACCAGGTACCCTGAGAACAGGGTCCATCCTGCGTTGATATCCTGTGCACCGCCAAAGTCGGTCAAGGGAATGGAAGGGAACTCCTGCACCGTGGCGTTCAGGGCCTGGACGGCCTGCTCCAGTTGCTGCAAGCTCATGTTGCCAGCTGTGTGGGGCCCAGTGTCAGCGAAGAAGTGACGGCCGCGGAGGCACCTGCCAACGAGGGTTCACCAGACAAACGTCGTTGATTTAAACACTGCCTTGCAGTGTGATATGAAACTTATTGGTAACCACGATATGATGAACGAAACCTAAGGTGCATATGATTCAGCTCAGTGGTGCGCCCCAGTTATTAAGCCCTCGC
>c10107_g1
TACGGCAGCACCTCAACAGCCTGCATAAAACACTCAGTTGTGGATATTAGTTCTTCCAGGGCACTGTTGTCCCAATTATCTGATTGCTATGAGTGTTTTTAGCTTTGCCTGATTTCCATTGTTGCTGTATGTGCTTTATGACATTCACGGGCACCATGATGAAGGGATTGCTACTCTATTATGCGGCAAGCCTGTGCCCACCTGAAGATTCTTCCTTCCTTTGCACAACTGGACAAGTTTGTCAATGTCGGAGTGGGCATCTGTCATTCCAGGAATGAGCACATAGCGCATCTGCAAGTTGCAGATCATGCTCAGTGACTATTTTCCCAGCACAAATCAGAACTTGAGCTAGCTAAGCAGATCTTCACTCGAACTTCACCCGAGGGGGACTGTGACAAAAGCATTCTGCGGCAGTTAGGAGATAGGGCATGGGACTAATAGTGACGGTCAGTGTGGGCGAGTGCAGCAAAGGATCTGGTATTCACAGATCATGATGAACATCAGGGATGGAGATGATAGCATCTTCAGCTACGTACCCAATACTTCACCCCGTGTGCCTCCATTTCATCCCAAAATTTTAGCACATTGCCCATGGGCCGTTTGGTGAGAGTTATGTACTTTTCAGGATCAGGGCTTTTGATGCAAAAGAGTGCATAGTCTGTATGAGGTAGGACTACATCCCAATGATGTGCTTTGGTTCCTTGGCCTGTTGTATCTATGCATGTTGTCAATCCACGGGCATGTGCCTCCAGAAACAAAGCTGCAACGAATTGTGGCTGCAGCATAGCCTCTCCCCCACTAACAGTCACACCCCCCACAGCGCTACCTTCATGACCTCTCAGATATGGCTTGACCTTATCGATTTTTCTTGCCAGATCTTTTGAAGTCATAAGCTTCCCCTTATGCATTGCCCAAGTATCGGGGTTACTGCAGAAAAGACAACGGTAGCCACAACCCTGAAGGAAGACAAGAAAGCGAACTCCTGGGCCGTCTACAGCGCTGAAACTTTCTACTGAGTGCACACTGCCTGTGACAGACGGTATATTATCAACGTGCATAGGCTTTGCTGAGCCCCAGTTGAACTCAACACCAGCATTAGCACGCTTTGCGGCACACTCGAAATTTGATCGGCTGATGCAATTATCTAAGGCAAGACCGCTAGGCATAAGACGTCTACGAAGCAACTGCAAAGATGCACTGAACATGATCCTAAGCAGGATCTGGTTAAATCATAACGAAATGTAAGAGACAAGGCTAAAGTACACTCCTGCGAATAATCTTTTCGACAAATGACTGTTCGATTCCAAGCTTTGCATCTAACAAGGC
>c10108_g1
CTTCACATTGTCGACTTAATCTGTTTACATGAATGGCACTTTAAGAGTACCCCCAGTTTTCCAGGGCAGTTTGAGGTCGACGATGTACCTGTTGTAAACTCTGAAGCCGAAGCTGTGTTCTGCCTCGTAAATCAATGGCTTTGAATCTTCCACTGCCTATCCCTCCGCCCACTCTTATCGATGCTCTCTCTCGCCAGGGACCAATATTGGATGCAGTGACGCATCAGGCGCTCAGACTAGGCCAGAGAGTGCAAGCTGTTTTTAAAGAAGAAGACGATGGCAGCCCCGTGCAGGCTGGTGGCACTGTCAGCAGGAGAGGTGCAGGCCAAGCTCCAGCAAGCTCAAAGCCAGCACCCACCAAGTCTGGCGCAGTGAACCTGGCTGACCTCATCCAGGCAGGGTTGGTGAGACCAGGGGCCGGCAAACTGTCAGTGAGCTACAAGGGGGTGCAGTACACTGCCTCACTTCTGGAGGACGGGACCATCGAGTACGAGGGCCAGGTGTTCCTAACGGCCTCCGCCCTCAGCATCCACTGCAAGCGGCTGCAAACCCCCAACAAGCAGGGAGACGATGGGTGGAAGTCGGTGCACTACGAAGGAAGAGCGCTGGACTGCTACAGGAAGCAACTCCAAGATCCACCCCCAGCCCTGTCGCCGGGCGGGCAGAAAACGGCGGCACTGCCGTCGGCGGATGGCACGAATGGAACGCCGGTTGGAGGTACCACCGGGGAAAGGAGCGGGGGGCGGGGGCGGAGGGGCGAGGGCGGCGCCATGAAGGCGGAGG
>c10109_g1
CAGCGTTTACACTTAAAGGAACAAGGCTGCTTCACATTGTCTTGGTTGATGTACATTGCCCTCCCACTTGAAAAAGGTGGCCCCATTAACAATTTGATAGATAGACATTGTTGTGAGAGGTATATTCGACAACATCATGATACCAGAAATTCCATATCTTGGCTCCAGACACAGTATATCTGTTTTAAACTATGAAGAAGGCGGCAACAAAACCTGCACAAACTTGTTGTTTGAACCTGCTGGATGCGCCGCTCTAGGCTGCAGATATGGCAGCTGTGCGTACACGTGAGTTTGATTGGCAGTTCATGTACCACCGCCACAGGCGCCCAAACAGAGAGGCTGTAATGAAAGTGACGCACGCCTGCGTCACTCAACACTGTTCCAAACCACGCACACAAAAGATAGGAATCAGCATAGGCTGAGCAGTCGTTTAAATTACTGCCAAAAGCTTGCAGGTACTGGCACACTTGAGCTGCTGCCCTTCTTGCAAAACAAGTCGAGGCAAAAAAAGATTCAACATATAATGAAACACTCCCAAATAACGAAATTAAACACATTCTCATTGCTTTGTTGGTAATCTTATGTGGGTGATCAGTTTGGTTGCGCGTCCTGCTCTGTCCCGTACTGTTGTCTTGTTGAAGTTGCACTCCCCAGGGGATCTGGCTGCCTGCCTCAGCCAGCCAAGCGCCTCTCTCAGCTGGCGCCTTTTGTGCGTAGCTTCATTCCTTTCCGCTTTCCGTTGTTGCTCTATCTCGCGTGCTGCTTCCAATCGATCAAATTCAGCTTGCCGCTCCATGGCCGCCTGTGCCTTCTCCTGATACCATTGCACTGCCAACCTGGTGCCTTTCAGCTTCACAACGTTATAATAATAGTCAATGAGATCATGTACTTTGCGGCTGGGAATGAAGTCTTGTTGAATTGCATGAAAATCCCTTCCGTAAGTTTTCATTCCAGCAAGCAAAGCTGTCTCCTCAACCTCAGTCCACTGTGCGCTCATGTTAGATCCCATGGTCTCCAGGCCAAGAGAAATGGCTGCAAGGCTGCCAACTGCTGCAGAAAGCTGCTGCTGGCTAGTCTCCAACACACGAACCCTGTCGGCATCTGTTAGAGCCGCCATGCCGGCAAGAGGTTGCAGGTGGTCCTGTTTGACATTTGCAGGTTCAAGAACTAATTCTTCCAGCCACTGTAACTCGTCAGGCATCGGGGATATCGGGCGAGGCCTTTTGTTGGGCAGCTGGGCCTGGAAATCAACACCCATCCGTGTTGCCGTTTGGTCCTCTGGTTCTGCTGCATCCACCACTCTTAAGCGCCTAGCTGTTTGCTGAGCAGTTGTTGTTGGTAAGAAAACTTTTGGGGCTTGTCTATTGCGTGTACTGCGCCTGGTAGCACCCCTGCTTTGTGCATCAAATTTACGGCCATCCCTGGCAAAGAGCGCACGTTGGATTCTTTCTTTGTACAGACGCTGCTCAGCATTGACTGCTTGTTGCAATGCCCCAGTGTATGTTGGCAGTTGACCTGCTGTGCGCGCCATACTTTTGACAAATTCAATGCTGGCAAGCAGAGGATCCTCAGAGCATTCATGGATGTCCAGATATTGTGCAGGATGATGGTGCCATCGTGGAGGTGTCCCTACCACAATGACGGGGGGTGGTCCAGAGGAAGCACTTCGTACAGCATCCACATAATTTATACTCCCATGTACCTCCATACCAGGATGCCAAGATATTGTGCTCTTGGCGACAGGACAAACAGCTTTACTTTGGTAAGCCAAAGGCTCAGGTGTAGGTCTCCGTGAAGGCCGAGGTGGACGCTGCTTACTTGTGGAGGGCTTCTCCAGCTTGCCATTTTTTTCTGGCATCGTTGCAATCCTCCCATGCTTATTTGCTCGGGGAGCAAGTCGTACCAAGACCAAGGCATCTGCTGCTTCTGCTGCTGCTGCTG
>c101092_g1
GTAATCCGTATACCATACGTTGAAAAGCAGAGGATGCTATTCAGAACCCTACAATGCATTGCCTGTTTATTCTTTTGTGTTTCTAACACATAATTCTGGATACTCAGAAGTGGTTTTTGGACTTGGCTTCCTGAATGGAGACAAATAATAAGACTCATACATATTCCTAGCTATGCGATAAGCATCTGGGACCCGTCGATCAAGGGTTGCACTTGTTTGCATGTGTGGAGCTTGTGCACATGTGAGTAAAATAAAATACATATTCACAGGCTATTCAATTACTTTTATGGCACCTGTTATTGTTATAATCTATGTACATACAAAGGCCGTGATTTCCTGTCTAGTTGAAAATTGTTGGCGAGGGAACTTTTCCAAATGTCAACTGTACAAGGCTGGCATCGAGTGCAAGTACAACAAAAAAGGTGAGCAACAAGAAAGCCATGTTTGCGACCTTGCGCCTTCTTTACACCCCT
>c1011_g1
GTTCTGCTGGCTCTGCCAGACGTTTGACCCAGGGGAGGAGAGGGGGGAGGGGGGCGCCCCCACCCCTCCGCCGCCTCTGGCGGCCAGAGAGGCGGCCAGCGGGCCTAGGGGTGCACCACCAGAGGGGCTGAGGAAGGGGGGCGTGGGGCCTCCCCAGCCTGCAGGAAGCTGCCTGGAAGCTGAGGGGGTGTCGTCGTCTGGCGGCCCTGGGGGGGAACCGGGGCGGGGGGACTCCCCCAGCGTCATCCGGCGGATTCCGTTGGCCAGGGGGCTCATGGAGGGGTCCGGCCCCGTTAGGGGTCCGCGCTGGGAGGACGCTGGCGGGAAGCTGGCGTGGGAGTGATGCGCCGGGCGCAGGCGGGAGGGGCGGGGGGGGTGCGTGCCGGAGGCGGGG
>c10110_g1
GGGTACTGTCCCTATTGCCCCCTTTGTTACGTTGATATCTATATTTACTGCGCTTAGCTGATTATTTGACATTTACCTGCAAGTCCAGATGCTTCTGTTGTCATGACGAGCCGAAGAAACGCCCAGGAACGCGAAAGAAGCCAAGCGGCTCCTCCACCCTTTTTGACAAAAACATATGATATCGTAGAAGACAGAAATACGGATAGTGTTGTCTCTTGGGGCGGTGAAGGCCAAAGGTACGCTGGTTATGTCCTGTCGAATACAGGCCTCTGCTGCTTTTCTGTCTTGACCAGCGTGATCGGGTGTTGTATTGCCGCAGTTTCATCGTTTGGAAGCCAGCGGAGTTTGCTCGAGACCTTCTTCCTCAGCACTTCAAACACAATAATTTTTCTAGCTTCGTACGCCAATTAAACACCTACGTAAGTCGTCCTTTTGGCTGCTGCAATTTGTGGATTTCCTGTCCGTCTCACTTGGCATTCTCTAATTTCAAGCAACT
>c10111_g2
TCTGGAGATACAGTTACATTATTGCAGAGGTATCATGACTCAGAAAGTGTGCATGCAACAATCAATCCAAAAACTTATCAAAACGCAACCTGCATCACAGTTACAATGCGATTGGACGCGGCAACGACTGGTGCGAGTCTAGCACTAGTCCAACCCATGGATACCCATAGCTAGTTGCAATATTTGCTGCCTTCTTCAGCTGCACAAGCCAGCTCTGCCTAAGATGTTCCCAGAGTGTGTCCTCAACCAATTTCACAGGGACAGAAAAACCAAGTAATGGCTCTGCTGTCTGAAAACCCTCCAAGCCCCACTGCAAAAATACCGAATAAAAACATAAACTGCTGCACGACAAGCATCTGCTGGCTGCTTCTGCATGGTCTAGACCTTCCACAACATATACTACCGGCAAACCCAGTAACAGCCCACTTAATGTTGGCATTGGCGGCAACGACAAACCATCCATATCACTTACAGATGCCAAGTCAACAACAGATACTGGCATTCCCTGTGAACTTCCTACACTCAATTTCCTGGAATGCGGGATTGCAACATTGCAATGCTGTGCTAACCGATGATCATCATGTGAAGATGAGCTGCCTTGCGCAGTCAAGCTGAGAAGCTTTTCTGCTAGCAAACAGAATTGCTCAACAAGGGCACTTGATTCCGTTGCACATGTCCACATGGGAGACATTCCACAGAATGCACCCGTGGAGCCCTGACTTGGGTTGCTGTCAGATGAGAAAGAGATAAGCAGTGGCTGGAACGGATGTGAGCCTGTCTTCTGACAGTATCTATTGTGCAGAATTCCAGGCCGAACCACATAGCAGCACCCTTCCAAGACAGCTACCAACCAGTCAGCAGGTGGTTTTGCAAGGTGGTTCACAGCCTTGCTGCACCTCTTTTCGCAGCCCAAGGCTGTCACAACGTCGCCCACAATGACTGCAAGTAGCTCTGGATCTATCACCATGTAATCAACCATAACAGCTGGCCGAAGGCTTGCTGCCAGCCCAAGCAAGTCACAAAAAAGCCTGCTTGCGTGGGACCTTAGTTTCCGGTGAGGATGGCACCTCTGATGAACAGCTTGAGATGCTTGTTTCAGTGCATCTGTTTGCATGTTTGGCACACAAATACTCCCTGGTGCCCCTCTGAGCTATCCTTACCAGACAAGAGTATGCTCTTGCTGCTGGTAATCTTTTCCTTGCTGTCAGCTATTTCTTCTTATGTTGCTGTTTCGGAAGTGCTTGCGGACTAGGAAACCCTACTTCGATTTCTCTGTTGTATATATGCTGCAACGCGTTGGATACACTTTCAATTTCAGACTGGATGACAGCGACGTGATTTTCCAAGTCGCCAAACTTGAGTGCCGTTTGCTCGAGTTGTTCAGCAGCGGATGCCAAGCTTGACGCTTGCTTTTTTAAATGCTGCACTTCGCCCCGGATAGCCCGAACTTGCCGACCGATATCTTTTTGCTGATGATAAGCTTTTTCCGAGCCTCCCGCAATTTCCCTAGACCAATCATGAAGTGCTTCAATTGAAGTTGTCAATGCCTCTTTCGCAGATTTTCCTGCTGCGGAGCGTAAGCCATCTTGACGACGTTTATACTTGGAAAGTTGACCTGAGAACATG
>c101115_g1
GACGTAACAGAAAAATCTGAAAACTACCGATGTTTGGAAAACGGCTTTCCCCAGTTAACCACGCCCGACTGCCAGTTTTGTATCCCACTAGATGCAATACGAAACGAAGAGCTGGCAGGGCGCTTGATGACGAAAACCCCCTCACCTTTGTGCGAGAGCTGTTCGGCTCCACCGGGGATGACCCCGGTCATTGGAACTTCTCACCAGAGTGGTGGGGAACACAGAATAATGGCTGGGGTCGGGACTCAGGAGAAACAGTGTTCAGTGGGAATTCTGTGCACGGGAACGGCAAGGTGACCGTCACTGCGCACAGCTGCTCTAGCCAGGAGGGGCCCGCAGAATCGGTGCAGCAGTGGCGGGTGCTGCGGTTCAACGACATCACCCGCCAAAGCGTGGCCAAAGTCACAATAGCTCACCACACCCGCAGTGCACCCTTCAAGAGCAGCGCACAGACTGCCCCTGTAGCGGGCTCCAGGCAAGGCGGAGGCACGGACACCAGCTCTGAGGAGGCTGCCCCTGAGGTCAGACCAGATCAACCCTTTGGAGGGCTCGCTGGCTCTGCCGCCTGCAGCACCCCAAGTACCCCTGGACGGCAAGCTGAGGGAGGAGTTCTGAATGATCGGGACTCCCATAGACCACCTGAACCTGAGTGGACCATTGTGCAGCAGGCAGACTGCCTGGCTCCTGAGTACCTAAAGTCGATGGCCTCCCTGGCAGCTGCCATCATTGGCATGCAGGGCCTGCTATCCAGGGCGGGCACTCTATCCGATGCTGAAAACCAAATGCGGGACCCAATTAGCATGCGCGGAGAAGGTGGCAAAGGAGAACCCCCCCTTAGAATACTGTGCATTGGGTTGGG
>c10112_g1
GGTACGATAGAATCACGTCGGAATATTTCACTTTGATCTTACTCCTGACTCTGTACGTCGGGTCCTATCTCTGGATTACTCCCAAACGCTTGCCTGAACATATGCTAACTGCAGCACCCTGGGAGGAGTGATGTACCCCGCATATGCATCATTCAAGGCTGTAAATGTTTTGACGACACGGGGACCAAGCTCAGACTCAGTCAAGTGGCTTACATACTGGGCAGTATATGCAAGTTTCAGCGTGTTTGAGCGGGCGCTGGACAAGTATCTGCCATGGGTCCCCTACTACCACACACTCAAGTTTGCCTTCATCCTCTGGTTGCAGCTGCCCAGATACCAGGGGGCTCAGCGGCTGCGGCGGGAGCTGATAGAGCCGCTGCTGGCCAAGGCGCGGCCGCATGTGGACGACTTCCTGCAGGGTGTGAAGTACTCGGTGCGCCGACCGGAGATGGTGGCCCTGGGTGAGATGGCCAACTACTACCTGGCCAAGGTGCCCCTGCTGGAATGGTTTGTGAGGGGGCCGGATGGGGAGGTGGTGCAGCCATGTGAGGGCCTGCGCTCGGCATTCCTTGTCCGGGGCAGCCAGCAGCAGGAGGACGATGGAGAGGAGTCCGGGGTAGGGGGCGGGGCCCCGGCGTGGGGGAGACCCCCGGCTGCGTAGGCTGCCCCGCCCTGGGAGCTGGCGTCCGGGGAGGACAGGGTCTGACGTGGCCTTCATGGTGCCTGCGTTTCGTTCTGGGGTTGTCGCGGTGAGGGTTGCAAAACCCAGCATGAGTATGCGGGTGTGCGCCGGGGCGCCACCACCCTGTGGCACCCCTAACACGGTCAACCACAGCGTACTGCACGGCTGGTGATGCTGGGGGGAGTTGTGTGTGCGCGCATGCATGTGTTTCTTTGTGTGTGGGTGTGGGAGATCAAGAGGGACAGGGAGAGCGAAACAGAAGCTGGTGCGTGGGGGGGCTTCTGCACCCTTGGGGAGGTGTGATGGGGACGCTGCGAATGGTACTTTCGGGGTGAGCGGCGGCAGGGA
>c10113_g1
CACGAGATTGCAGGAAGATTGCATACGAGACGCAGGGAGAGGAGCGATTCAATTTGATCGTTTTCAAATCCGGGAGTTGGCGGCACTGTGCTCTTCCTGCATTTTCAGTCCAAATCGCTATTCCGATTTCAAATTGGTTTGCGGGACTCTGCAATGGCGGATCTGCAGCAGCTGGTGGCTGGGGACCAGCCAGCTTTTGAGGGACTGCTGCATATGCTTATGTCAGCGCAAAACGAGCAGCGTTCGCAAGCCGAGCAAATATTCAGCGAACTCAAAAAGCATCCTGATGCATGTGTGGGCCAGCTCATCAGGAGCCTGCGACATTCGCCCGACCTTCAAGCTCGCTCCCTTTGTGCAATAATGCTGCGCAAGGTACTCACGAAGGACGACCCTTCACTGTGGCCCTCCCTGACAGACAATACCAAGGAAATGGTGAAGGCGGAGATGTTGAATTGCATCAAGGAGGAACCTATGCGCCCAGTTACAAAGAAGGTCTGCGACACTGTGGCTGAGCTTGCGTCAGGAACACTGGATGAGGCCACTGGGAAGGGCTGGGATCAGCTGCTCCCCTTCATGTTCCAGTGTGTGCAGTCGGGCGAGGAGCGGCTGATGGAGTCTGCACTGCTCATGTTTGCACAGCTGGCTGTGTACGTGATGGGGGTGCTGGCGAAGTACCTGGGGACCATCCATGGGCTGCTGCAGAGCTGCCTGAGTCATGCAAGCATGGACGTCCAGTTGGCCGCCATGAAGGCCACCTGCAACTTCATCCAGGCGCTGGAGAATGCATCCGACCGGGACCAGTTCCAGGTGATGCTTCCGCAGCTGCTGCAGCTGATTGGGAAGGCGCTGATGTCTGGCAACACGGTGGCGGGTCAGGACGCGTTGGAGATGCTGATTGAGGTTGCTGGAGAGCACCCGCGCTTCCTGCGCAAGCAGCTGGTGCAGGTGGTGGATGCCATGATGCAGGTGGCCGAGGCCTCCACCCTGGAGAGCGGCTCCCGCCAGCTGGCTGTGGAGCTGGTGGTGACGCTGTGCGAGGCGCGGGAGAAGGCGCCGGGGATGATGCGCAAGCTGCCGCAGTTCCTGGACCGCCTGTTCAAGTGCCTGCTGACGCTGCTGCTGGACGTGGAGGATGACCCTGACTGGTACACTGCGGACGACGAGAAGGAGGAGGATGCCGGGGAGGGGGAGCTGTACCAGTTTGGGCAGGAGTGCCTGGACAGGATTGCGCTGGCCCTGGGCGGGAAGACGCTGGTGCCGCTGGCAGGCGCCGCCCTGCCCCCCTTGCTGGAGCAGTCTGACTGGCGGCAGCGCCATGCGGCGCTCATCTGCCTGTCCCAGATTGCTGAGGGGTGCGTGAAGGTGATGGCCACGCAGACCGCCGCCCTGGTGCAGCTGTGCGTCAAGGGGGCCACAGACAAGCACCCGCGCGTGCGGTGGGCAGCCTGCCAGGCCCTGGGTCAAATGTGCACCGACCTGGGCCCCGAGCTGCAGGAGGAGCAGCACTCGGTGGTCCTGCCGCTGCTGGTGCACCTCATGGAGGACAACGCCAACCCCAGGGTGCAGGCCCACGCCTGTGCTGCCGTGGTGAACTTTGCGGAGAACTGCGACCAGGACGTGGTGGCCCCCTACCTGGACGGCCTGATCACCAAGCTGCTGCTGCTGCTGCAGACAGGGAAGAAGAACGTGCAGGAGGGCGCGCTCACTGCGCTGGCCTCCGTGGCGGATTGCTCCCAGGACTACTTTGTCAAGTACTACGACGCCGTCATGCCGCAGCTCAAGGCAATGCTGCTGGCTGCGAATGCCAAGCCCCAAGCGCTGCTGCGAGCCAAGGCGCTGGAGTGTGTCAGCCTGGTGGGGATGGCGGTGGGCAAGGAGAGGTTCAGGACGGATGCGCACGAGGTGATGCAGTACATGCGGGCGGTGCAGCAGGCGCAGCTGGACCCCGACGACCCCCTGGCGTCCTACATGCTGCAGGCTGGCGCCCGCATCTGCAAGGCCCTGGGCGAGGAGTTCCTCCCCTACCTGGAGGTGGTGATGCCGCCCCTGCTGCACTCGGCACGCCTGCAGCCCGACGTGACGGTGGCCGAGGCCTCTGACGACGACGACGACGACGACGGCGAGGTCGAGACCTACATCATCGGCGACCGCAAGATCAGCCTGCGCACCAGCGTGCTTGAGGAGAAGGCCACCGCCTGCTCCATGATCTGCTGCTACGCCGACGAGCTGAAGGAAGGGTTCTACCCCTATGTGGAGCAGGTCACCCAGCTCATGGTCCCACTGCTCAAGTTTTACTTCCATGAGGAGGTGCGGTCCGCCGCCGCCCAGTCCCTCCCCGAGCTGCTGCGCTCAGCCAGCCTGGCGGCCGCCAAGGGGCTCGGCCCCGACGCCGGCTTTGTGCGCAGCATGCTGGGGTTCATGTGGGGGCCGCTGGTGGAGGCGGTGGGGAAGGAGCCCGACGCCGAGCTGCTGGTGACCATGCTGGAGGCGGTGGACGAGCTGGTGGACATTGCGGGGGGACCGAAGCTGCTGCCGCTGGAGGAGCTGACCAAGCTGTTCGAGGCGTTTGCCGTGATCATGGAGGCGTACGAGGACAGGCGGAAGGACCGGTTGAAGCGCATGGCCTCCGAGGACTTTGACGCGGAGGAGGGGGAGGCGCTTGAGGAGGAGCACGAGGCGGAGACCGAGCTGCTGGACGCCTTGGGCAGCTGCATCACCACGGTCATGAGGCTGTACAACGACTCAGCCATGCCGCTGCTGGAGGCCCTCATGCCGGGGGTGGCGCGCCTGCTGGAGAAGGGGCGCTTCCCCGAGGAGCGCCGCATCGCCATCTGTGTGATGGACGACATTGTGGAGCACGCGCCGCAGGGGTCGGAGAAGTACATGGGCCAGGTGATGCCCGTGCTGCTGTCTGGGTGCGCTGACCGCGACCCCGCCATCCGGCAGTGCAGCGTGTACGGCCTGGGCACCGCGGCGCAGCACCGCCGGGAGGCCTTCCGGCAGTATGCGGCCCAGGCAGTGCCGGCAGTGGTGGCCGTGCTGCAGGCGCCGGACGCAAGGTCTGAGGACAACGAGATGGCGTACGAGAACGCCGTCTCTGCACTGGGCAAGGTGCTGGAGTTTCACCCGGAGTGTGTGGAGCCGCACATGGGCTCGCACTACGTGGCCGCGCTCCCCGTCAAGGCAGACACAGTGGAGGCCAAGGTGGTGCACGCGCAGCTGGTGCGATTCATCCAGGCGTCTGACCGCCGCGTGCTGGGGGAGAACAACGCCAACCTGCCGCGCATCGTGGAGGTGTTTGTCAAGGTGCTGGGCAAGGGGGAGAAGCTGGTGGACGGGGACACGGCCAGGGCCATGGCGGTGCTGCTGCACCAGATGCAGGCCGCGCTGCCAGCTGGGGTGTTTGACGGGTTTGTAAGCTCTCTCAAGCCCAAGCAGCAGGAGGCGCTGAGGAAGGTGCTGTCGGGGCAATAGCCGCAGGGGTCCTCCGCCGCAGTTGTCAAAGTCAAGGCGGACACAACGTGGTATCCTGGGATTCAGGTGTCGTGGTGCATGCAAGCATGCCACCAACGTGGCTGCTCTGGTCGCTTCAGGGGTTTGCTGTGGAACACGTCATATGTCACGTTTGTGATGTCCAGTGAGCGAATATCGTTCATCCACGTCGTTTCACTCGTTAATCACCAGTTTGCATAACCCTCACTCACTGGAAGGTTATGTTGGGAATGAATTCAGCAACCTTGTGCACACAAACAGTGAATGTAAGGAGCAAATAGTGGAC
>c101138_g1
GCAGACGGGGGCGCGGCCGAGCGTGCGCCCCTGGGGAGGCGCGACCAACCGACCGGGGGCGGGGGACGGGACAGGGACGGGGGAGCGGAAAGGGGAGGGCGAGCGGGGCGGGGAAGGAGGACAGCCAGGAAAGCCGGACGCAAAGAACAAGGACGGAGCACGGCGGAACGGGAAAGAGGGGGGAGGCGACGGCGCAACGTCGTGAAAGCGGCCACCGAAAGCCAAAGCCGGCGGACTGC
>c10114_g1
GCCGCCTTCGTTTCCTGATCTCCTTCCACCTCCCCCAACGGCAACTTCTCGACAGCTGCATCGCCTGCAGTGTCCTCCTGCATTGGGGTCGGTTCAGCCGCCGCTGATGCCACAGCGGCTGGGGAGATGCCATCAGCCGTAGGCACATCGGTGGCAGCAGTCGTAGCGCCCATGGCAGCCGCGGTGTCAGGCTCGGCCTTGACTTCGTCTTGTGCAGCTGCCGCTGCAGCTGCCTCTGCCGCAGCTTTTGCCGCCGCAGCCTCGGCGGCAGCCACTGCCGCAGCATGCTGCTCCTGCCTCTTCTTTGCTGCGCGCTGCCACTCCGTTTCATGTGCCTCTGCCTCGGCCGCTTCGGCTGCCTTGCGCTGTGCACGCTGCCTCTCCAGCTGCTTCACCTCCGCGATCATTTTGGGGGCCAGCACTCGCAGTGTGCCCAGCTTGCTGACGAAGCAGTCCAGGATCTGGCGGAGGAGGCCGCGGTACGACTCACTGAGCCGAGCATCAGTCCTCCTCCCAAAAATGGTTTCGATGAGGTTGTACAGCAGGCGCAGCGAGGCGCTCTGCAGCGCGGCGGGAACAGTGCAGTCGTGGGCGTGCCTGGTGAAGATGTGCACCGCCTTCTGCAGCTGCGGGAAGCTCATCTCCGCCCTGGCCGCCACTACCAGCTCAGCCAGCATGGAGTAGGCCACGCTGCGCAGCCCCTCCACACACGTGCGGCTGGACCCCAGCAGCGTCGTCTCCTCCAGCAGCTGGTCCATGCGGCTGTACAGGCCAGACCTGAAGGGGGTGTTCAGCAGATTCTTGGCAGCTACCAGGACCTCCTTTCTGTGGGTCAGGTTGTCGGGCGCGCTTTCTAGCAGGCGCATGAGGGCGGTACAGATGGTGTCCTTGTGAGGGGCCAGAAGCTGGGCTAGCCCCGATGACCTCCCCATGACGGACAGGAAAGCCACCACCTTGATCTGGGACATCCTGAAGTCGCTGTAGGCGGGTTGGCGGGACTCGGGGACATTGGAGGGGTGGGGGCCCGCAATGCTCACAGCCTGCACCATGAGGGGGAGCAGTACGGGGGCGTACTGCTGAAGTCTCCTAGGGTAGCAGTTGAAGAGGAACACCACCAGCAGTGCCACCTCAGCGGCCAGCTTGAATGATGACCTGGCGGGCACCAACGTGCCAGGTGTCATGGCCACGTCACCCTGCCCCTCCACCTGGGCCTGATAGGCGCCATGGTAGCCCTCGTACAGCAGCTTGAGCCACTCGAAAAAGGGGCCGCTGGGCTCCTCCAGCCCCTGCTTCCAAGCCTTGTGGATGTCGAAAATCACGCGCTGCGCCACCATGCCGTTGTCCTCGCTGTCGGTCATGAGCACGCTGTGCCACACCCCCAGCGCGTCGGCCACGTACTGCTTGGGCAGGTCAGTAACCCCTATCCTCCCCAGCAGCTCCACGGCTGTGCCTCTCAGCCGGTTGGGGGCGGCATCGGCCGTCTGGTCCAGCTGGGCAAGGTTGTGTTGCAGGAGCTGGCACATGGCGGGAAAGATGGTCCTCAGGATGCCGCCAGCTGCAGGGGTGGATGCTGCCCTGTCAAAGACCTGCTTCACTGACTGCAGCAGCTCCAGGCGCCGGTCCAGTCCTGTTTCGCTTGACACGAGGTCCTTGAGCAGGGAGGGAAGGTCCATCGAAGACTGCTCGGCTGCCATCATAAATTCTTTATCGCCCTGATCAACACACTGCTCCTAGACAAACATCGGCTGTCATTCGTATTAAGATAAGCCTAAAAATTGCTTTTCTCGCGTTCGGTCACTCAAGCAGCACGTCAACCAATAAATTTCAGCCAGGGGCGAAGAGTGCGAGAAACAAGACCGCTCACGCCATGTCCAGCTCGCATCGGCGAAACTGCGGAGCGTTATCAGCAGAAAGTATGCTCACAGTTCGAAACTTTTCAAGTGCACGCAAAT
>c101142_g1
GGGGTGGAGGGCGATGCCGAGATGAAGGAGGCCCCTGAGGCGGGCGAGGGGGGAGGGGTGGAGGGGGACAAGGGTGACGCCAAGCCCGCAGCGGCGGCCGAGGAGGAGGAGCAGAAGAAGAAGGACGCCGCACCAGCCGCAGCCCCCACCCCTGCTGCCGCCCCGGAGAGAAAGAAGATCAGGGTGCTGACAAAGGAGGAGCTGGCCCTGGCGTTCCGCTACTTTGACAAGACGGGTGCGGGGTACGTCCGAGTGGATGACCTGCGCAAGCTCATTGACTACCTGGGTCTCTGCCTGAACCACATTGCGGTGAAGGAGCTGTGCATCACTGTGTCGGAGCCCACCGGGCGGTACAAGAACGACCGCGTGCAGTACATTCGGCTGTGTGAGACGGAGCAGGACGCGCCTGAGGAGGCGCCAGCGCCTGTGCCGGCAGCAGCGGCAGATGGGGACACCGCCGAGAAGAAGATTGCGGAAGAGGGAAATGCAGAGGAGGTGGGTGGCGAGCTTGCAGCGCCAGCTGGCGATGCCAAGATGGAGGACGCGCCCGCTGCTCCTGCTGAGAATGGTGCCAAGGAGGACGGGGCGGCGGCTGAGCAGCCTGAAGGGGCGGGGGGGGATGCTGACGTGGCAGCCTGGGTGGGTGGCATGACGGTGGCTCAGCTCAAGGAGGAGCTCAAGGCTCGGGGCCAGCCAGTGGCGGGGAAGAAGGCCGAGCTGGCAGAGCGGCTGGAGGCATATGTTGCGGAACATGGGCGGGAGGTGAAGGCGGAGTAGAGGAGTGTGCACACAGCTCTGGGCCGGCTGGTGGTGCCCAGGTAGGTGGTGGTGGAACCCTGATGTCGAGGTAAAGATGGTGGAACCTTGGCGCTGGTGCGGTTCACAGCTGAAGTCGAGGCATCTAGGGAGATGTGCTATAAGGCGGGTTGAACACGAGGCAGGGCACCAAGTTTTTCAATTCCAAATTTGGTCAAAATTTGGGGGTGCACCTGGGTATTCTTTGCTCTTCCAAGGCCACCTTGTGGACCAGACAAGTACCAGGCCACCTGACTTCTACAGAGTCTGTGCTTGCTGGGATAAGCGTTGTGCTCGAGGCTGGGTAAAGAGGGGTCGCCCCGCAAACGCACTATTGACAGAGCCGCGGTCTGTAATGTCAATTCCCCAGTCCCGTCAGAAGTAGTCGAAAAAACAAGACAAAACAAAGACTCCATTCCCTGCAATCCCCGAATGCCCACTGCC
>c10115_g1
GGCAAAGCGAAGGAGGAGCAGGGTGCTGCAGGAGGGGCTGGGGACAGCGCTGAAGCTGCCCGGATGCTGGCAGCGGCAGCAGTTGCCTCCGCACTGACGGCAGCGGGCGAGCCCGCGGGTGCCGCCTCCCTGCTGGGATCGATCCCCTCAGCAGGCACAGCAGGAGGGGACGGGGGGGACGCCCTTAACACCTCCTGGGGGGGCTCCAAATCCGAAGGCCCTCCTGTTCTTGAGGGGTTTCCAAGCCTGGGGCAGGGGCTGTCGCTGGCATCTCAACCTGCCGCCGGTTGCTGTGCTAGCATCCGGGGGGGAGAGCCGGACGCAGCACATGCTGGAAGGGGTCAGGTGGTTCTGGCTGGACAGGAGGACATGGACGTGGAGGAGACCGTGGAGCAGTGCGCAGCAGGCGCAGCACGCGATGTGCCTGGCTCCCCCCCCGCCCCCAGCTGCAGCCCCCTCCTGGGGTGTGCCAAGTGCCGGTTTGCGACGCACGGGTGTGTGCGGTGCCGGAAGTGGGCGGCGCAGGGATGGAAGCCGCTGTCCCCAACAGGGGCCGGCAGGGGGGAGGGTAAACATGCTGCTGGGGAGGGTCAGGCCGCGGTGGGTGGGCGCCTCGCCTCGCCGCCATCTTCTCCCTCGCCGGCCAAGAAAGCGCGGCGCAGTGTGCAGGGCGGCCCCGCAGCAGGCGCAGCGCCGCGGGCGGCGCGGCCCTCCCGTCATGAGCGGCAGGCCGACTGGGAGGCGGGCCCTGCACCCGCCCTTCCCTCCCGCCCAGGGATGGGGGGGGTGCCGGAACATGTGGCGGGGGCAGCCCCTCTTCCAAAGACAGGCTTGCAGGGGGGAGGAGGCGGCACGGCAGCCGCCCTGCCGCCCTCCTGCAGGGAGGCCGCGGGAGGTGCGGCAGATGGCGGGGGTCAGACGGCTGCGGTGCAGCGGGCGCATGACGGAAGGAGCAAGGCTGCGCTGGATGCGGCGCGGAGGAGGAGTGCGCCCTTTGGGGTCCATGGCAGCCCTGACGTCCGCGCCCCCCGGCACATGCAGCTCACGCTGCGCAACACGCTGCGCAGCGTCATCAACAAGCTGAAGATGGTGGTGCCAGCGCTGCGGGGCCCCGAGACCCCCAACGACACCCCTTCCCTGGTCCAGGCGGTGGAGGAGCTGTTTGGCGAGGCGCTGACCCCCCAGGAGCAGCGCGGGCGCACCTGGCAGGACAGCCTGGCAACGCTGTTCAGCTGGGCCAAGGGGTGCGAGGTGGGGCCCCACCAGGTTGACGCCTGCTTCCCGGTGGTGATGGCCAGCAGGGCCCCCGTGGTGAAGCCAGACCAGCAGGCACTGGAGGCGCTAGGCCTCAACCTGCACTTGTGGCAGCTCCCCCTCACCCTCCGTCAGGTGCGGTCTGTGGCAGCTGCCGGGCCAGCTACGGATGGGGCAAAGGCAGCGGCAGCGGCCGCTTCTCCCTCCCCGAGCCTGCCACCCGCCGTGGACAAATCAAGCCTGGCGTGGGAGGCCTGCTCGAGAGGGCCCTGCTGTGTGAAGCCCGCGGGCCACGTGGGGTGGTGCACCCCCACAGCGGCAGCAGCCGCCAAGTGGCTTGCCACCAACCGCAACGACGCCTCGAGTTGCGCGGCAGGGGCGGCAGGAGGCGCAGAGGCGCGGGAGCAGGCGCAGCATGCGGCGCGAGACCAGTCCCAGCACGCGAAGCGGCCCCGACGCGCCTCAGCGCCGTCAGCGGCTGCGCTGGCATCCGTAGACGGGGATGATGAGGACTTTGCAGGCCAGGATGAATGGACAGGTGGGCTGAAGAAGGGCAAGGTGCCGCGGGCCTCCTCCGTGGCCGCGCTGCACGGCGTGCAGCCACAGCAGGGCGCAGCGGGACCCAGCACCTGCGTGCTGAGTCAGCACTGCCCCAAGCCTGCAGGCCACCTCGGGTTCTGCATCCAGACAAAGGAAGGCGCCAAGGCATACCGGGCTGCAGCAGGCGCTGAAGAACCGCAAGCCGCAGTACGTGCACATCAAGCAGAACGTGTGGGTCTCCAAACCGCGCCCAAAGCGCCTCCCCCGAGATGAGATCCCCGTCTGCAACTGCCACGTGGGACGCCTGCGCGTCGCCAGGTCAGCCCGCCAGCTGGTGATGGCCACGTCGGCGCGCCAGACCAGCAGCTCCCCCAGCCTGTCTGGCGAGGCGCCCCCCTCCTGCCCCCCCCAAGACCGTCCCGCGGTACAGACTCCTGACGAGGGTGCCAGCAGTACGCCTGCAGGACATGCCGCCGCAGAGATTCTGTCCCCCCCTGCGGGACACCCAGCAGTGAGTACATCCGCCAGCTGGAGCCACCTGGGCGCAGGGAGTGTGCAGCCTGACTTTGATCATGCCGATGCCAGGCTGGCCGCTGCCAGGCTGGCAGCGGCTGCCTTTGCCCCATTCCAGGACCCGGATCGCCAGCTGGCCAAGCAGCTGGTGGCCCGCGCGCTGGCAGCAGTGGTGACGGCGGAGCAGTTTGCTGCCGGCGCTGCTGCTGCTGCTGCTGCAGCAGCTGTAGCCGAGGAAGCAGCCAGAGCGGCTGCTGCTGCGCCGCAGCGCGCACAGCGCGGCCCTGGCGTGCCGAGCGACCCTGCGGGTGCACAGCAGCTGAGTGGAGGCAAGGGCACGCGGAGGGGGGCTGCTCTCCGGGGCGGCGCAGCGCGTGCGCAGCAG
>c10116_g1
GGTGAGACCCCCCGCCCTGTATCAGAACAGTCCATAATCGTCTCACAGAGTTTGGAGCTCTCCGTGAGTTTGTTGACCGGAATCAAGTTGTTGAGGCTCGGTGGACTGTCCCATAGCTTCAACTGAGTTTGTTTGGTGGAAACCTGAAGAGAACCAAAGAAGGAGCACGCCCAAAGTGGCGATCGGTGTGTTGCACCGTCGTTGAAAAGGACACAGCCTCCGCCTGTGTCTCTGTGCAGTGCCGCGGGGGTGGTGTGATCGCTGCGTCACTCCGCGGCCTGGGCCTGCTGTGGTGCGTGCAGGGGAGGCGGGCAAGGTGCTCAAAGTGGTGGGCGGCATGACAGGTCTGCGTCGCCTGGACATCGACCACCTTGCGAAGCCGCCGGTTTCAGAGGGCCCGCTGCGGCGGTACAGCATCCGCCCGCTGTGTGCGCTGCGCCACCTGGAGCACCTCATGCTGCACGTGCCGCGGCTGGAAGGGGGGCTGCACACGCTCACCTCCTGCATGCCGTCCCTGCAGACGCTGCATGTGTGCGCGGAGAAGGAGTACGAGTTTGTGTTGGAAGGCATCGGGCGCCTGCCGCGCCTCAGGGAGGTCACCCTCACTGCGGCAGCCCTGGGCCCCCTCCCCCTCTCCGCAACCCGCCTCACAAGCCTGACCGCGCTCAACCTGTCCAGCACACGGTGCTTGGCAGCTTCGCAGCAGGGTGGGGTGAGGGGGCAGGCCACGTTTTGGGACACGGTGTCCCTGCTGCCCGCGCTGACAGCGCTGAGCTCGCGCCACTGCGACATGCACGGCAGCAACCTGTCGCGGGGCGTGCTGGCTTTGACAACCCTGGAGCTGAGCAGCTACCTGCTCAACCTCCCCGACCTCCCTGGCGGCGCGCTGCCCCTGCTGCGGACGCTGGTGTTTGAGGGGTGCAGCATGCTGGACTTCCCCCCCTCTTGGTGCTCCCTCCCCGCCCTCCACACCCTAGTCCTTAAGTCTTCCCCTCCGCAGTCCCTCCCCGAGGATATGTCCCGGCTGACCTCCCTGCGGGATTTGACCCTGGAGGGGGGGCTGTCCCGCACACTCCTCCCCTGCTGCGCGCTGCCCGCGCTCACCCGCCTGCGCCTGGCTCGCATGGACTTCCTGGCCACGCTCCCCTCGGGGCCCTACCTCTCCTCCCTCCAGCACCTGGACCTATCGGGGAACCGCTTCTTGTCGGTTCCCCCCTCCCTGGCCCACTGCCGTCACCTGGAGGAGCTGGACCTCTCCCTCAACTCCCGCTTGCAGCTGGACCCCGCCGACGTGCGGGACGTGTTTGCGCACATGCCCGCGCTGCGCATGCTGCACCTGCACAAGGAGAGCGCGCTGTGCGACATGGGGGCCTCACCCTGGGACCTCAGATCTGTGCAGGCGTTGATGCAGCTCAGGGCTACCTGCCCCCTCCTCTCCGTCTGCTTGGACGGCAGCTGCCGGCGGGAGGCCAGCGCACCGCCCTCAGGGTCGGCCACCCCCCCCCTGCTGCCTGGAGGGGCTGGCGGTCTGTAGGGAGCGCGTCAGAGGGGAGTGATGAAGAGGGACCCCGTGGGGCTGGCGGTCTGTAGGGAGCGCGTCAGAGGGGAGTGATGAAGAGGGACCCCGT
>c10117_g1
AATCAATAAAGGGCCATTTGTATGTACGTTGATGTTCCTATTGCAAAGCTTGGACAGCCTTTTCGCCTCATGTTCTCCCAATTGTACGAACAGCTTGAGAGAAGCAAACCTAAAGCAACTCTGACCCTTAATAATAAATAAACTGCAATATTGTAGGCAGCCTGATGAAGGCATAAGCTCATAGCTCGTCTTTCTTTTTCTAATGA
>c101171_g1
GTTTGCAGTTGTGCTCCTTCGTGTGTTGCGGTGTGTATTTAGCTTACGTGTTCTTCGGACAAACTCCTATTTATCGCGAGTTGTATTCAAAGACTTTCAGCCAGTGGTCTGTTCACCGTCGTGATGGAGTCAGTATTCTGAATGGCAAAGCTATCACTGTGATACTCTTTCTTTGGGTACCATTGAACATCGCATCATGCTGTACTCTGCTGTATCGCAACATATGCTCCTGTCTAGTTCCTTGGCTGAAGTGGCACTCCGTTGCCAGCAAGTTGAGAAGGTTCCTTTGCCGACAACTTCCTCCCAGACAGTTTTGGTCGCGCTGGTGCGGCGGCATGACGGTTGGAGATGCACTGCTGGTCAAATTCTGGGTGATATTGAATGCTGGGTATCTTATCAACCTTATGTCTCGCTACATGGCCAAGATAAACGCAGATTTTTTGACAGAGGCCATGCCGGATGCTCGATGGCAGTATGTTCTGGAAAGGCTTGCCTTTTCGTTTGGAGTGATGATGGGTCCAAACCTGCTGCTGCTCTTCCTTCCCATCCCCCATTCCTCCTTCCTCAACATCCTCACAGGGATTCCCCATGCGCGTATGATCAAGTACCACAGGTGGCTGGGCCACGGCACGATGTGCGTGCTGACCGTGCACGGATCCCTCTTCTACCTGTACTGGATCACCAAGGGGGTGTGGTGGGTGAACTTCAGCAACTGGGGGACACTCCATGCGGTGAACAACCTGGCTGGGTCGCTGGCCTACCTTTGTGGGCTGGTGCTGTGGATTTCTGCGGCAAATTGGGTGCGGAGGAGGTTCTACCAGGTGTTTTTCAAGTTCCACCTGGCCTGCTTCCTGGGCTTCTTCGTGCTGGCGCACGTCCACTACTCAGGCAACTACAAGTACTTCGTGCCAGGGCTGCTGCTGTATGCGGTGGACCTGGTGCTGCGTGCGGGGCAGCTGTGCAACCTGACCACGGTGACGGCCGCAAGCGTCAAGCCGGCGGGGGGTATGGCCACGATGGAGCTGCAGGCGGGGGCGGGCGTCAGCTGCTGCCCCCTCCAGGAGCTGTACCTGGTGTTCCCCACCATCTCCCGCTGGCAGTGGCACCCCTTCACCGTGGCGGGGACCTCCCAGGGCGGGGGCCTGGTGTTCCACATCAAGCGGCATGGCTGGTTCACGCAGCGGCTGATGCTGGCCTTGGCTTCGGGGGCCCCGCTCCCCGTACGGGTGTCAGGGCCAGTGGGGAACGACAGCCAGCGGGAGGAGTGGGAGGGGTACTCTTCCCTGGTGTTCATTGGAGG
>c10118_g1
GCCCTGCCATGCTGGGACTGCATGTCACCAGCAGGAGCTCGCCAAGTCAAGGCAGGGCATGGGGCCTGTGCAACCCAGCACAAACATGCTGTATAGCAGCGGTATTCCCGACCTAACCCACGACCGCACCCACGCCGACTCGTCTCCCTGCCCTACACCTCCCAGGAGCGGCAGTACGTGGGGGCCGGCATGCGTACCGCAGCCCCTGCCCACCTGTACCGCCCCCAGCAGGCCGCTGCCGTTGGGGCGCATGCGCTTGGCGGAGGGCTCCGCCCCGCCCTGCGGCATCCCCAGGTACAGCGCGCCGTTGATGGAGCCGTCCTGGCGCACAGCGCGCACAGCGCCGGGCATGCCCAGCGCGGCGGCCTCGCCATGCATCTGGCGGGTGAAGCCCGGGGTGTGGACCTGCCCTCCCAAGCTCCCCCCATCCACCTCCTTCATCTTCAGCCTGTGCTTCTGCAGGTGCGACTTGACGTGGATCACCGACACACCCTCCACGTTCATGTACATCTGTACCTGCTTCGGCGTCGCATTCTTGTGCCCGCCACAGCGCTCCACCGCCTCCACGAAACGCGCATGGAGCTCGGGCGTCCACTTTAGCTGGGATTTGTATCCGTACGCGCTTTTGTGAGGCTCGCTGTCTGGCCCGCCGCTGTTGCCCAGCCCACTGCTTGTCACATCGACCTCCTCTGTCATGTGAGCCAAAAAACTGCCAAGCTTGGTCAAAAGCAGGAGAACGCCCCACAGATGCAAAAAAGGGCGAATAAATATGTCAGAAAACCCGCCAGCAGAGGGAAACCAGCAATGTGGTCACAACAGTGTACCACGCTGTCAAGGCCTTGCTTGGCTGGATTTTGAAAGAAACCTGCAATTTTTGCTAAACGACAGAATGGAATCAACAAACGGATGCTCCAGCAGCGGATGCCGGGAACCTCGTGCGATTCTCTTATACCCTAGATCCGCGCGAGATACCCTGCTCTACAGAATCCTGAATTAACCCTGGGCAGGACGTGCTGCTGAGTAAAGTTACATCGGGAG
>c101182_g1
GCGGAGGTGGCCGGTGTAGATCTGCGGGTGTAAATGTGTGAGTGTGGGAGGGGATGCGGAGGTCAGAGGGGCACCAGGTACAGCTGCATGTGCCGTGTCAGGCAGCCGGTGAGTCAGCCAGGCATGCGGAGAGTGGGGGGAGGTGAGGGTGTGGTTGTTGCAGGAGAGGACGGCCTCCCACTACTTCTACACTACGCAAAGGTGGCTGTGAGGGATGCTGCGGCCCAGCATGCCTCCTGCAGCGCCTGCTGGCAAGGCATGCTACGGCTTGGCATGGCATGACATGGTGTGGCGTGGCAGGAAGGAGGGGGGGGAGATGTCCCTACCTGGCGCGGCCTGGTGATCCGGTT
>c10119_g2
ATTTTTGTAGCGGACCAGCAGGTCAAATACCTGTCCGCATCGTCTTTTGGTACAATGCAGCAATTGCAGCAGAAGGCTCCTTCTCAGGTTGCAGGGGTAGCCAGAAGCAGTGCCACACTGACCAGGATCCGATCAAATTCTTTTTCTTCAGGAGCTTTTAAGCTCAAATGTTACAAGGTTCGCAGCGGGAGTAGCTCCGCTTTTCGCAGAGGGCATGCGTCTCGCTGGGCAGCACGTGCAGCTGCAGCACCGTCAGCCAAGGGGGAGGACTACAGGCAGAAGGCTCCCAAAGATGTTCGCGTACTTGTGGTTGGAGCTACCGGTTACATTGGAAAGTTTGTCGTGAAGGAGCTGATCAAGCGCGGCTACAACGTGGTGGCATTCGCCCGTGAGAAGTCTGGCATTGGGGGCAAGGCCAGTATGGACGACACACGCAAGGAGTTTGCGGGAGCCGACGTGCGGTTTGGGGATGTCACCGACATGGCCTCCCTGCGGAGTGTTGCCTTCAAGGACAAGGTGGACGTGGTGGTGTCCTGCCTGGCCAGCAGAACAGGTGGCATCAAGGACTCCTGGCTGGTGGACTACCAAGCCACGCTGAACGCCATGGAGGCCGGGCGGGCCGCGGGGGCCTCCCACTTTGTGCTGCTGTCCGCCATCTGCGTGCAGCGCCCGCTGCTGGAGTTCCAGAAGGCCAAGCTGGCATTTGAGGAGAAGCTGCAGCAGGCGGGGGACATCACGTACTCCATCGTGCGGCCCACGGCATTCTTCAAGTCGCTGGCAGGGCAGGTGCAACTGGTGAAGGACGGCAAGCCGTATGTGATGTTTGGCGACGGCACCCTGGCCTCCTGCAAGCCCATCAGCGAGGCTGACCTGGCGTCCTTCATCGCGGACTGCGTGGTGCAGGAGGACAAGGTGAACAAGGTGCTGCCCATCGGGGGCCCAGGCCAGGCGCTGTCAGCCCTTGACCAGGCCAACCTGCTGTTCGACATCACCGGCCGCCCCCCCAAGTACTTCCCCGTCCCAGTGGCGGTCATGGACGGGGCCATCGGCCTGTTTGACTTCCTGGCCAAGATATTCCCGGGGCTGGCGGACAGCGCCGAGTTTGCCAAGATTGGGAAGTACTACGCGGTGGAGTCCATGCTGGTGTGGGACCCGGTGAAGCAGCGATACGACGCCGACGCCACCCCCAGCTACGGCAAAGACACGCTGGAGGCCTTCTTCCGCAAAGCCGTCACGGAGGGGCTTAAGGGGCAGGAGCTGGGGGATCAGGCGGTGTTCAATATCAACAAGGAGTGATGGGCGGCAGCGTGTGTGTGTGCGGGGGAGGTGTGTGCGTGTGTGTTCAGGAGCGTTGATGACATCGTCACCAGCAAGCATCGGGGCAACTCCAGGGTGAGCAAGTGGGGCGCACAAGTGCACGCTGGGGGGGGCAGCTGGGGACGAGCGGGTGCCAGTCACGAGTATGGCGCAGAAATGCTATGCGTGTTCCTTTTTAGGGAACACGCATTGGCCCCACCAAGCATTTCATTTGAGACAGTCTGAGAGGGAGGGCGCATTCGGCCCTGTGCTGGGTGGTCAACTTGCTGTAACGTGCACAAATGCAGCATGCAGAGGGGCCCAAACAGATCAGGCACAACGCGTCTGCAGGACAATCCAAGTATCCATGCCAATAGAGTACCTCGCTGCTGCATTTAACAGCAACAGAGGCTATATGCACATTGTTCTACGTGGAAGCCTCATATCATTTCACGTTGTACCAATGGCGGAGTCTTACAAGTTTTGGGCAGGCTCCACGGGAGAACACGTTGGTTGGAACAGGAAATGACTGCCAGTGTCAAAGGGCGGGCAACACCAATACCAAAATTGCGGGGCCTGCCAGCTCCCCTGCTACCTACTTCCAGGTTGTGGTTTCAGGGGGAGAAGCACATGTTGTGCCTCCCAGCTGTTGTATTATTCGTGGAACTCCCATGTGTGCACAGTGAAGTGGTTCAGGAGGCGCCACCCCAACTGTCACTGATGTAGCAGAACCACACACTGCACTTCTACTCTCCCTGGGCCAACTGGGAGGTGATGCACCCTCCGCAGCTCTGCGGCACAGCTTTGCTCCCAGGGCAGAATTCTGTCGTAGCCCACCCCCACCGCAACATGCATATTGCACCGGCGGCAGTCACCAGTCACCACAGAGGCGGCAGAGGCAAACCAGGGGCGGAAGACTTCCCACTACGACGGCAGTGGCGCCTCGTCGGGCGTGCTGGGCCGGGCGGTGTCGCGGCGCTTGCCTAACGAGAAGGACAGGGGACGGGAGGACTTCTTCGGCGGCGGGCTCCCCAGAATGGCGGCGCCCTCGGCGGTGTACCCTGGGGCTGGGGCAGGTCCATGGGTGAGGGACTCCTTGAAGCCCTTGGCCGCCTGCGAGATGGTCTTCTTGAGGATCTTGGTGGGCGACTTCTTCCTGGCTTCCAGCTTGTTGCGCAGCAGGGTCACCTCGTGCAGCAGCGCCGCCTCCCGGAACTCGTGCTCGCTTTCCTGCTGGGACAGCTCCAGCTTCAGGGCAGCTACCCTCATCGACAGCTGATTCATCTCCTCCAGCCTGTTGGCCATTGCCTCCGCAGTCAGCTTGGCCGATTTGAGGCTGCCCACCTCGTTGCGCAGCTGCTCCGCCTCCTGCTCCTTCTCTATCATCTCCTTCCCAAGGCGCGCCATCTCCGCCTTGAGTGCAGTGGTCATCTCCTCGAACAGCGCGCCGTCACTGGTCTTTGCCACCCCCTGCTGCCGCTCTGCCTCCCGCTGGTCCACCAGCCGCTCCACCAAGGACGACAGGGCCTCGGGGGTCATGCCGGCAGCGGCGGCTGCGGCGGCTGCAGCCTCCCGGCGGACCTGGCGGGTGGCTGCTAGGGAACCTTCCTTCAGGCTAAG
>c10120_g1
TATTATCAAGTTTTTTTATAGTAGCATATTATCTATGTCGTGTGCTGCACGAGAGGCAGCGCTTTCCTTTGGTCAGCATAGACCCAGTATATCCTTGCATGTTGCATAGACTTCACCCCTCCCACTTTTCCCAAGAAAAAGGTTGTTATCTGAGTGGTATGGATTCATTGCAAAATTCTTCGGAAATGTTTTCATCTCTGTGGAGCTGTAGTTTCCGAAAGGTCGAAGTTGTGAAGTCTGACAATGGTTTTGTACGCTATCGTCCGATCCTAAGCGTGAATGGTTCCAATTTTAAGCTTGGGGAGTTTGACACTGAAGAGGAGGCGGCAGCAGCGTGTGACGCGGTGAAGCTTAAAGTAGAAATGAAAAAAGGAATTGAATCATCACAGTTAAAGCTCAACCGATCCCCGTTAGATAACGAGTTGCTCCGCGATTGCTCCCTTGAAGATGCTGATAGGCTGCTCAGGGAAGGGCTTGCAAACATATCTTCCGAGGAGAATCTTCTATCTCAGCAAGAAAACTTTCAGCCAGATGTTATTGCCTCTTCTTCCAGGGAGTCGAAGCATGCCAATTCTATGCCTGAAACTCCTTTTCAAGCAGATCTGTCACCCAAATCGTCTGATGACAGAACAGCTCAATTATGTACAAAACCCAGTGACACATTGATTCAAGCAATTAATTCACCCACTAGACAACGCTTTTATTTGCTGGACAACTGCTGGAGAGAAGCTCCACATGGCAGCGGGCGCTACTTCGTCAATGTATCAAGCTCAGTTTTGCAAAAGAATGAACTTCTTTTGCCAGATCATGTGTGTAGGGAAATTTTCTTTGATGCAATTCCTGGCAGTAGCATCACAATGCACTCCAGGTCTGCTGAAAAGAAGTGGACAGCAAAATTTCACAAAAGTCAAACAAATGCCACATCTTCTCTTCAGCAGCTTCAGACCTTTATAGAAGAGAATCATCTGTCTCTACCCTGCATTTTGAGCATGCAGCGCAGAGATGAATGTTCAATCTTCATTCAAGTGACCAGAGAGACTCATCAGGAGGCGATTGATTATCAAGGAGATACTTTGAAGCATAAACAGTTTGTTCACCAATCTCCCAAAAGGATTCAGGATCAGAGTATCTGCACTGGCAGCATGCATGCAGACATAATTCACAATTCACCTTCTGGACCAGAAAGATCGGATAACACAATTAATGAGGGACTAGTAGCAGCACGCACATCAGCCGCCTTTCCTCCCATCGTAACGCGAAGTCCTTTGTCGCCCGCGTCGGAAGTATTATCCCAACCCCCAAGTTCTGCAAATATAATGGAAGCAGTTTGCGTTTCGGCAAGAGCAGGATCCCATACAGACGTTCAACCAGCTGAGAGATCAGAAAGGTCTTTGTTGTCGAAAAGTTTAGCTGTCATGAAATATAATACAACATGTACTGCAGCAGTAACGTCCAGATCTACAAACCAAATCAAAGGTTCTGCCAACAAGTCCAAGACCTCCTGGGCACAGTTTCCTCCAGAGACTGAGGGACATGCTGTGGTGCTTAGCGAGTCTGCCTGCCGCAACAGCAATTTAAACATCACAGTGACAAGAGCTAAGGTGCTTTTTGGGAAGGTAGAGCACTCTGCTGTGACTGTACTAAGCACCAACACTGGCAAGGAACATAGATGGACGTACAAGCAGTATAGTAGCTCTACAAATCAAGTTTACTTGCATTCCCTGACAGAATATATGCACAGTGTAAAAGCCAACCCAGGAGATGTCTTATGCCTCAAACCTTTGCGCCAAGGGTGTGCAGAGGTCACCCTACACAAGAGGAGTAGCCAGGAGGCCAAGGAATTCCTTCTGCTGCTGCATGGCCAGGATAGCAGCCCCCCAGCAAAGCCTTCAACATCGCACCTTACCTCAGCTGCTAGATATAAGGCTGAAAAGAAAGGTGCTAAGCAGAACAGTCCAATGCTTACACCCAGTACAAAACGCTCACCTGGCAAAGAAAATGCCAATGAAGGGCACAAATTGAGGCCAAGCAGGACGCGTGCAGCAGCAACTCAAAATTCCAATGCTGTAGCTGGTAAATTTAGAGTCAGGGTTCAAAAACTTGCGATGGCAAGGAAGTCAGAGAGACATACAGAG
>c10121_g2
TTCTCAGAAGAACGTGTTGAAGGAAAATTAAATCATCAATCAGCAAATGCCGGATTCAAGTCATGCTATCGATTGAGGTTCATTTGTTTGATTGAGGTGCATGTGTGATTGCGCGTTCTGCTCACATTGCTATCTGCTCTCAACTCTTCACATGCTTCATCCACGCTGGGCTTGCTCAAAGCGTACTTGTTTATGCAGTACTGCTTACGGGATGCCAGCACAGCCATTTTGGGATGGTAATTGCTACGTTTCAGCTCTCGAACAACTTGAGCGATCTGAGAGTGTGTTCGTGTGGCATAGAATATTTTGGGCGGGTTTTTGCGAACCAAGGGGACGTCGCTTTCATGCTGGTCTGTGATAAAACCACCATCACCCACAATCTCTGATGGCCGGACTGTGCCATTGCTCTGAACTGCTGCCTCGTGTACTTTAGCTTTGATTGGACTCTGACATGTATTTTTGTCTTCATTGTTCTGTCGTATTGGGCTGTTAGCTTCCAGGGAAGCTGCAGCTAGCCCCTCCTCAATTCGAAGCTTTTCTCTCTGCTGCCACGCAAGGGCTGAACAGAGGAGGGATAACGTCTTCCCAGAACCTGTGGGAGCCTCTAACAGAGCATTGTTTCCTGACTCAAGAGAGTTGATAACCTTGTTCATGAAGCTTAGCTGCACGCCGTATGCTGTGTGAGGAAAGAATACATCGCACCCTCCAATTTTGTATTGCATGGCTGACGATACCAGCTAGTTATGAAAACCAATCAATTTGGTTTATTTCAACATCTCAGAGTATTCGATGATCGGGAGAGTGACGCATGGTGTTCCACACACAGCGGGGTTCTCGGGATAGCTGATCGGATATATTAAGTCCAGAAAAAAACAAATGAATGGCGCAAGTGATCAACCGAAGCATTCAAACTTGTACGTGACCTAAAAATAGAAA
>c101214_g1
GGCAAGCCCGCTAGCACCAACCCCTCCCAGCAGGAACCCCCCCCTGGGTCAGGGGACGCCCCCTCCCTGGAGCCCCCCCTCCCTGTTGAGGGGCCTGCAGGGGGGACCGTAGGCTCCCTGCTGGCCCAGCAGTGCCCAGCAGCGTCAGACGGCAGGGGAGGCGGCTGGGCCCTGGAGGCGCTGATGGACGGCGACTACCGCACCTGCGTGCACGTGGGAAGGGGAAGCTTCCAGGGGGGGGGCAACCCACCCTGGGTGGTGGTCCCCTTGAGCGGCAGCTTCCGGGTTGCTTCCGTCGCCCTGATCGGGGGCTCCCAAGGCCAGGGCAACCTCACGCTGAGCCTGCTGCCTCCGGGGCGGGCGGCGCTGCTGCTGCGCGAGCTGGGGTGGGGACGGCAGCCGTCCTCCCCTGGTGCCACCACCCAGGTGGATGCTGCCGATGCGCAAAAGCAGGCGTTGGGGGGAGAGAGCCCTCCTGGTAAGGGGCCTGGCCCGGTGGGGATTGATGGCATGAACAGCAGGGTAGACCCAGGAGCTGAAGGGGGGGCTGGACTCACCCTGGAAGCTGCCCTGAAGCTGGCGGGCGGGGTGAGGTGTGGGGAAAGCGTGTCGGTGCCAGTTTGGGAGGAG
>c10122_g1
CCGTCATCACCGCGATCCGCTCCAACCCCTCCCACACATCCCTTTGCTGCCCCTCCCGCCTGCGGGCGCTCACCCGTCCCGAGCTGCGAGTTGGAGGGAGGGGGGCGGTACTTGGCGAGCGTGACGTCGTCCCGGGGGGCTGGCACCAGTGTCAGTACCGCGCTGTACTGCCCCGGAGCCGCCAGCTCAGCGGTCCCGCCCCCCACCCGCACAACCCTCATGCCATCTGGGAGCTGCGCCGCCAGCAGCTTGGCTCTCAGCAGGAAGTCCATCCTCCGGACGGCCTTCGCCTGGGTTTCGGGGGAGCGGGCGGGGGGCGGGACCCCCGCCCGCTCCTCAATGGAGCTGGGCAGCAGGCGGTACGCCCCTGTCTCCAGCACTTGTACCGCAGTGGGCACGTTGTACAGCGGCGCCTTGCTGTCCTCCAGCTCTCCCCACAGGTAGGCCAGCTGGTCTGCCGCGTCTCGGAGGGCTGCCCCGTGGCTGGCGGCCACCTCCAGCAGCCGCTTCACCTCCGCCACGGCCTTGGCCTTGTTGCTCCACGACACTGCCACGTGCAGGCGCTGCAGCTGCTGCCGTGTGGCATGCAGGTGCAGCAGCAGCGCGCGCTTCCTTTCTTCATCCGAAGCATTGGGAAACGATCTGACAAGGTCTTGGACTCCGGCGTGGGCTTTCTCCGCCAGGTTGTCCACCACTGTCGGGAGCTCCACCAGGTGCAAGGCGTTCAGCAGGTGTTGCTGATCCCCCATTGCTAACGCTTTGATTACATCCCTGGTAATTGTGAACGCATCTGACCCGTCAACACGGCAGCAGCTTCACTCAGGGCCTCCACTGATCAAACGTAATTCTCGATTCGAACTTCGGGCTGACAATTTTTTTCTGAATAGAGAGACAAAATATCTTTTCGAAATTGTTCGAGTACGATAATCCCTCCGTCAAGCATGTCGCCTTTGATGGTACAAGGATTGCAGAGTGAACACACCCGTCCGGGCAGTACGGGGAGGCGTACCGTGCCAGCTGGACGCGCATTCGAGGAGCCGGTGGGCTTTATTGAAACATT
>c10123_g1
GGATTACTTAAGCTATGCCACAATAGCCTCACTGAACTACTATCAAATTTGCTTCAGATATGTTAGTTGCACCTGAAGCTTTGCACGCAGTTTTCCCACTGAACAATCTATTAATTCCATCTCAATACAAGCAGCTGACATGGCTGGTAACTTGAACCCCACAAACCTGTTTTGTGACATGTATGCAGTTCACTGGTGTACAATTCTGCCTGTAAAATACGGCAGAACGATACAGGTGCCTTGCACACAGGTCGATCACTGGGAGACGGAGTGCTGCTGCGCGCCCTCGTCTTTGAACAAACCCAATAAAATATTGTATTGCATATGCCTCTGTTGTTACTAAGAGGGATACGCTGAACAGGAGTGCAGCGGATGCAATGCTTCAATATGCCGCAGCTTCCGCTTCTGTGGTTAGTTGCGGCCATACACTCTAACCCAGTCCATATGCATCTGCTTGGATTCTGCCAAGGTGGCTGCTACCTCCTCAATGGTCACCGCGAGCCCCAAGTCACCAGCCCCCCACAGCCATGTTTATATTGAGGTGAAAGGCGCGCCCTCCGCCCCGCTAAACCATGCTCCCGGAGTGGTAGCTGCACTATTCTTGGAAGCGTAATGCACCCCATCAATGTGCCATCGAATCTGCGTCCGCTCCCACTCGACTGCATACTCGTGCCAGGTGTCAGCAAACAAACCCTCCACCCCCTTCTCCGCCGCTGTGCCGAGGTCCAGCACCTCCGAGGCGTACACATTGCCGTGCCACGAGATGCCGCAATGAATAGTGCCATGAACCTCCTCCTCAGGCCCTCCTTCTCCACCTTGCTGATGTTGTTGGTGGCTTCCATGCTGTCGATCTCCCCTGAAGCTGCCCACCTCCCATACTGTCCCACCCCCAGGGCGGACTCATCAAAGCTGGGCAGCATCCAGAAGGCTGGCCACCGGCCGGTGCCTTGCGGTATTCTGGTCTTGCCAACCACTCAAGTGGTGCGCCACCTCAAGCTAGGGACCACCTGGAAGTGGGTCTATGTCTTGATGCGGGCTGACATGAATCAATTGTTGCGTGGCGTTGTTTGCCCTTCAGGCTGTACCTCCCTCAATCACAAGGGAGCCATTCTCCACCCTCAGGTTCTCCTTGCGGCCGGTGTAAAACTGCTGCAGGGGCGCACATGAGAGGATGTCCCACTGCTGTACACCAGGGTGAGCGTGGGTAATGCAGCGTGCCGCCATTATATGCCACAAGGACTTTTTTTCTGAGCAAGAAGAGCCGGCGGTGCACACACGCCGCAGGAAAGGCACGCAGAAAGAACACATGCCGGCAATAAAAACGGCATGCGGGTCACAATGCTTGGAACAACAAATGGCAAAACGTCATCAAGGGATTCAAGGTAAACAAGCATTGGAAAATCAAACCCTTATTGCACTTAGCGACACTGTGGCCTAGTAGCATGGACGATGGCTGAAGGAGGAGGTTGGCTAGTAGAGGAGGAAGACTCAAGACAGGGAGACTCTTCTGTAGGGCATGCTCCCGAGTGGGTTCATACACAGCTGTTGTAGCTTACAGAAGCTGTTGGCGGAGGAAAAATTACAGTTGTTATGCGAACAGGTGGGCAGCTAATTGCTGCAGGTGTTGGTCGCCATGTCATGATGGGACCAGTGCAGTAGTGCGCAGCTGGTTGCCGCCTGCACTGATAGAAAGTGCAGCTATAGTGGTCGGGCATCCACGCCTCAACAGCTGTCCGTTGCCCCATCCACACATAGGGTAGTCTTGTGAAAGAAATTGACAACCGTCCCCCATTCTTCCGTCCATCTCTTCTGGTTCAGCTGTGAGCCTAGGTTCCTTCTATAAACGGGGAGTGCAACCGCAGCGCGCGTTACCCAGTTTCTTTCAGCTTCAATCCGGATCCGTCGCTGTCACAGTGTGTGCTCAATTTGGCAAAGAATCCCTTAAAAAACGGTCAAGATACCACCATACTTCGAAATTACCAGTAACAAAGATACTGC
>c10124_g1
GAGTGGGAGGTGGAAGTAAGGAGGTGCGGAGCTGTGCACGTTGCAACCGATGTGCCAGCTGTCTCACCGTACCATTCCTTTGTGGCAAAACAAGCATGGCACAGTGCAAGTAGTACACTTGATTGCATAAGCAGCAGGGCTGCAAGTATGTACGGCTGCCATTTGACAGGGGCAAATTGGGAAAACCCAAGTTGGGTTTTATAACATGGTGCCGATTGGGATGGGCTGGTTGCCAGCTTCTTGTTTACCTGCATAAGGGGTGTCATAGCTCACCATGAAGTCCCTCTCTGTATTGTTGTTCTTGAGCCCTCACACATAGCGGGTGCATCACTCCTGAAACGGCAAGTTCCTATATATGGTCTCTGGCTAGCAACCGTCGATGGGGCTGCCCGCACCTGCAACCTTGCAGCTGCTCGCCTACCTGTTTGGTGCTGAATGCAGGAGTGGAAGGAGCTCATCGCCA
>c10125_g1
CATGGAGCAGCAGACCATCTCCATTGCCAAGGCTGGCATCACCACCATGCTTCGATCGCGCACATCAGTACTTGCAGCGGCTAACCCACCCTCAGGCCGCTACGACGACCTTAAATCTGCCCAAGAGAACATCGATCTGCAGTCCACCATTTTGTCCCGGTTTGATCTGATTTTCATCGTGAAAGACGAGCGCAGCGCAGACCGCGATAAGATGATTGCTCGCCATGTCCTGGACGTTCACAGAACAGCTGGGGCACAGGGAGAGGCGGATGAGGAGGACAAAAAGGAAGAGGAGTTCTTGAAGCGGTATATTGAGTACTGCCGCCAACATTGTTCGCCACGTCTGTCTGACTCAGCAGCCCAGACCTTGGCCAGCGAGTATGTGGACCTTCGAGCAGAGGCAAAGCGTGCCGCAAGCGCAGATGGTGCAGAGATCCCCGCAATCCCAGTAACAGTCAGGCAGCTTGAGGCTGTCATTCGGATTTCGGAGTCCCTGGCAAAGATGCAACTGCAGACAGTTGCTACGGAGACACACGTACGTGATGCGCTGGATTTGTTCAAGACATCGACCATGGATGCTGTTAAGTCAGGGGTCATGGACATGATTGTTTTCACAGATGAGCAGCGGGTAGAGATTCATCGTGTTGAGGAGCAAATCAAGCGGCGTGTAGCCATTGGCTCCTTTGTGTCAGAGAGGAAATTAATCGACGAGCTAGTCAGGGTTGGATTCAATGAGAATCTGGTACGCAAGGGACTGCTTTTCCTGCAGACTAATGGTGACTTTGAGTACAGGAGAGAGCGAAGGCTGGTCCACAGACTGAAATAGATTCTCTACTTGCATTTCCGTATCTGGCACACAGCATCCAACAAGGAGTGTTTCGTAGCTGCAACATAGTTGTGGCAGTTTTGTTGCACATTGCCACTGAGCATTGCTGATGCTTCTATAGGATGCCATGTACATGTTGTAGCTACCATATTTGTACATGACATCAGTTAAGTTGACCAAGATGAATCTTTACAGACGACTGATTTACCCTTGAAAAAAGCAGGTGGCAGCACATATACGCTTAGGAAGCAAATGTGTAAATATTGTCTAAAAACATTGACACGCATAATTTGCATGGCACATTCATATGTCTACTTCTGCGTACATTAGCAAAGCACATGAAGGGGCTTCATGAGCGTGTGAAGGCTGCCCGTAAACCGCTAGCAAAAAATCCTGTGGCCATCCCCTTGATCTGAGCTCTTTGTGCTTTGCTGCATTTTAAGTATCCAGTAAGATTTGCACTGCTCAGCAAAACAGCAATTACTACCAGCAGCAAGTAGTCTAGGTTTATTTTCAAAATAGCAACCACTCCCAGCAGCACCCAAACAACTGGCATCACATAAAGTACAGCCCAAAAAATAAACGAGTCTTTTTTATCCACAGAGCGCTCCCCTTCTTGCAAGGTTTCAAAACGCCACTCGCTGCCACCGTTTTCTGATACTTCGTTCCACCAGCGAAGACCGACCAGGAGCCGCCCTGAGACATTCTTCACCGTCCAAAAATCGCACATCAGTAAAAATACGACCACGCAGAAATTCACAGTAAAACTCGTGCCGAACCAGCCGCAGAATACGTAGAAGAAGATGGCTGTCAACTTAAAAAACACGTAAAAGAAAGCAGCGACTGGATGTGAGTACGTCGACTGCTGCTGAACGGGCTGGTCATCTGCCATAACTGCAAGTTGCTGTCACGATCTGGACTTGGATCAGTTAAAACACGTGGAGCATCAAAATAGGACGACCAGCCACTTGTAGCCTGCCATAAGATGATATAAATATATACTAAAC
>c10125_g2
GGCGGTGTACACCACAGGGAAGGGATCTTCTGGGGTGGGCCTCACGGCAGCAGTGGTGAAGGACCCCCACACGAATGAGCTGGTGCTGGAGGGCGGCGCGCTGGTGATGGCCGACAAGGGCATCTGCTGCATTGACGAGTTTGACAAGATGGAGGAGTCTGACCGCACAGCCATCCACGAGGTCATGGAGCAGCAGACGGTCTCCATTGCCAAGGCTGGCATCACCACCACCCTGAACACCCGCACCACCGTACTGGCGGCTGCCAACCCCGCTTTTGGGCGCTACGACACCCGCCGCTCCCCCGCAGAGAACATCAACCTCCCAGCAGCACTGCTGTCTCGCTTCGACTTCTTGTGGCTAATCCTGGACAAGCGGAACGTGGACTCTGATCTGTCGCTGGCCCGCCACGTGTTGTCTGTGCACCGCGAGGGGCGGGCGCCGCGGCCAGAGGGCCCCGCGCCCCTCTCCCCCGAGCTGCTCCGCGCCTACATTGCAGCCGCCAAGCAGCACGACCCGTATGTGCCCGAGTCCCTCACGGACTACGTTGCAGCGGTGTACGCGGAGATGCGGAGTGAGGAAGCTGCCAGCGAGCTGCCCCACAGCTACACCACCGCGCGCACGCTGCTGTCCTTGCTACGGATAGGGCAGGCACTGGCTCGTCTGAGGTTTGCAGATCATGTGGAGCAGAGCGATATCGATGAGGCGCTTCGGTTGATGAAGATGAGCAAGTCGTCCCTGTATGAGGACACGCAGGGCGACCGTGCCATTGACCCGGTGTCGCAAGTGTTCTCTCGCGTGCGCGCGCACCTGGAGCGCACCAAAGCGCCGCAGCTCACCTGGGCGCAGCTCATGGACCTGCTGGGCACAAGCTTCAAGCCCGATCAAATCAGGCAATGCTTGCTGGACTACGCATCCATTGGAGTGTGGCAGGTGGACAGCATGGAGTCTGACACACCAACCCTGCTGGTCTCAGAGGAGCAGTATTGAAGGGGGGACGGAGTACTACCAAGTAGGGAGAGTCAGGGGAGCGGGGTGGCAATGCAAACAGAAAAATTTTTGACTGGAGGTACTGAAGGTGGCGTTGAGGCTGGGGGGGTGCACGATGGAGAGTTGCTTTGGAAGGCTCCCGTGGCCAAGGACTAGGATAGTTGGGGGCATGAACAAGTGCAATTGAAGAAGACCGCAAGGGCTGTGCAGGTGTGCTTTGCTGGGTGATGGGGGGGCAGCAGCATGCATCTGTACATGCTTAATTGGGCAGGCAAGAGTGCAGGCGTGTAGCTGGAGGGTTGACGAAAGGGGGGGGGGGGCACAGGTCCCTGTTGTTCAGGAAGCGCAAACAGCCCTCCTTTGCTAGGCTGACGCTGTCAGGTGTCAAGGGGCACTTATGCGGAATGGCATGTGACCCCTGCCGCAATCATCATGCCACTCTACAAGTCCCCCCGTGCCCGATTCGAACTGCCACAGCACAGCCTCATCAAAAAATCATTTCGTTCATATCCTTGCATCTCCAAAGGGTTACACTGATTGACAAAGAGCAGGGTGCAACGTACTACCCTGTGCTCCAATGGCTGTGCCATCATTGCGCCTCAATATGCAGGTGGGATGGAAGGGCTGCTCGCAAAGTGTGCGCAGGCAGCAGTGCTCGCTTCTACCCAGTGCACATAGCAAAATGGCGGGGCATGCGATGCCTGGCCACCGATCTTGGAACTTGTGGGCAGGCAGCAGCCCGACATGGGGTACAAATGCATTCGGGCAGATTCCTCGGAAGCATGCGTCAAAAGTACCAAAAGATGAGGGTCATGCGTTGTGAGCTGCGCAAGTATAATTTCACTGGACCACAAGAGGTCCAACCTTTCCAAAAGCTTCCCTTCCTCTTCCACCCCCGACTGCTTGCATCCCTCATGGGAAGTGTCCCAGCAGCGTTGCAAATTCCACACTTGTTCAAGTAAACACTTCAATTGTTTGCGGCTTCTTCCGGACTAGGAATCATAGATGGCTGATAAGGCCTCTCGCGCTCCCAAGCGACCTGTGCCATCATGGTGAGCACCGACCGCGCGTCCCTGTCGTCCATGACCTGCCTCAGGAAGGGCACCCGCACCGTCTGCACCTCGCCCTCCTGGCTGGCAGCCTTGATGTAGATCCCCAGCTGGTCGATCCACAGCAGCTCAGCATAGCTCATGTCCTCAAAGCTGCACCCCAAGGCGCCGCAGCAAATACGCATCACATCCTCCAGCCGCTCAGTGTTCATGTGCTGCGTGAGGCTCACAGCCTTGGTGCGCAGCTCATCCGGCTGAGCTGCACGGTACACGTCACCAGGGAGCACCTCCGCCTCGCTGGCTGCAGTCATTTGGCCCACAAAGAAGCAGCGGTCCACACACAGACGGTAGTACAGGTCGGTCTCCTGGGGTGCATCAACACCAACTCCTCCAGCATGCAAAGTGTTGTGAAGGGCCGCTGCGCTAGCCGCGACCTCGTCGCTGACAGGCTCCACCGACCCGATCAAGGTCAGACGTGCCAGGAGCCTGGTTGGGTACTCACTCGGCTGGACAAACAGACTACACTTAGGGTTGCGCATGAGGTTGGCGGTGTGTACTGCATCTGCGCGGAGTCGGAGAATCGGTTGCCCCTCGGAGTCCAGAACATAGCTGGCATAGGTGCCCAGAGGAATGCCGTCTTCTGAAACAGTGCAAAGAGTTCCGTGCGCTGCTAAATCTACGATTGTTCTGGCTGTCTCTGCTGCGGAGGGCCGCTTGTCGTCCGAGGCGCCGTTGGTGGCCACGGGAGAGCTGCCGTTGGTGGCCGCAGCTGAGCAATGCACTGCCGCACGGACGGCAGCAATATTGATCCAGGCTGGAAAAACTGAGACCTGATGATTTCTGTTGCCAGCCAAGAGACGCTGCGTGCCTGAAGCTGTTGCAAGAGGAGCAGGTACACCCCGCATTCCACCAGCATGCCTTGCATGGCACTGCTGCGTCGTTATCGATGTGCTAAGGGTAGATTTCATAGCGTTAAATTCCAAGTTATTTATAATGC
>c10126_g1
TGCGCATCAGCACATTCTCCACAGGATCTGCATTGGAAAAAATTAGTTTGGTCAGGCATAATATCCTCACCTATCACTGACTGTCAACTGATCCAAGCAACATGCAGCGTGTTATGCCAACGAGCCGCTCTCCCTTCAAGCTGATTGCACGTGCTCCAATTTGCACCCGTCAAAGCACTACAGTGAAAGCTTTCTTCAACATTGGTTTAAAGCCTAAGGGGAAAACTGCGAAGCGAGAAACCATCATTCCCAAACCTTCCTACAACATTCCTGCTGTTCTGCTAGGAGTTGCTGGTGCGTCTCACTTGGCTGATGTGGATGCTATCAGCTATGTGACTGGGATTCTTGGTGCTTTCCTGGCCTTCCAAGCTTCACGAGTAAAGTTTGTATTTGACAATGAAGCACTTGAGGTTGTGGTGGGGAAGCAGCAGGATGAGACAGAGAATGCGTTTGTGGGGGGGCGAAACCGCTGGACTTACGACAGCTTCGTGAACTGGGAGTTCTGGTGGCCAGGTTTCCCAGTGCTGGTGTACTTCAAGGAGACACAGACCAAGCCTGAGGGCCAGATTCACTTCTTTCCCATTATCTTTGATGGCAAGCAGCTGTACGATGTGATGGTAGAGCGATGTGGCACTTCTCAAACAAGCGGGCCAAAGAAGTGAAACACTGCAGCTTGGCCTGCTTGAGAATGCCTGAGTTGAAACCTGTACTTGAATACAATGAGTAGTTCATTGCTCTGCAAATTTTATTGCTGGCATGGGCCACAATTTTGACTGGGCCTCATGGCTGCTAATGCTGATGTTGGTACAATGTCAAATTGCAGCAGGACCTTTGAACCAAAACAGTGCCAACATGAAAAACATTTGCAACCGCCCTTAGTGTCTAGACGATAGACTGCGCAGGCGAAGGGGGAATGTGTGCATGTACGGCTTGTGTGGCGACATGATCTACTAGTCCACCACCTGGCACCTCAATGCTGGCAGATGCGATGGCATGCAAGTCCAGCTGGTCAAAAGCCTCCCCCTCGCCTTTGTTGATTATGTTTGCCACAAGATCATCCCCAGACTCGCACCATTCAAGTGTGGTTTGCTGCGCTGGTTCCGGGGAACTGTCCGCTGTGCATGAGGGACTGTAGTTTCCTAGCATGGAGGCAGGGGTGGCGTACTCTAGATTGGGAGAGCCAAACAACGCACTGTAGTCCAAGCTGTTACGAATTGCCCCCATGCCTTCTTGTTGTGATGCTGCAAAGGTAGTCATTGCATCCCCATTCATGCTCAGCCTAACCAGAGCATCCTGGATTTGCCGTTCAATGTGATCAACTTGCGGCAAGTCCTCCTGTGGTTTCCCTGTCCATGACTTGGGCGCGCTGTTGGCATCACTACAAGCTTCAGACTCCTTGTCACATTGAGAGGAGGTCAAGTTAGCTGCCAGCTTAAGCGCCCTGCCCTCCTTGACCAGCTGCTTTGACTCCAATTTTGGGTTGAAAATGCATTCCTCCAATTCTGCCATTTCAAGTAATTTTTTCTTCTCCCATCTCTTGTGCTCTGTCTCCTCGGCAATTTTATAAAGTACTTCATATGCAGGAAGATTAATTGGGCGGCGCCTGGCGGCAATTGCCTTTGAGTTAGGGTCTATAGCAGGCTGGAAGGTCGGCTCCTCAAACTTTCTGCGGCTGGATGGCATTGGCAACAAGTACTGCCTGCTAATACCTGATGTTCGCTGTAGCACGTCCTCCATCACAGCATGAAAGCCAGCTTCATCCACTTCACCGCAAACGCTACCAGCGTAAGGTGGCTGCTGAGCTGCAGAGTCTGCGCTGTCATGCAGGCCAGTATCTCTTTTGGCAATGTATCTGGAAAGCAGCTTGGAGGCATACTCAATGTCAGCCCGAACCTCTGGATCGATAGTATCCATGAATTGCTCATCCTGCACTATCTCAATCAGATTAACGACACTATTTGCCTCCCCGCGCCCAAGATAATCAAAAATGGACCTGAAGCGATCTTGTTTCAGTTTCTCAATCATTCTCTCCGAACGTTTATTGACATATGTTGAGTTAGCATTGTTACTTTGTTGTTTTTGGTTGCTGCTGATGGCATGTGACAATTTCTCAGCCCTCTCTTGCTGTATACTATACAAATACTCGCCAATAGGCTGTCCATCTGGATTTCGAGAAAACCTTGGCGCTCTGCACGTTTGCGGCTTGTATAAAGGTTTCCCAGTGCTTGGATCAACTTTGCCATGTAGCACATCTCGGGCCTGCTTAAGTTTTTCTTGATATCTTTTCCCACGTTGAAGCAATCTTGTGGCAACATCACCACCAACTTTAAGCACATCTCCATCAGCTTGACTACTCATCAGTTTTTTGAGGACGACACTGCTGCTGTTTATACGAGGGCGGAAAGTGACTTCCTCAGGTGCCTGACACGCCATATATTTCTGTTTCATTTGACGTCGTAATGAGTCATTGAACAACTGCTCATATCCTGAGATGCCACTCTCCTACAAAGTACA
>c101269_g1
CGGGCACCCTCCCAGCAATTGCATGTGCTGGCCTGCTGTGCATGGAGTGGCTGTTGCGCTTGCGGAGATGCAGTTGCCCCTGCTCAGCTGCTGCCCCACCCCCTGAGGTGGGGGCGGGAAGCAGCCCGGGACACTGCAGTAACCAGGGCCTCTGGCGCAGGCATCGCTGTGGCATCGCTTTTGACAGCAAACGCAACCCTGGACTGCGAGCGCTGCTTCGAACGATGCGG
>c10127_g1
AGTTAAGCCACGTGACCTTGACCAACTTTGATTGAGTATTTTGCGTTTGTGCCTAAGTTATACTTTGAACTCAGCAGCCTGTACCTCCTAAGGTTGTTTGTCAAAGTTTGCAGGAGCCCCACAGTCCAGTTTTTGCTGGGGTTTCACGCATAACCTACGTCAAGGCATTTTGAAGAGCTTGGCATTTCAGATGAGCTGTGCTGAATTAATTAACCGCAGTGAAGCCATCCTGCAAAAGTACGCTCGAAACTGGGTGGTCCTGCCGTTGTTTATCACTTTGATATTTGTCTTAAATAAACCTTGTATGGTACTTTCCGCTTGCCAGGTATGAGAGGTGGGTTGGTGACCCGCAGCAAGAGCGGGAGAAGTCGGGCGACCCTTTTATGGATGAATACTTGCCAGCAATGGATAGGATTCAAGATCTGAACTTGGTTAGTGGAGAAACATAACTGATTTGTCCTGGAAGTGTGAAGCCCACCACTTTCAGAAAAGCAACTTTCATTCAGGAGGCGCTCTGCCAGCCTGTATGCCTTCGTTCATCAGTTTACAAAATGCCTTGCAGAAAGCGGAAGAAGTAGCCCAAGAAAAGAATAGAGCCCTAAAAGCTGCCATGAATGCTGAGTTGCGCAAGTCGAAGGCTTTCATGCTAGAAGACACAGTTCCCAAACTTGAAAAACTGGTGAAGAAGGGGAAAGGTGTTACAAAGGAGAAAGCAGAGGAGCGAATACACAAA
>c10128_g1
CTAAAACGTGACAGGAGGCTGCCAAAATTAGCTAATACTGCAATACTCATGAGTCTGATCAGTGGGACAGACTGTCGCCTTGGCTGAAGGTGCACGGGAGAGAAATATCACCAACACAGATCGGCTGTTTAGGGTGTATTAAACAGTATCATGGGATGTCACCTTCAGGCCTCCGACACTGTCAAATCCATTCATACACGACTATTCTCATGAATTTATTTCCAGGCGTTTGGGAGAGGCAAGCACACTATCTTGCCGCGGCAAGTGGAGAAGAATATTTCAGCACGCAACACCGCCGGCTTACCCTGTACTTATAGACGCTATTACCGGTTTAGTACGCTCAGCTTTGCCTTAAGTGTCATCAACTCAAGAATTAGTAAGCGTGCAGGTATACCGGTATACCTTTGTTGCGCATTCTGCGCAAACAATGCCAACGTAGGCTTGGGACGTGGTGATGATAGCATGGCTGGCCGGCCTTGTCACAGTGTGTAGGTGCCATGTCAACATTGGATTACCGTTGACGACCATGCATCCGTCGTTTCTGTTTCTGGACACTATACTAGGATGAACTTCGTTTGTAACACTCTTGAAAGCTACTACGCGTGTGTGTGAACTTCATGGTTTCAGTTCTATTGTGAAGAGTATATTGAATCCACCTGAACCGTGGAAGCAGCTCTCCAACCACCGAGTAGATCTTAATGCAGTAGCATAGGGGCCGTCTCTTGCTTTACTCAAACATAGGTGTAAGTTGCTTTCACGCTTGCGCAGCTACGTGGTGCTCATGTCTGCCAACCAGAGTCCTTCTTGGGGTATTGTTGTTACTGCCGCAATTTGTGCGGCCCTATTCTCTGCTGTGGCAACTTCAACTTTGTCAGGCGGAGATAGATTCCACTTTCTCCACCGAAAGCTTTCAGACGACGCGCTCACAAGCAATCAGGAAATCCTGCACAGACTAGAAGGCCTCTACAACTTATCTAATAGAACGTTAGTATCAGTACAGAGGGCTGGTTTGGAGCAGCAGCAAGGGCTCGAGCTTTTAGAGGCCTCCAAGCAACAGGTAGAGAAGTTGAGGAATGACGTGAAGACTGCCAATAAATTGATCGCCAAGCTGCAAGACGATGAGGATACGCATGATCGAGAAATGGCGGCTGCCAATGCCAGGGTGGCGGAGCTGGAGAAGAAGCGACAGGAGGAGTCGGCAGCGGCCAAGCAGCGCGCGGAGGAACTGGAAGAGGAGAACGAGCAGCTGGCAGCAGAGGCGCAAGAAGCTGCCCAAGCTCTGGCAAATTCCCTTCCCCTCAAGGAGCGCAGCATCCCACGGATCCTGCACCACATGTGGCTGGGAGACGGTGACCCCCCCGCCAAGCACTCCCTTTGGATCGAGTCCTGCAAGCTGCAGTACAGCCAGCAAGCAGGGTGGGAGTACAGGTTGTGGCGGCTGGCCGAGGTGGAGGCCCTGATCAGGAAGCACAGGCCGGAGTACATGGAGAGGTGGAACTCCTTCCCCCGGCATGTGATGAAAATTGACGCTGGGAAGTACTTCATCATGCAGTATGTGGGAGGCCTGTACCTGGACACGGACACGGAGTGCTTCAGGGAGGGCGGGGATATGCTGGACGGGTACGACCTGGTGGTGCAGCAAGACTACCCCCGTGCCGCGGTGAACAGCGGGGTGATTGCCGTGCGACCCAACCACCCCATCTGGGACGTGGCCTTCCAAATTATGGAGGAGAGGAAAGACCACGACCCCAACGACACGGGCCACTCCACGGGGCCCCAGATTGTGAGGGACATGATCAAGAGGTGGCACGACCAAGCCCTGGGCACTAACGGATTCTTCCCCGACACCCTCACCAAAGACGGCCTAGTGACACGCATCTACCCCCAGGGCGAGTGGCTCACCCCCTGCGGCTTCTCAAGTCGCGACTGCCACATGGACACCATGCTGCTCAAGGCGGCCGGGCAGCTCAACCTCACAAAGCTGGTGGGATACCACCGCTTCACGGCGCTGTGGCTGGGCGTGAAGGATGGTGCCCACCCCCAGGACAAGGACACCATACGGGCAGGGTTCTGCAAGGGGTTCAACAGCACGGGATAGAATGTACAGAGG
>c10129_g1
ATGAGGCATTACAGCCAATTTCTTTAACACTAGTAGCCACCGCCGTTGCCCTTGTAGGTAGGCAAGCGTACATTTGCATGGTGGGCTCACCTACCTGGCTTGAAGTTTTCGAACTGAACTCGAATCGTATACCGCTGTAGAAATAATGACTTCTAAATAAGCGAAATCTCAAACTCTTTTCGCAACACTGTCGGCGTTGGGCAACTGGGTCCTGGATGGCCTGCGTGTCTTTTTATGGATAGAATATACATCGACTTTAGTGACGATGGTGATAGCCCGCGCAAGTCTGGACCATCAGATGCCCCCGATCGACGCTCCCCAGCGGAGTTGGCCCAAGGTCTTCAACAGTTGCGCCAGCAGATGGCTGAGCTGGAACAGAAGGAGCGGAGCAAGGCTGAGTTTGCCAAGCTTGTCGCTGACATCGACAGATACAAGCAGCTAATTCAAAGCAAGACTCAGAAGCTGCAGCAGAGCTCCAAAAGATCAGGGTCCCTGGTGGGTGCAGTTGCCCCCACATCAGCTCCAGCTGCCTCCCAGAAAGCTGCTCCTACAGCCAGCACGGCCCGTGCCTCAG
>c1013_g1
GCCAGATTCAGAGCACCCGCCCCTTCCTGCAGTCGAGGGGAGCTACCGTGGCGGGGGTCTGGGGTTCTCCCATGGCCACCGCTGCCGAGCAACGCTGGGCAACACCGGCCATGCCACAGCCAGGTTGAAGTGCATGGACGCTTCGGGGCAGCGCTCGCGCTGCTCTGCAGCGGCCTGCCTCCACACGTGACTGCCCGCCAGGCGAGGACGGTCTGTCCAGACGGGGGACGGGCCAGTGACAGAAAGGGCTGGCGGGTGCGGTACTAGCGCTACAAATGGCACTGCCTCGATGAAAGGAGAAGATGCCATGAGACGGGAAATAGCCCTCTGGGCTGGGTAAGGACAGCCAGCACCGCCCCGGGAACATTCCCTAAAACAGACGGAAACCCTGGGGCCCGCTCTTGGCTTCCCCATGCAACACCCCGGTGACCACACGAGAAAGGTGTGATCACACGCAGAACTCCACCCGCCCTCCTCCCCTCGCGTGCATGCTGCGCGTTGCCTCGGGAAAAATGGCAGCAGCGGGCACAGCGGCGACAGCCCCCCCTTCAAACACACACACCGTGGAAACCCCACACGCCCAGATGCACGCACAGGCGTCTCTCTCTCTGTCAGTTCAGGCCTCTACCTCAAGACATGCTCCTATCCATGCAGCTGTTGCTGGCATCCCTGCCACCACCCTCCCCCCCCCAAAACCCCCTCACACACTCCAGGCCGCCCCTGTCTGCTGCACTCCTGCTGTGCCTGGGTGAGAGGCAGCTGGCAGGAAGCTGCTCATCGGGTGGGGGCCTGGTTGTAGTGGCTGGTGTCCTTCTTCCCCGAGGCTGCCTTCTTCTTCTTGGCCTCGGCGGCGGCGGCGGCGGCGGCCGTAGCTAGCACACTCTTCTTGGACCCCGACTTCTTCTTGGCTGCTGCCAGCTTCTTGGCCTTCAGCGCCGCCACGTCCAGGGTCTCCCCACCCTCCTCCCCCTCGGGCTCCTTGTTCTCGGCATTGCTGGCTGGAGAGTCTGCTGGAGA
>c10130_g1
TGTAACTCTATATGTGTTGGTGAGAATAGGTGGTGTTGTGGCGGTAACTTCATCGTGGGCACGAAATTGTAGTTGCCCATTCCGCACTGCAACCGTAGCCAGGAGGTGGTTGGAAGAGCTGCGGCGGCTTCGACTTGCCTAATCAAATTTTTAACTTGCGTTTGTCAAGCTGCGCTGCCTCCCCTTGCTCACTCGTATCCTCCCCGCTGTTGGCACTGCACTGGTATCGCAGATAACATTGATGCGGTGATGGAGGACTCCCCTTTGTTTCGTCTCACCTCCGACGGGGCTTTTTTGGATGAACTAATCAAAACTCTCAGTACTGGCGAAGGCGACGACCTAGGGTCCCACCTTTTCAGTGACAAGACGCTGAATGCCTTGATGGGCGCGCAGATGCAGCAGGTTGCGGAGGAGGAGCAGCAGC
>c10131_g1
CCCCCTCAGCCACCGACCGGGGCCGTCCCAGCCGCGCGGTTTGCAGCAGGTACGGGCGGCTGACGGTGTTGTGGCGCTCTATGACGTACAGCAGGCGGCTGAACTGCTGCATCCACTGGCGCTCAGAGGGGGAGCCGTCCTGCGACTCCCACTCCACCCCGATGGCCTCAAACCGCTTCAGCGCCTCCGCAGGCAGCAGGTTGCGCCGCCTGAACTCCCCCTGCAGCCGAACCCACAGCGCCAGCTCCCGGGCCGTGATCCCCCCCCTGTGGCCCCAGTCGCTCCCCAGCCAGCTGAACCGCTGCTGGTTCTCCCGGTGCCACAGCATCCAGTCGATGAGCTGGTCAAACCGCAGCTCCCACTCCTCAGTCATCTGCGCCACCTCGCCAAACTCAAACCCCAGGCCCTGCAGTATGGCCATGCGGTCGTCCGACAGCTGCCCCGCTGCCCGCGCCACGCGCTGGCGCTTCACCCACGCCCCCAGCTCTGGGTTGGGGGCCCAGTCCTCTGGCACGTTGCAATGGCCGTGCAGGTGCTGGAAGGCCACCAGCTCCACCGCCCGCCTGTCCCAGCGGTCGTTGGTGGTGGGCTTGCACAGCATGATCTCCGGGACGCGGGCAAGGATTGCACCCATGCCCTTGGGGCCAAAGGGTATCCCCCCCTCCATCTCCAGGTGCTGCACCACCAGCCGCACGTTGCGCTCCACTCGCGACCGCCGCATCCTGTCGATCAGCGCCCGCCCCCCGGCGGTGAACCGCCACGCCACCGCCTGCTCCACCACCCGGTCCACATCCTGGGGCGGTACGCCAACCTCTATGAGGTACAACTCCAAGCTCCCTTCCTCCCAGGGGTCCGGGTGCTGGCACTTGTGCTTGCTCTTGGTGAACAGCGGCCGCTTCTCCACCACCACGTGGGGGAACAGCTCCTCGCCCCACCCCTCCCCGCGTCGTTCCAGCTTGAACACCAGCTCTACAGCATCCTCGCTGTCGCCATCGCCGTCACCAGCCGCCTGAGGTGGGTTGGGCCCTGCCTCGCCTCCCTCCGGGCTGCCGCTGCCACCGCCACCTTCTCGGAAGCCATCCCCAAGCTCGCTGCCGGGCGACGCAGTGCCTCCTTGTCGCTTGGGTTGTGGCACCATCGCAGGTTTCTTGTTGGGTGCTTCACCTCTTGACTCCTGCTGCTTGGTGAAGATTGAGTCTACTCCCGCTGTCGACGCCTTGGGGCTGGGGAGCTGGTAGCGGTCGTCCTTCAGAGGGAGGGTGCCAGTCGAGTCATCAACCACTCGTCGCTGTCCCCTGGCTGGTGCGGGCTGAGGCGGACTGGCGGAGGTGGATGCAGCGGCTTCGGGGTCATCAAGTTGTACTGGCGACTTGGGACGCTTGCTGAACGCAACCACACCGTGACGGGGCCAGTGGCGAGGCCGCAAGCGACCGGGGAACGGGCAAGGCGCGGACGTGCACCCCTGGCTGAGCACACACAACGCACTAGGAACGACACTTGGAAAATTCGAACGCATGGCAAGCTCAGAGGCTCCGATGCTCGTATGCACCTCAAGTCATCAAACTGAGTGGCAGTTTTACATAGATGACGTACTGCTCGCGAAATGCATAGGATCTAGCAATTTTGAAGTCCAATACAATTTCAAAATTGT
>c10132_g1
GGGGGAGCACTCCCCACAGGAGAGTACTGGAGTGGGGGGCTCCCAGTGGCGACTCCCCCCATCCCCCCAGCACTGGGGCGGCGCAGTCGAGCAGCTCTGCCGACCAGCTCTGCGGCGGCCGCTGGGGGAAGTGGCTTTTGGCGGTGACAGCCTTTGCACGGCAGCGACTGTTGCAGGCGGTGCGGTGGGAGGGCCAGCACGTAGGAGAAGCGGCTACGGGTGGGGGGCGACAGCGTCAGGCGGGTTGCACACGCGCCAACCCGGTGCACAGGGCGAGGGGTGTGTGAGGACCACTCACAGTCTGATGACCCGAGGGGTGCCCGTGGCACTGCTGCACTGCACCTCCGCCCACGACGTGCACGGGTCCTGCTCGGCACTGGCCCAGCTGGGGAGCACGGCCTCGCCGTTGGAGAACGACGCCCTGAACTGGAGCAGCGCCGCCGCTTCTGGGAACTCCTGCTGAGCGAACGCCGGAAGCCCGCCCACCAGCAGCGCCAGGAAAGCAAGCAGCAGGGCCGGCTGCCACGGGTGTGTCATCTGCTGCTGTCGGTGCCCCTCGGTATGTTCGTCAGCCCACGTATCTTGCGTCGAAGGTCCTACCTCTTCACTGCAACAATAGCTCGAAGCCGCAGAAAGCAGCGCTATTTCGTCTATGATCGAAACAAACGACGAGATTTCCTACAACTCAGCACTTGCAGCTGTTCACAAGCCTTCGCTGAGCAGTTCACACAAGGAAGGTGGTGGCAGGATGCCTTTCTTTCAACCTGTAGAGCGCCGTAATGAAACGAGAAAAAATCCTTTTTTGCCACCAGATTGTATAAATATAACACGG
>c101321_g1
GGAGAAGGGAGTGGGGGGTGGGCGGGGGTACAAAACTGGTGCATACAAAAGTGCCTTCTGGAGGCGGATGCAAGCAGGGGAGGTTTGTGCAGGAGGAGTCAAGGCAGCCAAAGGATGCAGGGAAAAACAGGGAAGGGAAGGTTGAAAAACAGACACGGGCAACCGGACCAAGGGCGAGCAAGCAAGCAACAACCAGTGGCTGGATGGCAAGTTGCGTGAGACAGCAGCGGGGTTGTCCCTGCGCACAGAGGTTGTCCCAGCGCACAGGGGCCACACCAGGAGTGAAGAGGGCGGGGGTAACCAAGGGTGAACCAGCAACCAGGGGCTGCTCTGGACCTCCCAGGGCATCTCAGGTGCACAGTGGCTGTGCCACCCTGCCCCAACCATATCGCTGGGCAGTGGGGGGCGGGAGTCGCGTCTGTGAGACTTGGAACGTACTGCACTGTACCTGCAGGTGGTGGTCGTACTGCTG
>c10133_g1
GTCTGAGCACAACATCAAGTCGCGCGCTTTTCTGAAGGTGCCTTCCCGCCAGGAGTACCACGTAGCTGCCCGCGCTTCAACTGTGTGACGTCGTTATGAATACATACCGGGAACCTTGAAGCACGCGCATTCACGACCATAGTTAGTGTATTGATTTCACGCTGTTAATACTGGGTAAAATTTTAGCCACAAGGTCAGATCGCGAGATGCAGGCGACCACGGTTGAGCAGAGCATAGAGTAGACCACCCAAAGCTTACAGGTCGCGTTTCTGCAAAAACGTGTCCTCATAAACTATGTGTCAACTCGTGTCAGCCAAGCCTTTGCGTCGACCAACAGAACGACCCAGAGAATATTGACTACGATGGACTGCACGCGGCTCGCTGGAGGCCGTCTTGTCATCGTGCTGTTCGCGTTGTATTTCTTGCCTGGTAATCAGCGTGGTGTGCAGGTATGATCCTTTATATTGGAGCAGGCATGCCAACCGTAAGTTGGACCGACCTGTGTCTGCAAGCTGACCTCCAGTTTGTATCGCAGGTGGCAACTGGGTCACAGCTTGTGCGGCCGTCAATTGCTAATGAAGAGGAACACCATTCAGAGACGTCTGCACTGCAGCACCGCAGTACTCCCTGGACCAAAACTCTTGCGGTCAATCTTCCGGGTGTACCACTGGCTCTCCACACGCACGCCCTCCACCCTACACCACCACTCCATCGCCGGCATGTGCTCGCTATGCATCAGGATGCGGCTGAGGGCGAGGAAGTGACCAACCCTGCAGTTGACCTGGCAATGGCCGTTTTCGGGACGCGGGCTCGCCAATCTGCAGTCCAGGCAGGGCAGCTCAGGGACCAACCGCAGCAGCAGCATGAACGAGACACGGCGGGCGGCAGCAGCAAGGTGGAAGAGGTCGCTGCATCCAGTGGGGGATCCTCTGAGCCAACGCCAGTTCTAGGCACACAAGGGCAGGGCCAGGGCAGCGGGGGAGGGTCCGTGGTAGGGCTCAATGAGCAGGCCCAGGTCATCGACCCTTTCGACGCTGCTGTGTTCGACACTGCTCACAAGCATAGCCGGGAGATGCTTGAACAGCAGGCCAGGGAGGCCGATCTGGCGGACCCCCATGCACAGCAGCATGGTGTTGGAGGTGGGGGGCAGGCTGCAGACTCTGGGGAGGGGGAGGAGGGACCCCTGCTCGACCCTGTCGATGCGGCAGTCCTTCAACGCGGTGGAGCCGGT
>c101334_g1
GTTAAAATCTCAAGAAGGACAAAAATTCTTACACCGAAGACTGCAGCCCCGCGCCAGCTTTTCTGTTGTTGCTGGCATGCATGCAAGCTGACCCAAGCTGTCAATTTTTCCACGTGTGACTCGTGGTTGTGACTGGAAGCCATGGGAAAGAAAAAATCTTTCATAGATAAAAAAAAGGCAGTGACATACAACTTGATCTATCGCAGCACTGAAGATACAGATGTGCCCCCGGAGAGGTTGCTGGTAGAGTCAGACAAAGGCGTGGGCATCGGCAAGCCCGACGCGGACGCGGCAGCTGCGCAGCAGGCGGCTCATGCTGCATCTGGAAGGAGGTTCCCCCCGGGCCACCCCCTGGCCTGGCTGGAGGAGGAGTCCCTGACAGAGGGCGGGGCCGTTCCCGACGGCCGGCGCCGCGAGCTCCTGCAGCTGGGCTTCCCCGACGACGGCTACGACTACCTCCGCCACATGCGCACACTGGGCCAGGGCACCGCCAGCCTGGAGGGGATGCAGGCGCAGGGGGGCGCTGCCGGCGCAGGCGCAGCAGCGTCAGGGGGTGAAGGGGCTGCAAGGCCGGAGGACGGTGCGGACGCAGGTCCCTCTGTGTTTGTCCCCGCCCCCGGGGTGGAGCCCCCCCAGGAGGACGTGCAGCTGTTTGACGCCTCACGCCTCACGCTCATGCAGCCTGTGGAGCGGGAGGAGGAGGCGGAGGGGATGATGGGGGGGGTGACGGCCTTCTCCCGCCAGAGAAGAGAGG
>c10134_g1
ACCAACTGCGTCCACTTGATAACGCACGTTGCTGGGAGCTGATTGGCGGGGATTGGACACTTTCCTCCATGCCTTCCTTGCAAACTTTCCAAAAACAGCTTGAAACAAAACCCGTTTCATGCTATAGTTCACGGCAATTCGATCGCAGTGTGACTTTAAGACCCACGTTCACCTCCCTTAGGCGACCTGCTATCCGAAGAGGGCAGCAGCAAACATGCCGGGGTTTTTTCGGTGGCCTGTTCGGAGGGAATGCCGGAACAGGTGCCGCAGTCGCAGACAGTGACGCAGCGCTGCAAGAGGACTACTCCACGGAGAACCTTGACGAAGTGGTGCTCACCACAGTCGAGCGCCCAGACGGCAGCAGTGTGCAGATAGTGTACAGGAATGGAGGGCTTGTGGATGCAGCAGCGCTCGAAAACTTGTGTGACAAGGTTGGGTGGCCCAGGCGGCCTTTGAACAAGGTGGAGGCGGCCCTGAGGAACAGCTTCCTGGTAGCTACCCTCACCGTGGAGACGTGCTCTCCCCCCACCAGTGACCCCACCACCAGCGGCAGCAGCGGCGGCGGCAACGGCAGCAGCGGCGGCGGCGGTAGTGGTGGGGCGCCCTCGGCCTCGCGCCTGATCGGCCTGGCCCGCTGCACCTCTGACGGCGCCTTCAACGCCACCATCTGGGACGTCCTGGTGGACCCCGACTTCCAGGGGCAGGGACTGGGCAAGGCGCTGGTAGAGTGCATGACGCGCACGCTGCTGCGACGGGAGATCACCAACATCACGCTGTTTGCCGACAACAAGGTGGTGGACTTCTACAAGCAGCTGGGGTTTGAGGCGGACCCTGAAGGAATCAAGGGGATGTTCTGGTACCCCAAGTTCTGATCCGGTGCCGTGGGTATATGGGGAGTCGGGCTTGATGCGAGGCCCAGGGCCAGGGGAAAGGCCAGCACCATGGAAAGCCGGCGTTTCGTGGTTCATGGTTGGAGACGCATGGTTGGTGGCAGAGCGCCGTCTTGGTGTCCTCTCCCTATGTTATTGAAAGCGTGTGTTCATTATGTGTATATGTGAGTGTGTGTATGTGTGTGTGTGCGCGCATGTGTGCACGCGAGAGAGAGAGAGTGTGGCAGCACAGAAGGGGCCTGTGGTGCTCAGGCATGCTTGGGCGGGGGCTTGTGGTGGCGCCACTATCTGCAATCATCTGCAGCGGGCCCCAGCAGGGCTAAGCAGGACAGCTGCTGTGCCCATGCTAGGTACTTGTGGGACTACCCAGGGCACAGAGGGCATGTGCAGGGTGCTTGAGGTGAAGATTGGAGGCTGTGCTGAGCCACGCTGTGCTTTAGTTCCTATGCACTTGGAAGGCTAGGAATGCCACTGGGCAGGGGCCCATGTAAAGGGGGCTGGGTGAGGTGTGTGTGTGGGGGGGTCCCGTACCATCCAAATCATATGAGGGTAGGCAAAGTGGCGGCCCAGCGTGACGTGGTAGTCAA
>c10134_g2
ATGGAGATGGCATTAGAGTTGTGGTTGTTGTAGAACGAGTTGAGGGTGGCGTTCCTGGCCCTGGTGCCCGGTGTCATGGAGGCCCTGCTCACAATGAGGAGGTCTGACCCATCCACAATCATATGAGGGTAGGCAAAGTGGCGGCCCAGCGTGACGTGGTAGTCAACCACCCCCGCCAGCACCCAATTGAGCATGTTGGGCGAGTAGAACAGGGCCAGGGTGGAGCGGTCCACTTCGCACTTGGAGAAGAGTGTGATGTGCAGGTTGGGCTGCTCCTCGGAAGCCGACTTGGGCTGCTTCCACTTGCGCGTGGCGTCCCTGTTCACATTGCTGGCCATCCAGTACAGGTCGCTCTCCTCGTCGTACAGAATGGCAGGGTGCCCCACCCCCAGCCCCGGCACAAACGTGTACCGCAGAAACCGCGCCGTCAGCCTGCCTGGCTGGGTGTCGTCGTACTCCAGCAGCGCCGCCAGGTCGCACAGCAGGTCGTTGTTCACGCGCATGATGGAGAGCAGCCTGTTGTTGCCGCCGTGCTTGTCCCGCAGCCGTGTGATCACCCCCTCCATCCAGTAGATGGAGCCAAAGCCGGCCTCCCAAGCGTCCTGCGGGTCCGCGTCCAGCGCCTTCACGTCAAACCCGATGATGGACTTGCGGACGTCCTTGTCGGCCCTGAAGGCCACGTCGAAGAGCGTCCGGATCTCGTTGGTGTAGATGGAGGCGGGGTTGCCCAGGGGGGGGTCGGCGTACACCCAGGAGGAGGGGTTGGTGAGGTCCGCACCCTCGTCCGCGCTCATGGCCATGGCCACCCAGTCAACGCCGCCGTACACAAACGCTCCCGACGACACTTGGAGCGTGGAGTTGGCCGCCAGCGTGACGCTCTCCTGCTGCCAGTACAGGGTGAACCGCTCCAGGCGCAGCTGCAGCAGGCGCCGGTCGGGCCAGATCTCCAGCACCCGGAAGAACAGCGCACTGCGCTCCAGGGGGACCTTCACCAGGGTGAACTGGATGAACCCCCGCGTGTCCTCCACCTCCAGGTCAACCACCGGCTGGTGCCGCCACGAGGGGCCATCCGGGCCGCCAGAAATTGGGATCTGCACCCCCTGGAGGATCTTGGTGGTGGTGAGGGGTACAGACATGGAGGGGATGAGCTCAAACGACTTGGTCACCCGCCCGTTGGAGACGTCCACCCCCGTGTTGGCGGCCACCACGCTCCACCCCTTGGTCAGCTGCACCACGGGTGACCACTTGGAGCCATCCGGCTCCGTCATCTTGCTGATCACCAGGTTGTTGTCCTTGCTGAAGTGGCGCTGCGTCCCCATGACGTACACCCCGGACTGGCACCCAAACACCTGTGGCCAGTTCATGGGCCCCACGGTGGCAATCTCCTCCCAGGTGGCGCCGCCATCGTCTGAGGCCGACACAATCTTCTGGACCGTGTCCGCCATCCCCCAGGGCACCGACCTCTCCAGCACCGTCAGCAGCCGCCCCGAGTCCAGTTTGAAAATGGAGGGGGAGGCCAGGTAGTACCCCTTCTGGTCTACCAGCTTCACCACCGAGGGCTCCCCTGCCACACGCTCCGTCATGAGACCCCGCGCTGCCCCCCCGCCAGCCCCATCCGTCTCCTCCTCCTCCTCCTGCTGC
>c10134_g3
CCAAAGCATATTTACAATTTCGATCTTTTGTCTGTTTGTTTAACGTGTTGCCGTATCACTTCTTGTTTCAAGATCAAAACAGAGATTTGGAAGACAGTACGAGGCTAGAATTTTCGAGAACACCGCCTGCGTACCTGTTGCTGGTCTATAATTGCATTTGCAAACGGTGCCGTGCCACCTTCGCACGGAAAGCAGTTCTGTTGCATGATTTATAACTACAAAAGCAGCTTAGGGTTATTCATTTTTGCGTGTCAAGCTTGGGCGGCTGCGGGGCTTGAGCTGCCTCTGGCTGCACCGACAGGCTTTGGACAGCGCATACTGTTGCAGAACAGTTCCATGGAGCATGAGCGGAGCCCTTTCGCAGTATCTGGTGTGACTTCCACTGTATTTCTTGTGTTGGCAGCGTGCTTAACATGCCTCATCATCTTTTCCCTGTTCTTCTCCTACTTCTGTTTAAGACTGCGATCCTCCAGAAGACAAATGAGCGCCGCGAGAGGTTCAGGCCACACCAGCAATGACGCCGAGTCACCCACCATACCTATCCCTTTCATAGAGGTCAACCCCCTCCACGCTATTGCAGCCAAGGGTGAGCTGGCCTCCCCCAAGGGGTCCTTCCCTCCCCCCTCCAGTTTCCACTCAAAGATCGTGGTGGTTCATCCAGACAACCAAGTCGTCATTGCCTGCCATGGGTGCGAAGAGGAGGTCGAATGCGGGGGCCACTCTGCCAGCCGCCGCTCCTCCCAGGAGCTACGAGGAAGCCATCCCTACCAAGGGGCGGCCAGCTCGCGGCGGTCCTCCTTTGAGGAGTATCTAGTGCAGCCTTACCAGAATCACTTGATGCTGTAGTACCGCCACAGCTACGCAGCGCTGCCACTGCGGGTTGTGGAGTGAGGGAGTGCGAGAGAAGGGGAATACAGCAATGGAGCCCTGAGCGGCAGTGCATCAGTGAGGTTTGGTGGTCTCCCCAGCGCATGGTGGGCGGAGCGGCAGTGCCCTGCAGGGGAATGAAGGAGAGGCCCTGAGGGAGGGGACATGCTGCGCAAAAGGGGACGTGGAAGCGTTGCGGGAGGGAGCTGCGGGGAAAGGATGCTGGGGGGTAAACTGCGTTGAAAATTCCATACACATTGAACGAATGTGAACGAGACATAGTGCAGTTGTGTTTAGCAGCACATTTTTTTTCCTTGTTCTGTGAGAGGACAGCTTCGAGAACTGCAAGAGAGGTTTGGGGCGTGTCAGTGTCTGGCTCTCAGTCTGGCTTGTGCCAGCTCACTTTGTCTCAAAGCCTGCGGGCCTGGGCGTGCTTTGCCACACGCAGTTCGACATTCACACGCAATGTACTGGGCGTTGACACTAATTTGGGTTTTGAGGCAGAAGGTGAGGCAAATGAACCCACACCCAGTGAACTGGCAGGGGTGTTGCCGTCTTATTTCTTTTCCCTCCAGGCTTGTGGTGCATGGCCCCAGTTTTGAGCACAAGCGCGCTGTGCAGTACACTCCTTGCGGTACCAGAGCAAAATACTGAATCGGGGGTTCCCAGGTGGCAGGCTGTTGTTTCTGCATGAAAAGGACGGCACCTGTCGTGAGCTGCTGGCCAGCTGCGGCGTCATGCGCGGGCCAGCTGCCAACTTTGCACCGCCATTGTAGTGCAGTGCATGGGTTCGGAGCCGGTTTTCAGTGTGAACGTGTTATTTTGTCTGGGGCTTTCCTTTTGTTTCCGACCTTTCCCAGGGGGGTTGCCTCATCCTGTCAGCTCTGTTGGGCAGCTGCATGAGGGACCACACGCTTCCGGGGCAATAGAGCGCTTGGTGTGAGGAGCGCGCTCAAGTGAGAGCGACATGTTGACTGCAGCTAGGTGACAGGCCCTCGGGCACACGTCTGTCATTCTAGTGAGGACTTCCTTATGAATTGCGAGAGGCATGCACGGGCAGGAGGCTGTACGATAAATTGCAATAAATTCCTCCCGCTGTGCAGGACCGCCGCTGATGTACGTGTGCCTCCTGGTGTTCCCGTGTGTGTGGTACCGGTGGGGGATGCTGGCGCGCACCCCACCCAACGCCAGCCTGGCAGCACCCCTGCATCAACGCTGTGCCGCCCTGCAAGCTCTACGCCACTCCATGTAACACGCCAGAGGCTACTCTCACACCGACGATCACTGGGCCGCCTGACTTCAGCAGTGTGCATACCACGTGTCCGAAATATCGTGTCTCAGGGAAAGCAGGTGTTTGTGTGTGTTGGCGGGGTTGGACGCCACGACTCGTCCCGGCATGCCCCCGCTGGCGTGGCCCATGCAGCCTCCCTCACACACTCGTACATGCTGCCACGCCTGCCTCATTACTGCCACTCCTCTGCCCTCCAGAATGCCATGCGGTAGGTGTAGATGGTGACGGGGCGGTTTGCAGCCCGCATCATCAGGCCCGGGTCGTCAAAGGGTGTCAGGTAGTCGGACACCACCTGGGTGGCAACTATGAGCGGCCCCTCCTGCTGCCCCGCGCCGCCCTGCGCTGCCAGCTGTGCGCTGTCCCGCCACTTGTACTTGGTGAAGCACTGGCTGCCTTTCACCTTGGGCTGCAGCCGCTCCGGTGTGTCTATCATCTGCTGGAAGTACTCCGATGTATCCAGCCGGTCCGCCCCCTGCGTCTCCTCCGAGCGCCTCATCACACGAGTGGTCACCTCCAACCCCCCTGGGAGGTTCATCTGCAGGAGGTTGGGATCATCTGGATTCCACAGGATCCTCTGAGACACCTCAGATACCGGCCGCCCCAGGTAGGTCTGCATGAGGGAGGCTGTGTTGAACCTCCTGTCCGGCACCACCTCCCCCCGGCCATTCCTTATGAACCCCACCTGGTACCGCACCCGCTGCTGCAAGTCCTCGCGCTGGGCACGCTGCACCACCGCCATGTCCGGCACAAACTCCGGCCCTAAGGGCAGCTCCACATTGGTCAGCACCGATTCCACATCCCACCTCCCCAGGAACTGATCCGGGAACACCAGGTCGGAGGGGCCTCCACCCATGGCGGTCCACCCCTTGTCGAGGGCCTCTGGGAGCTTGCTGGCCTGGGCGTCTCCGAGGCCTGCCGCGAGGGAGGCGGTCAAAGGCGCGAGAAGCAGTGCCCATCGGCGACTCATGCGGGTTCTTTCGTTGCGAGAGGTGGCATCACAGGCAGCGCGGTCACCAACTCTCTGTGCTGCCTGCTCCTCTTGAGTGGTGCAGGAGTGCTGCTGCGAGGAGGCACAACCACAACGCCGTTCGTGTTGCGCTGAGTTGAGCACAGAGGCATATACTCTATATCCAAGTCCCAACGGGCAATTACTGGTCCCTGAGCTTATGGGTAACAGAGGCAGGAGCGGCATGGTTGGGGCAGTGCTACCACGCCACCTCGGGCAAAGCGAGGCGCTTGCGAGCACAAAATGCGCAACTCTTACTAAGACGTCT
>c10134_g4
CCAAAGCATATTTACAATTTCGATCTTTTGTCTGTTTGTTTAACGTGTTGCCGTATCACTTCTTGTTTCAAGATCAAAACAGAGATTTGGAAGACAGTACGAGGCAATAATTTTCGCATTGAGATGGGCGAACATCCCAATGACGCCACCAAACAGCAGATCCCCCAACAGATCGACTGTTGCGAGCACGCCCGCAACTGAAAAATTGTAGAAAACGACAGAATCAGGAGAACGACAATAAAACAAGTTCACAACTAAAAGACCACCAGCTCAAGGATTGAAAAGTAAGGCTTTATTGGGTGGAAGTCTGCTCCACATGCACCACTACAGACAGTTGTTCACAGCTCAACACACCTACACATGCACTGCGCCACAAGCTACACCAAATAAGTGCACTCTGCGGAATACCTGGCTGCAGATTTGAGCAGCCAGCCGCAAGAACATAGGTAATTATCACAGTGGTAGCCTCTGGCTGCGGCTGTGCAATCCTTTGCCAAATTCTGCTAAACGCTCTCTACTTCAGCTCGACCCCCTACACACTCCAGTGCCCCACCAGTACGCCTGTGCTTGTGTATCACCCCGCCAATGCTCTGCTCACCTTTCATGCTGATGCGCACCTCAGAAAGCAAGGAGAACGGCAGCTGAGGCAGAAACGGGAGCACATGCGGGCACAAACATCAGACGAATTCTAGCAATTTACTCTGAAAAGTGTGATGCAACTTCATCACCCCAAGCCCCTCTTGCCATATTCTCCACCCTGCTGCAGCCGCCCGGGTGCTTAACCACCTCCAAGCCCCACCGGCTGCAGTGGACCAGCTGCTCAAGATGCTTACTGTTACGTTCTAAACCTTGTGCAATTATTGATCTCGCTATGCACATGAAACAAGTCAGCTGGAGACGCGGCGTGGGTGCTGCGAGTAGTCGCCCTGCTCCAGCGCCCACTCGGAGTTGGCCAGCTGGCGGAAGCCCTTCACCCGGTGCATGGAGATGGCATTAGAGTTGTGGTTGTTGTAGAACGAGTTGAGGGTGGCGTTCCTGGCCCTGGTGCCCGGTGT
>c10135_g1
GTCATGACGGGGTCATTGGCAACACTGCCGCCCTGAACATAGATGTCGCCGTAGTCTGAGCACGTCCAAGAATCTGGTGTAAGCAGCCTTCGTTTCTCAGGTGATTGCCTGCTCAATGCACACATTCTGCTGAGAGAATGCACCGCTGCTGCATGAGACCTCAGGGCGCTGCCGCACTAGGCATTGGGATTGTTGCTCATCGAGCCAGTTGGTGCAGCAGTCGGGAGAGGCTCCCATGCAGGTGTCCGTGAAGTCTCCGTAGCAGGGCGCATCAAGAAGCTTGCGGCCTGAGCTGTCCACTCTATCTTCACCGGCTGTAGGGAGGCACGGGAACAGGCAACGTGTCAGTTGCAGATGATCTGGTACCTGTATGCACCACGGTCAGCTTGTCCAAAACCCTGAACTGTTGAGGCAAAAGAACGTTCCAGCAGGAACAGGCTTGCAAACAGTGCAAGTCCTGCTTTTGTTGCCAAAACCTGCAAAGAGGGGAAAGAAAGATCCAGAAGGTTTCGGGTTAGCAAGCCACGCTGAGTACAGCAAACTGTATTCTGCTTCAAGCACGCTGGAACATTTCTGGTGCTGCTCACATTCAGTACCATTTCAAACGGCTCAGCACGCAGGGCTCAAGAGAGTCCAAGCGAAGTTCAACCCCGCTTCAACCTGTTTCAGAAGAAGATATTAATGAAAATACTTTATTTGATTT
>c10135_g2
TCGCCCTGAACAAAGATGTCGCCGTATTCATTGCATGTCCAAAAATCAATTTCTTGCAGCCTTCGTTTTGTAGGTGGTTGCCAAATCTGCATACGAGCATACAGCACATCACAGGCACCATGTAGCATCCATCCAGGGGCTTGTTGGTAGCGCGTGTCGCTCTTGATGCAGTGGTAAGGGTGTATCGGCAGGTGCAGTTTTCTTAACAGAACATTCCAAGAATGGCAGAAGCCAGGACACCAGCAACATCCAAGACATCTTGATGCAATCTCGATGGATCTTGCATCACTGCAGTATGCCCAACCAAGCCGAAACTCTCCTCTTGCACCGCAAATGCACCTATGGTACACCTCTTACACACACGTCTTCCATGTGGAGACAAGGGAAGATATGGGTGATGAGCCATCACAGAGGACCCATTGAACGTGAAGAATGAGATCCAATGGATGCATTGTTGCAGAGCATTGCAAAGCAATCAAAGAACCCTGCACACCCTGCTCCGAACATCAACCAATCAATTCACGGAATTGGGAAGCATATCTTCCTCTTCCACCGTTCACGCTGTATTTTAACCCTTCTTTTCTTCTAATGAAGGCTTGTCAAGGGGACACATGTTGAGGAGTACCACCCTGCGCTGTGCGGCCGCTCACCTGCTCAACGCACACATTCTGCTGAGAGAATGCACCGCTGCTGCATGAGACCTCAGGGCGTCGACGTTTCTCGCAGGCGCCCCCAATGTCAAGGATGCAGCAGCTGGGAAGGTCAAAGTAGCAGGTTTCCGTGAAGTCTCCGTAGCAGGGCGCATCAAGAAGCTTGCGGCCTGAGCTGTCCAACACTCTGTCTTCACCGGCTGGTCCAACCCCCTGTACTCTTGAGGCAAAACAAGGGCCCAGCAGGAACAGACTTGCAAAGAGTGCAAATGCTGCTTTTGTTGTCAAAACCTGCAACGAGAGGAAAGAACTGGAGGGTTCTGGGAAAGCAAGCCACACAGAATATGTTACTCCATGTCAGTACTCATGCACGCCGAAACATTTCTGGTGCTGTAGAAATAGTTTACCATTCGAAACGGCTCAGCCTGTCGGCCTCAAGAGAGTCAAAGGGATGCTTAGCCCCGCTTGCACCTTTTTTAAAAACAAAATTGCAGAAACAATCGAAAATGCTGTATGATTTTGGACCTTTATTCAGGTTTGCGGTTTCGACATTGTGATGCCCAGGTGACGCCGCGACACGCACTGCAG
>c10136_g1
ATGGGTTTCAATGGGCTTGCGCCAAGAGCGGGAGCCAGCTGGCACTACATTCAAAGATTGGCGCAGGACGGCAACAATCGAGCACCAATTCGTATGATGACTGTGCACAGAACGTACAATGAGCTTTCCGTTTATCAAGAAGCTGGCGACTGCCTCCTATTGAGCATCATTGTGTTCCGATTGGTGCAACGAAGTGTTCGAATGCAGTTGTTTGACCTGTTGAGGAGCGAAACATTATAGAGGTTGAAGCTTCTGTTGGTTTTTCATGGACCAAACGGTACTTCAAGTTCAATGCGGGACCTGCTTGAAAGTCGTAAGCGTCACAGCACGTGCTCTACCACAGCTGCTGTCCAACAAGACGTATGAGTGCCCCAATTGTAACTCGCGGCAGTCCATCTCCCTGGACTCCCGTCAGGAAACGAACTTGCGGCAGCATGCACAGCGCCTCATCTCACATGCGCAGCTGATGCAGCAGGCTCGGCAGACCCAAGCAATGCTGCAGCAACAGCAGCAGGCAGCAGCGGCGGCACGCGTGCGGCAGCAGCAGCAGAGCCAGGCGCAGCAGATAGCGGCGGCGGCGGGGGCCAAACTGCAGCAAGCCCGGCAGCCTCAGCAGCAGCCGATGAACCACCACCAGCAGCAGCAGGCGGCTATGCTGGCCACCTATCTTCAGAAATTGAAGCAGCTGCAGCAGCAGCAACAGCACCTGCCCCCCCAGCAGATGCAGCAGGCGATTCGTGCACTGCAGCACCAGCACCAGCAGGCTCTCCAGCAGCAGCAGGCGGCAAGGGGCGGCACGCCCACACCTGGGGAGGGTCACAGCGCTCCCCAGAGCGCCCCCTCTGGGCCTGTCAGCGCTGGCATGGCAGTCAGGACGGGAGGAGTGACTATCCAGGTGTCGGCGGCGCAGCAGTTGCTGCAGGCCCAGGCGACGGCTGCGGCTCAGCTGGAGTTGCCCCTGGAAGAGGAGGACGATGCGGAGGAGGGGGAAGTCAGGGACACGTTTCTGGAGTACAAGCCCGCCAAGCTGTCCTATGGCCAGCCGCACCCGGACCCCGTGGTGGAGACCGCCAGCCTGGCTGCCGTGGAGCCCCCCGACATCAGCTACCGCCTCAAGGCCCACAAGGAGCTGGTCACACGCAAGGGGCTGTCCGCGCTGCAGCTGGAGGCGGTGGTGTACGCCTGCCAGAGGCATGAGCAGTCCCTCCCCGACAAGAGCCGGGGGGGGTTCTTCATCGGCGACGGAGCGGGGGTGGGCAAGGGGCGCACCATTGCCGGGCTGGTGCTGGAGAACTGGAAGGCTGGGCGCCGGCGCCACCTGTGGCTGTCCATCGGGTCGGACCTCAAGTTTGACGCGCGGAGGGACCTAGACGACGTGGGGGCCAAGGACATCCCCCTCCACCCTCTCAACAAGCTGCCCTACGGCAAGCTGGACTCCAACAAAGTAGGGGTCAAGGAGGGCGTCATCTTCCTCACCTACTCCTCCCTCATATCCTCGTCAGAAAGGGGGCGCAGCAGGCTGCAGCAGCTTGTGGAGTGGTGCGGCAAGGACTTTGACGGGCTGATTGTTTTTGACGAGAGCCACAAGGCCAAGAACCTGGTGCCGGAGGCGGGGGGGCGGGCGACGCAGGTTGGGCTCAAGGTGCGGCAGCTGCAGGACCAGCTCCCCCAAGCCCGGGTGGTGTACTGCAGCGCAACAGGGGCGTCTGAGCCCCGCAACATGGGGTACATGGTGCGGCTGGGGCTGTGGGGAGAGGGGAGCCCCGCATTCAAGGACTTTTCCAAGTTCCTGGAGGCTGTGCAGGGGAAGGGTGGTGGGAGCGTGGCGGCGCTGGAGCTGGTGGCCATGGACATGAAGGCGCAGGGGATGTACGTCTGCAGGACGCTCAGCTTCGCAGGTGCGGAGTTTGAGACGGTGGAGGCGCCCCTGGAGGAGCCAGTACTGTCGCAGTACAGCGAGGCGGCGGCCATGTGGAACCAGCTGTTCAGGGAGTTTGTGTACGCGGAGGAGCAGGCCAGCAAGGACGATGCCAGCTCGGCGCCTGCGCCTTCAGAGGCCGCCAGCGGGGGCACCTCGGGGGCAGCCGCGGCAGCTGGGGGGTCCGGCGGCCGCACACGACGCGGCGGCACCGGCTTTGGCGACCCCCGCAGCATGCTGTGGCGGGCCTACTGGTCGGCCCACCAGCGCTTCTTCAGGCACATGTGCATGGCGGCCAAGGTTCCCGCAGTAGTGCGCATGGCGAAGGCCGCGGTGGCGTCGGGGAAGTGCGTGGTGATAGGGCTGCAATCCACGGGGGAGGCGCGCACCGCAGACGTGGTGGCTGAGAGGGGCGAGGAGCTGGACGACTTTGTGTCGGGGCCCAAGGAGCTGCTGCTGAAGCTGGTTGATGACTACTACCCGCTGCCCAAGGACCCCAACTCGGAAGATGCTGAAGCAAACACCGACTCTGATGACGACGACTTCAACGTGTTGTCCGTCAGTGAGGCCGCTGCCCGCAAGGCGTTTGAGGGGCGGGACCAGACGCTGCGGGGGGCCAAGGCCAAGACCATCCGGTACAAGGAGTACTCCAGTGAAGAGGACATACACTCAGACACCTCGTCCGACGAAGGCAGCAGCGAGGAAGATGACGATGAGG
>c10137_g1
GCAGAGGAGGGGGTGGGGAGGGGTGCCTGATGCTGGGAGTCCCGGGTGTGAAGGGGATGTGCAGGGAGACCTGTGGGGGGGGTGTCTGGAAGTGTTGGGCTGGGAGGTGGCTGCTGTTGCAGGGGGGGATGATTTTCCCAGGCGAAAGGGTAGCTGATGCCCTGGGCTGCGCCGGTGGGGGTCCCTGGCGGGGGATCCGATGCGGGGAATCCAGAGCGTCCGTGTGCTGCGCGCTGCTGGGCCCGCTGTGCGACCGTGCGCAGAGGGGCCAGGCTGCGCGCGCCGGGGAGGGGAGGTTGGGGGGGTGCTGAGTCACTGCTGCGTCACCTGGTTGAATGCCGCCCCCACCGAGCTGGGGAGGGCGGAGGCGATGTTGGCAAAGATGAGGATGGAGGTGCCGTTGCCCAGCTTCAGCTCGCTGATGGTGTCGGCCACGTGCACCAGGATCATGGCCCCCGCTGTGAGGGTGACCACGCTGCCCAGCAGCCAGTCGGCAGAGAAGTCGTCCACGTAGGGGCGGATGTAGGTGAGCTGACCCACCGCCTGGGCCACAGCAAACCCCAGCGCCGCCAGCTTCTGGTACACCTGGAACCTGGCTCGGCCCTGCGGCCCCTCCTCCCGCTGCAGCTTCTTGAGGGAGGGGAAGGCAGTGGCCAGCAGCTGGAACAGGATGGAGGCATTGATGTAGGGGACGATGCCAAGCGAGAACACCCCCACTTTGCTGATGGAGCCCCCCGACAGCGCGTCGATGTACCCCAGCAGCCCAGCGCCCTGCATCTGCTCCGCAAACCTGTCCACGTCCACCCCGGGGATGCGGATGTACACCCCCAGGCGGGAGAACACCAGCAGTCCCAGCAGTAGGGCCAGCTTCTTGGGCAGGTCCCCCTGGATGAAGTCACCAAAGCCTCCAGACTGCTCCCCGCCAGAACCGGTCCTGGCCCGTTGGCCCATCCCACCCCCACCACCCATGTCAGCCTTCAGTGTGTCTTGGGTGAGGTTGAGCGGGTCGAAATAGGGGGACCACTGGTCAGGGGTGAGCTCCACGCCATAGATGGGCACCACCTCCGGCTCCACCTCCACCGCTGTGCCACTCCGCTGGGGACCTAGCCAACGCTCGGGAGTCACGACCAAGCTGCTTGCCCGCACCTGCACGCTTCGCGTGCTGCGACAGCTCCGGCAGCGACTCTGGCCGGATGTGAACGGCACATGCCTCTGAAACAGTCGAGAGGCTTGCATGAGTGCCTGCTGCTGAATCAAATTCTTAACATAACCAGCACCAAGCCTTGAGAGATGTGAATCGATAACGCAATTCCTCGTGTAAAGAGATGCATTGCTATTGCATACTGGCTTCAGGCTGAGCCAATCGTGCCGTGCCTGCTGCG
>c101370_g1
GGTGTTTGACCTTCCGGTCGGATGCAATTAGTTGTTCACCGGAGCACCTGAAGCAGGTGACTTCACTGGAGCACCAGCTCCGGAGTCTGCTTCAACTTTTCCTTTGATGCGGATTACTTTGGTAGGTTCGTTCACTGCATTCGAAGTGATGGTCACCGACTTGTTGATTGGGCCTACGCGCTTGGTGTCGTATTTCACAGAAATGGAAGAGGTTTCGCCCGGATTGATCGGTGCTTTGTCACATTTTGGAACGGTGCAGCCACATGAACCCTTGCAGCGCGTAATGGTGAGTGCTGATGTGCCGGTGTTGGTAACCGTGAATTCACATGTACCATCAGCGCCTTGTGGAATAACTCCGTAATCGTGTACGTCTTTGTCGATGCTGATCATTGGACCGTCTGCAACTTCCTGAGCGTTCACGAAGCCGGCAGCCAAAACAAAAAAGAG
>c10138_g2
GCAGGTCAAGCTGGCTGTGTGGTGCATCTCGTGCTTCTTCATGCGCTCGGGGGTGCCTTGCAGCAGAGGGGGAAGGGGGGGGGGTCAAGGTGGTAGCGCCCCATGGCGTCAGTGGCTGGAAGTGCAGTGGGGAGTTGTGGGTGGTGTGTGAAGGGTGGTCCTTGACAACTGGTGGGTTGCGCCGCGCGTGCCCTTGGTTCCCACTGCCAGGTGGGGCATGCTGCGGTACAAGCTGGCCGCCGCCTTCAGCCCAGGGATGGCCCTCAGGCGCAGCTGGTGGCCCTGGATGGCGCCGGAGCTGTTCCACACCCCGGCACTCATCTCGGAGA
>c10139_g1
GTTTTTTTAATGCTGTACAACATCCCCCCCCCCCCCCCGCGGTGGTCATCCCAGCCCAGAGCCACATGCACATCTACCGAACAGTGTGCCGGGGACAAAAGATACTCCCTGTCAACCCTAAACCCCAGACCCTGAAACCGTTCTAAAAGGGCGTGCCACCCGTACATTGTGCCCCCCATTGGTGGACACCAGGCACTTCCACTCCAGCTGCCTCCTTCGCAACGACAGCGACCACTGGTGCTCGCTGTCCTCACACCGCAATGGGGCGGTCAAAGATCCAGCTGAACTTGACATCGGTGGAGGGGCCCTTGGCCTTGCGCAGCTGCTTGCGCTCAGCCAGCTTCCTGATGCGGGGTGGCAGGCTTGAGACGTAGTCCAGCGCCTCCGTGGCCTCCTCGTTCAGCCCGGTGAGCTTGTTGATTTGCCACCTGTCGATCAAATGCTCCATGATGCTGATGTAGTCTTGGGCTGTGTACACCCCAATGCTCTCCGCCACGTCAGCAAAGTCGTCAAACAGCCCCCTTCCGGCGTTCTTGCCCCGGTGCTCGCCGTCGTCCATCAGGTGCGCCGGCATCACGATCTTCTTGCGCATCATGTCCGCAAACGCAATCATGGCGCCGTTGGGATCCGCCTTGAAGATGGCGTCCATGGTGCGGGTGTAGGCTGCCTCGTGGCGCGACTCGTCCTGAGCAATGCGGCCGCACATCACAGCCAGGTCGTTGTCGCCGTACTGCTTGGCGATGCGGGCCGTCCCGCCGTGGCTGATCTTGGTGGCGCGCTCCTGGAAGGAGGTGAAGACGTAGCACAGGTAGGGGTGGTTCTCCGTCTTGGGGTCCATCCCCGTGCTGATCAGGCGCTGCACCGTCTTCTCCACCGCCTTCATGTCCACCCTCCCTGACAGGTAGAGGTAGCGGTTGAGCAGGTCGCCGTGGCGGTTCTCCTCCGCAATCCACTCCCTGGTCCACTTTGCGTAGGGTGTTTGATCACGCCCAGTCTCGTCGCGCACGCCGTCCAGCGTGTTGAGCATGGCCATG
>c10139_g2
GGGGGGGGGAATGTTAAAAATTACGAGGGCAGCAGTGCAAGGGAGGCTCGGCCATGCAGTGTCCGCACGTTGTCAGGGGTGCAGATGGCCCCTCCCATGCCGAGGCATGGAAGCGCATGGGGGTTGCACATTGCTCGGGCACAGGCACGCCCAGAGACCAGAATCTGGGGTAGCGTGTGTGGGGTGGGGGTGGGATTCCAGGCAAAATGGAAGGCTGCAATGCTACTAGCTACTTCAGAGAACAATGGGCTCTGTGTTCATGCTGCTCAGCCCCTCATTCCTTGACAAACTTGGGGATGCATCCCCAGAAGCTGGCAAACGCAGTGCGATGGCGAGGAGGCGGCGGGGCCTGAGATGGCGGCCCTGTCTTACTCTTATTCAGGAAGCATCTGTGCAATTTTTGTTTTAAATAATCCAAAAGTATGGAAACAAAAATACATTCTTATTACTCAAAGTATCAGCGTGTCTATTTCCCGATACCAGGCAGAGGGCCAGGCGAGCCGGGTGGTCCTGAAGCCGGCCTGGGCACATGTGCACGCCTTTCTGGGAGTGATCTCCCCGGCTGGCCTGATGGGGATAAATGTAGAATGTACGGTGAGGTTTGAGCTCCCAGCTCACCTGATGCGGGGTGGCAGGCTTGAGACGTAGTCCAGCGCCTCCGTGGCCTCCTCGTTCAGCCCGGTGAGCTTGTTGATTTGCCACCTGTCGATCAAATGCTCCATGATGCTGATGTAGTCTTGGGCTGTGTACACCCCAATGCTCTCCGCCACGTCAGCAAAGTCGTCAAACAGCCCCCTGCAAGCGTCGGAGCATACAGCGCGGCTAAGAAGGGTGTTACGGGGTCGAGGGTGTAGGAATTGAGGGGCCCACAGCGGCAGCAGACCATCACCCCTGGTCCTCCTTCACGCTGCTGCCTCTTGGCCACCTGCTGCTGCCCTGGACTAGCTCCCACATACCAGCGCGCTGCCACCTCCGCCGCTGCGCAAGCAGCTCCCTACCTTGAGGATTCTTCAGGGTGCTGCGGGTGCTGCTCCCGGTGTCAACCCACACTTGGCACAAATTTAAAGAATGAGGGACTCTCCACGGTTTCAGGAATCCAAACTAGTAGATGCCCTGGTCACTTCCCAGTGTGCCATGCCATGCCGCCCTGCAC
>c1014_g1
CGCAGCATAGTGACTCCCAGTATGCTGCTCGGCTAGCTCCTTGCCGAACTTGCGCTTGGTTTAAATCCAAGGGGTTGCCATCCACCAATGGCTGAGCTATGGCTGATGTAATTGATTTGACGTGTGATTCCGACCAGGAAGATCCAAATTGTTGCGCCCAGATTATTGCTCGCATATCACCGCTGCAGCATGCTCGTGCGGTGAAGCCAGGCAGGTCGCCTCACAGGCAGCCTCTTTCGCCCGTTCAACACAGGTCTGTTAGGAGTGTTAGCGTTTCTATTCGCGAAGAAATAAACAATGGCAGAGGTCTTGGAGGAAAGCACGCTTCTGGACACCTGGAGCAAGGGCAGAAAAGCTTGAATGCACTGACAGAAGCAGAGGGCACTTTGGCTGCCGAACGCGACGAGACTGGACAAGTAGTGACAGAGCTGGAGGACCACGATGGAAGCTGTGCAGCCAATGCCAGCCGGCCTGGCAGATGGCAGCGAAGAGCGAGAGCGTTGGCAGGACTGTGTGGCGCTTTTACTGACGATTGGGACAAGAAGATTGCGGCACAGAATCAGGGAACACTATCAGGTCAACCAGCTTCTGAGGTGAAAGCATCTGAGGAAGCTCCAAGGCATGGCTTTCCTGAGCCTTCAAGTCGAAAGGCATCAACACTCAGGAGTTTGCCTGCATCAAACGCACACTTTGATGGTTACGAACATGATGCTACACATCTTTCGGCAGCAACAGCAGCAGGTGCTGTGGCAGAGGGCAGGGATGGAGGCAACATCCGGCCTTTGCACAGCCAGCCCTCTTGGCGGCTAGGTGACGAACCAGCCTGTCAGCCGGCAGAATCTCAAGATCCAGAGTGGATGCCGGACTACACAGGATCGCAAGCAGTGCCAGATTTTGAGCCAGATGATTCACTGGAGGCAGCCCCTAAGCGGCGGCGTGCAAAGTGCTCACAGCAGGAGAAGGAGTTGAAAGCTGCTGAGAAGGCCAGGCAAAAGGCCGAGAAGCTGCGGCAGAAGGAGCAGAGGAAGCTGGAGGAGCGAAGGCGAAAGGCCTGCAAGAAGCAGGAGCGGGATTACGACAGCGAGACCCACTACCTCAAGTGGCTGACGGTGGTGCTGGACCCGGGCTTGATCGACAGCAGCGCAATTGGGGCCAGGATCGTGGACCGCCTGCTGGCCACCCAGAGCGACGGCCCCCACGAGAGGGTGGCCTACAAGGTGGCCTCAGGGGTGGAGCCCAGCCTGCGGCCCACGGGCTTGCACCCATACAAGGGGATTGCGTGGCTGCGCCAGGTGCCGGCGCCGGCGTCGGGGGATGTGAGCAGCTCTGGGAGCCAGGGTGAATCCCAGGGGGGTTGCCAATTAGTCAACACCAGGCTGCCGTACGTCATGGTGTGCATGGAGGCCGAGGAGTTTGTGGAGGAGGTGCTGCGGGACGGGCTGGAGGGCCTGCTGGGCCTGCTGGAGTCGCGATGCACGGGGTGCATGGCCTGGCTGACGGTGTGCGGGCTGGAGGGGTACCTCACTCGCAGGGAGCGCTTCGAGGCGGCGAGGAACCTGCAGGCCAGGAGCGGCCAGGTGGGGTTTGTGCGGCTACCGGTGGACGAGTTCGTGGTGGACCTGGCCGTCCGGTGCCCCGGTGTGAGGTTCAGGGACGTGGTGGACCTGGCGGCGGCGGGGGAGCACGTGCTGGCCATCAGCAAGGCCATTGCGCGGGAGCCCTACAAGGCAAACGACGCCACCCTGTGGCTGGGGTCTCACTCCCAGAAGCAGACCCAGCCCTGGCGCAGCCTGCTGGGCAGCCACCCCCTCCCCCACCGCCCCACGGAGGTGTGCGCCGAGGCCCTGTACAAGGTGCCGGTGTCGTCGCTGGGGCCGGGGGTGGCGCACGCCGTGGCGGCGCACTGCGGCGGGCTGGGGGGGCTGATGCGGATGCTGCTGGACCCGACGCGGTCGCAGGCTGAGAAGTGCCGGGAGCTGGAGTACCTCCCCCGTACAGACAGCGCACGCCCCATGAAGGTGGGGCCCGCCGCAGCAGCCGTGCTTCACCGCCTGCTCACCGCCACCGACGCAGACATGGCCATCAACCCCTCCGACTGAGGGGAGGGCTTTGGCAGGAGGGGACAGCGGACCAATGGCAGCATGCCTGGCCATCCCGACCCCCGGGCCCCCTCCTTTTGAGCGCTCGGGAGGGATCCCTGGGGGGCTGCGCCCTGGCCCTG
>c10140_g1
GGGCGGCTTGCCTGGCGCAGGCGCAGCTGCGGCAGCGGCTGCCTGCTCAGCACCCACAGCAGGGCCTGAGGAGGTCCTCCTGCTGGACTTCGTGAGTGCTGATGCAACGCCAGGCAGGGGCGGGGCCTGGCCCAGCAGCTGAAAGCTGCCTGGGATGCCCCACCCCCTCTCCTGCTGAATGCTGGGCCATCTTTCATACCTCCACAGCCCCGGCTAATGTCCTTGCCCTGCCCCGCTTCACCCTCTTGTACCTGTGGCCTGCTGTCAGCCTGCATAGCTCTGCTGGGGCATCCAGTCATGGCAGGGTTGCTCCCCGAGGGGGGTTGGTCCAGGATGGGCGTTGGTCTCAGGCACCAGCCGCACTGGCACACAAACGGCTGTGGCACTCCCAAGGCCGGCAAGGATCACATCTGCTGTAGAGGTTCCTGCCCTACCCCCCTGCAGGCATGAAGTGTGCCGGATGTGTGAGCCGGGTGAAGGACCTGCTGGAGCGGCAGCCCCCCGTGACCAGCGCCTCGGTGAACCTGGCCACAGAATCGGCCATGGTGCGCGTTCTGGTGCCGGACGCGGTACAAGCGGTACTGGACGCACCCTCCGCCGTCCCGCTCACCACTTCTGCGCCCGCCTTGGCGGCTGGACCCCCTCCTGCAGCCGATTTGGAGAAGGGGGAAGAACTGGCTTGTAAACCTGGGAGCGCCGGCCCCAGCATGGGGGGGTCTGCCAGCCCCCCCCCCTCCCCCCTTGAGACCCTGGGGGAGGCTCTTGCCGCCATGCTGACCTCCCACGGGTTCAAGACCACGCTGCGGGAGCAGGGGGCGGGCGGACGGGGCGCGGCGGGGAAGGTGGTGGCGGCGAAGCGCGCGGAGCGGCTGGCGCGGCTTAAGGAAGCCACCCGGAAGCTAGCCCTGGCCTGGGTGCTGGCCAGTGCGTGCCTGGTGCACCACGTGGTGCATGCGCTGGGCCACGCTGCGCCCGCATGGCTTCACCTGCTGGGGTCCACACCGGTGCATGCCGCGCTGAGCGCGCTGGCCCTGCTGGGCCCAGGGCGCAGCATCCTGAGTGAGGGGTTCCGTGCTCTGGCCCAGGGCGCCCCCGACATGAACTCCCTGGTGGGGCTTGGCGCGGGGGCCTCCTTCGGCATCAGCGCTGTGGCCGCGCTGGCGCCGCAGCTGGGGTGGCGCACCTTCTTTGAGGAGCCCGCCATGCTGCTGGGGGTGGTGCTGGTGGGGAGGGCGCTGGAGGAGAGGGCCAAGCTGCAGGCGTCGGCGGACATGGCGGCGCTGCAGGGCCTGCTCCCCCCCAAAGCCCGCTTGCTGCTGGGGGACGGCAGCTGGCGAGAAGTGCCCTCCGAGAGCGTTGCGGAGGGAGATGTGATCACGGTGCTGCCTGGTGACCGGGTGCCTGTGGACGGCGAGGTGGTGGGGGGCCGCAGCACGCTGGACGAGTCGGCGCTGACCGGGGAGGCGCTCCCGGCCACCAAGGTGGCAGGCGACAACGTGACAGCAGGGACCATGAACTATGATGGGCAGCTGACGGTACGGGCGGTACACTCCGGGGGGGACACGGCTGTGGCGGACATCGTGCGGCTTGTGGAGGCGGCGCAGGCGCGCACTGCCCCCGTGCAGCGGCTGGCGGACCAGGTGGCCGGGAAGTTTACGTACGGGGTGATGGCCGCCGCAGCCGCCACCTTTGTTTTCTGGGCGGGGGCGGGGACCCGCATTTTCCCACAGGTGCTGGCCCCCTACGCAGCCACCGCCTCCAAGGCCGCCGCGTCCCTCCTCCTCTCCCTCCAGCTGGCCTGCAACGTGCTGGTGGTGGCCTGCCCCTGTGCGCTGG
>c10140_g2
CCTGCAGGCATGAAGTGTGCCGGATGTGTGAGCCGGGTGAAGGACCTGCTGGAGCGGCAGCCCCCCGTGACCAGCGCCTCGGTGAACCTAGCCACAGAAACGGCCATGGTGCGCATGCGCAGAGCAATTGTAGCATGATATGAACAAAGTATTTATGCTTCCTCGAAATTGCCCATTTGGATTAGACTAATGCAGGCTTTATTGGGCTTGTTTGTGCGCTTCTCGCATTCGCACGGGGCAGCGCAAGCCATCCTTTTCCCCAACCAGGCAAGGTTGACTGCACAGTTCACTGGATAGCTGAAATGCGGCTTGCTTCAGGTGCTTGAATGGGTTACATATTACATTCATAGATTTATATACATTTGAAGCGAGCGGGATTTGAGCCGACCATAAAAACCTTGAACATGACTAGACTGCAAGCACACATTGTATCACTGGCGTAGCCGTGTACATCAGAGTAAACAGCCACCACAAGACCAAGGAAACTGTGCATCAGTTGCATAAAGCTTCAAAGTTTGGGAATTTGTAAGCTTTCATGGTTCAACCGGTGCGGAAAATGAAGGGAAACCAGGAGTATCGCATCGAGAGGCTTTTCATCATGTTCAAGATACAATTCTGCAACTGTGTAGAAGATGTCAATCAACCACTGTTAATTGTCAACAGTAGAAGTGAAGAGACCTGTGTTTGTCAAACCTGTGTTTGCCAAACCTCAGCGACAATTAGAAAACTTCCGGCACAACAATTATAAATATTGGTACTTGCCATATGCGGCACCACCCATATGCAAGGTCAGTACTCCAGCATGCAAACAGGCATTCATGACAAGCATACGTGTATCCATACTTTGCCGTTGTAATGTACTAAGCATTGCATCTCATATATTCAAGATACTGTTATCGTACTTTTCAATAATATCACGAGATTGCTTCGACGATGGCCTGGACGAAGCGCGGCTGGGCAAAATTCTTGCTCTGCCGCGTGCAACTGAAAAATGTTGTAGCAAATATTGCATCTGAATGAATTTTATTGAACTTGAAAATATTGTTCGTAATTGGAAGCTATCTTGTATCGATTCATGGGAGTTCACTTGCAGAAAAACAACACCAGTTTGGTCGATGATCATGTAAAGAAGGAACATAAAACAAATAGTTACTAAAATAAAATCCCCTTCTCGAAGGCTTGGCAATATGTCACAGGTCTTGCCGGATGGTGGTCCTGCTCCGGAGCAGGATCCTCAGAACTTCTGCCAGAATCACACGATAAGATATTCTGTCGGGTTGAAATGTGGTTGTCATCCAATTTGCGATGTATTATTGAACATCAAATTTTATCAATTCATCGTCAAATAAATACACCAAAAAAAATGCTTGCTTAATTGCATAAATATCGTTCACAGTGGG
>c101403_g1
AGTGCCGTGCGCAACGCCTCTTGGCCGACGACCTTCGAATCGAAGGTGCGCGAGATCGCTTCAACGAGGCGGTGCGCCTGGGCCACCTCGCGCGGATCGATCCTGGGGCTCCTCCTGTTGGGATCACCACGACGGGGACGCCCCTCCCCTGCCGTCTGATAGGTCGTCCCTGCGCTCATTCCGCGCCCTCCTTCTGGTCCTTGGACCATTCCATCGTCCTTGTCCTAGACTGTTGTCGTCGCTCCACTGCGGCGGGGTTAATGGGCGTGCCGCGGGCAGTCGGTGTCTCGTCGGCTCGCCTGTCAGGTCTCCCCCAGGCCGTGCGCAGCGCACTGATCGCTGGTAGACCGACAAGCACGACACCGGCCAGGGTGCATACGCCTCGGGTGAGGTCGATCCCCAATGAGGTCCGCACCGAGTAACGAATCAGCCGCTGGATCGTGATCATGGCCGGCAAGCCGGGTACGAATGCGTCGGATGTGGTCTGTCCGACGGTGCTGGCCCCTTCGGTGGGCCAACCGATGAGGTTGAGCATGACTCCCAGCACCGGCCCGCACAGCACGGCCAGCGGCCATGAAAGCAGCCACGCGGGTTTAGTGGGAACCCGCACTAGCAGCGCTCCGATGAGTCCGGTCAGACCCCACGCCAGCATCTGCCCGGGCAATGGTGCTGCGACTGTATCAACGAGCATGCTGGAGAGCAGGCAGG
>c10141_g1
GGGGGGGGGGGGGGGGGGGGGGAAGACGGCGGCGTGGCGGGAGGCGGCGGAGAGGGGCTGGGTCAACACCACTTTGAGGGCCACGGAGGACAGGCCGCGCAGCTGCTTGCACAGGCGGTCGGTGGCGGCCTGGCACAGCCGCGCCGTCTGCACGTCGTACGCCTGCGGCACGTGCGCAGCGCGGCGCAGCGCGGGGTCAAACGCGCCGGCAAACCCCCACACCGAGGTGCCGGGGGGGAGGTGGCGGCCCAGGGCGTAGCGCACAACCCTGTCAGGGATGAGGTGGCGGTCGGCTGCGCCGCACTCCCACACCACCGCCTCGCAGATGGCACCGTCCTGGAACCGCCTCAGCTCGCTGCGGGGGCCCCAGAACTGCCTGAAGGCGGCGGCGTCGGCGGCGTGGTCGGCGGGGGGGCCGACGTCCACGGCGCGCAGAGCGGCGGTGGGGTCCACCCGCACGCCCACCAGCACGTGTGGCAGCGCCGGGTGCGGCAGGCCCGCCTTCAGCGATTTGGGGGCCGCGGCTTCCCGCCGAAACACCCTCACCCAGCGGGCCCTGCTGCCCAGGGCCTGGGTGACCACCCGCTCGATCCGGGACTCCACAGACCTCCAGCTGGCTTGGTCTTGGGCGAGCGCGTCCTTGTACCGCCCCTCGACCTCCCCCGCCACCCGTACGTGGTGCCAGTAGTCGCAGAGGGAGGTGAGGGGGCGGGGGGACCGGAACACCGCCTCAAACGCCTCCGGAGTGGCTGCGTTCAATAGCTGCAGGCTGGCTTTGGCACATTGCTGGACCTGTGCCAGCGCCGCCTTGGACACGTGAGCTGCCAGGTTCAGCCACCCCGAGGCCTCCACAAACACAACGGGGAAGTGGCGGCGCCAGGCCTTGGGGTCCGGGGGTGCGCCGCTGCCACCGCTGCCATCGCCTGTTGTGCGCTGCGCGCGCTGCATGAAGAGCCCCCCCGAAAACGTCCGCGGGTTGGAGAGGGATACCAGGGTGGCGCGGAACAGGTTCATGGCGCTCATGTCGCAGCTCGCTGTGCCCTTCTGCAGCAGATCCTCCAGCAGCCAGGGGAGGAGGGGGCCGCCCCAGCCGTCTGCGCCGCGGTCCACAGCCTGGCAGCGCGCCCACACCTTGAGCAGCACGCAGGCAGCTGCATAGCACGGGCAGCGGGAGGCAATGGCCTGGCTGTCGGAGTGCTGCCGCAGCACCAGTAGGTCCTGCAGCACGGAGGTGTTGTAGTGAGGCGTGGGGGCCTCTGCCGCACCCTCCTCCCTGCCCTGCTGCGCTGCCTGTTTTGCCCCCGGCTTGCCAGCAGCAGATGCCTTCCCTTTGCCCGCTTTCGCCTGTTTATCCAGGTCGGAGGCAGGGGGGGTGGGCGCGGCTGTATCCGGAACGACCACGGCCGACCGCAGGTTGTTCCTGCCCGGTGCCAGCCGCTGGAGGGGGAAGGCCGAAGGGGGGGGTACGGGGATGATGCGGATGGTGAGCCCCGGCGGGGAGGCGCCAGGGGGAGGGTGCAGGACGAGCACGGGCCTCCTGGGGTCGTGGCACAGGCTGGCGTAGCTGGTGGCGGCCACCCCCCTGAGGGAGGCCGCCACGTGGGCCAGGTACAGGGCGCGCTTGGCGTGGTACCTGTGATTCAGCTGGTCCTTGCTGTCAAAGCAGGCAGCTGGCATCTCCAGGGCCAGGTCCAGGGCAGGGGAGGGAAGCGTGGCCGCCCCAGAAGGGAAGCTGCCCACAGGCTGGATGCGGGTTGGGGGGTGGAACATGAACGTCTTCTCAAGCATGAAGTTGAGGTGCTTCAGGAAAGACTTGGCCGACAGAGGAGGCACCTCAGCGGAGGGCAGGGAGTTGATGAGCTCAGTGACTTGGTTGACAAGGGCCAACACGGCGGCCTCGGCATGTGGGTGCACGGCCGAGTCTGCCAGCAAATCCTTGACCTACGTGTAACAAACGTAACGGTTGAGCGCTGTTTACGAGCAGATGCTTGCTTCACCCTCTTGTCGAACGTCCACCACCACAGTCACACCCTCGCACCTCAAGCTCAAGCAAACTCGCTTCCGCCTCCTCGGAATTATCTATCACTAGTGCTCCGCCACTGTCAAGCTTGCGCCTCTTGGCAGATGAACCAGCTCCAGCGCCTGTGAGCTGCTGATGGGTGCCATCGGGACCGCCTTGTTCGGCGGTGTGTTTTTCAGAGGCGGGGTCCATGTTGATTTCTTAGTTGCACTGTGTATCTCAAAGAAGAAATACGCACAAATGCATATGCATAATAGTGCATGGTGAACATGCAAAATGCATGCAAGGGGTTCATA
>c101414_g1
CCCCGGGTTTGCTCTTTTAAGCCTATGTATTCAGCCTAAAAGTACTTGATTTACCCCGTTGATGACCACCTCGCCTCAACGCACTGCCGGTCAGCGAAGCTGACCACGGACCAAGGGTCCGCACGGAGTGTGCGTTGTTACGAAGTAACAACAACAGAATATCAAGTGGGTTGCCCCATTCGGAGATCGCAGGGTCAAAGGTTATTCTCACCTCGC
>c10142_g1
GTGTGCAGACGCGAAGTGGTGGCCTTTATTTGGGTGTCAGCACCAAAACAGTCAGTTGAAGATGAAACGCACTGTGCACTACCGTATGTACTAGCTGTTGCGCACAAGTGGCGTCATTTGGCTGATATCAGCGTTTGGGCATTTTTGCTCTCACTGCTGGCAACTCATCGTCTGTGCCTTGGTATCTCCTAGCTGTGCTGACAACTGCGAACATAGATGCTGCGCTTGACCTGTCCGAGCATCTCTTCGTCTTTCACTAAACCTCTTCCTGATAGTTCGAGAAGGTCTTGGGGACCCCAACTCGCAAGAAAAACATACTCGGTGCGCACTCTTCGTGAATTGATCTCAGCCTTAATAACTTGAGGGCACTCTATTTTAATTTTCACATGTCGCAGGGCAAAAGTGTAGCCTTGCCAGCTGTAAGAAGAAGTAATGACTTGGCAACGAACCCTGAAAGCCTGGCAGAGTTTTGGCGTCAAGATAGATTTACGGCGGATCAGATGCTGAGAGAAATGAACGCTTTTCAGCGACAGATGCACCAAGACTTTGAGCTTACAATGGAGCGTGCTGGTCAGCTGTCGCAGCGCATGCAGCAGCAGGGTGAGATGCAGCATGGAGACGGCTGGCAGGGCTATTCGTGGGAGAGAACCTTCCAGAACGGGGAAGT
>c10143_g1
ATCACGGTGAGCATGCTGTGCGCGGCATGATGGGGGAGGCTGGAGTGCGTGCCCCTGGCGGATGCCCACCGCCTCTGATCGAGGGCTGGAGAATGAGGCCCTGGGAGGATGCAGCCGTTGCGCCCAGCTTGCGTGACGCTGCTGAAGCGTGCACAGCATGCCAGGTTGGGGCCAGCTGCTGTGCAGGGGCAGATCGTGCGTGCTACACTTGCCATCAGAAGCTTGCACCTGCTCCGCCAGGTGGCACTGGGATGGCACCTGCGTGCGCTGCACACATGCTCTGCGCTTTCTGTTCTCTCACTGCTCTGCCGGGGTCATGCGGTGCATGGCCAGCTGCAAGGAAGCCAGCAATTGGCGGGAGGGAGCCCCAGCGCGCCTCTGGGCAGCCCATAGCAGAGCTGGAATTAGCGACGAACCAAAATAGACCCTCCCACTGCCCTGGTGTAGAATTTTCTGCGCTCCCTTTGTTCCTTCCCTCTTCCACTCCGTCACACGCCCTTCCCTTACGCGTACTGCGCTGTAGGCCGCCTGGGGCCTGCCCGATGACAGCGACATTCTTCGGCGAGCCACGCGGGACGCGCTCTCCGAAGGTGCCGCCGCCTGCAGATCCCGCACCCAGCTGACATTACTACCGGACCTCACTTCCTCGGCCATGTCACCCTCCACCATCCTGGGTTGCATGTGGGATGTGTCACGGATGCGTCACGCTGCTCTCCCCTGCAAGAATGGTGCCTGTTTTCATCGCTTGTTTGGGTCTTGCACCTTCGCGCTGGTTCTCGCCCCACTTTCATTCTTGCCCGGCGGGTGTCAAGGTGCACGGCATATGGGCCGCACCATTCTGCTCCACCCCGAAACAGGGCGTCTGCTTGGCCAGCATGTTGAGCATGCTCTCCTCCCCTGAATCCCTCCCCTTATTGGTTCAGCCTCCCGCCCGAGCTTTCCCCGCTCTGCCCACCCCGCTTCCACCTGCAGGTGCCCTCATGGTTGCTGCGGCCGGGAACTATGCCACCAACAACGACGCCCTGCCCTTCTACCCTGCCTCCTGGACCAACACCATCCAGGGGGTGATCTCGGTGGGAGCCACGAGGGTGGGCGGGCGACAAGCCCGCTACTCCAACTTCGGA
>c10143_g2
AGGTGGGTAGCGGCACCGACTGCAACTCTAGGCAGCTGGAGAGAAGAGTGCAGAGGAGCAGCTACTGTGGCAACACCTGGCACATGCATTCTCCTTGCATGCAAGCAGCTGGGCTGGCCTGATGGTAGGCGGCAGACCGGGGGTTTGGCTGGCAATCAGAGCTGCCCTTAAAAGTGAGAGACTGCGGCTCACCAGCACAGCCAACCCACTGCCCCCCCACATATCACCGAGACGTGAAGGTCCTACAGCGGTCTCCGGCCAGCTTGGGAGACCTGAATTGTGCTTCATTGCTGACGTTCAATCCAGGAAGCCTTCTGCGCACTTTACAAACGGCACAGTCGCGGCATCCTGACCGCCAAGCCCTGGGACACTCCCTACAAGCCTCTCAATGCTCCCACGCCCCCACACCCCCACTTCCCCTGCTGCGCCTGCTGCGCCGCTGTGTGGCGTGCAGGCCAGCTTGGTGGCCTGCAAGTCCTTCCCGGATCTCAGTGGCGGCTTCGTGTCTGACATCCTCCCCTGCCTAGACTATTGCCGCATCCGCAAGGCCAAAGTGATCACGGCCGCCTGGGGCCTGCCCGATGACAGCGACATTCTTCGGCGAGCCACGCGGGACGCGCTCTCCGAAGGTGCCCTCATGGTTGCTGCGGCCGGGAACTATGCCACCAACAACGACGCCCTGCCCTTCTACCCTGCCTCCTGGACCAACACCATCCAGGGGGTGATCTCGGTGGGAGCCACGAGGGTGGGCGGGCGACAAGCCCGCTACTCCAACTTCGGAAGGACCTCAGTGGACCTGTTTGCGGTGGGCAACGTGTGGACAACGTTCCCCAGGGACGTTGACTGGAACTTCTTCGATGAGAAGTATGGCACGATACAGGGGACGTCCTTCTCTGCGCCAATGGTGGGGGGGGCTGCGGCGCTGATGGCCTCTGTGGCCAAGAAAGAACTGTCGGGGGCGGAGCTGAAGCAGATGCTGATGGACACCGTGCAGCAGCAGCCCTGGCTGAAGAACAAGTGCAAGACAGGGGGTGAGCTCAACATTGGGCGGGCTGTGTTTGCGGCGGCCAGGAGGTGTTACCCCGGGGAGACGTGTCAGAGGGAAGGGATAGGGGTCCCCACATGAGTGTGACCCGTGATAGTGACAGCCTGGGTGGCCAGTCGCAGTGTGGCGACCGCCACCTGATTTGCACCTGGAGACATCCCGGCTGTCTGCATTGGGAGAGCTGCACATCGAGCGGCATCAGCAGTGCGGTGTGCCCGGACACACCTGTGGCCTGCGACTGCGCGGTGACCCAGGACCTGGACATAGTGCGTTGACTGACCAGCAGTTGCATTGCAAGACAGCCTAGTGCAGAGGATGCAACAAAATCTTGGGGAGGCTTAATGGAGGGGAGAGTTTTGGTTGTGTGGATGCTGGGAGCATGGGCGAGTGGCTGTAGCACTTCTGGGCCAGGGTGGACAACGGCTGCATGTGTGTGAAAAAATGCATGTGCATGCACTGCTTCTGTACAGATGACCGGCGGCAGTGGGAATGAAGTGTTTGGAGTTCTGCCTCCAGAAGAGTATTTGGAGCTTCTTGGTTGTAAAGGGACG
>c10144_g3
CAAGAGGAGGGGGTGAAGAGGCGGAAGGGGAAGGGCGACGGCAAGCGTAGACGAAAAGATGGGAAAGCCAAGGAGAAATCGAAACAGAGGAGGAAGAAGAAGCGTAGGAGGCACAAGGACTGACAGTGTTGGCGGGGGACGGCGACCGTGGGAGGTTCTGTGGTGATACAGAAGGCCCATGTTGTACCATGGGTGGCAAACAACGTATGCTTCAACCCCATGAGCTCAGGGCTCTCACCCAGAGTAGTGCTGAGTGATCACATGGGAATGTTGCGAACCGTGTGTCTAAGTCATGTGAGCATCATCAACGCACCTAAAAGGGCGTTTGTCCTTGGTAGACATGCGCTGCTGCAACGACTCCCGCCTGTTCCCCTCCCTGTGGGTCTGTTTGAAACGCCCAGCACTTTAACACAGCCGCGCGCGTCGGCAGCTTTGCCAACCTGTTGCTTACACACAGCAAGCCGCTAGGTGAATGCTACCAGTACACTGACATTCGTACAATGCCAGGTTTTTCTAAACACGTGGCATCACCTTCGTGATCAACAATCATGCCATGCTCTGTTGCCAGTTACACGTGAGGAAAACTGCAGTGGTCCAGCGCGCCTTGCACAAGTAGCAGTCAATTGACTGCGAGTGTGCAGAAGTACAATCGAGACAAGGGCAACAGCACTTCGCTGCATTCCTACTTTGCAATGCTGCAAATTACAGTCAGTCGCCAAGAGAGCATGCAATCGGCAGGGATCATTTGTAGATTGTCGTCAAGGCCAATCATGTGTTTAAATTGTCCACATGCACAAGCAACAGCATCACATCGTGCTGTCTAACATCATATGACATCCATGTTGGCCGCCAGACTGAAACCTGAATGAGCTTCCTGTTGAAACATTTTTTTCGTATCCAAAGTGCATTCTGCTGCTAACATATAGATGATGGCAACCGTGCCACGATAACTGGTCCACATGCCATGGACAGCTTTCATGCAGCATCCATGCAAGATGACATGGGATCCCTACACTGCTGCTCCATCTCACCACCAACGCGGGGTGGGCTGCATTGAACAGGATTGCATGCCTGCAGTCAGCAGTACTCCTGACGCAGCAGCCGCGGATCTGGCAGCAGCGAGCGCTGTGCATGGCAAGCCTGGGTGCTGCCCCTCATAGCCTCACAAAATGGTGGAGGCCGGGGCTGCCAGCTGGCAATACAGCAACAGGACGAACAGGGCACACAGCAGCTTGCCGGATACCCCCCTTGGTATGATCACAGTATGGTGGAAACCTCAGTGAGAAGCTGCTCCGCCTCGTTGATAGCCGCTCGTGCGGGGGGGTCCTGCGTGCTGAGCACGGTCGAGCTCAGCTGCCGCAGGTGCAGAGCCAGTGCTTCGCGGGCCTCCTTCACGTTCACCTTCAGCATGTTTGCCTTGCTGGGGTCGGAGTTTGACTTCATGCTCTCCAGCTGCGCTTGCAACTCCAGGACAGCCGTTCTCAATTCGCTCATCTCAGAAGCAATTTGGCTGGCTGCCAGCTCAGCAGGCGATACTGCCACTGCCTCGTACTCCACGATCTCTTCACCCATTGCGTTCATCCCAGGGGTGCTGCCATTGCTGCTGGCAGCATAGAAGTCCCTGTCCTCTACATGCAGATGTGGCTTGTCCAGAAGATCCTTGACCTCAGCAGGTAAAGCGTCCTTCACCTCTTGGGGCAGTACAGAGGAGATGTTGTTCAGTACGTCCGCCTCCAGGTTGGTGCCCCTGTCCAGGTAGCGTACCACACGCGACTCCAGTTCCTGCATGACTTCCTGCTGCTTCTCCTCCATAGGCCTAGGGTCTTGTGCTAGGTATGAGATCCTCTCCAGATCAGCTGGGATCTTTTGTACCACATCCGGGAAGGAAGTCAAAGCCCCGGCGGCAACACGTCCTGGAAGGGCCAGCAGATCCAGCGGGGTGCGCAGCTTATTCAGGATTCGGTCCCCCAACTGGCTCGTACCGTCTCCATCTGACTGATACGATTGAGCACGAACACTGAAGGCTTGCTGTCCGCGCCGCAACCCATTGGGCCGCTGGTAGTGGGCAGCCTTGCTGACCAGAGAGTGGCTTACGGCGGAGCTCATAAGGCCTCAACCCCAATACAAATCAAACAAAGGTTTCTACAGGCGAATTCTTG
>c10145_g1
GTGGAGGGGGTGGGGAGGGGGGGAAGCTGGCCGGGGTGGGAGCTGGGGCACTGAAGGGTGATGGTGCGAAGGGAGGGGGGGGCGACTGTTGTTGGGGGCCTGTCTCTATCCTGAAGTCCTTGAACAGCACGTGCTGCTCCTTGGAGGGGGCGGTGTTGGCGGTGCCGATGTAGAAGGAGGCAAAGGAGATCGCCTCGACTGTCTGCTCCTGGATGGTGCGGATCACCACCTGGGGGAAGCTGAGGAGGGGGGTGCCGTCGACGGAAAGCAGCACCTGGCCGTTGGCCTGGCCGACATCGTTCAGCTGCACAAAAATGTCGAATTCGTGCCACTTCAGCCTTTGCAGCTGGGGGGTCCCCTTCCGGGACAGCAGGACGCCGCTGTTGGGGTTCTGCCAGCCCTTAGCCTCTTCCTCAAACTGGCAGGTCTGGCTCCCCAGCGGGACGTGCATGCTAAGCTCAATGTTGCCCCCCGCCTTCCACTGCGGCCGGATAGCGAAGCAGTCCACCCCCTGGGCGCCAGCCTGCCACGCTCTGAAGCATGGCTGCTGGTCCACATCGTCGCTGACGGGGCCCTGGAACAGGCCCGGCAGCGTACCGCCTCGGTTCCAGTCAAAATCAACCTCAAACATGACCTTGTACTGCAGGCGCACGCTGTCGCCCAGGGTGCTGTCCCGGCCAAAGGGATAGATGAAGAAGCTGGCGCCCCCCTGAGGCCCCGCCATGCCGGGCTGGTAGGTGACCATCATCACGTTTTTGGCCACGTCAGCAGGCGCAGTGGGGTCCTTGTCCACGATCACGGCCAGCCTGTCCTGCAGGTCCGTTATGTTGCCTCCCAAGGCGGGGGAGAGTCCAGCCAGCCCGGATTCAAGGCTCCCTTCCCAAGCCTGCCCAAGACCAGGAGGCACGACCTCCAAGCTTGGCAGCGGGGGGCAATCTGGTGGGGGGGATGGCAAGGGTGGTGAAGGTGAGGGGAAGGGGCTGAGAGGGAGGGGTGCCCCAACTGGATTTGGGGTGGGCGGGGTAAGGGGCGGAGATGCCTGCTGCTTTGCGAGAATGTCCTCCACTAGCGTCGCCAGGGCCTGCGTGCCTGAGTCTTCTTGCACAGTTCGCCTATAGCGACCTTCGCCTCTGAATGCGGAAGCATAGCCTAAATCTGATGTCAAAAATGCAATAAGCGCCACAATGGCATAAACCATTCTTATTTTGGACAGTATGGTGGTTGAAAATGCAAGCCGGCGGTACCTAACCCATACGAGCCACACTTGCGCAATTCAAAGATTAATTCATCTAATTTCGTAAAAAAACTAATTTTTGCATTGCCATATGCACTGTTCAACTTGGTCAACCAAAAGCGGCGATTCCGTCGTGCGCTTGAAATTTTCG
>c10146_g1
CCCTCCAAAGTAACACTCCAGACGACTGCTTGTAAAGACCTCGCATTGATTAGGAATCACAGGAGTGGGGTTTGGCACAGGATTAGGGTTTGGCACAGGACTGGGATTGGGCATGGGAGTAGGGCCATTGGGTCTGACCACTGACTCCCATTCATCGAGAATTGCGTTGACTTCTGCTTGCATATCAGCTGGCATAGTAGGGTCAAGGTTGCAGGTGAGAGCAATATCAGTGTTTTGGCACAAGAAGGTATGCAATGGCTCATCGTCATCATTTCTCCTGTACACTTCACATTCAAAAGACCCAGGAGACTGCGGTTCACACTCCAGCTCGAAGGATTCTCCAAAATCACAGTCTAGACGACTTCTTGTGAACACCTCACACTGCCTTGAAACCTGCAGCATTACAGCTATAAATTTCAAATTGCTCAAACACCACGAACAAAAGCTAAATGTTGACACAAAGCTGTGCTCAAGTGACTAGTCAGCGCAAGAGAGTATAACACAGCCACTGCAGGTACAGATGTACAAGGGACGGGGAGAGGGATGGGGTTGCAGAGAGGAGAGGAGAAAAAGAGGGGTATTATTTCTCTGACTACAGATTAATCAAATCATGCCTCATGACACATGAAGGGTGGACAAAATCTCACATCTGGCAGTGGGAAAGGGGTGGGATTGGGAGTTTGATTAGGCGACTCATCATCATGATCATCATGATCATCGTCACTATCGCGATCCATATAGAAATTAGCTGGCCTTTCAAGGGCTTCCCAGTTGTCGAGAATGGAGCTGATGGTTAGGCGAGCATCTTCTGGAATGCTGGGGTCGATATTACAATCCAATGTAAAGCTATTCGGCTCTACACTGACAGCCGTTGCTGGGCAGGAGAAGGCATACTCAGGCAACCTATCATCTCCCCTCACATAAACTTCACACTCAACCATCAGGCTGACTTGACTACCTGTGACAACTGGATTGCGAGTTTCACACTCCAGCTCCCTCATACCATCAAAGTAGCATTCCACATTGTTGCTGTTGAAGCGACTGCAGGATACTTCCTTGCGAGTCACATTGATGACAGGTTCTCCAATAGCTGGCACAAGCAGATGGGCCCCAAGAAGAATATCTTTGTCCTCATTATCAGGCACATCATTACAATCGATGTAAAAGGATATTTTCATTATAATCCCATCACTTGTAACCTTTTGACATGCGTAATTCACGTCAACGTCAAAATCGCCATCATCATGTACAGCACAGCTACTTAAAACGTTGGGGTTCTCTGTTAAGTACTCTGTGGTAGCCAGGAGTACTAGGCTGCGAACGCGTGAAGAATATGTTGCATTGCTGAGATTGAGGCGATCCCACTCTGGAAGATATGTTGATCCAGTGTTGCAAGCTCCAGTGCTCAAATCACTCCAGCCATTGTCACCATCGATGTAAACATCGTCCAGATCAATAGTGACTCCCAAAGCACAGCTTGCAGCTAAAAGAAGCGTGAACGTAACTACATGTCTTTTCATATTGCCGCCTATTTCAAAGACTGCTAGCAGTCAGAGAACTCTAATTCTTCACAGTGTAGAACGTCAATGATAGTACTACTTATTGAATATGTCGCACGTATATACAAATTGTGCATTTTTCTACTATGGCTGCCATAATCGAAGGAAAC
>c101467_g1
GCATCTTGCAAAGTAATTTGCTCTCTTTTCCAGCCAACAACCGGACAAACAACTGTCTGGCTCCTTGTCTAATCATGATTTCTAATATTTTCTCTTTGACTGCACATCTTTTCTTCAAGTATTCTGCTTGAGTTCTCTCTGCTTGCAAAATCCTGCTATATGGCTCTTGCAAAGCTGCAGCTTTGGCTCTCTGTTGCACTTGGAATAATCTGTCCTTCAATTTTCTTTCCAGCATCTGTATCTCACAGTTTAAATTTCCCAAATTGCTGTCTATTTGTGAATGGTCTGAATTCTCCTGGCCCGCATCGGGATGGCCAGAAACCTCCGCATGTAATCTTGCAAAATTTACTTGACTTTGCACTCTTTCTGCTACTGCTGCCGAGCAGTTTTGCATTGCAATCCTGATGTCTTCATCATGCTCGGAGCTACACCTCCCACAAAGTGAGTTTGCTTGGCGAAGGCAAGCAAGCCCTTGCTGTTTCAGCTGTAGCCGTCCTTCTTCAAAGCCGTCCGGCAAATTAAGCGTTAGATACTGTGTCTTTAGGGCTTCATTGTTTTGCAAGCTGCCAACCAGACCAATAAAGTCGTCCAAGGTTGCAGCTGTGGCATGTTGCTGTTTTGCCAACGTGTGGTAGCAGTGCTTTAACTTGTCTGTTGCACTCTTCAACCGACATGATACCACTGAGATGCTGCCCTCCACCGACTGTAGCTCTCTATTTAAGCATTCCAGGACACGATTTGTCGAGACATTGGACTGTTTCTCTCGAACTTCACCAGGTTGGCTCAAGGTAGTTGCAACACTTAGCAGCAGCTTGTGTAGCTCTGGCGAGAAGACCTTGTCTTGATCAGATAAGGGTTTATCGTCCGCCAGCAAGCCTTGGATGAGGGCAAGAGACTGCAGAAACTGAAGTGGGCTCGGAACAGAATGCATGTGTTGCGATATAAAGAAAAGATTTGGCAGCTTGGTAAGTACAGCTTCAAGTTGTGTAACACGAGAGGCTTACG
>c10147_g1
GACAACCAGTTCACAGAGGTGCCTTCATCCGTTGCAGTGTAACACCCCAAAATCTGCAAGCACCCCTGCGGCGCAGGTGCCCAACCTGGCTGCCTTCACGCAGCTGCGCATGCTGGAGGTGTCGTACAACGAGATCAGATCCATGGCGCCCCTTTCGTCTCTGGCGGCCACGCAGTTGTCGGAGCTGTACTGCGCCAGCAACAAAGTGGGGAGGATGGAGGGAATCGGCCAGCTGACAGGT
>c10148_g1
GAGCAAGCCCGCCGCAAGGCGACCCTCCGGGTCTTCGGATGCCCGCCCGGCGGATACGGTGCCGGGGTGGAGGAGCTCATCGAGACCAAAGCATGGCAGGACAAGGCCGACCTGGGCCGGGCCTACATTGCCGCCTCGTCCCACGCCTACGGTGAGGGAGTGCTCGGACAGGTGGAAACCGAACGGTTCACCGCGAGCCTGAAACGCATGGACGTCACCGTCAAGAATGAGGACACCCGCGAATACGACATGCTCAGCTGCACCGACTTCTACAACTACTACGGCGGGCTTATCGCTGCTGCGACGACGGTACGAGGCGAGGCGCCGATGTCGCTGGTAGGGGACTCTTCGGATCCGACCCGCATCGCCACGCGCACCACCACCGAGGAAACCCGACTCATCTTGCGCTCACGAATCCTCAACCCATCGTGGATCGAGGGACTGCAACGTCACGGATATAAAGGAGCCGGCGACCTATCCGCAGTACTCGATATCCTCATCGGCTGGGACGCCACCGCCGACGTCGTCGATGACGGCCTATGGGAACGAGTTGCGCGTCGTTACGCCCTCGACCCGGCGATGCAGGAATGGTTCCGGCAGGTCAACCCGCACGCCCTGCACAACATCGTCGACAAACTGCTCGACGCCGCCCAACGTCACGTCTGGGAGGCCAATCCGAGCACCGTCGAGGAACTCGAGAACACCTACGCTGACATCGAGGGCACCATCGAAGAGGTCTCCGACGACCCCGCGATCGCCCCGAACACCCGGGTGGGTGCGCCTCCGCAGAACCCTGCCGGTGGACTTGACCTGTCCGAGCTGGGGTTGGTCTAATGACCTATCCGTTCACCGCCGTCGTCGGGCAGGACGAAGCCAGACTCGCTCTGCTGCTGTGCGCGGTCAACCCGCGTATCGGTGGGGTCATCCTTAGTGGGGAGAAGGGAACGGCCAAATCGACAGTGGTTCGTGGTCTCGTCGAGCTGTTACCCGGTCACATCATGCGCACCCTGGCTCTGGGAACCACCGAGGATCGTCTTGTCGGCGGGTTGGACCTGGAAGCCACCCTGGTGGCGGGACGCCCCGTCCTCCAGCCGGGTCTGCTTAGCGAGGTCGACGGAGGGGTGCTCTACATCGACGAGGTCAACCTCCTCGACG
>c10149_g1
GGGGAGGTCATTGGTTTTATGACAAAGTCAGACGGACACTGATCGAGCAGTGAAGACGCAATGGGGGGGGAGGGTGCATGAAGGGGAACGGGGGAGGGGGACAGCTTCCCCGCACCTGCCCGTGCAACCGACACCACGTCTCCTGGAAGCAATGCATCGCCGGGAAGCTTCGCCCACTTGCCGCCGCGGTACACTTGGAGGGACTGCTTTGGCTGCTGCAGCGCGCGCACGTCGTTCAAGTTCCGCAGCCGCTGCCCCACCACCGTGCACTCAAACATCACCAGCATGAGCAGCGTGAAGGCGGAGTAGTACCAGTACTCATCCAGCGCCCACAGCGCGACGCAGAACACCTGGAACACGAAAAAAGGCGCCAGCATCTGCTCCTGCAGCAGCTCCCCGAACCGCGGCACCGGCACCTCAAACCGGTTGGGCCCCCACCGCTCCAAGGCAGCAGCCACCCGCGCCTCGGTGCCGTACCCGGTGCAGGAGCGGTACGTGCCGAACGTCTCCTTGGTGAAGAACCTGATCTTGGTGAACACCCCCTCCTCAAAGTTGAACAGGAACCGCAGCTTGCGGAACTCAAACCCCAGCTGCACGCCGCCATCCATCTCCTTGGCTTGTAGCGGCACCACGTCCTTGGACCCCCCGCTCATGACGGTGGGGTGCACCCGCACGTGGGTGGCGTCCTCCAGCGCCCGCACCGGCGTGTACCGCACCGCACACCTCACACGTACGCTCCAGTAGGTCCACAGCTCCAGCAGGATGTGCACAAGTATGACGCCATATGTCCCCAGTTTGATCGTGCTCCAGTTCTCCCAGCGGCCTGTGGCTACCATCCGAAGCGCCGCGAGGACCCAGACTGAATAGAACAGAGCGAAAGGCCAGGCATCGAGCTGCTGCCACCTCTCCAGTCGAGCATACAGCTTCACCGATTGCAGTTCCTTGGCCCGAACTAATGGACCTTTGTACGAAAACGGTGATGGCATCGTGATCAGATTGCAGGGAGCGTCTTACGCTGTTCAACTAATCATTCAGGCAATGCTGGTCAAATTGCCGGGGGTTACCTCTGCTAGACACTCAAGGAATCATTGTTGTACATGTATCAACGCTATTTG
>c10149_g2
CCCCACCCTGCTGCAGGCCAGCGGAGGCGTTCCCGCTGCTGCTGCTGCCCTTCCCGGCACTTGTGGCTGTGGCGCGGGTGCCGTCGGGGGATGACGGGGCGTGCAGAGGGGTGAGGGAGGTGCAGACCAGGGAGCCGGTGGTGAGGGTGCCGGTCTTGTCAAAGGCTACGGTGGTGCAGGAGGACAGCGCGTCCAGGACCCGCCCACCCTTGACCAGGACGCCCCTGGACGCTATGGCTGCTATGGCCGACACGTAGGCCAGGGGGACCATGACTAAGGCGCATGGGGACGCCACCGTGAGGAAGCCCATGGCGCGGTAGAAGGCGCCACGCCCTGCTGCCGACCCCAGCAGCGGTACGCCCGACCCCAGCAGTACCGCCAGCACGCCCACGGTGGCCACCACCACCACCTTGGAATATGCGGCGCCAAAGTCGTCCAGCCAGGTGCGTAGCCGGGGCCGGCTGGCCTGCGCGTCCAGTGTGAGCTTGGCTATGCGTGCGGGGGTGGACTCCTCCGAGGGACGGGTGGCCCTCACCACCAGCAGGCCGTCGCGGTTGAGGGAGCCGGCAGGAACCTCCTCCCCCTCCCTCTTCATCACCGGCAGGCTCTCCCCCGTGATGTGCTCTGAGCTGACCATGGCGCGGCCGTGGGTGATCATGCCGTCCAGGGGGATCTGCTCCCCCGGCTTCACCAGCATCAGGGCGCCAACCGACACGTCAGCGGCCTTCACCTTTTGCAAAGAGGCCAGGTCTGGCGCCCCATCTGCCCCCACTTGCACCAGCACGGCGGTGGTGGGGATGGTGTCATACAGGGCCTTCAGGTTCCCCTGCGCCTTATGGGTCAGCAGGTGCTCCAGCGTGTGGGAGGTCTGGAACAGCACCAGCAGCAGCGCCCCCTCAATGGCGTAGCCACTCCACAGCGTGCCCAGGGCGGAGAGGGTCATCAGCACGTGGGTGTCCACCTTGAGGGCGGTGAGGTCGTAAGACAGTTCCACCAGTGCGGGTACTCCTGCTAGGAAGTACACCGCCCAAGTGGCTGCCACGCTGGCCTGCTGCGCCGCCTGGGCCATGGCTGCCTGGGCCTGAAGGGCGCCACCCAGCCAGGCCGCCAGTCCGGCTATTGCTACACCCACAATCTTCCCGGCAGTCGCAAGATTACTGCTCTCCAGCCACTCGGCGAGCCGGGTGAGTCCTACTAGGTCATACACGAACTTGAGGAGACGATGAACCGGGTTCCTGGAGTCCGGGTCGTTGTGATCTTGGCCCACGCCGCTACTTGCTTTGCAACAAGATGAAGTCACAGCTATTTTTTTGTGTTGAGATCCACTGTTCTGCTGGTCCTTGTGGTCGCGGGCTTCTCCTTCACAGTTGTTGCTATGCCCGGCATGGCCCCGGCAAACAAGTGATCCCCTCCCTGACACTGGTATGCGGTGCGGTATATGTGTGATTATTGAGCACAAACTATTTTCGCGATTGAAGAGCGCTGTCCGGCGGGGCATGGCCACTGCAGAGCGTAAGCATGGCATTGAGTTCCGCCCAAAAACACGTGTGTGACGCATATTCGTGCCTCACATTAACACTGTCATAGGAATAATCGGACTCTCAATGGGAT
>c1015_g1
GGTGGGCGCAGGAGGGGCCGCACGGTTGCTGGGGAGGGGCTCAGCAGATGCGTCTGGCTGGCCAGCACCCGGCGCACCCAGCACTGTGGGGTTGGGTTGGGGTACTTCATGATTAAGTTTTAAGAAACCAAAAGGGGTTTGGGGTTCTTTGGGACGGGGCTGGGGGCAGCGGGCATGAGGCGGCACGCAGTACCTTGTTCAGGGGGATTCGTTTCATGGAGGGGTCGTCATCAACCCCCAGCTGAATGTAGGGACCGAACAGCCCTGACCGCACAAGCACCACCATGCCCGAGGCGGGGTCGGTGCCGAGCACTCGAGCACCCCCTGAAATGCCCATCTCCTCTGCTAGACGCCTGCTCTCCCGCATCCGCTGCAGGTGCGGCGGAAGGTGCGGGTTGTCACGCTCGCCGTGCTCGCCTCCCCCAACCGCTTTGCTGTCGCCGTCGCCTCCCTCGCACGCGCCGTCGCCGTCGGCCGACTCAGCGTCGTCGGCGCCGGCCACTGCTGAAAAGGAGCGCGCGTAGGTGCATGACGGGTACCTGCTGCACCGCCTGCACCCCCACCGGCGCC
>c10150_g2
GCCGCATCCTGCGCAAGATTGCCGAGAATGATTACGGCGCTCTGGGCGACACTTCGACCTTGGCCGATCCGTCGGTGGTTGATGAGTTGATCGACAACCGCATGAACCGGGGGTGAATCGATGACCACTGAAACGCAGACCCGCCCCGTCAATATCATCCTGCTTGGCCCGCCCGGTGCCGGCAAGGGCACGCAAGCGCAGATCCTGGCCAAAGCACGCAACATGAAGCAGCTCTCGACCGGCGACATGCTGCGCGCGGCACGCAGTTCCGGCACGGAAATGGGCAAGCGCGTGGCCGACGTCATGGATAAGGGTGAACTTGTCACGGACGAGATCGTGATCGGCCTGATCGAAGAGCAGCTGACCACGGTCGACGCGGATGGCTTCATCTTCGACGGCTTCCCGCGCACACTGGCGCAAGCCGATGCGCTGGAAGCCCTGCTGCAAAGATCGGGCAAGCGGCTGGATGCCGTCGTCGCCATGGAGGTGGATGACGAGGTTCTGGTCAAGCGTATCCTGAATCGGGCCGCCGAGGCCAAGGCTGCGGGCCAGCCCGTGCGCGCGGATGACAACGAGGAGAGTCTGAAGCTGCGCTTGATGGAATACTACAAGAAGACATCGCCACTGATGGGCTACTACCACGCAAAAGGTGCTTTGCGTCATGTCGATGCCATGGCCGATATCGACAGCATCGCGCAGGACATGTCCGCCATCGTGGCAGAGGCCAAAGCCTAAGAGATCCGGGAAACCGGGGCTGGCGCATCCGTGCGCCGGCATTCGCGGAACGGACCGGAACGGTCCGCTCGCACCCGCCCCGCCCCCGTGCGAGGACCGGGAAAAGGAGAGGAAGCCTGCCTCATGCCGGGGCGGGCGCAGGAGGAAACTGGGAGACGTCACATGTCAGACAAGTCACGCGGCGCCTATTGGGCCGCCAATATCCGGATCATTACCATCTCGATGGTGATCTGGGCGTTGGTGTCCTTCGGGTTTGCCATCATTCTACGCCCGCTTCTGTCGGGTATTCCGGTCGGGGGCACCGATCTTGGGTTCTGGTTCGCGCAACAAGGCTCGATCCTGACCTTCATCGTGCTCATTTTCTATTACACCTCTTACATGAACAAACTCGACAAAGAGTTTGACGTGGAAGAATAAGGGATACCCGAGATCATGGATCAGTTTGTAATCAACCTTATCTTCGTGGGTGCGTCCTTCGCGCTCTACGTCGGTATCGCGATCTGGGCACGCGCCGGGTCGACCTCTGACTTCTATGCCGCATCGCGCGGCGTTAACCCCATCGTCAACGGTGCTGCCACCGCAGCCGACTGGATGTCTGCGGCATCTTTCATCTCGATGGCCGGCCTGATCGCCTTCGTGGGCTATGGCAACTCGACCTTCCTGATGGGTTGGACGGGCGGCTACGTGCTGCTCGCGATGCTGCTTGCACCCTACCTGCGCAAATTCGGCCGTTTCACGGTTCCGGATTTCATCGGCGACCGCTTCTACAGCCAGACCGCGCGCCTTGTGGCCGTGATCGCGCTGCTGGTGATCTCGATCACCTACGTGATCGGCCAGATGACCGGCGCAGGCGTGGCCTTCTCGCGCTTCCTGGAAGTGTCGAACACCACCGGCCTGTTCATCGCGTCGGGCGTTGTGTTCATTTACGCCGTTCTGGGCGGGATGAAGGGCATCACCTACACGCAGCTCGCGCAGTATGTCGTGCTGATCATCGCCTACACCATTCCGGCGGTCTTCATCTCTCTGCAACTGACCGGCAACCCGCTGCCGCAGCTTGGCCTGTTCGCCACGCATACCGGGTCTGGCCAGCCGCTGCTGACCACGCTGAACGAAGTTCTGGTGGAACTGGGCTTCAACGACTATACCGGCAACCACGGCTCGACCTTCAACATGGTGCTGTTCACCTTGTCGCTGATGGTCGGCACCGCCGGTCTGCCGCACGTCATCATCCGCTTCTTCACCGTTCCGAAAGTGGCCGATGCACGTAAATCGGCAGGTTGGGCGTTGGTCTTCATCGCGCTGCTCTACACCGTTGCTCCGGCAGTTGGTGCGATGGCACGCCTGAACATCATCACCACCATCTTCCCGAACGGCATTACCGAAACGCCGCTGGCGTTCGAAGACAAGCCCGACTGGATGCTGAACTGGGAACGCACTGGCCTGCTGGCGTTCGAAGACAAGAACGGCGACGGCTTCATCCAATACTACAACCAGAACAACCCGCCCGCGATTGCTGAGGAATTGGGCTGGAACGGCAACGAGATGGTCACCTTCAACCAGGACATTCTGGTTCTGGCGAACCCGGAAATCGCACAGCTTCCGGGCTGGGTGATCGGCCTGATCGCGGCAGGTGGTCTGGCAGCGGCTTTGTCCACGGCAGCAGGTCTGCTTCTGGCAATCTCGTCCGCCGTCAGCCACGACCTGATCAAGTCGATGATCAACCCGAACATCTCGGAAAAAGGCGAGTTGTTGGCCGCGCGTATCTCGATGGGCTTCGCGATCGCCTTGGCAACCTATCTGGGCCTGAATCCTCCGGGGTTTGCCGCGCAGGTGGTGGCTTTGGCCTTCGGTCTGGCTGCAAGCTCGCTGTTCCCGGCGATCATGATGGGCATCTTCTCTAAGAAGATGAACTCGACCGGTGCCATCGTGGGTATGATCGTGGGTCTCGGTTCGACCGTGCTCTACATCTTCACCTATCTGGGTTGGTTCTTCATCCCCGGCACCAACATGCTGGCGAACACCCCGGATAACTGGATCCTCGGCAT
>c101504_g1
GTGAATCACTACCCCCTTGAAACAGCAGGTGGGGTTCAGCAGGTCAGGTTCATCAGCGAAGGCGACCTGTACCGGCTGATCGTCACTTCCAAACTTCCTGCCGCCCAGAAGTTCGAGACGTGGGTGTTCGACGAGGTTCTGCCGACGATCCGCCGACATGGTATCTACGCCATCGACGAACTGCTCGCTGACGACGAGTTTCTGGAGCGGGCGATCACCACGCTCCGGGCTGAACGTGCCAAGCGGCTCGCCGCCGAGCAAGCTTTGTTGGAGGCGGCACCGAAGGTGTCGTACTACGACATCGTGCTGGCATCGCCCTCACTGATCACCGCCACAGAGATCGCCAAGGACTACGGGCTGTCGGCGAAGAAGCTTAACCAGATTCTGCGCGAGGAGCAGGTGCAGTTCCACCAGTCCGGACGCTGGTTCCTCTACGCGAAATTTGCCGAGCAGGGCTACACGCAGTCCAAGACGCACGAGTACG
>c10151_g1
AAGTTTTGCTACTGTTGAGCTCATACCTTCCCAGTGCCTGAGTGCCTTTTTGCAAGGCAATAGAGATGGATTACAAAGGGCAAAAATTGGCGGAACAGCTGTATATGATCATCGTCATGATCACCGCAATAGTTTCTTTTGCGGTTGGATACTTGCAAGAAAGCTTTCAGTTGATGATGACAATCTTCGCGGCTGGAGTAGGACTGGCTTGCTTGATATGCATACCAGACTGGCCTTGGTACAATAAACGTGGTTTACAATGGCTACAACCTTCCTCTGAAGCTGTACGGCGGCACGCAGGCAAATCCTCCATGAGCAAAAAGAAGCCAGTTCCCACCTGGAAGAATTTTTGGAACTTGTTTTAGCGTTCTTCAGTTTCGCTGTCATTTTTCATAGACTGTCATTATTTTGAAGGTTTTTCCTTAAAAAACACCAGTTGTACCACTACGATTTGTGATTGTAACGCTTTGAGGCTTGGCAGTTTGGTGCAAGTGGCAAAGTATGGACAGTATGGCAGAACAATTGCACCGCAGGATATTCACTCCTCAGTAACTAACATCAGCTCGAGTCTACTGGTCGGGCCGAGCAAGGAATGTATCCAGTGCTCTGTGCAGCTTAGGTCCGATCTTCTTTGTAACTTCTAGCATCTCCATGAGCATCGAAGGATCCAACGCCTGCTGCCGCCGTTTTGTAATACCACACACTCTCCCTGTGTTTTGAACTGCAACTTGCAAGGCCGCTGTACTGCACATCTCCTCTGCTGCTGTTGGATCCACTCCAAAGGTTTGCCCCACCTGTGCCACCGTTACAACCAGAGGCACGCTGTTCGCGTCCAATCTGCTGCAGGCTGCTGGGTCGTCGTCGACCTCGTACTCTGGCTCGTCATCGGGATCCTCTCCAGGTGTCACCTCAACCTTGGGGATGCGGGTGTCGGCAAGTGCAGCCTTGAGGGCCATGAACAGCGCATCCAGCACGTTGCCATCCATGTTCAAGACCAGCGCGTCGCAGTACAGCACCCAGCAGGTCTTGCCGCTCACTATGGAGAGCTGCGCCAGGTCCACACCCCCGCCTCTCCCTGACGGTCCGGGGTACATGGCTCTTTCTAACGCCCGTGTCAGCTCAGCACCCAGCTCATCACCACCTCGGCCCTGGAAGGACGAGCTGGCAACGGGTGAGCATTCCACAGAAAACACCAGTCGGCCACAGTCAAGAAGGTCTTCATGCGGTGTGCCGATTTCTACCTTCACGCCCACTATGACGTCGGTGTTTCCCAGTTTGAGCCTGGCTGAGCCGCTTGCTTGGGCAATGAGACCCAGCTGAACTTCAACTGGACGATAATCCTCTCTTTGTCTACCATCGCTGCGAATGTTTTGCTCGAAACCTTGGGTTATATAATCTCTTTCCGCTGCGCTCAAAAGCACGGCGGCCATTGGCAGCAATTGCTTCTGCCCACCGTCGGCAAAACAGTCACAGACTATCAATATTCGCACAGTTAGTAGCTCTTCACGTATGACCTGCACATCTTAATGCTTTTAACCCAATGACACCCCTCCAGAAGGAGCCGGGCTACAGACTATGATGGTGGCATCGCACAGCTGCTGATATGGAATGACTCACTGGGCATCTGATTCCATCAACAAAATATTTTTTCAG
>c10152_g1
TTCCTTCCTCATGTCCTGCCGTGCATCGAGCTTTAAATATTGAACATTTGCCGATATTTGAAACGTTTGCCGAAAATCGCAGAGCGTCGACCAAGCGCTCTGAAAGATCACTACGAAAGATCTGAGAGCATAAATAAACGGTGAAGGATCTTTGGACTGTAAAGATTTTCAGGCATAATGATATAGTAAAGCATGTTAGGATTTTGTTTCGCGTGCACGAACTGCTACTTCTACACGTCGAACCCGGGGAGGCTAGATTGGGACGGCGAGTGACAGCTTCTAACAAACACTGATTGGGATGCCTGGGACGCCGATATTTCACAGCCGATTTTTCATTTCCTGTCACTGTAACAAAGTCACGTCGATATTTGCAAATTCCTGCATGTACACCTACCGTTTGCCCTGCTGCACACCAGTAGCCCAGGTGTCTTGTTTTTTGTCCCAGTTCTTTCTGTTGCTCTTCTGCACGGTTTCAGACCTGGTCTAACGTTTCAAAGGTCTTGGACCATTGCTTGCTCAGCGAATGCTCGTTTATTTTGGCCTTAGCGATGCATGTCAAGACAGGGCTCCACAGGGTGCAGAACGTGGAACCCAAGCACAAGAAAAAAACGCACTGCCACAGTCATAGCTGGCTGATGCTCACTTCTTGGCCAGCACCTCCCCCTTGAAATCGCCCCCCTCGCACACGACGTAGGACGGCCCCACCTGGCAGTCCTTCAGGCACACGCGCTCCTGAAGCTCGCAGCCTGCACTGATGACTGAATTCTGAATGTGGCAGCTGTCCCGCACCACGCACCCATCCATAAGGACACTGTTGATAATTTTCACGTTGTTACCAATCTTACAGCCAACTCCCAGCACTGATCTCTTCACCGAGCACCGGTCCCCGAGCACGCAGTCCCGGCCCACCATGCATCCGCTCCCCACCGTGGACTTTGTGCCGGTCTGGACCGTCCCATGCACAAAGTTGTCGTACTTGGAGTTGGGCTGCTCCCTGAGGAGCTTGGAGGCACACTCGGGGCTGACGCTCTCCCTGTTGACGTCCGCAAAGCCCTGCAGCGTGTTGGCCCTCTGGCAGTACTTGTCCTGCGGAACAATGAATGCCCCGCAGTACCACTCCCCTTCCCAAGTTCTCCCGCTCAGCACCCCAGACGCGGAGGACGCCAGGTCGCCGCTCAGCTCCATCGAAGCCAGAGAGGCCATGCTTGGATTGGCTCGGTGCCCTGGCGCTGGGGTGCCGCGCTGCTGCACGTGATGCATGGGGGACATCTGGTGCCGCACTAGGTGGGGGAGGAGGTGCTCCTCAACCTGCTCCAGATCCGGGCGTGACTCCAGCACCGTCCTGATAAGCGAAGTCCTGAACACATAGACCTGCATGTCCACCAGGCTGGTCAGCACGTTGAGCTGCGGCAGGTGGGCCATGATGGACAGCGGCACGCGCAGGTCCCGCAGCATCTCGGGGCTGTGCGCGTAGAACATGAGCCTCCCAGAGGGGCTCAACCCCACGTAGTCCACATTGCGAGGGGCTTTGCCAGGCTTTGTCTCAGAGCTGGGGGGCACCCTCCGCCGAGACAGCAGCACCGTCACCGCCGCATTGGTGACATGGTGCTGCAGGACGAGGGATTGCAGGCTGACCTCTGTCACCACGTCGCCGCTGAGCAGCACAAAGTGGTCGGTCCGGATGAAGTCTATGACTTGGCGCAGCGCCTCGGCGGTCCCAACACCCTCCGTCACCGCCTTCACCTCCAGGCGGAGCGAGCCGTCGTAGTGGCTCAGCCAGGACCGAACAGCCGCTGAGGCGCTTTCCCCCTCGCACACCTGCTCGGCGTGCATCCCGGCACCCGTGGGCGAGTTCGTGAGTGACATGTCCTCAATAAAGG
>c10153_g1
TGTAGATTTTCGCAAGTGCGGCAGCTTCCATGCATTTGCATCGTGTTGCACTCAATTTTGCAAGGCTGAGTGACTCGTGAACTTGTGCGGGAATTGCTGTGATTATCTTGCATACTCTGTAAGGCTTTGAAACGTTTTTGAATCACACTCAGAAACGGTTACAGTATCACGTGCCAACAGTAACATTCTTCGGCATATAGGCGTACGGGAAAAAGCTGATTGCATAGACCTGAGTTGATCGCAACGATTGTCTCAACTATCCGCCCGACACTTTGTTGCCTGCACACTTTGATCGAGAAATATCTTTTTATCCGGGTGTGCTGAGATATGATCGACGACACGCTGGTGCACCACCCATTGTTTGGTGGTGCTGCGGAAATGTCCTTTCCGAATCGTTTTACGGATATCAGCGACTTTCGACCCATACCTGATCATCAGGAGGTGTTTGCAGACGGCAGTTTAGATCAATCACTGGTGGTGGAAATCCTGGTGGGTGATCCTTGCTTCACGATCAACCTTGCCACGCTACGTCTTGCCTGTCCTGGGACGCCCTCTGCAACGTGTTCCACGGGCCCCAGCAGGAGCAGCAGCCGGAGGGCGATGCCTCTGCAGCAGCCTACTTTTTCCACGACCTGGCCACCAACAATGAGTCCCCTCACAGCCAAATAGACGACACAGCCGTACTTGGCCCTACCGACATGCCTGGAGTCCCGGAGGGCAGCTTCAAAGGTCTGCTGGTGGGGCAGCAGGTGGTGTCCAAGGGACGGCAGGGAAGCAGCGCTTTGAACAAAATACAGGTGGCCCTATGTGTGGTACGGCTGCCACAGCAGGCCACCGACCTGCTGATCACCCTGAACACGCCCATCTTCATCAGCGAGCACAGCGCAGCAGCGGAGCACGCTGGTGCTGGGTTCAAGGGAGCTCACCTGACTGCCCCCCTGCTGTTCCGGCAGATGCTGAAAACATTCAAAATAGTGGACTGGTCACTCTTCGGTGCACAGCCCTGATTTTTTACCAGCTGTGTTTTGCTGCACTGATGGAAGCCGGCCGCATCTGCCGATGTGGCCTGCAAACCGTGGACACCTACTCTTCCCCTCACCATGCGCCCTTCAGCTTCTCGAATATCATGGTGTATCTGTTCAGAAGGACTGCAGAGAGCAGCAGCAAGCTGTTTGAAAATTGCAGGGCCACGATAGTGTGCAAAAACTGTGGTAGCACTGATATTTGATAGGAATGGATGCCTGAGCTGCCAATGCAGGGGAGACCATTTCTAGCAAAAGGCGTATGCACTAGTTGAGAACAAGAACAGACTTCCATGCTCCTTGAGAATGAGGGGAAAGCAGAGACTTATCACTCTGCTGGGCGTTCCAGCAAATCATATGAAACAAGACAGAACCCCTGGATTCTTAAAATAAATTGTGAGCAGGAGTGGAGCCCATAGGGCTAGAGAGGGGGTTGGAGAAGAGAGAAATAGAAACAAGGTAGTGAGAGACGAGGCAAACAGAAACAAGGATTAGTGGTGATGCATTTGTAAGAAG
>c101532_g1
CAGCAGCAGCAGCAGCAGCCAGGGTGTATTGTCTCTGAGAGGCGGGGATGACGCCGCTGGTGTTGTAGGCTGGGGATGACCTCAAAGACAGGGAATTGCTTGCAGAGAGATGTTTGCAGAAGTCCTGTCAGGCAGGTTCTGCGTTTGAACTGCCGCTACCCCCTCCCTCATTGCTCCTCTCCTCCCTTCTGCAACTACTGCAATGCTCCACAGGGGATATTCCTGGAGAACATCAGGCGTGCGCATCCCTCCAGGGCATCGTCCTGGCGCTGCAGCAGGATGCTGTTCTCCACCACCCTATACCGCCTACTGTTTGCAATGTAATTTTACTGGGCAGGGGTGATTTGAGAGCGGCCCTTTCTCACATAGGAGATGTCATCTATTTGTATATTTAATGTGTATGTTTAGGGTGTATGACCAGGG
>c10154_g1
AGTTAATTGTATTTTTGATATCAGGAATATCCACCTCCTTATCTTTTTTTCGTATCGCCTTTGTCTGAGATCCGTTCAAAGAAGTGTTTCTGAGCTGCTTCTCGTGATCAAAGACGAAGCGGCGAGTATTGTCTTACAAAGACACCTTAAACGACTTGTATAACGTTTAAAACTCGCTCCACAAAGTTGCACGGCGTTGTTGACGTTTGTGTTCTGCGGAGTTCACCATGACGGGACCTGAAACAAGCCCGATCAGAAGCGAGGACATGCAGGAGCTCTTGCTGGGATCACCACGAAACGCGCAAGAAACACACAACGGAAATGACTCGTCTGACAAGCCAAGCCCATACAAACAGCTCAGCAAGGGCCGCAGCCTTTCCATGAGGGTGAGCGAGGCAACGGAGCTGTATGAGCGAAGCGAGGCACTGCGGGACCAATTCACTCGTCATCATGCCCAGAGTGCCGAGACAGGAAAGCCTCGCACCCTTGGAAGGTTTTTGGCCGAGCGAATCGCCGACGCAGGTGTTCGCCATTGGTTTGGAGTCCCGGGGGATTTCAACCTGTCTCTGCTGGACCAGCTGCTGTTGGAGCAGCGCATGCAGATGGTCAACACCTGCAACGAGCTGAACGGGGGGTATGCAGCTGACGGGTATGCACGGGCCTGCAGCATCTCTTGCCTGGTGACCACCTTCAGCGTGGGCGGCCTCAGCGCGATCAACGCAGTGGCCGGGGCGTATGCCGAGGACCTGCCCATCATCTGCGTGGTGGGGGCACCCCCATCCACCGCCTGGGGAGCACCCCGGATTCTGCACCACTCCCTGGGGAAGCCTGGGGACCTGGACTTTGAGCTGAACTGCTACAAGCAGGTGACGTGCTACCAGGCCCAGCTGCGCAGCCTGGACTCCGCCTACAAGGAGATAAGCGCCGCTATCGCGGCGGCCCTCACCCACCGCAAGCCAGTGTACATCAGCGTGCCCTCCAACCTGGCAGACGCCACCCACCCTTCCTTTGCAAAGGAGCCCGTACCATTCACCATCCCCCCACCCATATCTTCTCCAGCAAATCTGGAGCTGGCGGTCGGGGCGGCGGTGGCGCGGCTTGCAACCGCCGTCAAGCCTGTGCTGGTGTGCGGCGCCCGCATGCGCAGCCCCCGTGCTCGGGCGGCGATGCAGGCGCTGGCGGAGGCCTCGGGCATGCCTGTGGCGGTGATGCCCAACGCCAAGGGCCTGTTCCCGGAGGACCACCCCAACTTCATAGGTGTGTTTTGGGAGAACATCAGCACACCCTACACCGGCGAGGTGGTGGTGTCATCCGATGTCTACCTCATGGCGGGTCCGGTGTTCACCGACGCCAGTACCTGCGGCTTCACCCACATGCTGGACCTGGGGAGCCTGGTGGAGGTGGGCCCTGACACCACCCTGGTCGGCAGGGACGGCTTCTACGGCAACGTGCTGATGGAGGACGTGCTGGAGGCGCTGCTCAAGAAGGTGCCCGCCAAGAAGGGGGCAGGGCTGCAGAAGTACCGCCAGATGTATGTACCGCCAGGTGTACCCAGCCCCGCCCCTGATTCCGAGCCCCTGCTTGTCAAGTCGGTGTACAAGCACATCCAGGCCCTCCTGACGGGGCACCACGCCTTGCTGGTGGACGCTGGTGACTCCTGGTTCCACGCCCACAAGCTGCAGCTGCCGCGGGGGTGCGGGTATGAGATCCAGCTGCTGTACGCCAGCATCGGTTGGTCCCTGGGCGCCTGCCTGGGGTACGGGCTGGGCGCCCCCAGCAAGAGGCCGGTGTGTATCATCGGGGACGGGGCCTTCCAGATGACGGCACAGGAGCTGTCCACCATCCTGCGGTACGGCACCTGCCCCATCATCATCATCATGAACAACGGCGCGTACACCATCGAGATCGAAATCCACGACGGTCCCTACAACCTGATCAGCAACTGGGACTACACCGCGCTGGCCAAGGCGCTGGACAACGGCAAGGGGCGGGTGCACGCGGTGCAGGTTCGCACAGACAGCGAGTGCGAGGCCGCGCTGAGGGAGGCGAGCGAGATCAGGGACAAGGCGGTGGTGGTGGAGTGCATCCTCGACAAGGAGGACTGCAGCGTGGACGTGCTGCAATTTGGCAAGGTGCTGCAATTTGCCGCCAGCAAGGCCTGAAACACAGGACTGGGTGCAGCCGCCCAGGGCCACTGCAGCTGCTGGCGGCCAGGTGCACGGTGGAGGAGTGCAGCAGGGAATGCAGCGGCAGTGGGGGCACTCGGGAGGCCTCTCCCCCGAGTGCAGCCCTTCCCCTGGGGGGGGTCCCAACCCCTGGCCCCACACCTTCAAGCAGACCTGCTTCTGGCCCCACCCAGGGGGGCCCTCCCGTATACAGGGGAGAGGCGAGCCTGGGTCCTTGGTTGGGTGGAGCACGTGTTGTGGATGGTTGGCGCCCTGGGCATGCCGATAGTCACGAGGGTATGGGTGTATGCCCTCATGCCCTACCACTGTGCCATCACATGTCCGTCCATGTTGGAGTAGCCCCTGGGGTGCAGACACACCCGTTCTGGCCTGGCTTTGAGAAATGTAGAGGCTGGTGAAGTTGATTGAGCGGATGTGCCCCCTCTGTGCCGAGGGCATCCCATTTGCACGTTTAGTCGATGCAAAGCAGAATTTGGGTGGAGTTGAAAGAATTGCCACCATCTGGAGTGGTACGTAGTATAGTGTGGCAGTGCTTTTTAGTTCAAAATACATTTTGGTCGAAGCAGCAGGTGGTTGAAGTCCGTTGCTGGTGTCTTCCCTTAGCTTTGCACCGCAATGTCTTTGCCCATATTCACACTTGCCATGCATTAATGAACTGTGCTCAGCTTTGTGTTGTTGTTGTGTTCAAGAAATGACCACCACAGGTCCCACCGGTTTGCACTGCGGCTTGTGTATTCGCTTATGAGCAGTGAAGTGCTTCCGCTGACTTGCACAATGATGACGGTGCTGTCAGTGAGACCCAGGTGCCCCCAGGCGTACGTCAACACCTCCCCTTGCCAGAAATATTGTATATTTATGTCATCTGCAACACGGCCTCTCTCACACCTGTAGACCATGCTGAGCCTTTGCACAGTAGTGTTCATATACGATCATTTTGCCTGTGATAACATTGGAATTGGGTGTATGTATTACTAGTAGGCAGTACATCTGTTGTTGGCTTGAGCCTTCATGCTGCTTGTCGTAGGACTTGGGGGTTCCCAGCCCAGCTTGCAGATTCTATTTTCATCTGTACTTCCCCCTCGCACTGCCGCTGCTGTAGCGTGTAGCTGCGACCTGCAGCGCTGCGAGGTGTTTGTTGTATCATAACCATG
>c10155_g1
GGGGCAAGCCAGGCTTTGGCGTGCGCCACCCCTGGCCCCGCTCCCCTCCCTTGGGGTTCCTGACACCCCCTTTCCTCACGTGCGCTGCTGTAGGGCGAGGACGGCAGCGCGCCCGGCCCTGAGGGGTACGTGGACGAGCCGCCCACAGCAGCCGAGGACCCCTCCCCCTCCCCCGGCCGGGCCCCGGGGCTATGCTGGGCGCCCGCCCAGCTGGCTGCTGACCTGGACCTTGCGCGCAGGGTCATGCGGTTGATGGACGCGGAGAAGGGGC
>c10156_g1
TGCGCTTCTCTGTACGCACTTGGAACACCGTGTATGCGCGCGTTCGAATTCACGCGTATGCTTTGTTATTTACTTGGCAAAGGGGTGCCTGTTCTTCAACTCAACTGCCTAGTTTGCAAAGATTGGCGATACTTTCAATTGAACGTTGCAACGATGCTATCTTTTCCGTAGTTGAAAACATGTTCTCGTTCGGTGCATCGATTTAGTATAATTCTGCGTAAAGCTGTCGGTATGCTTGAAACTGGTGATAAACCGTCAAAAGGTGGTGCTGCCCCTCTTGTCACTTCTTCCAGCATGCCTTCAGAGGTCAATGGCATCATTGAGCGTGCTCGCACCGGCTGGCTCAAAAACATGGAAGTGGTGGATATTTTGGAGAATTATAAGGCATACGGGATGACGGTTTCCAACGAGTCTGCTGTGCAACCGGCTGGTGGGAGTTTGTTTTTATTCAATCGGAAAGAAAACCGTTTTTTCCGGAAGGATGGGCACACCTGGAGGAAAAAGTCAGACGGGAAAACAGTTAGAGAGACGCACGAGAAGCTCAAAGTCGCCAACGTGGAGGTGCTGAACTGCTACTACGCCCACGCCGACCAAAGTGATGGCCTTCAGCGGAGGTGCTACTGGCTGCTGGAGGAGCTGCAGGAGCACATCGTGCTGGTGCACTATCTGAACTGCGCCTCCACACGAGCGGCACCCCCCTCGGCGATGGACGCCTCCCCCCCCGCGGCCCCCCCCACGAAGGTGTCCGCCAGACGCCAAGCAAAGCAGGCCCAGCAGCAACGGAGACAGCGGGGGCGGCACAGGCTGCCCTCACCGCCGTCGACGTCGCAGGGGCAGGACGAGCGGTACGACGACGCCAGCCTGGGGCGTCCCGCCTGGGAGGAGGAGGGGTGGGAGGGGCTGAAGCACGGC
>c10156_g2
GGAGGGGGAGGGCAGGTGGGGCGGGGAGGAGTGGGAGGGGTTCCAGCCTGCCGGCCATGCCATGCGGGCAGGCTCTGCCTTGGCAGGGATGGCAGCACACCCAGCATTGGACTCCTCCAGGTATGAACCGCCCGCGGAGGTGGCTGGTGGGTCGTCATCTGCCCCCCAAGCGCCGCTCCTTCCCCCGCCCCCGCACTGCGCCTACGCCCCGCCCCTCCCCCCCTTCCTCCCCCCCGGGGCTCAGGGCGGCCTGAGCACCGCGGAGGTGTCCTGGATACCGCCCAACCTGCGTGTGTGCAACTCCCTGGAACTTTCCAGCCCCAGTCACCTCGCCCAGGAGCAGCGCCACCCCCTGCACCAGTGCGCGGGGGAGGGGGGCTCGTGCGCGCTGCCAAGGAGGCCCCCCTCCGCTAACCACAGGGCACCCGCCCGCACCCCCCGGGGGGGGGAGGACCCCCATCAAGGCTTCTTCCCGGAGGTCTCCCTGGGCACCTCCCAGCTCAGCCCCACCTCCCTCATCCAGCTGATCTCCGAGCTGGAGCACAGCTACGGCCACCAGCAGCATGAGGGCAGCGAGCAGGGGCGCGATGCACATGGCGCGGGTGCGGGAGGCTTCCGCGCGCTCCCGCGCTCCCACCAGGCCCCCCCGTCCTGGACGCAGGGGGGGGGTG
>c10157_g1
CAGTACGCAACCGTGGTGCACCACCAAGCTGCTGCATCGGCACCGGTCCAATCCGCGTCACAGCCCGTGGCAGCTGCGGGCATCACAAGATTTAAGCTTCGCGCACAGCAGGTAACATGCGACATTCGCAGCGCATCTTCATCCAGTATGTTGCTTTGCTGTGGATCGCTCTGTCCACGGAAGGCCCCGCGATTGCAGCTCATCCACTCCCTGGGAGAGCCCCTCGCCTCACGGCAGAGGCCTTTTCTTTCACAGCTCAGCTCGCGCCCCACGTTCATCGAGGTTGCGTCCACGCTTCTCGCGGATCTCTAACATTCAGCCACACCCAGTGCCAAGGAGCGGTTGCCAGGGGCGCCTATGTCCCGGGCACGCACACCCCCAGCGGCATGGCCCAGCTGGCCATCACCACGGCGGCGGGCCACCCTGACGATCTGCAGATGCGGGCAGCGGGGTATCTGGAGGGGTATCTGTCAGCAGATCAGATCCACGCACACCACCACAACCTGGGTGCTTTCTTCAACCAAACCTCACAGGCACCCACCAACTGGCTGCTGAGTCAGCACGCCTGGGCAGCGCGGCGTGCAGCCGTGGGCTCGGGCGACCCTTTCTGGCGCGCGCTGCGACTGGTGCTGTGCCAGCTGGAGGGCATGGTGGCGGGGTATGCGCAGCGGCGGGAGGCGCAGCATGCGGAGCATGAAGGCTCTCCAGGGGCTGGTGCCCAGCTGCTGCCTTCCCTGGGACTGAGAGACTTTTTGTTCATGAGCGCTGTAGGGGATTTCAGTGATGTGGTTGCCGCCACAGTCCGCCAGGCGGGGGTTGACTGGGACAGCCTCTCCCCCGCCCAGCTAGCCGTCCAGGTGGGCACAAGCGGCAAGTGCTCCGCCCTGGTGCGGGTGACGGGGGACTTCTCCCAGCTGCTGATGGCGCACTCGGCGTGGTACACCTACGGCGCCTTAGTCAAGGTTTACAAACACTTTGACTTCCAGCTGGCGGACCCTGCCATGCGACTCTCCGGGATGTCCTTCTCCAGCTATCCAGGCGAGCTGAGCTCCGACGACGACTTCTATCTGCTGGACACCGGCCTGGTGGTGCTGCAGACCACCAACTCCGTGTTCAACACCTCGCTCTACGACGCCCTCACACGCCAGTCGCTGCTGAGCTGGCAGCGTGCCCGTGTGGCCAGCTTCCTGGCAGCTTCTGGGCAAGAGTGGGTGGCGCACATGCAGCGGCACAACAGCGGTACAGGCAACAACCAGTGGATGGTGGTGGACCTCAATCTGTTCTCCCCGGGGAAGGAGCTCCCCCCCGGCCTGCTGTGGGTGGTGGAGCAGGCGCCTGGGCTGATGGAGGCGTCTGACGTCACCGAGACCCTGGCCCGGGGGTACTGGCCCTCCTACAATGTCCCCTTCCACCCCTCCCTGTACAGCTGGATGGGCTACCCCGAGTTTGTCGCGCAGCAGGAGGCGCGTGGGGAGGCCTATGGCGAAGCAGTGTCGGGAGTGCGGTACCAGCTGTGCCCCCGTGCCAAGATCTTCCGGCGGGACGTGGGGGGGATCTCGGATCTGGATTCCCTCCAGGCCTTCATGAGATCCAACGGCTGGCCGGCAGACCCCTACTCCGGGGGTTCCCCCCTGGGGGCCATCTGCGGGAGGGGCGACCTGGACCCCTCTCAACCCCGACCCTACGGATGCATCGACACCAAGGTCACCAACCACAGTATGGCTGCGCGGCGGGAAGCATTTGCAGTGAACGGCCCGACCACGGCGGGTGGGGCACTTCCCGCCTTTCAGTGGAGGGGGTCGGCGGCGGAGGGCACGGCGCACATGGGGCAGCCGCAGCGGTACGACTACCGATTTGAACTCATGACCAAGGCGGACGAGGCGTGGGGCGCCAGCCCCGCGGGCCCCTCGTTGCTGGAGTAGCGCTGGTGTAGCCACAGGGCTGCAGTGCGGTTCAGGGCAGTGCGCGGGACGCTGCCAGCGGGGCAGAGCCGCGTCTTGAGCCGGGTACTGAGCCGGGTCCACCAAATTTGGACCCGGCTCCTGCCCTTCAGGAGGCTTCCCGATCTTTGCAGCTGCGTGTGATGCCCCCTGCAGAGCTGCAGAGGCGACTCCAGCCCCTCTACAGCTCTTGAAGTTTGCGGTTTCGGGATACCGATTATCCTAACCCCAAACCCTATATAAATAAATTGTTTAAAGCCCTCACCCGGCTCCCTAGGTGCTGGATCCGGCCTTTACTGATACCATGATACAGACAGCAGCAGTAGGAGGGA
>c10158_g1
GTTGAAGGAAGCAAAAGACAAAAGTGGACATACAATGACGCGTCGTTAGGTTGTCGGCAGATTTGCATCGATGGTGCAGTTCGGGCGGGAGCTCAAGCGCGAAGCGCGCCCTGAGTGGCTCGCTTCAGGGTTGTACGTCAACTATGGACGACTAAAGCAGCGCATTAAAGAAATGTTGGCTGCAAAGGAGCGTGCTGAAACTTGCCATCTCGTCGATTCTTTGCGTGCCGTATTCCAAGGGGAGCTGGACACAAACATCTCAACAGTTCTTCAGTTCTACAAGCAGCGCTCCAAAGAGATTCAAGCCTTGCTAGATGATGAGTCGCACCAAGTTACAGAGGCCCTGCACACATTGGATGCACTCCAGACCTCAGAGGCGCTTGAGCCAGAGAGCAATTATTGGAGCGCTCGAGCCGCTGGCATTCTGGAGGAGCGCATGCATGCTGTACAGGAGCTTACCAGCGAAGTCACACATTTGCTACGGTACATCTCTCTCAACATGATGGCCATCAGGAAAATTTTGAAGAAGTACGCCAAACATGTGGAGCTGCAGCAGCCCACGCCTGGGTATTTGACCCTGGAGATCGAGCACCCGAACGATCCTGAGTGGCACATAATACAGGGAAGTTTTTTGCCAGCAAGTGTGGCAGGTGATCTAGCTCAGATGCAGCGACATTCGACACTTTTGACTGCTGCTGAAGATCTGCAGAGGCTCTACGATGAGCTTTTAGTTTGCAGACGACGCCTCATTGCCAGATCGAGCTTGCGCTTACCCAGTCGAGGTCAGATCATCTTTGATGAAGCTGCGCCATTGCTGGACAGAATGAGAGAAGCACAGGAGCGAGCTGCCCAGAACTCTGCGCTTGTGCATCCCATTCCCTGGGTAGCACGCCTAGCAGGGATATTTGAACCTCCTCCTCCCGATGAGTTTGCCACCGCGACTGTGATGGGCCTAGTGGTGAACAGCCTGTCCACTTTGCTCTTCATGATGAATTACACAGCTGTCATCCCTCCAATTGACGAGCTTTGCGTGCACCTGCAAGTGTCAGCATCTCTGGCCGGGTGCATTGTTGGGGCATCTGATATGGCAGCTGCCTTTGCCGCAATTGCCGTCAGCTACTGGACTAATTACAGCTTCAGGCAGCCGGTGATGGTGAGCGCATCAATCTGCCTGCTAGGCAACTTGCTCTTCTGCCTGAGCTATGAATGGCAGTCGCTGTGGCTGCTGCTGCTGGCACGGCTGTGCAATGGGCTGGGCTCCGCCAGGAGTGCCAACCGCCGCTACACCGCAGACTACGTCAGCAGGGCTAACAGGACCATGGCCTCGGCTGCCTTTGTGGGGTGCAGCAACCTGGGCCAAGCTCTGGGGCCCTTCCTCTCCCTCCCTCTGGCGGCTCTGCCAGCTGGACTCCAGGTGTTTGGCCTCACCTTCAACTCGGTGACGGCAGTAGGGTGGGTCATGGCTGCCTGCTGGCTGGTGTTCATCCTCATCACCTATTTTGGCTTCACAGACCCTCCCGACAGGTCTGTGAAGGTGGGCACCGCAGCTGCAGCTCCATGCTGTGCGCGAAGTGCTCAAGCGTGCTTCCAGCCCGACGTATCAATGATGAGAAGAACAGATGCCAGGCGCGGATCCCATGACTGGTTTGGTCTGGATCACCTGGCGGGGGTTGCTCCCCCTCAGGGAGACCCAGGGGGCTTGCAAGGGGCATTCCTGCCGGCAACATGGGGAG
>c101585_g1
AGCGCCCATGCCTTGAAGCCCGAGGGATCCCTTGCACGGGATTAACAAATGCGGGCAGTTCAAGGCGAATGGTTGATAGGAGTGTTCTTGCTCTATCGGTGAGGGTGCGCAACTTCGTCAAGATTAAGCAGCCAAATGCATTGTTGCAACCGCAGATGCCCCCATCCAGGGTTTCTGGCCTTACCGTCGTCCCCGCCCTTCGATCCGCCCTCTCCCGCCCGGCACCTCTCTAGCCTCCTGCTTTCACCGTGGCACGATCTCCTAAATGTATGAGAGCAGGGAGCACGTAAAAAGCGTGGTGTTTTGCCCACCACGGAAGTGGCCGAACAACCAAGCAACATCATGAAATTTCTACTATATTTCAGCGCAAGATCACCAACTAATTTGAGTAACTAGAAACCAATTGAGGCTGAATGCGCTAAGCCGATTCCATTTTCGTCGACATCTGCGAGGCTGCAAACAAATGTGTTCTTGAACACCCTTGCCACCTCAATCTGGGCGCCCCCGCCATTTTGAACAAGACGTTGCAAACCCATTTCGGGGAGCCACTCATGT
>c10159_g1
ACGTGTATGTGACATGTGCCAAAACACAATTCACATCGCCATACAGCAGATTCCCTGCATCTACATATTTCTTTCCCAGCTTGTCATGCACGATTCAGCTTGGTTATGTTTCAGTCGACCCAATTACTCTCTCTCAACGCGAGCAAGGTCTCTAAAGCAGAGTGCAAGATGCAACCATATCGGTCAACACTGTTTACCTGAATATATACGTTACAGCGTAGAAACAAAGCTGGAAGCAGATAAAAGATGAATGTCGGCGTAGCGTCAGTTCAATGCATGAAATGCTCTTCTCATTGTGAATCAAACAAATGGCCAGAGTCGCAGGCCATACCCACGCCATACCAACAGGTGCAAGGCCAGGAAGGCAACACATTCGATCAGACACCCCTGTTCTGCTTCGCGCAATGCAGTGCAAGCCTTCACAGCCTGCCTATGCAGGCTTTGCTGTCAGTCCCTTCAACCTCAGCAAAGCCTACTCCCCAAATAGCTAGGAGCCCATCATAGCCAGGTGACATTGGAGAAGCTTACAGCAGGCGAGCGTGCTCATTGGTGAACACATTGATGGCCCAAGGGTCGGACAGATGCTGGGACAAGTTGTTGAGGGGGGTGTCACCGGTGGTGATGCGCTGAGCAACAAAGCCAGCAAAGGCAAGCATGGCCAAGCGGGCGTTCTTGATCTCCTTGACCTTCAGCACCGCCTTGCTGTTCTCATCGCCCTTCATGTACCCCAGGGGATCAAAGCCGGGGTAGCCCACGCCTGCGCCTGTGACCTTGTTGTTGGGGAAGAAGGGGTCCTGGTCCACAGATCCTGGCTTGTACATATCCATGAGGCGGCGGGATTCGGCATACAGGAACAGGAAGAAGGAGATGGCCTCCAGGGTGGGAGCAGGCGCCCAGAACTCGGTGTTGGCCACATCGAACCAAGCCACCTTTCCAGCGGGGCCAGTGATGCCACCAAGCTTGGCGCCCAGCTCAGGGAACAGGATGCCAGCAACACCAAGCATAGCCCAGCGGCCATTCATGAGCTCCGCCTGCTGGAACCATGCCAGAGCTTTAGGATCCTGCCCGAAGCCTAGGGGGTCGAAGGCAAAGTTGCCTGGCAGATCAGCAGCGTCAAGGTAGTCCCTGCGCTCAGTGCCGGGCAGCCAGTGGGGCTTGGCAACAGCCTTCACACTGACAACACCGCGGCGAGCAGTGCGGATGGAGCGAGCAGCAGAGCTGCGAAGCGCGGAGGTGGACGCGGTGAAGGTCGCCATCTTTGCCAATTCGCCTTACAGATACTGCAGGGTAACTGGCCCGGCGCAACTAATATTGATTTGTTCCCGTAGGCGTAATGATGCAACCCAACCAAATCCCCGGATCTGGCTTGTTATCCCGC
>c10159_g2
GTACGTTCATACTGAACAAGGGTGGTGGAGTGCAAGTATGATGGCCAATCATAATTTATGTTTGGATTTGCCAACTAGGTGGTGGCTTTATTTCTCAAAACCAATTTGTTTGTCCTCTGGTATGGTAATTTGGCCGGCGTAATATTTTGAGGATTCGAGCATGTAGCTCAGTGCACAATGCACATGTCTTGAGCAGCCTCTTGGATCAACGAATTTGTATTATCACATGTGTTTATACATTTCACCTGCCAAAAATTAGATGGGACGTTACACTGAAGCCACCAGCACCAAGGGTTGCTCACAGCCATCAAATACACAACCAAGTTTTCAGCAAAAATATACAAGCAAAGAGGAAAACTCTTCTCAGGCTTTTCTTCTCATGTGTTTGTGCAATCCTTGCTTCAGCTTGTTGGGCAACAGCAAAAACAGCTAAGGGAAGCACACCAACGATGTGTCAGCATGCCAAGAAATTGCCATGCTAAAGCATATTGAAGCATAAGCTACTAACTGCTTAGGGGGTGAACTTGGTGGCGGTCAGCAGGGAGAAACCGTTGTTCACGGTGGGGTCAGCCAGATGGTCGGACAGGTTCTCCAGGGGAGACTTGCCGGTCACAATAGCCTGGACGAAGAAGCCGAACATGGAGAACATAGCCAGGCGGCCGTTCTTGATCTCCTTGACCTTCAGCTCAGCGAAGGTGTCTGGGTCATCAGCCAGGCCCAGGGGGTCGAAGTAGTCACCGGGGTACAGGGTGTCGAGCTCCTCGCCAGACCAGGCAGCAACACCACCCGCGCGGTAGGCCTCAGCAGCACCCATAAGGATGACCTGGACAGCCAGGGTGGCAACAATGCTCTGGGCATGGACCAGACCGGGGTTGCCAAGGTAGTTCAGGCCATCGGAGCCGAAGATGGAGGCACCAGCCTTGAACCAGACAGCACCCTCGCCGAAGTCAGCGACACCGTTCCTCTGCAGCAGTTCGGGTGTCAGGCATCCCAGGGCGCCAAGCATTGCCCAACGGGCGTGGATGACCTCAATCTCGCGATACTGGGCAAAAGTCTGGGGGTCAGCAGACAGACCAGCAGTGTCCCAGCCATAGTCACCGGGGAACTCTCCGTTCAAGTAGGAAGGGGTAGAGCCCTCAGAGAAGGGGCCAAGGAACTTAACGCGATCGGGACCATAGAACTCCACGGAGGCGCGAGTCACCTGGCGGGTGCCCTTGCCCTGAGTGGGGACAGTCTTCCTGAGGGACAGGCCGGTGAAGCCCTTCATCATGGTTGCAGCTGCCATGGCTATGTTTGTGTGTTAGTTGGGCAAATGCAAGCAAG
>c10159_g3
GCACAAGAAGCAAGATTGCTGTCGCAGTTGAACTTGACAAGCTTGTTCAATCCGAATTACCATCCGATCACCTAATTGCCACATAAAGGTGCCTTATTGTAGGGGTGACGGTGTCTGTTCTCCATGCTTTTCTGATAGTTGCTAAACTTCAGCCGTGAAAGAACACTCAGTGTTCTGCGGCGCTTGGTATTGTCATGGGCAAGCCGGTCGACGCTTTGGAAGTGGTCTCAACAGAAATACCAGACGTTGTTGTCACGGCAGAGTCTAAAGGAGATGATAACATTCAGAAGCAATCTGCAGATGAGGAGAAAGCTATCAAACCAGTGTCCTTCTTCGCTATTTTTAGATTTGCCGATAAGTGGGACAAGCTGCTGTTGTTGGCAGGTTGCCTGGGGGCAGCAGGCAACGGTGCTGCATTGCCGGTGTTTAGTATAATCTTTGGAGACCTGATGAACAGCTTTGGCCAGAATCTGACAGATCCTTCAGAGCTTCAGGATCAGGTCAACAAAAATGTTGTGATTTTCATATACATTGGCGCGGGAGCATTTGTGGCTGCTTATTTGCAGATGGCTTGCTTGACAGCTTCAGCATCTCGTCAAGTGAATCGGATCCGGCACAAGTACCTCGGATCAGTCCTGAAGCAGGATGTCGGCTACTTCGATACGCAAGCTACATCAGGGCGCCTCCTGCAAGGTCTAAACGAGGACTGCATCACGATACAGCAGGGCATTGGGGACAAGATGGGCATGACCATCTTCAACCTGACCACCGCCATTGTTGGTATCATTGTTGCGTTCACCCGAGGCTGGGACATGACACTTGTCATGCTGGCAGTCACCCCCTTCCTGGCGGTCATGGGGTTCCTGATCTCCATCGCACTCACCAAGTTCACCGCCATTGCCAACAAAGCCTACGCAGATGCGAATGCCATCGCACAGCAGGCGCTGTCCAACATCCGCACCGTGTACAGCTTTAATGGAGAGCCTCGCACCAAAACGGCCTACTCGGACTCGCTGCAGCAGCCCCTAAAAGTCGGCATCAAGCAGGGGTTCATGGGGGGGCTCACCCTGGGGACCACCAACGCCGTGGCCTTCTTTGCGTATGCCCTTGCAATGTGGTATGGAGGGAAGCGCATCGCAGACGGGGCCTATACAGGAGGGGAGGTTCTGAACGTGCTGTTTGCCGCAATCATTGGCGGGTTTGCTTTGGGTCAGGCAGCCCCCAACGTGCAGTACTTCACTCAGGCTAAGGCTGCTGCCGGCCGGGTATTCGACCTGATGAACAGGCAGCCTGCCATTGACCCAGACGCGCCTGGTGAAACAATACCAAACGTTCAAGGCAGCCTCACGTTCTCCAAGGTTACGTTTGCCTACCCCTCACGCACAGATGTCCAGGTGTTCCGCAGCTTTGACCTGGAGGTTGCAGCCGGCAAGACTGTGGCTTTGGTGGGCGAGAGTGGCAGTGGCAAGTCCACCGCCATTGGTCTGGTAGAGCGCTTCTATGACCCGCAGGAGGGACAGGTGCTGCTGGATGGCGTGGACATCCGCAGGTTGCAGCTCAAGTTCTTGAGATCTCAGATCGGCCTGGTGAGTCAGGAGCCCACCCTGTTTGCTACCACCATCAAGACCAACATCGAGTATGGCAAGCCAGGAGCAACCATGGAGGAGATAATCGATGCGGCCAAGTCTGCAAACGCCCATAATTTCATCACAAAATTACCCCAGGGGTACAACACGCACGTGGGAGAGAAGGGTGTGCAGATGTCTGGTGGACAGAAGCAGCGCATTGCCATTGCCAGGGCAATCCTCAAGAACCCCAAGGTGCTGCTCCTGGATGAGGCCACCTCGGCGCTGGATGCTGAATCGGAGCGCATTGTCCAGGATGCCTTGGACCGGCTGATGGTTGGCAGGACAACGGTGGTGGTGGCCCACAGGCTGTCCACCATCATCCATGCAGACATCATCGCAGTGGTGAAGAAGGGCACCATCGTAGAGCTGGGGAACCACCAGAGCTTGATGGAGGCCAACGGCGCCTACGCCACTCTGGTCTCCCTGCAGCAAGCCGAGGGGTCGGCAGCGGGTGAAGACCCAGAGGACCAATACCCGGATTCTACCAAGGGGGCGCTGCTCAGTGTCCCGGAGCACCGCACCAGCTTTGAAGGGCGGGAGGCCTCGGAGGGGGTACTGGACCACGTGGTGGATATGGCACTCGCGCTGGACGGCACCGTCAACCACTCTTCCCTGCCAAAGGCTGGCTTGCCGGCCGCGCAGTACCAGAGGACAGTGAGCGGCTGGCGCCGGTTTGCGTCATTTCAGCGGAAACCTACCAAGCTGCGGGAGGCGCCTGTCGCCATTGAAGAGGAGAAGAAGAAGAAGCCGAAGGAGGCAGTGAAGAAGGTTCCCTTCTCCCGCATGGCCGCCCTGAATAAGCCGGAGATGCCCGCTCTGGTAGGAGGCCTCATCGGCTCCGTGGCCTTGGGCCTCATGATGCCGGCCTTCTCCATCGCCTTCTCCTCCCTCATCAACGTCTTCTACCTCTCAGACATGGACGAGCTGAGGTCGGGCATCCAAAAGTGGTCGCTGGTGTTTGTTGGCATCGGGGCTGGAGGGTTTCTGTTTGCTCTCGCCCAGTCCTACTGCTTCAACTACATGGGCCAGAAGCTGGCGTTCAGGGTGCGGCTCATGATGATGGCGGCGCTTCTGCGACAGGAGGTGGGGTGGTACGACGAGGAGACCAACAACAGCGGGGTGCTGACCAGCAAGCTGTCGTCGGATGCCATGGCCGTGAAGGGACAATTTGGGGACACCATGGGCCTGCTCACTCAGAACTTTGTGACGCTCGTGGCTGGCCTGGTGATTGCCTTCATAAACGGCTGGAAGATGACGCTCGTGGTTCTGGGCGTGCTGCCAGTGATTGGCGTCGCAGTCACCATCCAAACGAAGTACATGATGACAGCTGCATCCAAGGAGGACGAAACCTTTGCCCAGGCCAATCAGACAGCAGCAGAGGCGCTGTCCAACATTAGGACCATTGCAGCATTTGGGATGGAGGACGAGGTGCACGAGCTTTACGGCGAGAAGCTGAGGAAGCCGACGCAGGAGGCCGAAATCCGGGCAAACACGTCAGGCCTAGGCTTTGGGTTCAGCCAGCTGGCTATCTTCGGTGTATACTCCCTGGCTTTCTGGTTCGCCGGGGTGCAAGTGAAGAACGGGGAGCAGACATTTGAGGAGAGCCTCAAGGTGTTCTTTGCCATCTTCCTTGCTGCCATGGGGGCAGCCCAGACCCAGGCCTTCTTCCCAGATGTGGCCAAGGGCAAGGCGGCAGCACAGCACGTCTTCTCAATCATCGACCGCAAGCCGGCCATTGACGCCTCCAGCCCGGCAGGGGACGCCCCCAAGGAGTGCACCGGGTCGATCCGGTTGGTGGACGTGACGTTCGCCTACCCCGTTCGCCCAGAGGCCCAGGTGTTCCGGAAGTTCTGCCTGGAGGTCCCCGCAGGGAAGACAGTGGCGCTGGTGGGGGAGAGCGGCAGCGGCAAGTCCACCGTGATTGGGCTGATCGAGAGGTTCTATGACCCGCTGGAGGGGCAGGTTCTCATTGACGGAGTGGACATCCGGGACCTCAACCTGAGGTGGCTCCGGGATCAAATCGCCCTGGTCAGCCAGGAACCGGTGCTGTTCAACCTGACAGTGGCAGAAAACATCCGGTACGGCCGGCCCGATGCCACGCTGGAGCAAGTCATGGAGGCGGCCCGCGCCGCCAACGCGCACACCTTCATCGAGGCTCTTCCCGAGGGGTACGACACCAGGGTGGGGGAGAACGGCATCCAGCTGTCGGGCGGGCAGAAGCAGCGGGTTGCCATCGCGCGGGCCATCATCAAAAACCCCAAGGTCCTTCTGCTGGACGAGGCAACCTCCGCGCTGGACGCCGAGTCTGAACACGTGGTCCAGGAGGCGCTAGACCGCCTCATGGTGGGCAGGACCACGGTGATGGTGGCGCACAGGCTGAGCACGGTGAGGGACGCCGACATCATCGCGGTGGTGTCCCGCGGCAAGATTGTGGAGCAGGGCGCTCACGAGGAGCTGATGGCGCGGCCCGGGGGCAGCTACGCGCGCCTGGTGCGCCACCAGACCACCCGCGGCAAGGCCACCGCCAAGCTGTTGCTAGGCAAGGGGTCCAAGAAGGAGGCGTAGGAGTGCCGGCTAGGAGGCTCCAAGGAGGCGCTCGCTCAGTGAAGAGGGTGCCTAGGAAGGCGCGGTGCACGCCGCTCTGGTGCACAGCGCGGCAAGGAGGGTCGTGTGACGGGCCAGCGACCAGTAGCCAGTGGCCAGCGGCCGGTGCCACCTGCTGGTGATGCTTGAGTGTGTGGCTGTGGTCTGGTCACACTCCTGTGACCGCCTGGAAGGTGCAGGGATGACGGAGTTGGGTTGAGGGGAACCCTGCCCCTCACCCAGGTGAAGAGTGACGAGAGATGGCCTGCAAAGAAACATGTTCGGTGCTGGCAGATCCTTGGGACAAGCAGATTGTTTCCTGGGCGATGGGGCAGAACTTCAAGAAGTTCTGCGCAAGCTTTGAGCAGAGTGTTGGGAGGGTGTGAACTTGTGGGGGGGTGTTCCTGGCTCCCTTGGAGTCCCTCGGGATCTAGATAAAGTCTGGGGTACTCCAGCTCTGTGCTCCGTGCAGGTCAGCATACCTTGTGTCAGATTGCAGCTGAGCTAAATTTACATGTTAGATTCGCGTACTGCTTCACTGCAGTGCAGTACGCAGTTCATCATGTGGTCCTGCATGACCCGGGATGACCAGGGGTCTGCCTTGATGTGTGGCGCTGCGAGGTCATTTGTTTGGTGCTGCATCAGGCGCACGTTATTAGATGGGATTGCAGAACGTCTGATTGCGCCGTGCACTAGTTTGTATGCACGAGGTAGTTGAATGTCAAATCTGATTCAAATTACTCACTTTGAATTTTTTCATTCCTTGGTTGGCGCTAAGGGGAGGCAGACGTATATCTTGTGGGAATACCTCCCATATTAGTTCGGATCGTGTGCATGTGTTTCTCAATGTAACTTCCAACTCCGCTGCACCTTTCCCACAGGCATCCAGCACTTTCTTTTCTAGGTGCATGCCGCTGGAATTTGTGAAAATAATGCATGGCACCCGCCAGGGGGGTATTGCAAATTTTTTATTCCTCAGATCACTTGCTCAGACCACCAGTGCATGTACGTGATAAAGGTAAGGCGTAAGGGAATATTGCACACTTCATTCGTCTTTTTCAGGGAGGAAAAGTCACTTCTCTGCAGCATCTGAAATCTATCCCTTACATTGCAAGCAGTGCTGGTACCACGTGTTAATTCAGTAATGCGATTGCTCTTCTCGTTGCAAAATTAAAGCAGGCTGCAGATGGCACACATGTACACACCCACACATGTTTGTTCAAGGCGAGGCACTCAGCAGCTGGCAGTATCACTCGTGGTGACATCTGCTCACACCCAGTGCCCGGCCGGGACTGCTCCCTATGTGTACAGAACCCATGTACTGCAGGGTGTACTGCAGTGCGAGGTGTGTTCAAGGCCACAGGCCCTGGAGCAGGCAAGGGGTGGGGATGGTGATGCCCTGGAACTCCACGGAGGGAGGGATGGCGCAGGGAGGGGTCACAGCCTGCCCGGGGACCACAATAGCCTTGGAGAACATGGTGGTGTTCAGGGGGTCTGCCAGGTGTTCACCCAGGGCAGCCAGGGGGTTGAGGCCGGTGACCTGAGCGGACATGACAAAGCCAGCAAAGGCAAGCATGGCCAGCCGCCCGTTCTTGATCTCCTTCACCTTCAGC
>c1016_g1
ATCCGCGTTCATCACAATTCCATTTATATAGATGAGGCATCAGGGAATAAACGATGGAACTCGTATGAATTGCACGTTATTCCGCGAATTTTTTGCACAATCTTCCACTCAGATCTGGTACTCCGTTTTGAGATAGGCGTATGTTGTCGGTATGTCAAGCCACAAATGCATCAGGTAGTAATCTGACTTGTACAGAATTTATTTTAGTGTAGAATTGACGAGTTTCTGTCGTTCTGGCATCACGTCGACCGCTATGAGGTCGAAAACCGGTCCAAGGCCTTCTTCGTTCAACATGCGTCGCATTTTGCTGGGATCGACTGCTTTAGTAATCCTTTTGGCATGCATTAGCCTAACTCCTTCAGAAATTTCGGGCGACCTGCGCTCCTTCGTGAGCGTGAAGCGGAGTACTGGGGTACAGCGGGAGCAATTCATGGAAACTTCTGACGATTCGGCCAGTGTAGCAGAGCAGGCTGCTGGCGCCCACTCAAGCACTGGTCAACAGCACCAGCTAGTTCACAGCTCACAAGAAGAGCCCCATGGCAACTTCCATCCCACAAGAGACACCTCAAATGCAGCCTCAAGCCATGCAGGCGGTGGCTCAGGTGCAGCCCCGGGCTCGCTGGACCAGTACCACGTCGTGATGAGCACAGCCCTAGGGGTGTACACCCAGTGGCAGTCCCGTGTGTGCTACTACTGGTACAAGAAGGTCAGGTCGGAAGCAGAGCGTCAGGCAGGAGGGCCAGTTGCCATGGGGGGGTTCACCCGCTTGCTGTCAGGAGAGGCACTGGACGGGCTGGAGGGGGAGATCCCCACTGTGCTGGTGGACAATCTGCCCCCTGAGCTGGAGGCCATTGCAGCGGGCTACGTGGTCCTCACCCGCCCCTACGCCTTCCAGCAGTGGGCCAGGAAGGCGCTGCCCTCCATCCCCGAGCGGTACGTCTTCATGGCGGAGCCGGACCACCTCTTCCTCAGAGCGCCACCCCTATGGGCCACGCCAACACGACCGGCAGCCTTCCCCTTCTTCTACATTGAG
>c10160_g1
GCTGCCCCTACAGCATCAAAACTTTGTTCAGTTGATAGGGAGCCGGTCCGCTGGGCGGCTGCTGGACCAGAGCACAGATAATAGAGAGGATCGCTGAGCTGCGCAACGATATTTCGGCTGAAGTATGCATGAAAAGGCAAACAACTGACAAGCCTCAATTTGGGGTGTGCCGGACGCTGTTTGCTGTGCAACTTGCCAGCAGCACTGCTACCAGCACCACACAAAAAGCCAGCAACTGTATTGGTGCAGAGACAGCTGCAAAACGAACAGGCGCTCACCAGCGCAGGCTTGCCCTCCACCATGTCAATCGTCACGTTGCCAACCAGCAACAAGGTAGGCCTGGTCAGCTCTGAAATCAATCCTAGAAAGAGTGCGGAGAAAATTCCTGCTAAGGCTAGGCGGAGCCTTGTACGCGAAACTCCCATATCGCTCGTACAAGTGAAATTGGAATACTTTCAGATTACAGAAAGT
>c10161_g1
ACAATTTCAGCCTCAGTTTTGTTTTTGTGAGGTTACGCTACAGGACTCTCGGGGTTGAGCTGGTACGGAACATTTGGAGGATGTATTACACATCCCTTTGGTTATTTGAAGTTGTCAGGCAGACCTTGAACAGCATATTTTGCGTAGGTAACGTAGTCCCCCGGGCAATGGAATCTGATTCCGGGTATTGTTCCCTGAGTCACTGTGACTGAGTCCCTGAGCATTTCAGACTATCGGAGATCGCTTAAGATCTCGCCCCCTGGCTCACCGCAGAACTTGTTGCAACCAAGACTCCTTGACAGACTCTTCTCACTCTAGTTTAAACCAGCTTCGATAGCAATTATCTATGTTGTTAATCAGACTGCACGTCACCTGGTAGATTTTGTTGAATAGACTATATACAACCTATAGATATAGCCTCCTGAGTACGATAGCTGGGTGGTATGAGCTTCCGTGGCAGATTGTCTGTTCCAAGTCTGATACCTCCGCAACCTTATCAGTGATCAGTTTTATCAAACCAGTATCGATAAGGAACTCGGACCAGGGCAATGCTGTTTTTGCCCCTTGCGGTCGGCAGAGAATTCCGCCAGCGCTTTGCCAACAGTAGGGTAAACTCTACGACAAACTTTTTATTTCTTCACAACCTTGTAACTTTCACGTACGTATGGACCATCACGTCCCTGGCAGCCCAAGTGGTACTAATCTCAGGGAGTGTACTGCCGTTGCTGTACTGGCTGGGCTGCAAGCATCACCGGGTGCGGCATAGAACTGTCGTGGTGATGTCCGTTCGCATCTGCAACCTTGTGGCCGCGATGTCAGCGCTCTCCACAGACTGGGATGCCAGCGTGCAAAGCACACCGGTGCTGGTGGTCAAGCTCCCCCTCTGGCAGGACCTCCCCCTCCAGACTGCGACCCTGGCGGCAGTGCTGGCCACGGCCACG
>c10161_g2
TCCAGGCTGAAATATTTTGACATGGTCCTTGAGCGTGCCACTGTATTGATCGTTTGATATACATTGTATGCAGCCCAGGTGTCTTGCAATCACGAACTGCATGTGCAATCATTTTCACTTAGCACACCGTTTAAGTAGACTGCACGTTAACCGAATAGGTGCATCGTTATTAGCGACACGGTTGCGCCAGCAGGAGCTTAGTGATGCGGCTCGAGGTGGCAGCCTTCAGCACTCCCTTCAACACAGCCTTCCTGCAGGGCAGCAAAGCGACCATCCGGCGGATGCTAATTCACCTCTAGACGCAATATGTGGTCTTGGGCGCTAACAACCGAACGTGGCTTTTGCCAGCAGTTTGCTGCTGCGAGGGAGACGTCCACAACCAAGTTCTTGTTCCTGCACAACTTTGTCACGTTTACATACATCAGGACTGTGACTTCTTTGGCCGCCCAGGTGGTGCTATTTGCAGGAAGTGTGCTCCCGCTGCTGTATTGGGTCGCCTTCAAGCGCCAGCGGGTGCGGCACAGAACAGCCGTGGCCCTGGTGGTGCGCATCACCCACCTGCTGGCCGCCATGTCCGCGCTCTCCACAGACTGGGACGTGGGCGCGCACTCCCCACCGCTGGTGCTCTTCAAGATGCTGGTACTGGGGCGGGTGTTCGGGAGCTTGTGCACCGCGCTGGGACTGCAGCTCCCCCTCTGGCAGGACCTTCCCCTCCAGACCGCCACCCTGGCGGCAGTGCTGGCCACTGCCACCCCCCGCCAGTGCGGCCTCCCCTCCCCCGCCCTCACCACCTTCAACATGACCCTGGACGCGCTCCCGCCCCCCCTGGCAGCCGCCGCAGCCGCCGCACTGAACGCCGAGACCTCTGCTGCGGCCGCCGTGGCGCCCTCCGCGCCCACTCTATTCTCTTTCAACCAGCCGTTCTTTGGGCTGGTGGCGGACGTGCTGGACTGGCCCTTTGCGATGGTGGGGGTCCGGCCAGGGGCGCTGTCCCTGTCCCGCCCCGGCCTCTGTACCGCAGTGCTCTGCTGGGTGCAGCTGGTGCTGGGCCTGGGGGTACCAGCTGCTGTGCTGTGGGCGGCTGACAGGAGGGAGCGGGCGGCATGGTTGAGGTCAGCCAGAGCCAGGGGCGGGG
>c10162_g1
GGTACGCCCTCCCCAGCATGTGCACACCCACACAGCAAGGTCCAGGTGCACCAACCCTCGCTGCAGGCGGCGCCCCCGCCTCACTTCCCCAGCACCAGGGCGTTTGCAATCTTCCAGGCCCCCTTGGAGTTGACCACGGTGTACTCCACCTTGTAGGTGGTCCTGTAGCTGTCCCCTTTCTTGCCGTTGGTGGCCCACAGGTCGGCGCTCTCGTCCACCGTGGCCAGCACCACGGCATGCCCACCGCCCGAGCCTCCCAGCTTGCTGCCGTCGATCCTCTCCACCTTGGAGCTCAGGGGGCGGATGTTCCAGAACCACCCAGCTGCCCTGGCCTCCTCCACCTCCGCCGCCACCTGCCCCAGCATGGGGTCCTCCAGCACCAGGGCCAGCCCCTGGGTTGCGTGGCGGGGGCCCATGGCCTCGGCCTTCAACCTCAGCCACTGCTTCACCAACTGCTCCGCTGCCTGCTTGGAGAGCACGGCATCCTCGTGCTGCTGCTGCTGCTTTGCCTGCTTCGCCGCTGCTGCCTTGGGCGCCGACTGCTGCTCGGCCGACTGCCCCTGCTGCCGCTGCACCAGCGCCGCGGGCGAGGGGGCCGCCGCCGCGGTGGCAGGGACGGCGGCGGAGCTTGTGGCCCTGCAGCCATGGCTCCACACCTGGCCATCACGGGTGCCAGCCCACAAACGCACACTCTCAACACACGAGGCGAGCCCCTCAAAAGCAAGCATGCAGTCGGAAGGGGGGCTGGCCAACACAGCCTGCCCCTCCAGCCATGCAAGACTGTGCCACTCCCCGCCCAGCCCCAGGACCCCACCCCAAAACCCA
>c10163_g1
AATGAGCTTGTTGATGAGGTACTGAGGTAGAAATTCATTGTACAGTGTTTACAGAGAGAACATTGACACTGAATAACAGTGGCCTGTCAAATTGAAATTAGCACACAAGAACATCTTTTGGGGGTTCACCCTTCCTGATAACCTGTTTCGCGGCAGTGGGCGACATTGGCCTGTAGAAACCTGCTTCCCTTCAACTGTGCATTACATGTTTGCTAGGAGTACGGCTTGATCAGTCGTTTTTTTCTCATTGGTGCAGGTACTTGCTGGCATTGGTGTTGATGTTGCCGGACAGATGGCAGGTGTAAAAGCTCCAAAGCAGAGAATTCCACCACTGCAACATCAACAACAACAGGAGCCAGTCGATGAGGATGATCTGGTGTCCAGGCTAGCGCAGCTGAAATGATACATATTACCGCATTTGATATGACTAGCTTTAGCATGACTTCGACAGTCACAAATTGGCATTTTCAGGCTGTGTAGCTCGGAATCAACTTGCTTTGCTACATTTTGCTTGCCTGGCTGTTGGCCTTTGCAGTGAGAGCTTGAATACGACTTGAACATTATGTCATTATGATTCGTACGCAACTATTTTAAAAGATATCAGGCAGCATGGCTGTTTGTTTTACCTTAGACGTATGGTATTGTAACAAGTGAAGTTTTGGTGTCCCCACAAGCTGCAACACTACCTGGCAGTTATCTATTGAGATGCGGAGTAAAATACATTGAGAGCGGTCAGCTATCAGCGATGTCTGTCATTTACGTTCGCTGTTCAACAGCACAGTAGATGCAAATTTAACGTAGACATGGCGGTGCGCTGGTCAG
>c10164_g1
TTGTACAGCCGCTGTACCGTATCGGCGCAGTCCGGTCTGAGGGCAGTGAAGCTATCAATGGTCATGCATGCATAGCTAAAATAGAAAAAATACACAGTTGTTTAAATTTAGCGCAATGGTAGGCGCCAAACGCAGCAAGAAGAGTAAGTCTAAGAGGCAGACGCTCAAGCAGAAGTATAAAGTATTGAAAAAGGTCAAAGAGCACCACCGTAAGAAACGGAAAGAAGAGAAGAAGCTTGGAAACAAAAAGAAAGAGCCCAAGGATCCCGGTATCCCCAAGGCATGGCCCTTCAAAGAGGAACTAATTTCGCAGCTCAAAGCTCAGAAAGAGGCGCATTTGCAGCGCGAGTTCAAGCGAAAAGATGAAGCTAGAAAAAGAAAGGAGCTGGAAGCCAGCGGTGGCATGGACCATGATGCAGGCTGTGATGGGCAGGACTTGCAGTCCCTGCAGCAGCACGCAGCCAAGCGAGCCAGAGAATACGATAGCTCAGCCAAGGCATCCACGGGGAGCGCTTTTACAGACTACTCCCGCAAGGCCTTCTACAAGGAGTTTGTCAAGGTTGTTGAGGCCAGCGATGTGATCGTTGAGGTGCTGGATGCTCGCGACCCCCTGGGCTGCCGTTGCCTGGACGTGGAGCGATTTGTAAGACGCACTGACCCCTCCAAGAAGATTATCTTGCTGCTAAATAAGATTGACCTGGTTCCCCGGGAGGTTGCTGAGCGCTGGCTGAAGTACTTGCGGGAGGAGCTGCCAGCCGTGGCCTTCAAGTGCAGCACACAGAAGCAGAGCAGCAATCTGGGGCAGCGTCGAGGCGGTGCAGGGGCAGCGGCAGCAGCGGCAGATGCGGCGCTCAAGGGCAGCGAATGCTTGGGCGCTGATACACTGCTGCAGCTACTCAAGAATTACGCTCGAAACCTGAACCTGAAGACCGCTATAACTGTGGGGGTGGTGGGACTGCCCAATGTGGGCAAGTCCTCGCTCATCAACTCCCTGAAGCGCACACGTGTGGCGCAGGTGGGGAACACCCCTGGAGTCACTAAGGCAGTCCAGGAGGTACACCTTGATCGCCAGGTCACCCTGCTGGACTCACCAGGGGTGGTGTTCACGGCAGCGGGGGCAGATGGCGAAGCGGCGGCAGCGCTTCGAAATTGCGTCAAGGTGGAGCAGCTCGTCGATCCGGTGCTGCCAGTGCAAGAGATCGTGCGGCGGTGCCCCGCCCGCCAGCTGATGACGGTCTACCGGGTGGCCAAGTTTGAGGGGGCGGAGCAGTTCCTGCAACTGGTGGCAAAGGCCAGGGGGAAGCTGAAGAAGGGGGGCGTGGTGGACGTGCAGGCCGCCGCCAAAATTGTCATCCAGGACTGGAATGATGGCCGGATACCCTACTACACTGTCCCCCCTGCCAGGGAGACTGAGGTGGAGGGGTCTGCGGAGCTGGTGGCAGGGTGGGGCCGGGACTTCAACGCCGAAGAGGTGTACCAGCAGCAGGAGAGTGCTGTCATCGCAGGGCTGCCCTCGCTGGAGGACCCCTCCAACACCACGGCATACTTTGAGACGGAGACGGCCGGGGAGGCGCTCGTCGATTTAGACGAGATGGTAAGTGCAGAGAGGGAATAGGGGTAAGCTTGTCTGCTGGCAGCTTTCTGCATGCACAGGCATATTTGCGACTGTGTTGGTATGCGTCTGAGAGAGAGGACATAGTCGGGTGAGCAAGAAGTGAGGGGAGGGAGCGGGGGCCTGCAGCGGAGAGCCGATGGGAGGATATGTTTGGGGTTGAAAGTAGCCCTGGCACTGGGTGAACGTATGTGCAGGAAGGAACAGAGGATGGAGGGATCTCTGGGGACGATGATGATGATGCCGTCGGAGAGGGGATGGATGAGGAGGATGGACCCCCCTCGGCCAAGCGCCAGGCACGGGGGAGTGCTGCCGCCAAACAGAACACAGCGCTGTACGGGGAGGAGGGGCAGTTTAACCCGAGGGCAG
>c10165_g1
CCAGCTCAAATCCACATGACATGGCACAAGGGGCGGAAGCAAAACCAGATGGAAGGAGTGACTTTGCCGACAGGTTGTAGTACATGGAGTGTACTGTGGCCTTGAATTACGCCTGGATGCGTTCTCCTCCTCCTTTTCTTCAATGTCAACATCCCAGGAAATCAAAAGTAGTTCACGGTCTCTGAAAGCGTGCACGATAGAATGTTAAAAAAAAACCCGTTGCACTGCTTTACAAGCAGGCACCTGATTTTCATTCTGCTTCTTGTATTGATCAGCGTTTTCTATGTCGCGTTTTTGGTTAAGTTTCAACCGTATCATCCCGGGATACCTCCAAGCAAGAATCAGTGGGTCACCAGCAACAGTTCTAGCGTATGCCACTTCATAGGAGAAGCGAACCAGGGATTAAGGTGCCCGAGCATTCCCGATTATTTGGTTGCTCACTGGCGAAATAGGACGAAGCTTCACTTGAAAAACTACCCACGAACGCTTGATGTCAACATCACCAGCACATTAGTTACGCTTGGCTTGCTGTCGTCTGCGGAATATTGTGTCTGCAAGTTTCGCTATGACGGTATTGCCGTCTCAGTGGTGAACGATTTTAGCTTGCACTGCTATGGTGGAAACAGGAGAGACATGGAGTTGAGGGCAAAAATGTATTCGGAGTTCTTCACAACCGTTTTAAGTAGGCAAGCTACTGGATTCTTAGACGCTTTTGAATTTTATTTTGATCTTACAAGCGGAACTCGGAATAATGTTGGGCTGTTTGAGAAGTTGGGAGGACCTATGCTGTCAGTACACAGAAATCCTCTTGATGCACATACAATACCTGTTCCTGACCCTCACATGATGCTAGGAGTGGCCTTTACTTCTCAAGCCTACAATTTTACAAAATGGTATATGCCGTTTCCCGAAGGTATTTTTGCACAGTTTTTTTATGTTCATATGCTTGTGGAAGCCTATGTCGGTGCAACGTGTTCTTGTTTTTCAAAAATCAATGCATTGTGAAGTTGGTTAAGCGCACAGTTTTGTGTTGCAGAAATGGGGAAAATTTACAATGGGTATACTGAACAGTGGAACTTTAGTTGGAAGGAGAAGATTCCAAAGGCAGTTTATCGTGGGGCTTGTCATCCCACCTTTGCAAGTAACAACATTTATCCATCAACGAGAGTGGCCTTGAGGGGAAGCCTGTGTTTGCAATACGGAAACTTAGATGAGAAATTATATGATATAAAATTGAAAGTACGTGGCTCTCCCTGTGAAAGCTACTTGGAAGATCCATACTGCTCCAGTTGCCTTTCTTGTAGTAGCAGGCCTGGAGATTCTCTCTCACATGAAGAACAAGCAATGTTCAAATACCAGCTTATTGTTGATGGATTTGGTGCTTCAAATGATGGGAATATTTGGAAATTAGTTAGCAATAGTGCAAACATCCTTTTGCGACCAAATGATTGGTCCACTCCCATATTTGAGCAATTTTATTACCCCTTGTTGATTCCGTACGTCAATTACATTCCAGCAACGCTCAATGAGCTGCCTGAAGCGATTTCATGGTGTGAAAACAACGATATGCAGTGTGAATTGCTAGGTAAAAATGCTCATAATGCAATGCGGGCCTTGCTTCGTATCGATGTTTTGGAGGAATACACGTACAAAATTTTAAAGTATGTTCATGATAGCACATTGCCTATTAAGCATCTGTGAGGTCAGTTGTGTAGTAAAATTGCAATGGTGGCACCAGCTTATGGAGCCGTTTTTTCACTCCCTCCAAAAGGAAAGGGCTTGTGTTTGTGGCTGTGCTTGCAGCTTGTCAACACACGTTTCAAGTCTGCTCATTTGTATTACTTTTCACCTGCCAAGAAAGCCAAACACCCAAGATCATAGCGAAGCCGTTGACCTAGTTGAGGCCTGAGACGCCATCACTAATGTATGTGACACATACTGAAGCATGAGGGCCCTTTTGCCAAGTGTACAAAAATCATCAAGAGTGCAACAGATAGAGTCTTAAGTCAAGGATAAACGTCCAAGTACTACCTGAATCTAGTTCACAAAACTGGCAATTAGCGTTTGCTACACTTGGCAAAAGTATGTTGAGAGTTCGACAGACAGGCTTGCAGGAGTCGAGCGTTGTTGCATCTCCTTCATAGTGAGCTGCGGTGAACTAGAAACCGTTCCGGTGCACAAAGCATCGCTAAGAGAATGTGTTTCAGGTGCTTAAGGCATCTTGAGCAATCAGTGAAGAGAAAGCTTCACAGACTGCGGTATTACTGGTGGACTCAGATCCAGTCTTGAAATTGACTTACGCAAAGCACTCTTGTCTTTTAAGACATCGCATCCCCTATATCTTCATATTTTCATCATCACAGCCTGTCAAGTAACCATCACTTAATACTGGACAACAAGAGGTCTTGCTCTCTTGCGTTGCGTGGACAACAGTCTTGAAGATTGATACCTTCTGAACATCACTAAAAGCGCGACAAATTCAGTCAATTCTTGAATTATCTCG
>c10166_g1
GTCGAGCTTGAGAAATCGTCATGTCTCAAAGTTCATTCATTAAAGCCTTTCGGACGACAGAAAGCTCTCCTATTGACAAACTGCATTTTCTTCCAGTCCTTACTCGATATCTTCAAATCCATTGCCTGCCAGAGGCATCGGAAGAGTCACACTCAAACATCAGAGTAAAACTTCATTTGAAGTCGCGCAGGATCACGTTGCTGCTCGGAACGGCAAGTTGTGTATGTTCATGTGGCCTTTCTCAGCTAGCAAGCAGAAGGCGCTCACCGAAGAACAAGCCAAACGTTGCCAAAGGAAGTGTGGGTTAGGTGTCGCCACCTTACGCAACTGCTTGAAAGCAAATAATAACGATACACATACCTGCGACAGTCTCGAGACTCAGGTAGTTCACTGCTATGCTGAGGTGCTTTGTCCAGAGCTAGCACAAGCCCACCAGCAGTGTTTTATGCGAGTTGTAGCTTCTAAGGGAAAAGAACCTCTATCAGCATGCGCCTGTCATGTAGAAGCAATGAAGAAATGTCTTAAGATGCACAGAGTCTACCCTTTTCCACAGGAATAGCTGTATTTTAGGAGTGTGACAGTAATTAAATGACAGCTGAGGCAGCTGGCCTGCTTAGTGTTGATGGTCAGAGGCACTCTTGCTGATTGATTCCGTGCAGCATTGCAATTGCTTGTGCACTTACAACTCCAAAAGACAGAACTCTAGTTGCAGATGGAAACAGTAATCAAATCTGGGTGTCAACATTTGACACTTGCTCATGTGACCAGAGCATGATTCTTTCAACCGAGAAAAGTCCAGATTGCAGTGATTGGCAAACAAGCCATGCACTAGGTACGTGTGAGAATCCATGGGGACCTGATGCTGCACTGTTTATGTTTCAGCGTCAGCTGGTATGAAGTACAAACGCATGGGGCTTCCACCATTGTGTCGATGACAGAATCAGCTGAGGCTGAATGATTTGGATCCACTCTAGCAAAGTGACACTGGAAGCAAACAATTATAAACGTGATGTTACTGTGCAGTGAGACAGTGGCTGCACAGAAATACATCCCTTACATCAAGTTGTATCCTGCCATAGCCTCTCCCTTCACAGCCACTGCCTTGGCCTGGGCTCGTTGTCGTTTTTCTCGCTTTCCTTTTGCCTTGGCCGCCTCCGCTTTGCGCCTCTTGAGGGATGCTTTGCTGCTGGACTGCCCCACCATGGAGGGACGCTCTCTGAGGGCAAAGCTGTGTGCCACGTGCCCCAGGTGCAGCGACTTGATGTGAAAGATAGGCTTCAGCTCGGTGGAGTGAGTGGCGTAAGCGCGGACGTACGACCTGAAGGCGTCCTCGCCCAGCCTCTGGAGCCCCTTGTCCCTCTCCACTGCATCCATGAGCACCTTCTGCAGGAGGTAGGCACGCTGGTGCCTCTCCTCCCCCCACTCGCGCCTCCCCCCCTGCTCTGAGCCCTTGACAGCATTTGTCCTCTGCTCCCCTTCATTGGCCAGCACGGGGAGTTTGCTGAGCAAGGACGGCAGAGGCTGCTGCTGCAGGGCCACCCCATGCTGCCTGAGGTGATCCAGGTAGGGGCGCTCGCTGGGCAGCAAGCAAAGCAGGGCATCGCCACGCTGGCCCAGGCGCGCGGTACGCCCCACGCGATGGACATACCTGTAGGCACAGGCTCAGACTGGGCATGGTCTGGGGCGCAAGGTGGCGGAGCAGGCAATTTGGACGGCTGTGTGAGGGGTGCAGCTGGCACTATAGGCAGACGCATGCGGCAGGCAGGCGAGCTATCTGGGCTTCTCGGGTCCAGCGGTCCATCAGGCCACCCCCCATGCTTGGTCCCTCGTCTTCTGCCACTACCACTCTGCCATCGGACCCTGCCAGCTTTGAAAGTCGTAGCTCCAGGGCGGGCACCCCCAGGCAGGCAGGTACACAGCAGGGC
>c10167_g1
GAGGACGCGAGGTGTGGCGAGGGGGTGCGACAGTGGCAGCGGGAGGGGGTGTGGGGGGAGGAACACCTCACCAGGCGGAAAGAGCGACTTGATGTCCTCCAGGCATCTGATCTTGAACTCGTGGGGGCGCCTGAGGATGACTTCGCGGTACAGCGAGGGGAAGAGTCCGTCGGGGGAGATGATGACGGGGCCGTGAGGCATGCCGGTGCCATTCTGCTCCAGGGAGTGGAGGTAGTCCCTGGTGATGGAGGCCTGGCCGATGGAGCGGGAGGAAAGGAAGAGCAGATGGTAGCCGTTGCTGCGGATCCCGCTGAACACGCGGGTGATGCCGGCATGGGTCCAATCATATCCCAGCAGGTGCCCCAGGTGCCCCAGCACGTCGCTCTTTGTGATGGTGCCGTCAATGTCGCTGATGACTAATCGCACGCTCCAGTGCACCACATACACGTAGGCTCGGAGGTGCTGCTTGCCGTAGGTGAAGGTGATGGTGTTCTGGCCCTGCTGCAGGTGCTCCCCCATCTCGTGCAGCTGGTCCGGGGTGGGTACGAACGAGCGCCGTTTCAACCGCACATATTGC
>c10168_g1
GAGGCAACAGGGGGGATGGGGGGGGGTGTCATGCTCTCTGGAGACACAGCTGGAAAGCCTTGCTGCGTTGCCATGTGTCGGGAAGGCGCAGCAACAGGGCGGGAGGGGGAGAGGGCGAGCAAAGTTCGGCCGCTGCAGGAAGGAAGCAGCAGGTTGGATGGCGTGTATATAATGAATGGGGAGGGCGGTGGGGCACGCTGTGCACGCCTGTAGAAGGCGCTGTGCACAGCGTGCAGGGCGCAGCATGCGCTGACCTGGCGGATTGCCAGCATGCAGCACACTCACCTGACGCGTCGTTCAGGAGCGACTCCCCCTCCGACAAGGTGACCAGCTTGGGGGGCCCGCCACCAGTCCTCAGGATAGCAGCTACCGCCAGGGCGTCCGTGGAGGCCACCATGGCCGCAAACAACGACCCCTGCACCCAGCTCCACCCCCGGTGCTGGAACCCCATCACAAACAGGATGATGGGGGACATCAGGCAAGCCGACATGATGACCATCACGAACGCCATGAGGAAGATGTGGATGAAGAGCTTCCTGAACATGAACATGTCCATGCGTATGGCCGAGTCCAGAATGAGTGGTGGCAGGAAGGCGTAGAAGAACAGGTCTGGTGGGCTGATCCCCACCCACAGCGCGATGGCATTACTAATCTCCAGCAGGTTGGCGTAGTAGTTCACCAGCCCCAGCACACCCCCTACAATAAGTACCCATACCGCCGAGAGCTTCCCAAAAAGGATGGACGCCGCAAGCAGCGAGAAGGACACGAACAAAAAGGCGTCCTGGCCCATGAGCGGGACTGAGCAAAAGTTGAAGCTCTCGGCCAGGTTTTGCCTGGAGTTGTAGGTCACATTGAACAAATAGCATGTGACAGGCTCCCATAAGCTTGTGTAGGACTTGAAATCGTAAATGCTGGGCGGTTCGAAAATATTCAGGTTCTGAGCACTGCAATTCACTTGCTGGTCGGGGGAAGGCAGGGACAGGCAAAAGTCCGTACTGCAGTTCCGAAAAGAATACACTGTACTGTTGTCAAAAAAGCACGTCCCCGGGGGATCCGCCATACTTCGGCGCTCCTTGATGGTGTCGCAGAAAGGCCCAGTGGCTAGCAGGTGCGTGTGCACGTCCTCGCCATACCCGTCAGTGCATAGCTTGCACGTGAGGTAAATTGAGGC
>c10169_g1
GTTTCTCGTTTCTGATTTCCGGTGCACATAATCGATACGATTTTGCTTTTAAATTTATGAGCGACCACAATGCAGCCCTTAGCTCTGCGCAAACATGGTTTGTGCATTCATAATTTCAGGCGAATTGCTCGTGCGAGAACAGTTTGCACAGCGTCTAGTGAACAGCGAGGATATAAAGTTGCTTTAATTACAGGTGGTCCACTTTGTGGAGTTGGTCTGAACTCTTCATCATCGTCAAGCAGCTATGTAAGTCAAAACTTGCGTGCTGTGCAGGTGCAAATACCGGTATCGGTTTTTGTACCGCTCAAAGTCTTGCAAAACAGGGATGTCATGTAGTTTTAGGATGCAGAAATAAGGAGAAGGGTGAAGCTGCTCGAGCAAAACTCAGGGAAGAGCTCCCAGAGGCAAAGCTGGAGGTTGCAGAGTTTGATCTGGCTGATCTACAAAGCATTCGGGACTGGGCAAATCGTGCACTGGATTTTGGTTTTCCTCTGGATGTCCTTGTTAATAACGCAGGGGTGATGGCATGCCCTCAAATGTCAACCAAGGATGGGTTTGAGTACCAGCTGGGTGTGAACCACCTGGGCCACTTCTTACTCACCAACATGTTGCAGCCCCTCCTCAAGCCCTCAACGGCAGGAGCCGCGCCCAGCCGCATAGTCAATGTTTCATCTTCAGCTCATCTGTTTGGCCACATCAACTTTGGCGACCTCCAGAGCACTCAGAAGTATGGCAAGTGGCAGGCATACGGGCAGAGCAAGCTTGCAAATGTGCTGTTCACATATGAGCTGGCACGCAGGCTCAACCCTCTAGAAGTCACTGCCAACGCACTGCACCCGGGGGTGGTCAATACCGAGCTCCAGCGGTATTTGGTGCCAGCGAATCCGCCAGCTTGGCAGATCCCTCTGCTACAGATCACGGGGAAGCTGATAGGGCTACTTCCCCCAGAGGAGGGTGCTGCCACCAGCATCTACCTGGCCTCCTCCCCAGAAGTGCAGGGTGTGTCTGGCAAGTACTTTGACAAGTGCCGCCCCGTCACCAGCAGCAAGGAGAGCTATGACGCCGAGGTTGCCAGGCGGCTGTGGGACGTCAGCGCAGAGCTGGTGAAGCTGTAGTGGAGCTGCAGGACGGCTGCGGCTCAGGTCTGGGAGGGTACATGCAAGATGCCGATGGCGTGGAGATTTTCTTGAGTGACACCAGACAATTGAAAGTGCCGCACAGGGATGTTGAGCATGGTCTGGATTCCAGGGCAGAGACTACGTCATCGGGAAGGGGGCTCACGACAGGAACGAAGATGGAGGCTGAGAGAACAGCAGTGTGCATTGGGGGTTTCCGTGATTGTGAAAGACGTGGAGAGAAGGCGGTGGATAGTCAGCAGAGATGATTGGACCTGGTGCAATTTATACTTACAAAGTGTATGACAATTTACATCATTTAATGATTGTTTTCCCACTGATTTAAAATTTGTTACGTATGGCCAGCTGCGCGCATATGAGTATGGTTGGTTGCTACACAGAGTATCAGGCAATCATGGGGTGTAATTAGGTCGCAAGTCTTCAACGCTACAACAAGCATCGGCTTCAATCGAGCACGCAAGCAAGTGTATGCTCAAGATCCGCAGGTATGACATTTTGCAGTATAAGCGGGTGATCTGCATCTGGATGCAGAGACACTGCAGCGTTCTCACTGATTGACTGGCACTGTCGCAGGTCACTTCTGTGTTGCAGATGCCCCATCACATACGTTGCTGAGTGCTGTGCGCGCACACACACACCCATCTGCAAGACAGCTCGGTACAGTAAGGTGCCAGTGTTATGCCTCCCCGTCCCACTCTGCCATCAGCTGCCTCAGAAACCCCTCCATGTATTCGTGCCGCTGCTGGGCCACCCGCTTTCCAGACGCTGTTTTCATGAGGCCCTTAAGAAGCAGAAGCTTTTCATAGAAGTGGTTGATGGTGGTCTGCCGTGCTGCCTTGTCTGTGTACTGCTCTTTGGTCAGGTTCTGACGTGCCGGCACCATGGGGTCATGGAGAGTACGGTCAAACTTGCCGCCAAAGGTCAGACACCTTGCAATGCCAATGGCCCCAATGGCATCCAGCCTGTCTGCGTCCTGTACAGCGGCAAAGGCAAGGGGGCAGGGGTTAGGCGTTGCTGGGCTTGCCGCCTCCCTGGACAGCTCCTCCTTAAACCCCATATGCTGGATGATGAACAGAATCGACTGCCGCTGGCAATTGTCGAGGGTCAGCTCTGCCAAGAAGGCCTGTATGCGTCTCATGTCTCCCTCAGGGTCTCTGCTGTATTTGTAATCACCAACGTCATGCAGCAGCGCAGCAAGCTCGACAACCTCGGTATCATCAGGCGTCATACCCTCCTCTTTTGCCAATCTGAGAGACATGTTGCGCACACGATGTATATGCCACCAGTCGTGACTAGAGTCGTGGCCTTTCAAGTGGTCGTTGACCCAAGTCTCGGTCCTTCTTCTGTTTTCTACCCTGCTGGGGAACGACATGTCGTCATATTTTCCTGCAATTTGCATGTTTTGCTCGTACAATATGCAAGCCAAATTGGTCAGTGAGCGATCAAGAAAGCGAATTCCT
>c10170_g1
GAGGGCCGAGGCGCAGCGCGCGCTTGCTCGCCTGCCACGCATCCATGCCAGTCTGGAGTGCCTGGAGAAGGCGGTGGTGCAGAACGCGTACCACTCAGTGATGGTTGCCAGCAGGCCGCTGCCTGGCTGCACCTTTCAGCACCCGCCAGCCAACTACAGCACTGCATCTGAGAGTGACAGCCAGGACCAGGACGCGTGTGTCAGTGAAGAGCCGCATACTAATGGCACCCAGAGTGGCGACCTCCTCAAACCCCACCACCCAAGTGACAACAGCAAAGGTGTGGTGGTGGATCATGCGGGGGATGGGGGTGCGTCGCCCAACAGAAGTGCTGTGGATGTTGCGACGGAGCTGCCGCAGCTGTGGCAGTGGCGGCTGCCAGGGTCTGGGGTTGGTGACAAGGACCTCCCAGTGTCATGCATAGCCTGGAACAAGGTATCACCAGACCTGGTGGCGGTGGGGTATGGAGAGCTGGACCACTCCATGTCCGTCACAGGGGTAGTGGCCTTCTTCTCCCTGCGCAACCCGGGTAACCCGGTGTGGCAGCTGGCCACCCGGTGCGGGGTCAGCGCCCTGGATTTCAGCGCCAGGACCGGCAGCGTGCTGGCGGTGGGGATGTTTGATGGCAGCATCGCCGTCTACGACGTGCGTGGCAGGCGTGGCGCGCTGCTGGCGCGCGTGCCGCCTGAAGGCCCCCGAGGCCAGGGCGGCCATGGGGATCCAGTATGGTCCATTCGATATGTCACTTGGGAAGGCGAGGGGCAGGAGAGGCTGGTTTCCATCTCTACCGACGGGCGGGTGCTGGCGTGGAAGCACGCCCAATCGATGGAGCACGTGGAACTGATGCGGCTGAAACTGAACGCCACGCGTCGGCGGATGCCGCACGGCCTGTCAGACGGAGCTACTGCTGCGGCAGAGCAGCAGGCAGAGGGGCTGCTGGGGCGACATGCGGGGGGCACGTGCTTCGACTTCCACCCCTCAGACCCCCGCACTTACCTGGTGGGCACCCAAGAGGGGCTGGTGCACAGGTGCACCACCACCTTCAACCAGCAGCAATCGCAGACCTACAGCGGGCACAGCGCGCCCGTGTACCAGGTCCGCTGGTGCCCCTTCTTCCCCTCCATCTTCCTCACCTGCAGCGCCGACTGGACGCTGCGGCTGTGGCGCGAGGACCAGGCTGACCCGCTGTGGACGTTCCAGCCGCCCAGCACCCAGAGCGAGGTGGCCGATGCGCAATGGTGCCCACACAGCAGCACCGTGTTTGCGGCGGCTGCAGGCAACACCCTGCAGCTCTGGGACATGGAGCACTCCGTCCTCAGGCCCTGGACGAGCGTGACCCGGTACGGGGTGCGCCTGGCGTGCGTGGCCTTCTCCCCCACCTTCCCCGTGCTGCTCTGTGGCGCGGACGACGGCAGCGTGACGGCATACAGCACCGCGCGCTGGCACAGGGAGCATGGCATGTCAGGGGAGGAGTCCGCACGGCTGGAGGCGGTGCTGCGCAGCTCTGTGTACCAGCATCTTGCGTGAGAATTCCAGCTTGGGTGCTACATGGACGGGCCTTAGGGTGTATACTGCCGAGTGCTGAAAAGCAGACTACCTATGAGAGCAAAGCAAAAGACGTGCCCAATGACGTGGCCACCCTTCGAGCACCTTGGGTGAGTACCACGATGAAGGGGATGGTAGCCTGCACCCCGCCCAGTTCTTTCCCCCCATTGACAGGCCCTCGCTCAAAGCGGGGTCATGCACCCGGAAAGTTCACGTTCCCAGCCATGATGATCCCGATGATCACCCCAAACAGGCCCAGAGCGCTGGCAAAGATCTCCACCACCAAAATCTTCACAAACAGTGTGGAGTTGGCCGCGTCTGACAGCGCTGCGCTGCTCCCCACAATGCCCACGCTCAAGCCACAAGCCAAATTGGCCCAGCCTGTGACTGAGCCTGCCCCCAACACAGCATACCCAGCAGCTGCAGCTGCCAGCGAGTACGAGCCGTCCTCGTTCGGCTTCACTGCCTCCACCTTGGTTTGCAAGATAATGGCAACAATCACACCGTAGATTGCCACAGCCTCACAGAATATAATGCTAATCAAATTCTTCGATGTTATTCTGGGCTCTCTGATAGCAGCACCTAGGAGACTGCTTCCAGTAATAAAGATTCCCCAGGCAGCCCCTACGACAGATAATCCGACACAAAGAGATATTCCTAGAGCTGACCAAAAGTATGGACTTATATTTTGAAAAAGAAACAACAAATAGTTCCAGTTTGCAAGGGTGAGTATCCAGGCAGCCATGTTGTATCACCCGTTAGCAGACGCTGCCACGCAAATACGATATTAAT
>c101702_g1
GGGGTATAGGGAGCGCTTGGTTGCCGAGAGAGTTTCCGTTTCTCATAGTAAAAGTGTGCTTCCTGCTGCCAGCGCATGCGGGTGTTGAGTGCGGTTTGGGATGTGCCAAGGTGCTGCGCAGCCATCTCACTTTCGCCAAGGGAGCTGCTGGTTGGCTGGTTGGTGATCACAACAGCTGAAAAGCAGATTATTGATGCAGCAGTGCGAAAACACGTGGGGGCGGCCTTGTGATATCCTCCAAAGCCACTCCACAGCGCTCTCCGCGATCGCGCACACTGGGGCAGTCCACCGGAAGGTTCACGCGGACCAGCAGGACAGCTCCGCTGCACAGCATCACTGCCGCGTCACACCAGACCTCACCAGGCAGTTCTTCAGCAGGTCG
>c101715_g1
GTGGTGCTTACAGGCCGCGCCAAGGACACCATTGTGCTGAGCTCTGGCGAGAACGTGGAGCCGCAGCCGATCGAGGACGCGCTGTGCTGCTCCCCCATCATCAATTTTGCGGTGCTGGTGGGCAGCGGGCGTAGAGGGCTGGGGGCGCTGATCGTGACAGACGAGGACGCGCTCAAGGAGGCGGCCGCGCAGCAAGGGGTGGACGCCCTCACCGACGCTGAGGTGCGGTCCCTGGTTCGGAGGGAGGTGTCCGGCGCCACGGCGGGGCGCATCCGGTTCGAGCAGGTGGTGGACTTCGAGGTGTTGAAGGACCCCTTCAGCGTGGACGACGGCACGCTGACGCGCACCATGAAGCCGCGGCGGCCCGCCATCATGCAGAAGTATGCGCAGCAGGTGGCGGCGCTGGAGAGGAAGCTGCGGTGAAGCTGGCCTGCCACCCCACCCCTGGCTGCCCCACCAGCACCGCCACACTCCTCTGTCCCCCTCCCACCCCCACCCAGTCGGTGGGGAGGGAAGAAAGCAGAGGGGTGCGCCGCATTGGGTGCGTGCGCGAAGGGCGTCTCCACCCCCCAACGATTGAGCACTTGAACCGCACCATGGCCCTGACCCTGTGCCTTGCCAGGGGGGGTGCCGGTTGGCCTTGACATAGGCACGGCCTTGACACTGCAGGGGCACTCGGGCATGGCTCAGCACAACTCAGGGCACACACATGACGCTTGCACCACCACGTTCCTTTTCGCTGCCTTTTCATTTCTTTGTGACTTCACCCACCCTCTGCCACATGCTCATCAGAGGCACTGCAGGGGGGG
>c101719_g1
ATACCGAATTGTAATTCACGTGATACTCGCAACATTCGTGCCAAATCTTTTGAATAGCAATAAGCTGCCAATCCTGCTGTGGTTTTGTTGGCAAGGTATAAGGCTTCTTCTTCCGTCTCAAAAGCAATCAATGACAAAACTGGACCAAAAATTTCTTGCTCAAAAAGCATCATACTAGGGGTCACTTCGGTGATAATGGTTGGTTCATAAAAACAAGCACCTAAAGAGGAAACTTTCCCTCCTATGACCAAAGTGGCACCTTCTTTAACCGCTGTTTGCACTAAGGCATCCACCTTTTTCACCGCCGCTTCATTGATAAGCGGCCCCAACTCAACATCCTGTTGATATGGATCTCCCATGCGCAATTCTGTAACTTTTTGCTTTAATAACTCTAACAGTTGTGGATAAATTTTTTTCTGCACCAACACTCGATTAACGGCTACGCAGGTTTGCCCACTATTTCTAAACTTGGCATGCATTAAACCTTTGCATGCTTCTTCTAAATCTGCATCATCAAATATAATAAAAGGCGCATTACCGCCCAATTCCATTGCTGTGTGTTTGTGCGTTATAACACACTGGCGCTTTAATTCCTCTCCCACCTTAGTAGAACCAGTAAACGAAACTTGACGTACCAAGGGGTGCGATGTCAGCACCTTGACGATCTTATCAGATTCACCAGTAACAATGTTCATCACCCCTTTAGGGAAACCAACCATCATCGCAAGCTCAGCCAAAGCCAACGCAGAAAAAGGCGCTTCTTTAGAAGGTTTGACGACCACAGTACAACCAGCAGCCAAAGCAGGGGCTATTTTTCTTGTCAACATGGCATTAGGAAAATTCCATGGTGTG
>c10172_g1
CCCCGTCCCCACCACCATGTCGTAGTACTTGATCCCCTGCGGCCCGTCAGTGTAGGCCGACTCTGGGATCTTCACCCTGCGCTTGCTGGTCAGGTCTTTTTTGAACCCCAGGTCACCCAGCTCGATGGCTTCAGCTGCGGGACCTGTAAGTGAGGCAGCGATGCCGCACGCTGCGAGTGCGACACCCCCGAGATGCTCTCGCCTGCTGCATTCCGCTCGTGCGACTTCCTCACGTTTCTGATGTTTATTTTGAATGTTCTGGATCACAGCATACACCCTGAAAGTGGTACCAGGCGCTGACTGGGTGGTTCTTTGCCAAGCTTGTCGCCCAAGCAACAAGCGGGGCCTGAGGCTGAGTCCAACGCTATTCGAGGAGGACATTAGAAACCAAAACAACTGAGAATAGCATTGCTGCTGGCGCTGAGCCATGCTTGATCGCTTTGCGCATTTGTGGGAGGGTCTATCGTGAGTATCAGATTCCTCGCCTGGTGGTCCGCCGCGGCGCATCGGATTCCGCGACGGTTGACTAAGGTCGTTCCTGAAGAACGGATTACTTCATCCTGGCACACACTAACATGAACACCACCCGAGTCGATCAGATAAGCATTCCCGCAACGTTTTTTTCGTGACCTGTTTTCCGCGCGCCTCAGACAGCTGATTGGCACTGCAGCCGTCGCATCCGCACCATGGCCCAAAATAAAGCAGTCCATCTGAACAAGCCCGACGTTGCCAATCCAGTTTCTGGTCTTTCTGTCGAATCCGTGGCTAAACCAACTCCTGGAACCGGGGAAGTTCTGTGCCAGATCACCCTGCGGCCCGTGAACCCGGCGGACGTCTTCTCCGTGATGGGCGTATATCCCGGTTTCCGACCAGCCACATTCCCAGCAGTTCCAGGTCTTGAGGGAGTGGGCAAAGTGGTCGAGAACGGTCCTGGCGCTTCCAAGTTTGCCGTGGGGCAGCGAGTTGTAGGCGCGCCGTGGCACACCGTGGAGTCTGGATGCGGCACCTGGCAACAGTTCATGGTCGTCCCAGAGAGCTGTTTGGTCGCCGTCCCTGATGACGTCAATGATGACACCGCAGCTCAGTTCTGGGCACAGCCTCCACCTCCCCCTTCCCCCTCTCGTTCCAGGTCAACCCTGTGACGGTGGTTGGCATGCTGAGGACGCTGGCTGTCCCCAAGGGCGAGTACCTCCTGCAGACCGCCGCTGGATCGGTGCTGGGCAGGCAGCTCATCCAGGTGGCCAAGCATTACGGCGTGAAGACCATCAATGTGGTGAGGAGGCGGGCTCAGGAGGAGGAGCTCAAGGCTCTGGGCGCGGACGAAGTAGTGGTGTCCACCGAGGAGGATGTGGTTGCCAGGGTCAAAGACATCACTGGCAAAAAAGGTGCGTACGCAGCGGTGGAGTGCGTGGGCGGGGACCTGTTTGCCCAGGTGGCATCTGCAGTACGCAACGGCGGTACCGTGTACATCTATGGCGCCATGAGCGGGCTGACGGCCTCCTATAGCATCCCTGACCTGCTGTTCCGTGGAGTCACCCTCAAGGGCTTCTGGCTCATGCCCTGGACCGCCTCGCTTGCCCAGGGCGAGAGGGAAGCCATGCTGAAGGAGGTGATGGACCTGCTGAGCTCGGGAGTGATTACTCCCTACGCAGGCAAGAAATTCCCGCTGGATCAGGTGGTGGAGGCGGTGACCGAGGCGCTGCAGGCAGCCCGTGGCGGGAAGGTGCTGCTGGAGGGCTAGGAAGTGGCGGTCCCCTCGCTGTTGCACCCACGCCCCCCGCTTCCTCCCATCTGGAACGCTCCCATACTTTGGGATGAGGCCTGAGGGAAGCTTCCCCATAGGGCCCCTGCTGTCCCCTGTACAGCGCACCATCCAATTCCCCGGCTGCTCATAAGAGCGGCTCACCGGAGCGCGAGCTCTCTGCGCTGCTCAGCAGGGGCAGCGCCTGTGCTTGACCAGGCTGTGGGTGACTGGTTGTTGAGTTGTGAGGGTTGTGGCACTGTGTGAGTTGCCGCACAAGCGTGTGGCGTGCTTGGTGCTTAGCGTGCCAGTGTGCAACCCATCCCCTAGGGCTGGGCCTTGTAAGGAACGAGTGGTGAGGTTCATCAGCGATGCGGAAATCCATGGCAAACGCTCCCCTGCGACATCGTGCTGCAGATGGATGGCTGTGCGGGGTGCGGGTGATGGCAGAAACCTGCTGCACTCCAAACCACGTTCTTGCGTGCTGTTGCCGCACAGCTGGGCAGAGCCCACGTGGCACGTCCCAAATCAGGTGGAGGCAGCGCTCCCTTCACTCACATGGCATCCTGATGCTTGCTCACCTGGTGCCTGGCAGCATGGTGGTCCCATCCACATTCCCCCCAATGCTCTGCCAGGCTGTGCAGCGATGACAGCTCTGGCGCGCAGTCGCACAGCAGACCCTCTGCTTCATCGTACATTGCAGCCCCCCTGGTCCATACAGCCGACTGGGTGCAGTGCATGCACTGTTCAAAAAGGGGCGCGCAACACTGCGCCTGGGGTTACAACCACATTCTTAACAGTACACATCAAATGCAGAAGAGGTTTGGGTTCACAACTTGACATTCACCATCACACCTGACCACACATGCATTCATCGACATACTCAGCAGCAGCTGTGTGCAAAAAAAAAAGTTCCAAACCGTACAGCTGTCATTGCTGCCCACGCCCAAAAAGAACTTCATCGGTGATCTGACCCTTCCTTTTGTATTGTACCCCCCGCTTCGCCCCTGTAGGACACTCACGATATGCTTTGATCGGCCACCACCCAAAGCCGGGAACTGACCCGATACCTCCCAAAAGTCTGCCCTGTCCGTCGCACGTCCTTGGCATCTCGCTCAGCTTCGCACCACACGCCTTGCAAACATTACTGGAGCCATCTTGCACCTCGGAGTCGGCGGGTACAGACACCTTTTCCGCTGGTGCAGAGCGCGATATGGGCCTTGCTCTCTTCGTGGCGACCCTGCAGCGCGGCTTCCAGTTTGCTCCAATTGACAGACTTCTGTGCGAGGTGAACGCGGTCGACTGCATGGTCGCCAGGTGCGTCGCTAAGGGCGGCGACAAAAACAGTTGAAATTGCAC
>c10173_g2
CGGATGGACCCGTCGTTCATGCGCAGCACGGGATGGTTGGTGAAGCAGGGCCACAGCTCCTCGCGGATGGCCTTGGGCATGATGGTGGTCACGTTGGGCTGCTTGTTGTACATGAAGATCTGCACCCCCTCGCGGTCCTTTGGGCTGTAGGAACACCTGCCCATGTAGGTGCACAGCAGCTGGTGGAGGAGGGGTGCCGTCTCGCCCATGAGGTGGCCGTAGTTGTTGTGGTAGGACATATAGAACACCATGGCCTCCTCGATCACAATCTTGGGCGTACTGCCCCAGTCGAACAGCCCCTCCTTTGTGTACTGCCCGGGGTCTGTGGAGTTCATCACCGATGTCAGGTTGGTCTTGAAGCGGAAGGGGTCTGCTGCGATGTAGGTCATCTGGACGTTGGGCAGCGTGCTGTTGTCGGTGTGATCGTCGCCTACGTAGAGGAAGGTTCCATTCCAGAGGATGACGTTGTACAGGTGGCACACCCGGTGTTCAAACAGGAGCCCGGAGCACTTGTGGGAGGTGTACCGCAGGGGGAGCCTGCCCAGGTCGTCGCCTTCGTCGGTGGGGAAATGCACCTTGTGCCCCGCAATCTCTGTCGACTTGTTGTGCTGCATGGCGAGGTAGTCGTCGTACTTGTCCGGGTCTTTATCTAGCAGCCAGGCCAGGCGCTTTTCGTTGGGAGGCCAGTCCCAGCCCCAGCCCTTGGGGTGAGGCCAGTCGGCCAGCCATGCCTTGTTCTGCTGCGTGTCGAGGCTGCCGCCGTGAAGAGCACCCGAGAACAGGTCGGCTTTGGCCTGGGCATCCTCCTCTGCGGCCTCTCTAACTTTTTGCACGAGCTGCTGCTGGACCAAGTTGGTCACGTCCTGAACGAGCTGCTGCTGCTCCACGTTATCTCGCTTGTCCAGGCCGTCCGTGGCCAGAGCTAGCAGTTGGGTGTCCCGAAGATCGGTTGTGGTGTCCAGTCGCCCAGTTGCTTGAAGCTCAGCCAGTACAAGTGCCGAGGGCACCAGCAGCAGCTGAAAGAGCAACAGCATTGAGGCTGTGGCACGGCAAGGGAAGGTTCTTTGTGCGCGTGGTGGCTGGCACAACATCGCTGTCAGTTACAATGAAAACTATCTGTAAGACAATAGAATTCATATACTTTTGAATAATCGACCTTTAATGTACCATGGTTACAAGTTAAGTAGAACTCTATCTAAATCTTCTGCCACTAGTATTCCACCGGCTAGACGGTTTAGAGAAGTACCATTTCTTGAAGTGCTTGAACACAGGTCACGCTGGTCCGTAAGAAACACGTTGTATGCTAAGAACATCACGAACCGATGGTAAC
>c10173_g3
ATTTTAGAATGTTGGATCTTGCAGGCGAGATTCGTCACCTGACACACCCCCAGCAGGTGTTATGTGGTGCCGGAGGTCCTCACCAGATCCACGCTCTCCCAGATGGACTCGATAATACGTCACAAGAAACGGTTTCAATGTTGAGTTTGGAGGCCCAAGGAAGAATGAAGGTCAGTTGTACCAGGACTCTCACAACAAATACCATGCTCCATATATACTGAACAGAAAGCAATATCCTGCAATATCGTACCGACAAAGAAAAGAAGAGCAGGTTGTACTCATGGGGAAAACCTCCACTGGCAAGAACAGCTGGTGCACACAGAGGGCTCACTAGAGGTAGGCTTGGTGAATGGTTCAAGCACCTTTTCTCAAATTCAATCACATGGAGCACAAGCAACACTCTCTGGAAACCTGCTGCTTCATGGTCAGCTCCCCTCCGACGCATCAAGTCTGTGCAGCCACTACTGCCACCATGCGCCAGCAGGACGGCCCGCTTGCCTCACCAGGGGACATCTACTGCAATGCCCATCTGCTGCACGATACCCCTTCAGCCGTCACATCGCATCGTCCAGGCAGCAGGGCCCCCCACCCTTAAGGCGTGTGGACCCCTGTATGCACCCTGTACGCGTACACGCAGCAGCGCCACCCAGGCCAGCGGCAAGCCGGCTTCACTAACGAACACCACCTAAACTCAGACGGTGCAGAGCCACAGGTACTGAGGTCGTAACGCCTTGGCAAGCCCAGGTGGCATGCTGGGACACCCGGCGCCGCGCCGACAGCAGCACCCTGCGATGCTCCGACTCCAAATACACAGCGGTTTGCAACAGCCCAGGATCACACCAGGTCTGCCAGCTCCCGGTCCGGCCGAAAGTCGGTGATGTCCAGGGAGGTGGCGGAGTAGCTGGCGTCCCGCTTGTACTGCCAGGCTTCCAGGGACTCCAGGGCCACCTTCATCAGCGCCTTGAGCTGCTCGAAGTCTAGGTAGCTGTTGCTGCGCTTCATGAACCACTCCACGTAGCACACCGTCTCCACAAACGGCAGCTCCGACTGGGGGGGGCATTTATGGTCCTTGAGGACCATCTCCTGCTGTGCCTTGGTCATGTTGCCCCACTCCGGCGTGGCGGAGATGATCGACTCCATGAGCTCCACCTTCTGCTCCGGCAGCGCCATGGGGTTGACCTGCAGCGGGAGGTAGTCCCTGCCGATGAAGAAGGCCCAGGTGTGCTTGTCAGAGTTGTGTTCCGGCACAACGTCGATGAAGATGGCGCCCTTGGGGAGGAACACCACGTTGCCCAGCGCCGCCCCGTGCATCTGTATGAGGATGTCGGTCTTGTAGTATTTGCTGGCCTGGGAGGCAAGGCTCTCCTGGTCCAGCTCCTCTACGTGGACAGTCAGCTGCTTGAACTCCTTCTCCAGCCGGTGCGCGATATCCACTGCGTTGATGAACCCCCGCCCGTGCTGCAGCGGCCGGTTGATTATCACCACGTTGGGGGTCTTGGGGTTCACCTCCAGCCCCGACGGCAGCCCCACGCACTGCTGCACCCGCTCCTTCCACCCCGCCATCATCAGGGGGGAGGGGCCCACACGGAGGAACCTGGCCCTGCACCAGGGGAACCCCCTGCAGGAGGGCCCCACCCCCGCCACCAGGTGCTTGATGAGGATGGCCTTCCCCCGGATGGACCCGTCGTTCATGCGCAGCACGGGATGGTTGGTGAAGCAGGGCCACAGCTCCTCG
>c10174_g1
CCTGCATGCAAAGCAAATATTTAAGAAAATGTCACACTCATAAAATTTGCATCGCTTGCTCAAATGGAGTTTGACCACCTGCCACATTCATCTGAAGGAATAATTATGGTATGCAAACTATAGCAAAAATACCTCGATGCACCATTGATATGAGACTCTTTAAGTGAATTACTGGCACAGCACCATCGTGAGCAAATGACATATAGAAATTCCTATCATATTATTTATAAATCTTGAGAGTCTCTTCACAATCTATTGTGAGTTCAGCTGTCCGATAGCTGCCTTGACAGCCCCTGAGCAAATAGAATTTCCATGGTAAGAAACTGCAGTTCTGCAGTTCTGTTGTTGCCCACGCTTACTTTAGTTCATTATCAACTATATCACTAGCATGTACAGCAAAAATTTTGTTGATGGTTATTCTCGGCACGCCATATACACCTGCTGGCCATCTCAGCTGCGCCCTTCAGACTATTTTGTGACTCTGGCTTACCGGTAAGGCTGAAGTAAAGTGTCACATAAGCTGTCAGCGGGTATATACCCAACAATGTCGTTGCCCAGTCGTGCGAGGATATTAGGGAAAATGCATCGCTGCGACTGTGTTTATTTTCGGCTGCTAGTCGAGGAAGAACGCGATTACCTTGAGGTTGATACGCGGCCTCAGCTGCAATATTTCCTTCCCTTGGCCTCTTGGACTTCAACATGAAATGCGTATTTTCTCATACAGGAAAAGGTATGAAATCATTTGGAACTACTAGCTAATTGCATCCGTGCGCTGCAGGTGCATGCTGTTCGCGTTATGCCTGTGTAAGGTGCGAAAGTAGCGCAGGGGCCCAAAATTGGGGCGCAAATGGAGCCTCAGTAAAGGG
>c10175_g1
GAATAAACCGACAGGTATATAAAGTTTCTTTATCTCCGAATTAAATTATTGCACACGCACCCTCTGCTTTGCATCACCTAGGACAGCTTGTCTTTGCCACTTTTCAGTCACGGTTGCTCGAATTTATATCTGCAGTTTCCACAATATGTCTTTCGCGAGCCTCTGGACCTCTCGTCTGCAGTCACCATTAACTTGCCACAGGAGTGCCAAGGCGCACTGCTATCGGAGAGTTGCCGTCAGTCCCGTGTGTTCGTCCAGCAACGGAAACTCGATGGAAAACGGGAACTCCAAGCCCTCAGCAGCTCCTGTCAGTGGTACTGTGCATCAGCCAAGAAAACGTAGCTTCGCCACAATGCTCATTCACACAGAGGACTACATTCAGGACCCCTATGGCGCCAGCATGCCTCCGCTTTACCAGACTGCAACTTTCGAGCAGCCAGGCCCCACTGAGAATGGCGAATATGATTACAACCGCAGCGGCAACCCAACCCGCACCGTTCTTGAGCGCCTGATGGCAGACTTGGAGGGCGCCGATAGAGCCTTTGCCTTTGCCAGTGGCATGGCCGCCCTGTCAGCTGTCACCCGCCTGGTGAAGGCTGGCGAGCACATTGTGGCCGGGGACGACCTGTACGGTGGAACCAGCCGGCTGCTCTCCCGTGTTGTCCCTGACTTTGACGTCTCCGTCACCAATGTGGACACTACCAACCTGGAGGCAGTACTGGGGGCGATCATCCCGGGGAAAACAAAGCTTGTGATGTTGGAGTCGCCCACCAACCCCCGAATGTCCATCTGCGACATCAAGGCAGTGTGCGCAATGGCTCACGAGGCTGGGGCACTGGTGTGTGTGGACAACAGCATCATGTCCGCGGGGTATCAGCGGCCCCTGGACCTGGGTGCTGACATCAGCATGACCAGCGCCACCAAGTTCATCGGGGGCCACTCGGACGTGACTGCGGGGATCCTGGCGGTGAAGGGGAAGGGGCTGGCAGACAAGATCTACTTCGTGCAGAACGCAGAGGGCACTGCTCTGGGGCCCTACGATTGCTGGCTACTGCTGCGCGGAGTTAAGACGATGGCACTGAGGATGGAGAGGCAGGCTGAGAATGCAGTGAAGCTAGCTGACTGGCTGTCGGCACACCCGCTTGTGAAGAAGGTGAACTTCCCAGGGCTGAAGAGCCACCCTGGGCACGACATACACTTCTCTCAGGCCTCAAGCGCAGGATCTGTGCTCTCTTTCACCACGGGGGATGCGTTGGCCTCGGAGGTCATTTGCAACGAGACGGAGCTTTTCAAAATCACAGTCAGCTTTGGCAACGTGGTGTCCCTCATCTCCATGCCCTGCTTCATGAGCCACGCCTCTATCCCTGCAGAGGTCAGGGCAGCCAGGGGCCTGCCAGATGACTTGGTGCGCATCTCAGTGGGGATTGAATCTGCAGATGATCTCATCGAGGACCTGGATCAAGCATTCCAAAAAGCAATGGCCGCCGTGGAAGCCAGGGATGCTGCTCAGAGCATGCAACAGTCTCAAGCGGCCTTGAGCTGATTGGTTGCCTCCCAGCTTACTACATGCGGAAATAATATAGTGTCATGACCCATTTCCAGTAGTGCCATCATTCTGAAGGTCCTCACTGTCCTGTCTTGCTTCCCCGGCTGCTTCAGCCTCATACTAATGAAGCTTCAATCATGTTGTTTTAATGCAACTATCCCTGGCAATGTTGTCTGAATTGTTTTCATTTTGTTCTGTACTTATTTATCCTGCTGCGCATCTACAATGCGGTACATATCATTAGAAATCTTGGTGTATTTTTAGCCTTCTACGACGTTTCACACTGTACAGAATACATATCGCCACGGTGTAATTCAGTATACACTACTACCCTGGAATGATTGCCAGGCCACGTTCGGCACAAGTCCTGCA
>c101759_g1
CAACAATACTTAGAAAGAACGGACGGAAACCAGTTTGTCGCCTCTGAGCCGTGCATGCGTTGCTGACTTTCTCTCACAATATATACCCATGGCGAAGGGTCTGCGCAGCAAGACCAAGCGTCACTTCCGCACTCAGAAAAGGGAAACGGTAGCCCAGGCACCGTGGCAGCTTGAGGCTGAGCAGAAGCGGCAGGAATTGATGCAAGCTGTTCTGGCAGGCCCCAAGACCGCCGCAACAGGTCCGCAGGTTGCCGGGCCTGACAGCATGGAGGCTGAGCAGCAGACGCCAACGACAGATGCGGCTATGGCTGTGGACGGACAGCCGCAGAGCGCCACGCAGAATCCAGCCAAGATTCTGAAGAAGATCCGCAAGGCGCGGCTGGAGCAGGTGAAGGGCGTGATTAAGGGCAAAAAGAGGAGGGCCAGCCTGCAGAAGCAGGGAGCCAGCCACTACCTGAAGAAGAAGAAGAAGCACTGATGGCCATGGCGTGCAGCTGGCAACAAAAATGGGGAGCGGGTG
>c10176_g1
GGGGGATGGGGCCCTCAGCAGCAGAACAGGCTCAGCGGTAGGGTAGAACTGCGACGCATGGCAGGGGGAGGTGCAAGGGGATAAAGGGGGAAGCTTCCGGGATCTGTTGTAGGTGGCAGGCACCTCCATGACAAGGGAAAGGGGGAGCGAGGGGATGGTCAAGTTCAAAGTTTGGGAGGTGGCGGAAACAGGGCTGCGTGCGCAGGCGTGCGAAGGCAAGCGAGAGGTATTGGAATTTGGGGGGGGATGAAGAGAGGGTGCCTGGGGGAGGGAGCGCTCACATCAATCCAGGCCTTCACCTCGCGCTCCTCCTCCGCCCTCACTGCCGCCATGTGCCGCTGATTCTCCAGGTCGGCCAGGAGGTTCTGGGCCACTGGTATCAGCCGCCCACGGTTGACTGCCATTTGCTGGAGGAGCTCGTTCTGCGTGGCCAGCAGCTCTGCCAGGATCTCATCCTCGGGGGCTGCAGCCATGAGCTGCATGGTCAGGGGGGTCTTGATGGACGCCCAGTGGTCCATGGCAGGGGTGTCTGGGGGACCTGATGCAACCATGGCTGTGACCGCCAGGGCAACTGGGTGCTGTGCCGACAGGTCGGGTGCCTCCTTGGCTGGGGCTGCTGCCGCTGCAGCCGGTCCAGGGTGGGACCGCTTCTTGGGTGGGGCGGTGTGCGGCCGCCCAATGTGCTTCCTCCCAGCCAGCGCGCTGTAGTTGACGGAGGCCCGCGACCGGGAACCGGCCCTCCCCCCGGAGGCGCTCCCGGGGCGGGAGGCCTGATCGCCGCCGCCGTCTGCGGCCGCTCCGTCCTGCTGCGCATGCTGCGCCTGCTCGGCGCCTGTCGCAGGCGGCGGCTGCGCCTGCTGCGGCGTGCTGGCTACAGCATCCATGCCGCCTGGCGCTGG
>c101760_g1
CGACAAGGGGGGGCGGAAGGCCGCCCGCAGCCGCCGAAGCTCCTCCTCCCCCACGCCCGCCGCCGCTGCCAGCTCGGGGGTGGTGGGATCCCTCCCCAGCAAACCCTGAAGGTCGCGCTCCATGCTGCGAACCTTGACCATGACTTGGTGCATGCGCACAGGGATGGGCACCACCCGGCCGTAGCTGTGCACAGCACGCAGCATGTTCCGGAATATCACCGTGCCTGCGTAGGTGGAGAACCTCGCGTTCTCGCGGTCGGGCTTGAATCCAAGCGCTGCCTGCTCAAGAGCAAGCATCCCCTCCGCCACCAGGTCCTCTGTGTCCA
>c10177_g1
CGAAACTTCCCTTGTGCATGCTAGACATCGGACATCTGCAAAATGTTCAAGTTTTAGAAATCTACAGGTGCAATAGGTACCTCTACCCCCGTTCTTGGCTTTTTTGCGCAGCGCAACAGTACCTGCTATGACGGAGACAGCCACGCAGAACTCCTGGTGGTCCGGGACTTCCTGGTTTGCACAGGGTTGTTCACAAGACACGTCCTTTCAAGAAGCTGCAGTCCTGCCTTCAGCACCTGCAGATGGAGATAGCCCCAGAAGTGCCGATGTAAAGCCGACGCGGCAAGGAGTGGGTGGTGCCGTGTCCCAGAGCCGGTTTCTGGGAAAGTGCCACATCCCAGTGTACTCTTCGGCCCCAGTGGAGGGCGCCCCTGCAATCAGACGCACAGTGACGGAGTCTCAAAAGCGGCGCCAGATCAGCTTGGAGTACACTGCCTCACTCTGGAAGCCCAGCCGCTCCCTGAGCGGTGTTTACACTGGGGAGGCGAAAAGGTGCGATGGCAGCACCGCGCGCGACGACAGTGGAGCCCCCCACACCTCCCACTGGGTGTTCAATGTGGACACCTGGCAGTGGCAGTACAAGGGAGATTCACCTCCACCTGCCTTGGGCATGGCTCGCCGCGCGGAGCACGACGTCGCCGCCCGCAGGTGGGGAGACGGCAGGGACACCCTGGGAGCCGCGCTGTGCGCCTCCCGTCCCCAGCAGCACGACGTGCACAGCATGCCCCCCTCCGACCCCCACCAGGCTGGCTCCCCCAAGCGGCAGAAAGTGGTGCTCTCAGCAGCACGGGGTGGTGAGAGGGGGTGTGAGGCTCCCCGAGGGTGGGCTGCGCTGGGCGGGCTGTCCCAGCAGAAGGCGCAGCTGGGCAAGGCGGTGCTGCTCCCCCTGCGGCACCCTGCCCTCTTCAAACATCTGGGAGTGGATGCTGTCAGAGGTGTGCTCCTGTACGGCCCACCCGGGAGCGGCAAGACCGCGCTGGCCCGCGCTTTGGCGGAGGAGGCGGGGGCGGGCGTCCATCTGGAGTCCCTGAACGGGGGGGAGTGCGTTGGGAGCGACGAAGCCGCCGCTCGCATGAAGCGCGCCTTCCAGACGGCCGCGCGCCGGGCCCCCTCCATCCTCTTCATCGACGAACTGGACGCGGTGGCCCCCGCCCGCGACGGCGCCGCCGCCACCACCTCGCACCACGAGCGCCAGGCCACCTCCCAGCTGCTGTGCCTGGTGGACGAGCTGCGCCGCTCCAAGGCGCAGGTGAGTTTGGTTGATCCAGGTTGATCCTTCAAGCTGGTCATGAAGAGCGCACGCACGTTGTACCCACGTTTTTTCTAGCCTGGAAGCTTAATACCATTTCACCTCGTCAATTGTTGCCTCCAAGCGATGGCCTCCGCTCAACACAGTGCTCCCCCGCCCCAGCTGACTTCTTCTTTCGCTCACAGATTGCAGAGGGGCACATGTGCAATGCGGTACCCACATGTGCCCCTGTGCAATCTGTGAGGGGACATTGGGCAGGGGGTGAAGAGGGTGCTGGTGTTGCAGTGGCACGACTACAGGAGACACGCCGTCAAAAGTACTGGGAGGGGGGCTGGGGCCCCACTGCAACAATGTCCCCCTGTGCTGGCCACCCGGTTGCCCACGTTGAACACACACACGCGTGCGCGCGCGCACCCACACACACACGCGCGCTCTGCCTGTCCTCCTGCCCACCTGTCTGTCAGGGCTGTACCGGCCCCTGTGCTGCCCTTGTACCGCGCCCTGCCCCGCCCCCACACCAGCCCCTCCTCCCCTCGCAGGTCTGCCT
>c10178_g1
CGGCTATCGTCTGTCCGAGTTGGTTCCCGTGAGTGCTGTACGCTTGCGATGCTGACGGTGCAACCACTCACCCTTTCGTGTTTCTTACTGAAGCCAGATAGTAGTCGACTGTAATTATATCAGAAAAAGAGCAGAAGCTTGCTTTGAAATTGTCACGCATTAGAATCAAGACTGTTCTGAATAGCTCGTGAACAGCAACAGTCGCTTGCATAATAGAGCAAATATCTTTGATTCCTTTGAGAACCAATAGTCTTGCGAAAGTCGAAATGTTCACCAGCACGCAGTTGAATTTACGGCTTTGTGTGCAGCAGCTGACGCACTCAACTCCACAGACTTTTTTCCCACGGCTTCACTGCTGGGAAGTATGGAGCAGATTTAGCAGCTCTGCTGACAGCCCTGATGCGTTCACGCAACCGTTACAACACAAGACAGAGAGAGAAATTTTACAGTTAATGGAAGATGCTCGTATGCAGCCCAAGAAAAGCACCGATGATTATGCAAATGACAGGAAGTCCAAGCAGGAAAAGCTGAAGACTTCCGGGGAAATAGGAGGACCGAAAGGACTTGAACCAACGCGCTTTGGCGACTGGGAGGTCCAAGGAAGAGTGAGTGACTTTTGATATGGAAGCAGCAATATCTTGGGGTTGTGCAAACAAGCACACAGTAGTTTCCTGTGTTCCTTGCGAAATAAGCAGCTGCAGTTCAGTAAGCACTTGGCAACTTATGAGGACTGCTTTGTGAGAATGATTCATATTGCTTTTACAAAAGAGTTTACTCAAATTGTCCTAGTAATACACATATCCTGGATAACCACCATAATAACCACCATAATTGTATGCAGAGAAACCAGCAGAGCCATAATAACTTATCGAGGTGGTTCCATCTGCATTTGAAGCTGGTTGTGAACCAATCAATTCGGCAGCAGAAGTACCATGCACAACGGTTGTGGTCTTTTTTGCCCCAGGCTGTCCTGCCGCTCCGTGAAGTGGCCTCTTTCGATCAGCAATTGCAAGTGGCAACCTGAACCTTTCAAAGTGAAGCCCTTGAGCACGCTGCAAATCAGCGACTGTTCCATGCAAGTCTGCAAAAGCAACCATACGCTCACTCAGCTCTTCACGCTCTTTTCTAGATAAGCCTTTTGACACCACAGAAACCCCGTTTTCTTCTCTTAGTATGTTACCAGTACGTTCAGTAGGTATCTCGCAATTTGTGGCTTCCAAAGACTGCATAGCAGCTTCTGCACGAGCTGCACTGCTTTCAATCACTGTTGATCCATTCACATTTTCCGCTTCCCCTGTAGCTGCTTGTAAACCGACTTCTTGCTGCTGCTGCTGCTGTGAATCAGCGAGTGTAGCAGTTGCTGCTTCCTTTAATGCTGACGGTGGAGGGGGTGGAGCAGTGGCCTGTTCATATAGGTCCAGCACTTTTTTAATATAATCTGCTGCTCGATCTACCATCTCAAAATGTATTGCACCTTCCCAGAGTGATTTGATATGTGGCGCATCAAGCAAGGCCTTTTGATAGAGCTGCCTAGCCTGTACTGTATTGTTTAAAACAGTTTGTAGGAAGTGGGCATACTGTATTACCAAAAAAGCATAAACGCCTGCTGCATCATGGCTGCTGTCATCATCAACTGTTCTGTCTGGATTCTTCCTATTGAGTTCAAGCTGCTCTGCTGTTGAAAAATTTTCTGTACTGCCCCCAAGCTGAGCCCTCGCCATAGCTATGTGATCCTCAAACAAGCGATGCGCCTCCTGGACATTCCCGTGCCTTCGTTCAAAATTTGCTCGCTGAACTGTGCACTGTACCATGCCAGGAGCAAGCTGAGAGGCTACTTTATTGTATGCTTCCCGCGCCTCCTCAGGATGGTTTGCACCATCTGCAAATTGCTGCAACTCGTGCCTCCGTGCAGCAAAAAGGAAAATCTGTGGTGATCGCTTGCAGAATTGATTTGTGGCACGAGCAAAAGCGTCTTGAGCACGCTCTTTTTCACCCTTGCAATCCAAGTAGGAAATGTATCTAATCCAGAATTCAGGGTACTGAGCACAAGCCACCAAACAACGCTCATACAAACGTACGGTTGCTGCATCGTCACTTTGTGCCTCAATGTAGTCCAGAAAATTAGACCAGGCGCTGAGCTGGACAGGATCAAGAGGTTTGATATGGAAATATGGCCGGCGTATAGCGGCTTCATATGGCTGCCTTTTCACTGCTTCAATTTTAGCCATTTTGAAGGAAGCCTCTCTTCGTGACATCCATTGTCGCTTAATGTCTGCGTCTGTGATTTCTGGAATGGTGATGGGTTCAATGTTATGTTGATCTTCTCTGCCAACACCTGCTGCATTACTGAGTATTACCTGGTGAAACGCTGCTGTAACTATTTGCCTTGCCAATTCTGCTTCTTCTGAGCCAGCAATGCCTGATTCTTTTGTGCCTGCTGGTTTTTTCTGCAGATGCGTCCTCTCATTGATTTCTGTATGACGGATGCCTGTCCTTTCATTTGCGGGCTGCGCATCTAGAGCATCAAGCATGATTGCATCCTCTGTGTATTGCTGATCCAGTCGGCGATTGCTGTCTGTCGCCGCATCTAAAGCCGCTCGTTTTTTAACCGTAGCTGACTCTAAAGCAGCCCTCAATGCTGCTTCCAACTCATTTCGAATTTCTGCCGCCTCCTCTGCTGAAGCCAGCTCACTTGCAGTGTGGTCCCTTGCGTATGCCACAAATTCGCTGTGATAGCGATCAAGATCTCTGATAGGAAGGGAGAGGATTCGTGTATACAGTTGTGCCATCAGGGGAGTATTAGAAATGGCATGTTCATATCGAAGATATTTGTCCCAAAGACCATGTGCATGATAATCCGCACCGACGTAAGCTACTGCTCTTTCGAATAATCTGCAAGCTCATATTGCAAGCCATATATATATTTGCACGGACTGCGACACAAATGCACATAACATTCCTACTGAAGAATTGCAAATAAAAACAGATTTTGGTCTATATCACATCATATCTGGCGACCCTTACAGAGCATGCTAAAACACAACACAGGCTCTCCAAATCATGTTTTCTGTGTTTTACAAGTCTGTGTTTTTCAAGGCGTGAGACTATCACATAAACATATGCACCAAAGGACTCAGCTGCAACTGACCCAACTTGAAGAAAAAAAGACATAGTTGACAATCATAGCTTACCCCTCGACCTCTTCTTGGTTTGCACCAGCGTTAATTCGATGGCAGCAGTATTGAGCCCACATATCTACACTGTAGGGTACTGCCGCAACACCGCGTTCATAAACAACACGTGCCTGCTCAGGGGCACTATGTCGCAGCTCGGCCTCTGCATATTTTTTCCAGTATCCGAAGCACAGCGGATACTCTTGTAAAAACCCATCGTATACCTCTCTAAGAGTCTCGATGTTATCCAGCTGTTCGGCCATTTTTATCACCGACACCCAGTTATTAAAGTCTCCAGATGCTTTGACTTGCTGCCACAGAGAATTCATCCTCACTAACGTAGAGCTCTCGTCTCCTTCTTCATGTACAGCACCGGCGGTCGCTTGACCTTCAAAATCTTCGCTTCGATCTTCCCCAGAGACTTGTTGTGATAGTGGCTGAGCAGCATTTGGAAGGTTGATTGTTTCCCTTGCAGTTTGGGTGATGTCAGTTGATTGCTGCATGCCCCGCAGCTATTGGAGGGGGTCGAAAGATAATAGTGCGATCTATTTTACAGCATTA
>c10179_g1
GCAAGGATTACATTGATTTGTATTGTCGGAACCGCTTGCAATCGTCACCGCATTTTTCTTCTTAGCAAGCTTTGATCAACATGCTGTTCGTGGTCAGAGGAGATGCCAGTTTGTTGGAAACTAAACAAACCACGTCAAATTCTTTCCCATGTTTCCCTGGACGCTTTCATGGTCAACGTGGTATCTTTGCAAGCATCGGAGCGGGTCTCCTGAACGCCGGTGCCTTGCAGACACAGCCGCTGGCAGAAAGCCGGACGGGGGTAGTGTTTCCCGGGGAGTTCTGCTACTTAGATAAGGAAGAATGCCCGAGGATTGCTGGCGCAGGGGCACGATCGAAGCGGCTGTTGGGTATGAAAAATATTGATGTATATGCTGTGGCACTGTATGTGGATCCGAACGAAGCTAGGGCTACGCTAGGGCAAAAGTGTCAAGGTTTTAGTCGAGAGCAGCTGGCCAAGGAGCAGCAATTGTTTGATGATTTAGTGGCAGCACAAGATGTAGAAAAGACAGTAAAATTGGTGATCACTTGTGGACTTGTGAAGCGGCAAAACTTCTTGGATGCATTGGCAGAGAGGCTACAACCCCCCCTACAACAGACTGGAGACTTGGCATCCTTGAATCAGTTTAAGAGCTTCTTTGACACTGTGCAATTTCGGAAGGGGCTGCCTTTAAGTTTTACTGCTACCAAAGAAGGACTGGTGACTCAGATTGATGGCAAGGAGGTTGGAGTTATCACATCAAAGAAATTTGTCCATGCATTCTTTGATATTTATATTGGAAAGAACCCAGTTTCTCTTACTGCCAAAGAAAGCATTGGCAGGGGGTTGGCTGATATGCTTTGTTAATTGCGTATTGCGATGATGTTTATGCTTGTCAAATGAGATTCGGGAGGGCCATAAATGATTCAGCCTAATGATTCAGCTGCAGGATGTATCATGTTCAGCCATGTTGTCCATGTTTGATAAAACAACCGTGGCGGATTATGACGTGCAATTCAGATCATGTTTTTACATTTCATACATGATTATGCCTTGATATTTTCTTATGTTTTTTTGGTTTCGATTTTTTTCCCAAGCAAGTCAAGCAATGCTGAGATGAATGGGAGCATGCTAGTTTGTCATACAGTGGCATTGACAACCTGTGTAATTCAATTCAATTTTTCCCAACTCTATTCGATGTTGTTTTCGTGCGGAATCTCTTGAATTTTCATCTTCGAGCAATCAAAGCTTTCCTGATTCCTTCCAAATGGATAATGAGCACCAGCAGTATAGCAACCAGGATCACATGGGTAATAGAAGGAGTAAATGCAGCCGCCGAGCCAAAGGTGGCATCCACCCAGCGCAGTGTTTGTCGCAGGACAGGTCTGACTTGTATAAGAATAGGGCTTTTCGAGCTTGAATTGACGAGAGAAGTAAAAGCAGCGTAGAACACCTAGTCAGTTTGACAAGGAAGGCAGCGAGTGTGAAGCAAAAACGCTGCCGCCGGCAAACACAAGGTGACAAAAGAGATCATGCTTAATTCAATAGAAGGAAACGTTCCATATTACCTTAAAATTCCCAAGAGTAAGAATTGAAAGACACAGGTAGAGAGTAGGGGCCAGAATCACACCAAGCGGACCTAGCTGATCCAACATCATAGATCCTGCTTGATCTTCGCAGTCTGTCTGTCCAAGTATTTTTAAGTCGTATAATCGAGTACATAGTGCGTGCAAATCAAGTATGCCGGCAATATGCGCATATAGCCTCACAGGAGAGCGAGTATGTACGGCTGTACTGCGTCTGAGCAGTCTGTTGATGGGGTTCTAAACCAGCAAATCAAGATGTGTTATGGCAGTACCTGCCACCCCTGA
>c1018_g1
CTCTGCCATTCTTGTCTTTCTTTCCTGTGCCCTGCCTCCGCACCCCAACCGCACCCTCCGAATTCCGCTCCGCCTACCTCAAGCCTCACCCCCCCTGCAGGCCCTGCTGGGTGCTGTGCCTGTGGAGACCACGGCATTACTCATGGGCCTGTGCCTGCCAGACACCTCCTCCCCCCCCGACCCCTTCATGGCCAACATTGCAGACTTCACGCAGCTGTACACAGACAGGCCGGATGACCTGCAGTACGCATGCGTCACCATCCTGGCCATGTGCCCGGACACCCCCTCCGCGCCCACCCTGTACCACACGCTGCTGGACCTGTACCTGGGGGCGGGAGACGCAGCACAGCAGGGGCAGCAGGAGG
>c10180_g1
TCCTCCAGGTAATTCCAAAACCTGGGCGGCCCCAGGGATATCCCCTTCCCATCCCCTTGTCCTTGGGAGCCCTCCGCGAGCCCTCCGCCGGCACAAACAGCTGGAACAATTTGCTGCACAGACGTTGCAGCGGCAAGCAACCGAATGGGTGGAGGGTGGGGACATGACCGAGGATGCATCAGCGCCTCGCAATTCAGCAGCGCCCTTGAGCAGAAGTCCCTGAGGTCAGAGCCCCCCGCCATCAGCCCCCCCTTGAACAGGCGCAGAGCAAGGGGGAGGTACGGCGGCCGGTGCTGAGCTGGCGCTAGCGAGGCAGTCATCAGGGCGCTATACGCCGCCAGCTGGAGGGGCAAGATGCGGGAGGCGTCGCCATCAGCGTCTTGGGCCAGCTTCTGCACAGCTGCCGCCGAGGTGGCGGCCATGTGGGCTGCCATGGCGTCGACCTGCTCCCGGTGGTCGGCCTCCATCAAGCAGCCGCCCCTAGAGAGCAGCCCCTCCAGCAGTCTCAGCATTGCGGTCTGGGCCTCCAGCTGCAGGGAAGCCCCCTGCGATCCGGCATCGTCGTTGGGGCCTGCTGCAGTGCAGAGGCAGGGAGTGGAGCGATGAGAACCGATGCAACATTGACTGAGCCCCCTTCGTACCCCCCATGCACATTCCCAGCAGGAATTCCAAAGATCCTCAATCTATTGGTGCTTTGTGAGATTGTCCATGCGTTGACAGGTGCCAAAATGCAGTTGACAAGTAACTCCGTGCAGGGACAGCAGCGCGGGGAGGGGGCGGCAAGCGAAGGCGGAGTGCGGCAGGGGAGGCATGCAGGCGAGGACGGCTGAGGCACAAGGTTCCTTGTGGTGGTAGGGGGCAGTGCAGCATGAGGGGAGGGTTGCAGTGGCCATGCAGGTGTGCGGGTGACACAGGCGCAGGGAGAGAGCTTGAACACAGGCTTGCAAGGGGGAAAGGATGGGAGGGGAGGCCAACAGAGCGGGGGACCATTTATTGAGAACGGCAGCACCCCTCATCACCTAGATATGCCCCGTCGTCTGCCACGCCCTGGCCCTTCCCCCCCTTGCCCTTCCTCCTCCGCTTTGCTGGAGGCTGCTGCTGCTGCGCCTGCTGCGCTTCGCTGGTGGGGTCCCGCCGCCGTAGCTGCCCCACTCCCACGCTCATGGCCCTCTGGAACAGCCATGCAGCTGAGAGGGAGGGCTGGTAGGGCTGCAGCCAGGCCAGGTCCTTCTGGGCCAGCAAGTCTGCTTGCAGCGCATCGTGCACGCTGTCGGCCAGGCGCGGCAGGTGCCGAAGCATGCTCCCAAACCCTCCAAACGACAAAGGCGACTGGCTAGCAGCAGCGTCGCCTATCTGCAGCACCCTGTCAAAAGCCGGCGGCAACGGCGAGGCCCCAGGGTAGCAGGGGAATGCCCCAAACAACACCCGCCTGAACTTCAGCTCCTCCAGAGGCACACCCTGGTAGTCTGGCAGCTGCCTGAAGTACTTGTCCAGGATAGTGGCAAAGGAGGGCCGGTCAGGGTGTGCATCTGTGTAGGCAAACATGTACGCCGTCCGGTCACCGCCCGCGGCAGGGAAAGCCTCCCAGAGCCACTGCATGTCATGCACGCTGTCCTCCATACTGTACAGCAGGTCGGCGCAGGTGTTGTGCTCCTGGGGCACGCCACCCATGCACCCGCCCACCACCACCACCATGCCCTGAGGCTTGGCCCCGCCCCTCATCTGCTTCACAATGGGGCTGTAGTGGCCCATGCAGTCCAGAACCAGTCGGCAGGACAGCGTGCGGGGGGCTGCTGTGTACTGGGATCCTGTTGCGCCTGCTGTGCATGGCGAGCATGCCAATGGACGGTTCACATCCCCGGGGGCCAGAGGCAGCTGCTCTCCCAGTCCTGCAGCGCTGCCCCGTTGAGTCCGGATGCGCACCCCATCGTCAAACACCTCGCAACTGTTGAACGCTGTGCTCTCAAACAGCGTGCCGCCATGGTCCAAAAATTTGCGTTTGAGCTGGTCCAACAACAGCCTGGGTTGCACCCCCAAGTTGAGCACATCCTTCACCCACAGATCTCTCTCCATCCCCCTAAGCCCCACCCTCACAGGGTTAAACTCGCTCACAATGCACCTTTCAACCTCCTCCTCTGTCATCAGACCCGCATCAACGAGGCGGTGGAGCTCCTCCCTCCCAGTGTTCCATTCCTGATTTCTGCCCTGCAGCTTCCTCTTCTCCAGAATGCACACGTTGTGTCCTCGCTGTTGGAGGGCAAGAGCTAAGAGTACTCCCAGCGTACCCCCGCACACACACACATCGTAGTCCACCCAGCTACCCAGTGTTCCACGTTTTCTGTGGACTACTTGAGGTGCAGCCTTTTGCACGCCATCCTTCAGATTTCTCAAAGCCTTCCAATATGCTTCTGATACTTTTAATAACTGCAGCATGTCGCTGCCTTCAGGGCACTCCAGCTCAGGATCGGAGAGCATCGCAGAAACCAGTGGGGAGACGCCAGCATCTGAAACAGCTAATCGTTCCGAGCTGACGCTGGGGGCTAATCGAGTCGCAGTAGGTGGAGATTGTAACCTGAAAGGTACGTGACGGCTCGTACAAGGTTGACGTGCGGGTGTCCACGAAGTTTTATTGCACGTCTTGATATTCAAATTGCGTTGTTCGACTTGTACTCGAGGCTTCAACATATTCAATCACAAAGTGTACTTATCAGTATGATATAGATTTATTGAGAAGGCAGAAAAAGACTAGCCAGCCAGAGGACACGAGACGCTGTCAGAACACAGAGAGCAAGAAAGACCGGCCATATGCTACAACCTAACAGCACCCTGCTTGTTCTCGTCCGATGCAATTTGCACCCCCAGCTACTCG
>c101800_g1
CGGTTGTCTTGACGCTAAGCTGCTAAACATCACATACATGTTTGGTATCACCGAACACATTCATTCATGTGCACAGCACATTTCTCGGCACATAATGAAGCCAAGCACATGGGCAAAGGAACCATGTGCATGTACCACAGGTTTGATATGCACGCAATTATCTTGCTGAATGTCGTGAATAACGACAGGCATACCACCATATTTCTGCTACAATCAATATTGATGACAAAGTTAATACAGCTACCGAACCTGTGAGCCTGACACAGACAACAAATGTCCCACTGTAAACTTCTACAATTTCAAGCTTTTAACCGAATCTTGATGGCTGTGCTACTGCGCGATGCATAGCTTGAGTGAGCCAAAGTGCTCTCGAGAAGGTGCACTGGGACGTTGCACCAAGATGTGCCAAAGCAGCTTACCTTCCAACAGCAACCACGATAACATGCATGAACAGCCAGTATGTAACTACCCTGCAGTCGGCATCACCCACCAAGCGGTTCAAAATGCCCCACAACCAGGCAGCAGCATGATGCCCTGCACTCATCCCAGCATGGCCAGGCCAAGCACATGCAGGTGATGATGACCAGGCATGGACATGCCATGAGAGGATGCGGGTAATTTGTAACCCTCGACCACCCCCCCTAGCTCGTTAGCAGGACCACAGCATCCAACACCGCCCCAGACATCAGCACCCAGAAGACGGGGCTCCTGGCAGTGCCTGCCAGAGGCACCAGGAGGCGGGCAGTCAGAGAATCGCACACAGCATCGTACCACCCACAGGCCACAACCTCCTGCCCGCTCTCCGCCTGCTGCCCAACAGCCCCCGCCTGCCGCCGCTGCTGCTCGACTTCCTTCTGCTGCTGCTGCTGCTGCTG
>c101808_g1
GACACCGGGGGGCCAGGCCATGTGGCATCAGGTGCTGCAGCTGATGGGGGGGGAGTACGGCGAGCTGAGCGAGGCGATGCAGGAGGTGTACCGCGCAGACATCATGGAGGCTCCTGCCAGGAAGGACGAGGAGCAGGGCTGACGTGGCAGCGTGCATCTCGTGGAGCACTCCTGCGCTGTGCCTGGTCCCGCAGCGAGGATGAGGGGCTTCACACTCTTGGAGGAGAAGTTGGTGGTTTCCCTGAGAGAAGATGGTTTGTGGGTGTGGCCTCTGATGCTAGACTGGGTAATGTTGTGTTGTACAATCGTACAAGGGAGGAGCTGTTGGGCTGTTATCATGACATTCCTCATAGTCGGTTATACAGCTGAAACACAGCATTCCTCCAACCTTGGACAGTCTGGCTACGCAGCTGCGATTATGCCCATCATGGGCATCACTCAGGCAGAGTGGCTGACTCAATGGCAAGCTCAGAGCAGTAGTTTCAACGTAGCGGGTTGCAAAGAAATTGGATTGTGTGTGACGTGAGAGCTTGAGGACAAGTAGGAGTTTGAGTTTCCCCGTCGTCGATCTGCAGACGACTGCACGAAATGTCCGCCACCACATCCAAGGAAGCAGGCGCAGCATGGTGCCACAGCTGGGG
>c10181_g1
TAGAGTGTGTTGCTACTTTGACCGCCATTATCCCATAAAATAAACACATTTTGAGATTTCAAGTCTCGGTGCCATATGTGCAGGTCATGCAGATACTTGATGCACTGCGTCAATTGCCACATCACTGATTTGACCTCCTCCGCTGACACCTGGCCCTTCAGATGAAAGAGGTCTCCACCTTCCGCATATTCCATAGAAATGTATACATCTATGGAAAGGTTGACAAGTTTTCCTCCTATCAGCCGACACTGCCCTGTGGCCGAGGGTCGAACAAAGCAGTCCTTGAGAGAAATGATGTTTGGGTGCCGAAGTCGCCTCAGAATGGATACCTCTCTAAGGACTCTTTTAGCCTGTTCTGGAGAGCTTAGAACATCTGGAATCCTTTTGAGAGCAACCTTTTCTCCAGTCTGATGGTCTACTGCCAAACAAACAGAGGAGAACCCTCCGTGACCCAGAACTTTCTCCAAGGAGTATCTTGTACCGACCTGCCACTGTGCAGTGCCAACCGTGCCACCCACAAAATATAGACCTTTCTCATAAGGAGAAGACCTCACTGTGTCGGCTGGCATGTAGCTTATGCACCCGACGCAATTGCAATATGCAAGAGTGTCAAGTAACTACTCAAAACGCAGCGAAAATACATAACGAGGACTCAAGCCTTGCCTTCCGAGTTTGATTATTTCTGTTCATTTGAAAGCTGAATTGACCTGTTTATTTGGGGTGCACCTATCAGCACTGTACCCGTAAGGCCTTAAAAGGCTGGCCTTGGAGACGCATGTTGCTGAGGG
>c10182_g1
CTGAGCTCGGCAGCATGTCTCCCAGCCAGACCTGGAGCCCAGCGCGGATGCAGTACCAGAACTGTGCACCAGTGTGATTGGAGCGCAGCCAGGTGCACCTGCTACAGGGTTGCCGTGGACCACGACAGGCAGGTGCGAAACAGATCTCTGGTAAAGCATCTGGTACATCTTTGGCATATGATGAGTTCAAGTGGGGATGCCCAGAGGGTTGACCTGATCCAGGGCATGCGGGGAGGGGTGCAAAACCATGGGGAACTCCGAAAGCACAGTGGCGCCCGGGGGGATGTCTTTGGCTGCCACCAGTCCCCTCCCAGCGCCAGGG
>c10184_g1
CCGCCATCGCAGCACAGACTCCCCTTCCCCCCACTCCCAAAACGAAATGAACCAATCACAACGGTGTTGAGGAACCAACCAATCTCAGGTTGGCGCTTAGCCCCCCCCCCTCTCAGTACACCACTAGCTCCGTGGCCTTGTACCCCAGCTTCTCGCTGTGCCGCTCCCAGATGTCCTCGATGGCTGCCACAAACTGCTGCAGGTGCTTCTCCACCTCCTCGTCCGAAGGGTGCTCCACCCGGGGCACCACAATGGGCTTGCCCACCACAATGGTCATGGGCACCTTCTTGGGGATGAAGCTCCCCAGCCTCCCCCACATGACCATGGGCGCAAACCCAATCCTGCGGGCCATGCGCGCCCAGGCGGCCCGGGGGACAATCCCCTTAGGCCAGTCGTAGAAGGGGCGCACGTAGTCGTACAGCTCCGTCTGCCCAAACGCAAACACAGGGACCAGTGGCGCCCCGTGCTGCATGGCCAGCCTCACAAATCCCTTGCGCTGCTTCAGGAACACCACCTCCTTGCCCGGCTCCATGTACAGGCACTCCCGCACCCCCCCCGGGCACAGCGCCACAGACACCCCCTCCGACAAGAACTTGCGGATGACCTGCTTTGACACGGGCCTGCAGCCCAGCCACCACCACAGGTGCCGCATGACGGCGGTGGTGAACCCCTACGACATATGGCTGTTCGGAATTAAATGCATCTTCGTCCTCCACAATCACGTCGACAGGAAAATACTCCCCACTGACGACACAGGTAAATCTCAAAAAACGTTTTATGAAGCCAGGGGGCTTGATGTTCAAAGGAATGGACCAAAGCACAATCAGAACAGAAAGAGAAACAAGCGCCCAAACGCGGGGGATGCTAAGCACTGTGATGGTCGTTGCACCAAAGCCGCATAGAAGACCAGCTGTCCAGATGCTAAGGGCAAAATAAACAGACAGTTGGTGGAACAGAAGTTTCAAAGATTTCATAGCAACAGCAGGGCTCAGCATTTCCGCGCCCAAAATTCCCACATGCCGCACTTGTGCCTGCATTACTCTTACAGTTTCCTCGAACGACCAAATACTTGCGTCGAAATAGTAG
>c10185_g1
GTGCCCCGGAACAGGGGCTGCGGCGGCAAGTCTGACCTTCGTGAGGAAGAAGGGGGGATGGGGGTGTCACACGGCTGGACATAGCGTGCACACAAGAGCAGGGTGCTTTGGGGGTGCTGCACAGCACAGACGGCACTTGGAAGGAGATCCACATCTGAGGATGTGCATCCTCGATGACCTGGCGGTACCTGAGTGGTACCCCGGCACAGAGGCCACCAGGCGGGCCCTGGCATGGGAGAAGTCGTGACTGGAGAGGGCACTTTGAGCAGCGCGGGCGGCTGAGGGGGGAAGCCGCAGCTGCTCCAGGTACTGGGACAGGTCTCTTTCGAACGTGGAGCTCCTAGGTGAATGCTGGTCTTTCGGCGGGAAGTCCTGCCACCACACCCCCTGTGTTTTGTTGTTGCAGTCGGGGTAGATGAGGTTGGCTGTGTGGACTATCACCCGCAAACCTGTCTCATATTGCAAGATGAATGCCTTGCTGTGGTGGGTGCCAAACTGGATGGGCAGCGGCGGCGCGTGGATTATGGTGCGGTCGGCCAGCCCCGCCATACGCACCGCAGTGGCAATTTCCACAGCACTCTGCCCCTTCTCCCCATGCACCACCACCAGCTTCCCCACGGTGAGCAGGTCGGGGCAGGCGCTGAGCAGCCAGGCAAAGTCGATCATATAGTTGCTGATGAGAGCCCACTGCATGCTGCCCCTGACCAGGTCCCCCAGCTTCAACCCCAGGAATCCCTGGTTGGCCCATTGGGGAATCCCTCTGACGCGCATGAGATGGAAGGGAGGATCTGGGATGTGATCTAAGGAGTCTGTTGGCTGTTGATGGGCACCTTGTGCAGCGGCTGTGGCATGTGGCTCATGGCTGCCTGTGGCTGCATGCCTGCTGAGCTTGCTGAGCTCTGCTGCATCCCCTCCAACAGCCCTGCCGTCACCAACGCCTTGCCGCTGCCGCTTGGCAGGAGGTTCATGGAGGGATGAATCACCGCTTTCAACCAGTCTTTCGTTCATAGTTTGCTGAAGTTGCTGCTCAGTGATGCACCCGGCACTAGCGCTCAAGGATGGGTTGTACTCGGCTTTAAGCAAGGCCTGCAAGCAAAAGTTTGACGGGTCCAGCGTGTGCTACAGTCATAACCTGTACACAGTACAACATTCGTTCTCTGCAACAACGAGTTTGGTGCTTTGAGGATATCACGGGCTCAATTGTCCAGTATGTGCATGTGAAGGCTGAGAGAAGCACCGACTGCTAAATTAAAAAAGCACACAAAATTAAAACTTTCTGGTTTTTGATTCATGGTCGTACATGCGCCTGCTGTAGCCGTTATAAACACAAGAGATCTGCGCTCAAGGGACTGACTTGGAGCCTATGCTATCTCCCTTGACAGAGTTCGCAACATGAGAATTGTGACGCGAGGTTCGCTTGCTTTGGGCAAGGTAGTTGATGGTGACAGGCTTTAGAGCATCGTCCAAGGCAATGTTGTGCAGGCGCCAAGTGACTATCGTGAGAGTCACTTGGCCGTGCCACTGCAAATGCGGCTGCGGCAGGCTGTGTGTGGGAGAAGACGCGCGAATCTGCAGAAGCCTTCACTGCAAGCTTGCACGCCAATCCAACACACTGCCCCAAATGCAGCTTACTGACATCGTGTCCCTTACATCCGATGAAGGCT
>c10186_g1
GGTTGTAAATGCATGTACTGCGCGTTATGTGCATAAAATGCAATTTTTGCTGGCTTTGTCATGTCAGCCGGCTTGTTATGCATGTCAATTCAATACGACTTACAGCTTGTTGTCATGAAGTGCACTACAGGGAGCGATATGGGAACAAGCTTTTTCTTGCCTCGTCATGCTGGACTGGGAATTGCATCCGAATTGTTATTGACCGGTCGAAAAATCACAGCTGAACGTGCATATCAGGTATGATATCGTGGTAGTAGAGAGCGTGCTTCATATCCATTAGTGAGAGCCTACGAATCCATAAATGTGGAACTTTGTCTTCTCTCATGTTTTGTCAGAAGTTGTCCCACGTTTCGCACTGGCAAGGTGTTCATTATTATGGGTGATACAGTTCGATGGGTAGCTGTTAAACGTCTATTACCAAAATCATGTGATTGGCTTGTGCAAAGGTTGGCTTGGTAAATGTATTGGTGGAGAACCACAGACAGGCACTGGAAGATGCTTCAACAAAGCTGGCTGAAGACATGCTGCAATGCACTGCTAAGGGTCTGCAGCTGACCAAGGAGCAACTGAATGCGGTAGCAGATGGGGGAAGTTTAAAAACAGCATTGGTGGCCGAAAACAGTCACCAAATTTTATTGGTGAATGGTGCGGATTCTAAGCAAATTGCTCAGAAATGGCTGAACTCCCTGATTTCAAAGAGTACAACGAGGTCCAAACTTTAAGCCCCGCACCTGCTTTTACTGGATCGCTGTGTTGGTGCCTGTACTCAAGGAGTAAATTTTTTTTGAAGTTCTGCTCCAACGCCATACCCTTAAAAACTCCTCAGTCGGATTATTTCGATTGCGTCTTTGGTTTTGCAACTAGTCTTCCAACTAGGCACCTTACTGCGGTCTGCCCAGGTCTGCTATTCTATAGTGTAGCAGCACAATATCTGTTGTTTGGAGAACAAGCTGCTCAGAATATTGTGTCTTGTCTTACAACTTCCACAGTATGCTAGCTTGCAAGCCAGGCAGGTGACGTGGTTTTATCTATGAAATGTAGTTCAGCCAACATATCCGTATATGCTCCTGCAACCAAGCTTGATTGATAGTCAACACTTTGCAAGGTTGTCAAAGTCTGCAACAAGTTCAGTACAGTTCCTACTTGAAATTCGCCTGCAAAATTGGATTAGCT
>c10187_g1
CGTGCTTGTGGTAGGGGGCCAGCTGCGAGGGGTCCAGCCCCTTCTTTCGAGCCAGCTGCCGCGCTTGGAGCATGGCCAGGTGGAGGATGTGGGAGCGGCGCGCGGTGGAGCACAGAGCGTTGCGGATGCCGTCGCGCCAGTACTGCTCCCCCCGGTGCTGGAGCAGCTCCTCACCTTTCCTAATCCGGCGGGTGGCGTACAGGAAGGGCACGGGTATGCAGAGGTCGTGGTGGGCGCTGTAGCACCAGGTTGCCCAGAACTTGCAGTTCCGGGTGGCTCCCGGGCGCAGGAAGGCGTCGTGCAGGAAGCGCAGCTCGTTGGAGCGCTCCGTGAACACCAGCACCAGGTTGGGGCCCCTGTACCTCCCCCCCTCTGGCCTCACAAGCTCGTCCAGGGATCTGGCAGTCATGTAGAAGGAGTAGTTGGCCTCACGCTCCTTGAGCTTGTGCTTGTGCTCCTCCATCGGCGTCCCCACCAAGTAGTGGCACATCTGCCACTTCCCCACAGCTTGCTTGGCCACAAACGTCTGCTGCTCCCCCAGCCAGTCCTGTCTCCTGCACAGCTGCATCGGCCGGAAGTTCCGCTTCCAGAACCTGTGGAGGCCGTCCTTCTCCGCGGGGATGGCGGGGTCAAACACCTTCCCACGCAGCTCCTGGAAGCACTCCAGGGTGGACTCGTCCAGCTGCAGCACCATTTCACGGGTGTACTGCACTCCGCGCGACGCCAGCTCAGCCTCCACGTCAGCCACCGGCTCCAGCACGTCGTG
>c10187_g2
[truncated: 19,180,848 more chars]
