# Supplementary material for: Use of De Novo Transcriptome Libraries to Characterize a Novel Oleaginous Marine Chlorella Species during the Accumulation of Triacylglycerols
Source: PLoS One. 2016 Feb 3;11(2):e0147527. doi: 10.1371/journal.pone.0147527 (PMC4740408; doi:10.1371/journal.pone.0147527)
Supplement: S3 File — (XLSX) [file pone.0147527.s006.xlsx]

## Sheet: Sheet1
					Expected Counts						Transcripts per Million Reads						EdgeR on Expected Counts
Trinity Contig ID	Sequence	Annotation	Chlorella Specific Annotation	Top Species	86 hr A	86 hr B	109 hr A	109 hr B	182 hr A	182 hr B	86 hr A	86 hr B	109 hr A	109 hr B	182 hr A	182 hr B	182/109 Log2 Ratio	182/109 P-value	109/86 Log2 Ratio	109/86 P-value
c10_g1	GTTACATTTTCGACTCTAACAAATAACGAATTTGATTAATATATACTCATGCCAGTGCCGATCGTTGTCCACAACTGCTGGACGTGGACGTCCACGCTGAAGCGATAGCTAGTTCTTTGTTATGTTTTAGCACCATACCCAATATAACACGGAATGGATATCGATGTTTTGGGTAGGGAAGATATTTTGTCTCGGTTTCGACAGTTGCAAGAGCAGTTAGAAATCGAGAAACGAAAGAATGCGCAGCTTAACGAGGAAATCAAGCGGGTGAAGGAGCACAGCCTGGCTGCGCAAAAGCAAGTCGAGCAAGAAGAAGAGTATATCACCAACAAATTGCTGCAGAGGCTGACAGAGCTGAAGCGGGAGAAGCAGAGCCTGGCCAACGAGGTCGAGGCAGAG…	coiled-coil domain 6-like protein		Volvox carteri f. nagariensis	5	5	1	1	12	15	6.37	6.55	3.58	1.46	13.26	26.68	3.22902	0.000343836	-1.53004	0.255924
c10001_g1	TATGAAGAGGCCGGTCCCCAGAAGTATGAAAGGAAATTCAACAGTGGTGCTGCTGTTTGACCTGTTGATTGTTTGATGTTTTCTAGTACACAGCAGTTTCAAATTGTTAAGGTGTCAAGTGACACATGCGTTGCTGCTGTGTTTGTAGAGCGTCGAGCCCGTATTCTGAAGGATGGCCAGCTCACAATGATAGTATATGGCCAGAATGAAGCCCTCCTCTGGGCCAAACGTGTTGCAGTATTTCAGCAAGCTATGCGGCAGGTCCTGGGAGATCGTCGAAAGGCTTTTACATGGTCAGGATCGGTCATCGATTCGGTGGTGGGAGCATTTCTCACTCAGAACGTGAGCGACTTCTTGTCCAGCAAAGCTTTCATGGAGCTAGCCAGCAGGTTTCCAGTG…	dna glycosylase		Coccomyxa subellipsoidea C-169	0	1	0	0	4	2	0	1.66	0	0	6.9	5.53	4.45346	0.0707258	-2.08137	1
c10002_g1	GGCAACGGGAGTGGCAGCAAGCGAACGGTGCAGCAGGAGGCGGCGGTGGATGCCGCCAGGGAGCGCGTGAAGAAGGCCAAGGCGGCGCGGCAGCAGCAGGAGGGGTGGTTTGAGCTGAAGGTTAACACAAGTGTGTACGTCACAGGCCTGCCCGAGGATGTGACTGAGCAGGAGATTGTGGAGACCTTCAGCAAGTGCGGCATCATCAAGGAGGATGACCAGCGCCGCCCTCGCATCAAGATCTACAAAGACAAGCACACGGGGCTCCCCAAGGGGGACGGCCTGGTCACCTTCCTCAAGGAGCCGTCAGTGGACTTGGCGATACAGATCCTCGACGGGTCCCCGCTGCGGTACGGCCTGAAGGTATGCTCCACCACGTGCGCGCTGGAGGCTAGCCTC…	splicing cc1-like protein	RNA-binding proteins (RRM domain)	Chlorella variabilis	2	1	1	2	5	3	7.17	4.93	9.35	9.51	20.49	21.63	0.947286	0.365431	0.64405	0.695833
c10003_g1	TATTGCCCGCGTCCGCTACCTCCCGCACACCAGCATTGCCCCTCCGTCCATCGGCCCACCCCCCCGAGTCCTCTGCGGTGTGATCCACTCCAGCGGACGCTGCGGCGGGAGATTCACCTGTACTGCTATTCGTGCTTGCACCCACGGTTGCGGTGGGACGGGCGCTGAGGGTCACATCGTGGCTCTCAGGAACGAGGGAAGGGGGGGAGCGGGTGCCTGCCCTGGTGGCCTGCACTCCCTCTTCCTCGGTGATGGCCAGCAAGGGCTGCAGAGGGGGCATGACGGCTTGGGCAATGGCGTCAGCAGCCACTGCCGGCGCCAGCTCCGCTACAATGATTCGCTTCATGCTGTCGCCATCCAAGGGCCAATCACCGGCAGAAGACCCCTCTGCCCGCCATG…	cytochrome p450	Lipase (class 3).	Volvox carteri f. nagariensis	8	13	2	5	6	1	11.17	35	13.67	7.44	6.86	2.23	-0.414756	0.606816	-0.874801	0.28867
c10005_g1	TTCTTCTTTCAATTTTGACAGTACCTTGTTACGTGATAGCATCGGTTTGCATAGTGGCAGTTTCGAGGTTGGGACTGGGGGCGCGTCTCTTGGCCCCGCTTGGCCCTGGCTTGATCAGCCCACTGCAATTTCTGTGTCCCGAAACAATATGGATATGAACAACAGTCGCTTCGACTTGGTGCGCGACAAAGGGTGTTTTGTATGTGTATCTTCTAGTCGAAGTGCTATTTGAGCCATGTAGGTTTTCATCGCTGCAGATACGCGATATTGGGAGTGGGAACTTTGGGGTGGCTAAGTTGATGCGTGACAAAAAGACAGGAGAGCTTGTAGCAGTTAAATTCATTGAGCGAGGCGAGAAGATAGACAAGAACGTGGAGCGCGAGCTTCTGAACCATCGGC…	sulfur stress regulator	Protein kinase domain.	Coccomyxa subellipsoidea C-169	56	59	24	60	70	33	69.03	73.37	81.52	82.78	74.92	54.95	-0.12438	0.724606	0.217336	0.537813
c100050_g1	GCGCTTGCATTAAAATTCTTGAGAAATAACTGTGTCCTCGTGTATCATATTTACAAATTTTAACAATCTTCCAATTGTCTGGCTTCAGCACAACCTTGCAGCTTCACTTCAGCTGATCTAGGGTTGACAACGAGGAAGTCAGGCCCGCAAACATCAGAAAAACTGGACAGCGCCACAAGCACCACGAAGGGCACAGCTCAAGCCACGTTAGAGGAGTTCCGGATTTTTGGCACAAATATCTGAAGGCAGTCACGAAAACACGTACATTGCAAAGCCAAACGACGCAATCGTTCTCACTATGGTAAACATTGAAGGTCACTGGCGACAGCGCATGCAAATGCGTTTCTCGACAGACCCCATCACCCATGCCCTGGTCTGTAAGAGCCTGTTGGGCACCGG…	NA		Chlorella variabilis	13	18	4	12	38	21	44.39	62.68	37.17	45.51	109.96	97.3	1.45463	0.00129159	-0.26524	0.582663
c10007_g1	CACAACAATAATTTTTCCAGTCGATATAGCATAAATCAAGCTGGAGACCCATTGATCGTCGGCGTGTTTGAAGTCATCCGTACTTTGGTTGTCCTTCTCTTTATCTGCATCCTTGTGTGGAATTTTCTGCAACAACAAAACCTTTTTCGGCTGAGATCATTACGATTTACGACGTATGCTTCGAATTGTTTAGAGTCGTTGGCTCATTGCTGATCCTATGCGCGGTCTGGGGGAGTGCCAGCAAGATGATACTTAATAAGTGGTGGTGCTTTGTGGCATGCATTCCTGTTATGCTTAGCGCCGGTGTCACATATACGTGAGGGATGCATATGGCACAAAGCTATCCCCTCGAGCAATCGTGGACCGTCGACGCTTCCTTCCATAACAAGCAATACTTCA…	mfs general substrate transporter	Nodulin-like.	Chlorella variabilis	2	4	2	0	5	6	3.7	7.05	9.03	0	6.98	15.1	1.88521	0.158536	-0.749594	0.757124
c10010_g1	ACAGGGCTGAGAAGGCTTCGTTCTGGACAAGAACTTCAAATATATGTGATATTTCCGCGTCTTGGACACAGATGTGACCCAAATCACCTACTCACCAACAAAGCAACAAGAGCAAACTTCAGGGCCAACGTTAGGGTCGCTAGCAACCAGCTGCTCACCGAAAAGGAGGCGATACACTTCTTCAAGTTCTTCATCTGTTGCAAGATCTAAAACTTCAATCAAGTCTCGATCAAGGTCCCGCAGATCACTTTGCCGGAGGGTTGGCTTCAAGTTTGCTCCCGTTTGTATGGAAGCACCCCTCAGCTCCTGAGGTCCTTCATGTGCAGCTTGTTTTCCAAAAAGTGTTTTGCGACAGATCCTTACACCAGAGCTTCCAACGACAATGGCGAAAGGTGGCCG…	ribosomal rna small subunit methyltransferase b-like	hypothetical protein	Coccomyxa subellipsoidea C-169	7	14	4	4	12	3	18.7	25.39	36.4	8.1	18.23	7.3	0.376567	0.868257	-0.625637	0.564354
c10011_g1	CCCCCTCCCGGGTGCATAGCTCCCTCAGCTCCCGCTGCTGCCACCGGGGGTGCACCTCCACCTGGTTCACGGCGGGGCGCACCTGCACCTCGGCATATTCCAGCAGCTGTCTCAAGTGATCGCTGTTGTAATTGGACACCCCAATAGCACGGAACTTCCCCGCCCGTTGAAAGCTCTCCAGCACCTTCCACGTCTCCCGTCGCAGCTGTGCGTTCAGGGGAGAGGTTGCATCCAGGCGGGCCACCCCGGGCCAATGGATGAGCACCAAGTCTACATAGGCGGTGTTCAGGCGTTGCAGTATTTCCTCACATGCTTGTGTGGCCCTTGCGCTCCCTTGCTGGTATGGAGAGATTTTTGAGGTGATATATACCTCTTCTCTTGAAATTCCATGGTCTTTGA…	aldo keto reductase	Aldo/keto reductases, related to diketogulonate reductase	Volvox carteri f. nagariensis	9	6	2	6	3	1	57.76	33.98	29.4	40.89	13.23	7.77	-1.34915	0.257175	-0.220025	1
c100110_g1	GCATGCCTAAAATGTTGCTAAATTTAATTGCAAATCTTGATGTTCCGCCAGCCCAAGCATTTTGCTGAAATCTGGCACGTGCTGTGTAGATGGCACAAGAATACCTATGTGCAAGGCAACCAGTAAATTTAGAACTTCGAATAACACATACAAGGAGGTTGGAAACTTTGCCTTCAATTTGTCATGTTGCATTTGCAAGTTGACAAGCGCGCCAGTTGGCGGTCCACTACTCCAGGGCCGCGCTGCTGGTCATCTTTGGTCAACCAAGCAGCAGCTGCGTGTCTTGACAAACTTGGAGATGAAAAAACCCGACGTATCCAGCGCTGCCGCGGGATCAAACCGCTGCACCAGTGCGGCTTGCTCTGGGCTCAGCAGGCGCAGCATGGCGCCGCCTGGCAA…	methyltransferase nsun6-like	PUA domain./NOL1/NOP2/sun family.	Chlorella variabilis	1	5	2	3	4	1	4.49	22.92	24.43	14.96	15.11	6.05	-0.409684	0.763169	0.42166	0.763169
c100127_g1	CAGCTGGTGGAGGACTCCAGGCAGTCAAGTGCAGAGGGTGAGCTGGCGCTCAAGCTGCGGCTTAGCTATAGGGTACTGCCGGAGCACCTGGTGGAGGGCACCCCCACCCTTGCATCCAAGAAGGCGGGGATGGAGGAGCCGGTGGAGATGGCCACAGCCCCCCTCCCGCGCACTGCGCACTGCTACGCGCACGGAGGATTCATGGGGATGGCTGTGAGCATGATGAGCGAGGAGGGGTGGCGGGGCATACTGCAGCAGGAGGACCCCTTTTCCCATGGGCGGGCATCCAAGCTGTACACGCTGCTGCGCTCCAAGGACGCCTTTCCCAACAAGCGCCTGACCCCCCTGATGACGTGCCTGGAGAACAGCCCCGTGCTGTGCGCTTATGGGTTGGTGAGG…	cell division protein		Chlamydomonas reinhardtii	2	1	0	0	0	1	8.11	4.14	0	0	0	5.48	2.18923	1	-3.42105	0.516975
c10013_g1	ATTAAAACATTGTTTTGTGCAGGTTCGAGAGCCACCCTGCGCAGCTGCCTTCAGAGAGTAACTCGCCTCACATCGCGAACACTTGAGCTGTCAGACGTGTTTCTTGCTTGTCCATATCAATTATTTGTTGCACATTCAACTGAACAGGTATGCAGTGCAGTAGCATGCACCGGCACTGCCGATGGCAGATGCAGCATGGCTTACCTCGAAGGCCCAACTCAGCAGCTCCCTCAGCAGCAAGGTACTGCAGACGATTAAGCAATCAAATTCAGGCTTGCCGAGCGAAGCGGCGAGTCGAAGAGGACATAATTCAGGAGATAGAGGAAGACATCGAGAGGGAGCAAGAGGAGCGCGCAGCACAGGAGTTCGAGGAGGAGTTGGAAGCGTCGACGTCCGCAG…	rni-like protein	hypothetical protein	Chlorella variabilis	6	6	4	9	5	3	5.56	5.66	10.09	9.25	3.99	3.84	-1.0879	0.143265	0.792701	0.272394
c10015_g1	AATTGAGGAGGCACGAAAAAGGCAAGCAAGCACCTCATTGTCTGGCCAGATTGCCGGCCGTGCTGTGTTGTGCTGTGCTGGCAGGCCCATCTCTGTGGGTCAGCGTGCAGGCTGGAGGATGCGCGGCAGCAGAGGAGGGGTCAGGGGCTGCAGTGCGAGTTTGTGTCCACGTCCGAGCTGGGCCTGCGGGAGTGGCGAGAGGAGGAGCCGTACGACGTGGTCACCTGCATGTTTGCCATCCACTACTTCTTCGTGACGGAGCAGGCCCTCAAGCAGTTCCTGCACAATGTGTCCATCAACCTCAAGCACGGCGGCTACTTCCTGGGCACGGTGCCGGACGGCAAGCGCGTAAACCACTGCATCAAGGGGGGGAAGGTGTACCAGGCGCCCATGCTGCAG…	glycosyl transferase		Volvox carteri f. nagariensis	1	0	1	0	0	0	3.41	0	8.13	0	0	0	-2.51177	1	0.568413	1
c10016_g1	GGGGAATTCGTGTGTTGGCCACCTGCTATTACATATAATATTTTACAAAGCTATACACACCTGTGTATGCCAAAAATGGGCACACGCTCTTCGAAATTTTCCAAGCAGTCTCATAGTGACTGTTGTGCAACGGACTACAGCTGCAACCAAATCAAATATTAAAGTGTGTGGCACCAAATCACGCAATCTGCTCAAATGGTTGCAGTTTTTCCGGGATACAGCACGAAGCTTACCATCTTATCCACCGATAAACCAAAAAACACTAGCAAATGCGCTACATTTGTAACAAATATGGAAACAAGTGAAGTTCTGCCTCCATTGTACTGGATAATCCAGCCAACTGAAATCCTGCCAAGACCACAGCTGTCTAAATCACGTCTTCTGATAGCAAGAAGCGAA…	phosphatases ii	Predicted protein-tyrosine phosphatase	Chlorella variabilis	118	113	65	132	56	41	198.32	192.51	288.44	248.13	81.17	93.34	-1.43048	3.82076e-05	0.464818	0.154995
c100183_g1	GGGGGGGGTCAATGCCGTACTCCTGCAGGGAAAAAGAAAGAGGGGAGTCTGACTGCCACACTGGTGCAGAGCAAGGCAGGGCGGGGGCTGAGCATGAGCGGAACGTTGAAAATGCGGGGAAAACCAAGGTAGCCCTGGTGCCTGATGAACAGCATACATCTGAGTCACCCAGCCACTACCTACCCTCCTTCACCCACGACGGATTGGGCGGCATGGTGTTGAGGGTATGGATGGCTGGAGCTTTTCATTGCGCTCCTTCCCTTGTTTGGTGGGAAGATTCGGTTAAAGTAACACTTACGTGGGACAACACTCAGGGCGATGGGCGTTTTTAGGGTGCGCAGAGTACGAGCTTGTCTGCGTGGAGAGCGCATGTACAAGGTGTTGTGTAGGGATTTAGTT…	NA		Coccomyxa subellipsoidea C-169	1	0	0	0	0	0	5.24	0	0	0	0	0	2.56274e-15	1	-2.08211	1
c100198_g1	TGCGATTCGCTTCGAGACATTGGGTATGCGAATGCGCCGTGAGGGCTAGAAGGTGCCGCAGCTCGCCTGCTGAAGGAGTCATGCTGCTGGCCTGGAGCAGGAGGACCGCTCCCAGCCTCTGTCGCTGCGTAGCGCAGGGCGAACCTCTCACTTTGCCTCAACTTATTTCCATTTTTCGTGTAGCACAAGATCCCCAGGCGGGCCTTTTCATACCTCAGGACTGTTTGTGGACCGCATCCAGTTTGCCTCTTCGGCGACTGCCTCCGTGCGCCCCATCCCAGCACTCCGACGGGTCCAGGCCGCACTTTACTCCAGATGCTACACCTCTGTCTCTACCAAGCCCGTACAACGCTTGGAACAGCGTCAGCAGCAGGGCGGTGCACGGAGGGCAGCGGTCAT…	NA		Micromonas pusilla CCMP1545	0	1	1	1	1	0	0	6.65	17.69	7.23	5.41	0	-1.22925	1	1.45813	0.645389
c10020_g1	GTCCCAACTATGCGTGGCAGGTTACAGTATCTTATGCTCAGCTGCTCATACTCCAGCAGAAAACACTGGACATGCCTCCTCCAGCTGCCAAACACCCTACTGCCTATACACTCTGGCTTGCTGCTGTGACTGGGGCCTGCAACGCTCTGATGATATTTGTGCCAGCTTCACCTTGACTGCTTCGTCGCTGTCCTTGATAGCCTCCACAGTGTCCATGATGTGCTTGGGGACCTTGGTTTTGCAGAAGGCTGTCATGCGCTTGAAGCCGCCGTACGTCATGATGGGCATGATTCCAGGAAGAATGGGCACATTGATCCCCTTGGACCTGCAGTCCGTCACGTATGTCAAGTACTGGTCGACATCGTAGAAAAGCTGCGTGATGACAAAGTCTGCTCCTGC…	peptidyl-trna hydrolase mitochondrial-like	methylenetetrahydrofolate reductase, eukaryotic type	Chlorella variabilis	48	47	42	66	40	23	71.33	70.37	151.47	114.56	45.05	45.27	-1.23566	0.000172266	0.914197	0.00347112
c100205_g1	GGGGATGAACCAGCTGGAGGTGAGCCACTCCTAGTGACGATGTGGGGCGCCGCCCTGTGCGCTGCCTGCTCCAGCACGTCGGTGTACCATGCTCATACCGTAGCAAGGCACGTGGGTTGGTACGTGGGGGGGGGCATGTGCGGCACTTAATTGCAGGGGAAGCATCCAAGTCCCCTGCCATACAGGTTTCCTCACCTGGATGCCCCAGATCCTCCAGTGTCCCCAGCCAGAGCGGCACCAGCTTCTTGGTGACAGACACCTGCCCCTCTCCCACCTCACCCTCCTGTCCTCCCCCGCCCTGCTGCGCGTCCCAGGAGACGGGGATGTCCTCAGGATTTCCTGAATCCTCCAGATTCCAGGATCCTCCGCCAGCAACCTCAGTTTGTCCCTGGGGAACTG…	NA		Chlamydomonas reinhardtii	3	2	0	0	1	1	9.79	6.65	0	0	2.77	4.43	2.99958	0.500308	-4.10174	0.125462
c10021_g1	GTCATTACATTCATTCAACATTTTACATGCTGACACACGCGGTCAATTCTGCTGCACTTTACGAAAGGGTTACTTAAAGGATGATCAACCAACAGTTCCCAGACAATTAAGGTGCGGGGTTGGTAAATTGAAAGTTGCGTTGCGTGTCCAATTACACAGGCAAAAAAAAAAGCGTGGTCTAGGAAGCGGGAGTTTGTATCGACAAGAAGTGCAGAAGACTGGAGAGGCCAGATCAAGCAACAACAGTGCCTGGAACAACAAAGTGCACCAAACAAGTGCACACTTGGTAATACTCGCATATACCAGAGATATAGTTTAACTGTGCAGTATGGTTCAACGTCCAGCGTTTAACACTTCGCTGCGCAAACGATGCTTGGAGTTGATCAAAACACCACCACA…	thioredoxin-like protein	AhpC/TSA family.	Chlamydomonas reinhardtii	7	10	5	18	14	7	15.51	16.6	22.24	37.16	23.04	15.73	-0.522526	0.41136	1.09128	0.0595901
c10022_g1	ACCTGGGGGAGGAGATGGAAGTGCGGGTGTACTGAGCTTGTGGATCAGCAGGCGCGGCTGAGGATAACAGCGCAGCTGGCTGTTTGGCAGTGGACAGCCACACTGATTTTCGGTCTTCGCATGTGCATTTACGAATCTCAGGGTGCTGGGAACTAAGGGGGATGGGAAGGAGCAGTTGCAGAGCAGTACTCACAGGCTCCAAAGATAGGATGGAGGTGGCCAGAATAACGACATCTGGGTGCTCCTCACAGAAGTCATCAGCGTCAGTGAAGTAATCAACACCCATCTCTGCCGCCTCTTTGTGATAAGGGGAACGGGAGGTGGCAATCACCTGGTGACCTGCTTTCACCAATCGCTTCGCCAAAAACTGTCCAAAGGTGCCAAACCCAACAATCCCAA…	arogenate prephenate dehydrogenase	Prephenate dehydrogenase	Chlamydomonas reinhardtii	1	3	1	10	13	8	1.11	3.33	2.93	15.72	14.88	12.13	0.557025	0.422311	2.0203	0.0542792
c10022_g2	GGTACGCACACTGGTAGGCGGCCAACGGTTTGGGAGCTTGCTAGGCATGTTGTTGTGTAGTAATATCCTTGCAAAAAGGCCTAATGAGCTGTCCCTACGCGTTTGCAAGCTCCTGGACCCCTTGTGCACACGTATGCAGACAATGGCCTGTACACAAACCCTGCCTACTCTGTCCTGACAGCTGGGGCGAGCAGCCCTTCGCACTCCTCCGCATGATTGCACGCTCACCGTGTGCGTGATGAACTGCGTGCTAGCGGCATGCCGGTCGTGCTCCTCGCAGGTCATCTCCACCATGTTGCACCCCTCCGCCGCGAAAAACTGTGGGGTGCAGGAGGCTTGGAGTAGTTGGAAAGCAGCAACAAAGCGTGCTGTGTGAGGACTACTTGGTTCAAGTGCGGA…	arogenate prephenate dehydrogenase	Prephenate dehydrogenase	Chlamydomonas reinhardtii	1	2	0	0	0	0	3.45	7.03	0	0	0	0	2.56274e-15	1	-3.41916	0.506841
c100230_g1	GAGCTGGACTGCTGGGAGGCGTTTGTGGGGGAGGGGAAGGGCAGCGCCCGCATCTGCAGGGTGCCCCCCGCGCTGCGCCAGGTGGCGGTACGCCCCATCGTACTGGACGCTGCTCTCAATTATATCCAGTACCCCTCGCTGGAGCACCGCCTACCGCAGAAGGAGGCGGCAACTGGGGGGTCCATGGTGTCGCGGCTGTTTGGGTGGGGGAAGTAGGGCGGAGTTGGGGGTGTGTCTGCCTGTGGCAAGCCGCATTGGTGTCATGCCCCATTGCGTCGGGGCGCGGGGGTTTAAGGGCGGTGGGTGCAGTGAGGCGCCCCACGTGCACTGCGTGCCCAATCACCCCGATGTACTGTGATGTACCCCGATCACTCCGCCCGTGCCTCATTGGGCAGAAAC…	signal recognition particle 68 kda isoform x1	hypothetical protein	Chlorella variabilis	2	2	2	1	0	0	7.14	7.28	19.42	3.96	0	0	-3.91474	0.127763	0.270511	1
c10024_g1	AGGCCGGTATTACTTGCTCGAGGTACCGATAGATAATCAGACATTTGAAGGATTAATATTTGACATTGCTATGATGAGCTCGTAAATCTTTGGGTGCAGCTTCTTCCCTTACACAAAAAGTTGCTGGTCGAGTATTGAAACTCACACACTGCAGGCAGAAGGAAAGTGTGTGGCACAGCTGATGATTACGTTTGAATGGAGTGATTGGAGGGGGGCTCAAGTGTGGTGGATTCAAAGTGTTTTCGTACACCCCAACTATCGTCGAAAAGGGTGTTACAATCAATTATATCAATATGTTAAGCAAGCAGCAAAGGATGAGGGGGTCTGCGGGCTTCGGTTGTATGCAGATGATGGGAACACCGTGGCGCAGGCAGTGTACGAGCGCCTGGGAATGACAAG…	acyl- n-acyltransferase		Coccomyxa subellipsoidea C-169	2	1	3	1	1	2	5.18	2.63	22.38	2.86	2.58	7.07	-0.80797	0.741232	1.08014	0.475574
c10025_g1	GGCACGGAGGAAGGGGGGGAGGGGGAATCTCATACCTGGGAGGATCCCTCCAAGGATGCTCCTCTGCGCCAGCGGCTGGCCTGAGGGGGCCTCCCCCGCCCCCCGGAAGTGCTGCCGCAGGTGGGCCAGCTGCAGAGGAAGGTGGGGGTGGAGCGGGGGTTGACTCTTGTTTGAGCTTATATGCCTGATTGAGCTGGCATGCGCATGTTTGTGTTGCGTGTGCACGTGCATTGTGCAAGCAGCTGCGCACATGGCGACTCAGGCATGTCATCAGAGCCCCTGGCCTTAGTGCGCATTTCCTCCTG	dnaj homolog subfamily c grv2-like	DnaJ-class molecular chaperone with C-terminal Zn finger domain	Chlorella variabilis	4	1	0	1	4	4	22.77	2.08	0	2.27	6.98	11.19	2.36643	0.0808504	-1.46693	0.38672
c100258_g1	GTCGTTGCTGGCCTTGCCCTGCAGCCAGGGGAGTGAGCGGCTCACGATCGTCATGCCGGCAACGGACACTTCATGCCCTCACAGGTGGATGGGTGGAGTGGCGCCTGTCACGGCCACCATCCTCAGGGTGCTGGAGCAGCGGCCAGCAGGGCGGAATTCAGGCGGAGGAAGGGGCAGGGCAGGGGAAGTATGTACGGCAATCCTATTCAGGGTTTTCTATGTAGGGGTTCCCGTTTGAGGTTCCCTCCCTGTGGCGAGGTGTGGCCAGGCGAAGCGGGATATGAGTTGTCAGGTGCAGGGGGATGCGTCCCTGGGACGCGGAAGGCACTGACTGGCCACAGTTTGACTGTGCATCTGCCCGCACCTGCAGTGCTGCCAGCTTGGTCT	NA		Chlamydomonas reinhardtii	0	0	0	0	10	3	0	0	0	0	90.89	43.49	5.50397	0.00270556	0	1
c10026_g1	GGGGCCATCCCCCCCCTGGTGGCCATGCTGCGGCCGGGGGGCAGCGAGGGGTGCCGGCAGGAGGCAGCCCGGGCGCTGTCCAACCTCAGCTGCAACAACGAGTACAACCAGGGGATTGAGATGGCCCAGGAGGGAGCCATCCCCCTGCTGGTTGCCATGATGACTAATCCCCAGGTGCCAGCTGGTGCCAGGGAGGCAGCCACGGGCGCCGTCTCCAACCTGGCGTGCATCAAGGCAAACCAGGAGGAGATCCTGGCCTCTGGCGCCCTCCCCGCCCTGCTCTCCCTCCTGGCCGCGTCCCAGCCGCTGGGCTGCCAGGAGGCGGCGGCCCGAGCCTTCTCCAACCTGGTGTGCGACGCCATGACGCTGCCCCTGCGCTCGCAGGCCGCCCAGGCCATC…	importin alpha	Karyopherin (importin) alpha	Chlorella variabilis	1	5	1	0	3	3	3.56	21.98	19.76	0	12.05	29.64	1.93671	0.48799	-1.67642	0.48799
c10026_g2	GCAGAGGCGGGGCGGGAGGAGGGGCGGGCGGCGCTGGTGGTGGCCAACGCCATCCCGTCCCTGCTGCGTGCGCTGCACTCCTCCCGCCACCCCGTCCTCCGCGGCACGATCGCCACGGCGTTCCGCCACCTGGCGCGCGACCCCGCCACCCGCCGTCGCATCGCGGAGGCGGGAGCCATCCCCCTCCTGGCCCAGCTGCTCACCAGCGGCAGCCGGGGGACGCGGCAGGCCGCTGCCCGCGCGTTGAGCAACCTGGTGGTCAACTCGGAGGCCAACAAGGTGGAGGTGACGCGGTTTGGGGCGGTGCATTCCTTCCTCCGGATGCTGGAGAGCGAGTGCGAGTTCAGCAGGGAGGCCTCTGCCGCCGCCCTGGCCAACCTGGCGGCCAACAGCGAGGAA…	arm repeat protein interacting with abf2-like	Karyopherin (importin) alpha	Chlorella variabilis	1	3	4	3	4	3	3.02	9.25	32.92	13.63	12.89	12.34	-0.451914	0.652372	1.48888	0.190896
c10027_g1	GCGCTATCTTGCCAATTAAAGCAAATCCTATCTTATGGATGAAACAGGTTAAACACATTAATCATTAACATAACTCGTAGTCCCTCCCTGCGCCTTGCCTTCGTGTGGCGACTCGCAAATATTCACCTTGTCGCGGCTGTTGTCATGAGCAGACACCACTGCGGCAACCTTCCAGGTTCTGTTCTACAGAGACGGATATTTTGCCAGCAGCCCAATCGCAGCTATGTAAAACAGCGCGCGCCTATTAAAGAAAACTCGAACAATTCTTTGTTGAAGCTGTCAGCTGGCATCCTTGGAAGTGCAGCAGCAGTAACTCTGTTCATATCATCACCTGCTTTGGCTGTTGAGCCGTTTTTAAAATCTACAGGCGCCAAAGGGCCTTTGGTTGCTGAAGAAGAG…	flu chloroplast alternative spliced version s-flp	hypothetical protein	Coccomyxa subellipsoidea C-169	31	47	19	47	13	13	66.39	103.11	111.46	112.54	24.39	38.84	-1.70422	0.000255383	0.429631	0.31631
c10028_g1	GGGGGGTCTTTGCCAATCTGCGGGTGGTCCTACCTGGAAGAGCGAGAAGATGTTGCTGGCGGTCCAGTAGCAGAACACCCCGGCTGGCATGGTGGCTGTGAGGGGGATCATGACCAACCCCAGGAAACGCATGGCGTTCTTCATCCGGGACTTGACATTGTCGGGCTGTCCCTGCATGCCATCGGCCGCCCCGATCTCCACGGTGAGCAGGAAGGTGAGGGAGGAGATGACGGGCAGGGCGTAGTAGGGGTCCGCCACCGTGAGGTCGGAGAACCAGAGGGTCCCCCCCTCCACCAGGGAGGGCACCTTGACTGCTGCAAAGGATCTGAGGGCGGAGAAGAACCCTACAAAGATGGGAAACTGGAGGAAAAGGGAACCCATGCTCTTGAGCGGGTTGCA…	mitochondrial inner membrane protein oxa1-like	membrane protein insertase, YidC/Oxa1 family, C-terminal domain	Chlorella variabilis	3	4	1	1	4	5	6.38	9.31	5.91	2.27	8.39	14.16	1.65565	0.24369	-1.03671	0.733759
c100327_g1	GGGAGGGTATTGACCCCTTGGGGTGGACCCCGGGCGCTCTCCCTGCAGTGGGTTCTCTGTGCTCGAGGAAGAGGGGGGGGGCAGTTTGAAGGCCGTGCCTGACTGTGCTTGTTGTGGTCTAGAAGCAGAGATGCCGTTTTGGGGCCACTGAAGTGTCTGGGGTCAATCCGCCGGGTATGATGCCCCGGTTGTGTGTGTGACGCGTGTTTGTGGTTCCCCTGGTCAGGGGGGTGGTATGGCGGTGGGTGCCAGGAGGACCCCCAGCCAGGCATGGAGGGGCGGGGCTGTGGGGGGTGTTGGTTACGTCCTCACTTCTCCCAGCTTTTCTAACCTTCGCCCCTTGAGCTCTTATCCACGCAGCAGCCTTGCGTACCAGCGATTTGCCCGTGCGCCCTTGTT…	NA		Chlamydomonas reinhardtii	4	5	3	9	1	1	13.2	16.83	26.94	32.99	2.8	4.48	-2.80797	0.00459956	1.06314	0.259596
c10033_g1	GTTTTTTTTTATAAATAAAAAAAAGCAATACAAACAAATATATGTGATAACAAATATAAATAATAAACAAAAAAAAAAAAATAAACAATAATATTTTTAATAATTATTGTTTACGTTTTTTTGTACCATATTTAGATCTTGCTTGTTTACGATTTATTACACCTTGAAGGTCTAAAGTTCCTCTAACTATTCGATATTTTACGCCTGGTAAATCTTTTACACGACCACCTCGAATTAAAACTACAGAATGTTCTTGAAGATTATGTCCTTCACCTGGTATTGAGGCTATAACTTCCCATGAATTAGTTAAACGTATTTTAGCTACTTTACGTAATGCTGAATTTGGTTTTTTAGGTGTTCGTGTGTAAACGCGAAAACACACACCTTTTCTTTGAGGGC…	30s ribosomal protein s12		Chlorella sp. ArM0029B	19	17	6	7	28	16	118.15	105.64	100.38	48.51	144.76	132.26	1.27569	0.0396283	-0.726403	0.312827
c10034_g1	CCCCCGCTGCCATAGGCGTGGTGCTGCGCATGTGCCAACCCCCCAGCCTCGCCATGGTGGCCGTAAGGCACGGCTGCCGCCAGGTCCTCCCCCCCCTTGGGAGGCTCGCTGCCGCAGAATTGGCCAAGCCGGGTGCGGGAGATGCGCTCTTCCCATGCGTCCTGGATGATGTGGCCTGGCCTCCCCAGCGCCAGCGCATACATCACCCCCACAAACCCTGCGCCTCCGATGATGTTGCCAATGGTGGTGGGGACCAGGTTGCGGCCCACAAACGTGCCCACGGAGATGTCCGACCCCAGCGCCATGGACATGGGTATCAGGAACATGTTGGCCACAGAGTGCTCAAAGCCCATGGCCACAAAGGCTGTGTTGGGGAGGAAGATTCCCACAAACTTCCCG…	50s ribosomal protein l5	Formate/nitrite family of transporters	Chlorella variabilis	3	1	0	4	11	13	7.05	2.57	0	14.23	34.62	55.83	2.19065	0.00643175	0.608989	1
c10035_g1	ATCTGCTACATCTATCAAACATGCACCGCATAGTGCGGGCAACTGCCTCCCCTTTGTTGGGTGTTGCGTGTGAGTATACCCGATGCCTTTCGACAGTTGCTCAAGACGTTGTGGGAGAGATGATACTCTATGCCCGACAAAACTTCAAGGTACACACTCGATTCCAGGCACAAGCGTTTCACTGGTGCTATCTGAAATCACGCGGCTGTTGTTGCAGGGGGCCCACGATCAAGCAATTGACATCGTGAAGTCGGGCTTGTCCTTCAAGAATACTGGACCCGATGCCGGCAGGTGCTGAACGATGACTAACTCGCGCGGCTTACAGTTCGCTACAAAGACGGCCCCTACAGCCTGCAGCCCGCCAGGATGCCCCTCCCTCTGCGCTGCTCCTGCTGCGCA…	tata-binding protein associated factor taf2	hypothetical protein	Chlorella variabilis	6	2	0	3	4	3	26	3.66	0	14.46	12.37	17.1	0.819758	0.562536	-0.740506	0.562536
c10036_g1	GCGTCAATTGCCTCTATGTTCATCGATATTTGGATTGATCCGGTAGCTTGCTCGTATGGATAGCATACGGCATTATGTGGAAGTCGCCCTTGAAGTGTTTCTTCAGGTGAGAGTACGAAAACGTCGAAGCTGACCCAACAAACGCGTCGCCGTCTCATCTTTTACTTCCGCAATGCATGTATACAGAAATTATGGATGCGAAAGCTGCCAGCTTTAGAACTGATCGGTGGCCCGGCCAGCGGGCACGTGTGTATCGTCACCGGCCCCACCAGTGGCATTGGTTGGGAGACAGCCTTCGCACTAGCTCAGCGCGGTGCTCACGTTGTTCTGGCTTGTCGGAGCTTGGCTAGAGGCAACTCTTTGAAAGATTCCATAGAAGAAGCTGCTCGAGCTCGTGGT…	nad -binding protein	Dehydrogenases with different specificities (related to short-chain alcohol dehydrogenases)	Chlorella variabilis	15	19	2	8	4	3	27.64	35.42	10.2	16.41	6.3	7.55	-0.877201	0.494466	-1.07867	0.0781981
c10038_g1	GAAAACATACGGATACCGATAATCAATCGTCACGAGGCACAATGGAGGCCAGCCCATATGAGCCTCCGATGCCCAAGTTTGTGGGAAAGGGTTCCCATGCGGCGGCATATGCTAGGGGTGACCCCCAGTGGTGGTTGGCAGGCTCCTTGCATCCATTCGCTCCTTTCGTGGGGAACGCACTCAAATGGCACAGCTATGCCTACGATGATGGCACCACGTACGAGGGCTTGATGTTGAACGACATCCCGCACAACAAGGGGGTGTTGGTGTTTGGCAACGGCCTTGGAGGGGGGATTCAGAACGCGAAACGAGCGGACAGGTATGAAGGGGAGTTTGACAGCGGGTTTGCCCATGGCATGGGGCAGTACACCTCCACCTCGTCAGGCAAGATGTACCGCG…	small arf-related gtpase	MORN repeat.	Chlorella variabilis	55	54	20	60	29	21	59.77	59.74	59.2	72.37	27.11	31.48	-1.03917	0.00785778	0.200956	0.634952
c10039_g1	GTACGCATGCAGCTTTCTCACTTACTGTTGAGATCAAATGCACAATCTTCATTGATAAATGGCGGACAGTTCTCGTGCCGAACTCTGTCCAACGCCGGGAGCGTTGCAACCTCCTGCAGTCCAGTCAGAACCCCACAGACCTTTGCTAAATGTCGACCACACTGGCAGGATAGGGGCCAGACGCCAAATTCTTCTTCCCGTCGATGATACAGACGTAATCCTTTTTGCACACCTGACTTTGTTGCCAAGCATATGTCGGCTTATGATGATCAACAAAATGCAGCCTGTGCCACGTGAAAAGTTGCTGACGTGATCGAATCTTTCCAGTACCATCTGGCTTATCCTTCTTGTTTTCTCAAGTTTGCGGGCAGTATTTATTGCCACTTTGCCGCCTATTTG…	adenine nucleotide alpha hydrolases-like protein	Universal stress protein UspA and related nucleotide-binding proteins	Chlorella variabilis	5	7	0	0	4	1	32.42	14.29	0	0	6.3	2.87	4.19583	0.135226	-5.31404	0.00337785
c10040_g1	CTTCGCGATGGCAGTGCCCCAGTCATTCCACAGCACGCTCCCTCGAAATACACGCACCCTGGTCGAGCTTGTGCGTTGATGCGTGCGGAGGGGTGTGGAGCAGTCTGGAGGGGTGGAGCGGTCCTGGTGTTTCAGGGTTGTACAATGTGGTTTGCAAGTGATGGAGAAACGGCAGCAGAAGCAAAGGGAAAGAGCAGCAAACATACACGTCATCACAGTGCGGCGCGCTCCGGCACATGCAGCCAACTCCCAAGGTGCCAGATGGGAACAACAAGCTCCTGATCGTGCCCCGCACGCCCCCTGCCCAGAGGGGGTCACCTCTCCCGCCACGCATCTCGGAGCACGTCCTTCCCAACAGGGCGAGCAGGTGGCACGGCGTATGGGGCAGTGCACTGCGCG…	rna polymerase rpb6	DNA-directed RNA polymerase, subunit K/omega	Chlorella variabilis	4	5	3	2	1	3	11.71	15.04	24.22	6.25	2.39	12.42	-0.708684	0.763577	-0.125171	1
c10041_g1	GGATGTTTTCTATGAAGTTGAACCAATGATTTTTATTGAATAAACGTTCACTTGGAATGGAGCTCGGTCTCGGGACTTTGCCGGGTTGCCAGCCTCTCTCTCAGACCTCTCATGGCTGTCCCGTAACAGCCTTAAGGCACATTTATGTGTCTAATAGATATTTTTCAGTTTTAAAGTTCTCCTGGGTCTACTCAAGGCGTTCAGGCGGTTGTCGGCATGTGAGGCAGAGAAGCCACGGGGTCCGTGCGTTGCGGGACAGACGCCTTTCGGATACCACCAGCAGCCGTAACATATTTGAGCTTCTACAGCAGCAAGCGGCATCGCAGGATCAAGCCTATACGGCTGTGGAGGCAACAAATGAAGTCTCTCATTCTGTTCAGAGCGGCGAGTGGCTTCAGG…	gtp pyrophosphokinase-like	Guanosine polyphosphate pyrophosphohydrolases/synthetases	Chlorella variabilis	35	32	7	28	16	11	45.21	42.61	24.17	38.64	18	19.67	-0.698218	0.27191	-0.326902	0.561322
c100418_g1	GTGGATAGACATGATTTACAGAACACTCGAATGTTGAACATTTAAAAGAAGACGACAAAACAGAAATAAACACTTCTATGTACAATTCTGCAAGGGGGCCATGGAACAATGATTGCAGCAGAAGCTGCATCACGTATGCGCAAGTTTAGTTGGGTCAGTCCTTGTCATCATGCAGATATACTTGACGAAACAACTTGATTGCAAACTCAACTGGATTGCATACTCATTAAATACAACCATCTCTGATACGAAATCGACACCCATCTAGCGAGCAATGCACCAGCACGCTGGCCCACAACTTTCAGCATGGAGATGTAGTGTAGAGACAACAGCACCCCTTATACGAAAGGCCACGGCGTCGTTTAGTGAAGGTCACTATATACGATTGTACCACCACCT…	NA		Volvox carteri f. nagariensis	0	0	0	0	0	1	0	0	0	0	0	4.05	2.2117	1	0	1
c10042_g1	GGGAGGGGGGGGGGGAGGGGGAGGAAGAACGCCACAGACCAGGAGGCCCTACGATTTGGATATTAGGAGTCATCATGGTGGGCGTGCTCCGGCATTTGAGTTACAGGGTGGAGGCTAGTTGTGCTGGACACAGCCCGCATGGCACCCCGGGGGTTGCTGAGAGGAGAATGGGGAGAGGGTCTTTCTTGTAAGCAGAGCTGCATTTCCGAGAGTGGAGGTCGAGAGGGGCAGCAGTGTGAGCTTACACCGTGGGTTAGGGACCATGGGTAGTGGGGTGTTAAGGACCATGGGTAGTGGGGTGTTACGGACCATGGGTAGGGGAGCTAGGTCGACATTGCAGCCATGTCGGGACGAGCTCTCACCATCGCCCTCCTCACTGGCCGCCACAATGTGCTCCCC…	tpr-like protein	hypothetical protein	Chlorella variabilis	2	3	1	1	5	2	9.98	11.2	11.18	4.56	16.22	11.1	1.29057	0.52254	-0.574838	1
c100420_g1	GGGGGCGCAGCACACACCCTGCTGTACAAGAAACTCAAGGGCAGGCAGCTCTGCCCCCCCTGGAGCGTCGTTTGTCCGTACGTGTACCGTCTGGTCTCGGTTTCCTCGCTTTCTTTTGAATTTGTTCCTTGTACTTGTGCGTCACAGTACGGTGCGCCTTTGGCTGCTTTGGCAGAGCGCTGCGCGAGGGCGCTGCAGTACTGCCAGGGTCGTGGGGTACCAGCAGTGCGAGCCCTGCAGTACTGCCAGGGTCGTGGGGTACCAGCAGTGCGAGCCCTGCAGTACTGCCAGGGTCGTGGGGTACCAGCAGTGCGAGCCCTGCAGTACTGCCAGGGTCGTGGGGTACCAGCAGTGCGAGCC	NA		Chlorella variabilis	8	3	3	1	6	1	100.83	38.87	102.6	14.04	60.55	16.08	0.0946333	1	-0.546515	0.869918
c10043_g1	CCTCCGTCACTGACCACCCAAGGTGGTGTGGGAACACCTCCCCCCCCCATGCCGCCTGCTGGGGGCTCCTGCCCCGGGCTGGACGCGTCGCGGCACGCCTGCGCCACCCCCGCCTGCTGCTGCTCAGAAGGGTTGTGCAGGGCCTTGCTGCTCAGGGGGTCCAAACCCAGCTCCTCCTGGGGAAGTTCCCGTGTGCTGTGAACCTGCCCTGAAGGTGGCTCTGCGTCTGCTGCGGGTTGAGCATCAAAACCCCAGGCTTCGCTGTGGGCTTGCCCCCCCCGTCCTACTGGCAGGAAGGCAGGAGGCAGCTCCGACAGCCGCTGCGTCAGCACCAGCTGGGGTGGTCTTCTAGAAAGCCCCTCGCTGACGTTATACACCGCCAGCATGGAGGGGGTGCTC…	acetate-- ligase		Chlorella variabilis	4	0	1	5	8	1	7.88	0	4.28	10.49	14.97	2.47	0.152357	1	1.17476	0.404076
c10044_g1	ACATGATCTCCGCTGTACAGAACTTATGCCTGGAAGTTATGCGGCTGGGAGTGATTCTCCCTGCAGTGCATGACGTGCACTGTGGTTGCGTTTTCTTCATCTTCTGATATCACCGCCATCGATCAGCACAAACCACCGTAGCTTTGTGCACCAGTGTGGTGCAGAGGACATTAAATCTCTCGCAGACAATACACAGGCAGGCACCAATAGTCCCCAAACATGCCAAAACTTTGTGCAGCCGCATGCACGTTTCTGCCCATCTGTATTCTAGAATCCTTTCATCTGGTCAGGTTCAAGTCCAGCTTGTGAGTAACTCCAAGCCTGTAAAGCTTAGTTAACAATCTGCAACAACTTATATGCATGCTGCTCCCCTCCCCTTAAAATTGTAGATTGCAACCT…	probable cleavage and polyadenylation specificity factor subunit 1-like		Coccomyxa subellipsoidea C-169	96	104	48	82	53	36	132	145.59	179.73	125.15	62.57	68.13	-0.998311	0.0477876	0.110734	0.819668
c100452_g1	TGGGATACGAGGAGGGGCGGCTGCTGCTGCGGCTAATGGAGAGGGGGCAGGGGACGGTGAGGGTGGTGTTCACGGAGGAGCAGGCCCCCGGGTTATTTGCGGGTATTGACGACGGGGGGAGGCTGATCGAGGTGGGTTGGCAGAAGTTCCCGTCGCTGATGCACGTGGTGTGGGCGGCGCAGTGGCAGGATTATGTGATCAGATTACGTCATCGCCTGGCGCAGCCCGCCCTGGTGGTGCCGGTGGTCCAGCAAGGGCAGGTGATGGAGGGGGAGCACGGCGTGAGGGTGTCGGTGGACATGCCACACCCCTGGGTCCTCCTTTCTTCCCGCCACCTCCTGCTGGACCTCTCCCTGAGCTGTCCTGGGAGGTGGGATGCCGACTGCCCCACCTGGGACC…	hypothetical protein CHLNCDRAFT_58796, partial	hypothetical protein	Chlorella variabilis	2	1	0	4	0	0	13.23	6.76	0	29.41	0	0	-4.24823	0.14213	0.986458	0.707357
c10046_g1	ATTGTACTTATCTGTGCTGGTGCTACAGGTACATCATGGTGCCTATAAATGCACACATGAAGGAAGCATGGTTTGAGCAGTGGCAGGAAGGCGAAGAAAATGGACCTCTGGTAACTTTGCTAGAGGCAGCACAACAGGTAGGTGGCATGTAATGAGGTGGCTGTGCAAAAATTTGAAAGAGACAACACTTTTGTTCACGCCACGACCTGCCTGCCATGACCAAAATGTTCTTTCTATTCCTGGGCTCACAAAGTTGACATTTGTAGCACATGAATGAGCAGCTGTGCATGAGCGAGGCATTGCAGTAGTATGATGTCAGATCATCTTTTACACAACGGGTGAGTCTGGTGATTGTGATGTGCCGGCTGCAACTGCAGTTTGGCATCGGAGTCTTTGGTG…	atp-dependent helicase rhp16-like	Superfamily II DNA/RNA helicases, SNF2 family	Chlorella variabilis	11	15	6	5	17	12	14.33	19.73	20.51	7.25	18.68	21.06	0.889499	0.301934	-0.454502	0.627977
c10047_g1	CCAGCCGCAAGCGGACAGCCTGGAGTTTGCAGTCATATGAACACCATTCTGGTGGCAGCCTGATGCAGGATGAAATCACCTCCTTCCTCGATAAAGCAAAGCAGGTGACAGCCCCCGTGCTGTGGGGTGAAAGACTCGGAGGCAGGCCAGCACAGGGTTCACTGAGGACAGATGTAACTGAGCTGTGTGGTCAATCGGCTGAACACGATGCTGGTATACATGTGATGTTACGCACTGTGTACGCAGATCATAAGAACACCTCAAGCCTTGGAATGAGCTCGCAGTCAAGCAGTCAACTCAATCAACTTCCTCTGCTACAATATGATTGTCACATGCAAGTGTTGCACCTGAAACAGCAGAGACACGCCTCTGCATAGAGCTCAGGCAGCAATGGCATTT…	5-oxoprolinase (atp-hydrolysing) 5-oxoprolinase (atp-hydrolysing)	N-methylhydantoinase B/acetone carboxylase, alpha subunit	Chlorella variabilis	27	8	2	9	5	4	47.09	10.77	9.06	12.08	7.51	7.9	-0.623714	0.570054	-1.02814	0.159561
c10048_g1	TCTCCGCCCCCGGCTCAGTGCCACCGCCGCCGCCGCCGCCTCAGATGGTGGCCTCCCACGTCGTGGCTCTGCCTGCGGTGACAGTGGGCAGCGCGGGGTTGATGGCGGCAGCGCCAGCCGCCGTGCCGGTGGCCGTGCCTGCTGCTGCGCTACAGGCAGCGGTCCTGCCCGGCATGCCTGCGTCGGCCCCCCTGGCGGCGCAGATTGCCGCAGGGGTGCTGGTCCCCTCAGAGCCCCCCTCCCAGCCCGCACTCTCCCCCCCGGCTGCCAGCGTGGCCACAGCCTCCCAGGCCACCCAGTCGACTGCAAGCCAGCATGTCTCTCGCTCCGGTCCCAGGCTGATCAAGGTGGTGTGCTCCAGCGGCGGCAACTTCATGAAGCTGTCCACAGGGGCATGGG…	tkl protein kinase	Protein tyrosine kinase.	Chlorella variabilis	17	12	3	9	35	23	23.62	11.8	7.98	9.83	41.15	40.03	1.84604	0.000202096	-0.5809	0.377732
c10049_g1	TGAAATTGGGCTTCTGTAAGACATCATCGAGCGTTGCCGTCAAATATCAAGGCGAAGCATGTCCAACGTCAGCTGATGAGCGAACACCATAGCCTCAACTTCAGCTGATATTGCCCATGAGTGCTCGCTCGAAATGTGGCGTTTTTTTCGAATCACTGTGTAATCGTTATAATGCTGCGTAATCTTGCTGTGTGGAAGGCGCAGCTTGCGACTCGTTTACCAGGTGTGATTTGCTTTTCACCCTTCAGCAGCAGTTCATTTGAGGGAAGGGCAGCGCTGAGTTGAAACCTTTAACAAGGTTCGAGTGATTTTTATTATTTGTTTCAGGTACTTCCACCAAGGCTGGTCTCAATACCCTTTTTAGACAGTCTCGGGGTTGTTGCCAGCAGCTGCTGCAAG…	dna mismatch repair protein	Mismatch repair ATPase (MutS family)	Chlorella variabilis	8	10	4	10	6	5	9.37	18.76	11.53	12.32	8.58	11.7	-0.734111	0.364709	0.319225	0.757554
c10052_g2	GGGTGACATGGCAGATTTCAAAGATTCTAGCGATCGGCAGCCACGGTGCCACAAGTTAACAGCATCCATACGTCCAAGATCGACAAGTTGCTCTAATTTTGTAGTTCAATGAAAATTCAACAAGATGCTGTGCGTTTGGGGTAGTGCTAAGGAGACCGGAGGAGCCCTAGAATTACGTGCGCAGGATACGATTTAAAACTCGATGACCGAATAAAAGCTGCCTAGAAAGATTCCAAAATTTTGATGTACATTAGACAATAGTAGACGAGCATGACTAGCAAAGATTCCGCCTTGGTTTTAATTGCATCCTGTGAACGTCGGCGGCCGGCGGCGCTGCCGGGCAGATCGCTCGTGGTACGAAGTGCCAAAGCGCCTTGTGCAGTGTTAGTCTAACCATGA…	leukotriene a-4 hydrolase aminopeptidase	Aminopeptidase N	Chlorella variabilis	17	12	8	16	10	7	10.17	7.3	13.03	10.62	5.16	5.79	-0.903116	0.126014	0.41929	0.476469
c10052_g3	AAGCGCAACATTTAGAACTGTTTTACGTTCCGGGAGGGTGTGTCCAAAACATCTTACTGGTGTACGTGCTAGAGCAGTGCCCTTGTCGTGGAATGATTCGCGAAGTGTGAACTACCGCCAAATATATATCTTTCCATACGTCCCATACAGTCAAGCTCACAGTCATGCTATTTAATTCAGCTTTATCCGGCACAGCTGGACGACCGTTTTCGGGCAAACCTCAATGTCTCCAACGGCAGATTTTCCCCCTGCGCAGCCGGACTCGGCCGCTACGTGGGAGTGTGTTCCGGAGGTCGGCATTTCCTCGAGCAATTTCCGCACCCGAGTCTCCGGTCAAACAGGCGGTAGATCATGCAGCGACGACTGTGCCTGTGAGAGTGCACCCGTCACAGCCGTCCG…	NA	Type II secretory pathway, pullulanase PulA and related glycosidases	Chlamydomonas reinhardtii	346	297	107	274	103	52	218.65	191.01	184.46	192.2	56.14	45.47	-1.69336	2.01065e-07	-0.108837	0.717043
c10053_g1	CACCCCCCCCCCCCCCCAATAAAACTCTGGCTGTGGGGTCATTCGGGCTTAGGGGGGTCTGCACCTGCACCTGCAACCACCTCATACGTACCATACGACCCACAAGTATTGGCTACGTACCCTAACCCCCCCCTCTCACCCAAACACACACACACACACTCACCTGTCCCCAGCGCTGCTGCTGGCTTGTGCCATCCAGTGCGTCCAGCTTGGTGGCAGCTATGCTCCACTCAAAGTAGGACTTGCTGTTGCGGATCTTGTCCTGCAGGCGGCGGCGCTGCTGCACCGTTTCGTCGCGGGCGTCGCGATACCTCCGCCTAGCTGCTCGTATCGCCTGGGCGCTCGCGGCGGCAGCTGCTGCCAAGTGCCATCGCCGTACGCGCAGCAGGCCGCCTCCCA…	snf2 family chromodomain-helicase protein		Chlorella variabilis	29	16	5	14	12	6	146.35	85.23	69.9	80.3	54.85	41.93	-0.472958	0.622939	-0.58107	0.355635
c10053_g2	GGGGGGGGGGGGGGGGGGGGGCATCGCGGACCAGATGTTTGCGCTGCGGGCTGATCTGATGCGCAACCTGGGGAACATCACCAACAGTGCGCTTCACGAGCACTTCCCCATCATCCCCGAGCCCATCAGGGAATACATTGAGGAGGTGCGCAGCCAGCTGGAGGACGTGGCCAACTCGCCAGACCTGCCCCTGGAGGAGAAGTCGACGTTCCTGCGGGAGACCCGCCACGCCTTTGGGCGCACGGCGCTGGTGCTGAGTGGGGGGGGACCGCTGGGGGCGTTCCACTTGGGCGCTGTGCGCGCTCTGCTGGAGCACCGCATGCTGCCGCGGGTGCTGGCGGGGAGCGGCACGGGGGCCATCGTGTGTGCGCTGGTGTGCACGCGCACGGACGAGGAGCT…	patatin-domain-containing protein	Predicted esterase of the alpha-beta hydrolase superfamily	Chlamydomonas reinhardtii	27	27	5	19	17	8	70.6	72.48	36.15	53.55	35.38	28.44	-0.336218	0.601445	-0.499342	0.239554
c10054_g1	TTGAAAGATTTGATGCACCTCCCCGATTTGTCCAGAAATATTGTTGATAGCCTGCTCACGCTCGTCAATTACAGCTTCGTTGAAAGTAAGCTCATTGTCAATTTTCAACAGCTCCTGTTTTTGCTGCAACTCTAAAAGCGCCTGGCGCTCCTCGTCTTTCTGTTCATCAGCTTGATGTCTGGCATCACTGCTTTCAGCAGTTGCTAAATGAAGTGTCGGTCTTGTCCCAGTTCCTGGCAAACTACTTGCTTCACGTGCTTTTGCCAACTCCATAACTCTCTCAGAGTTTTGCAGCAACCCCTGATGCAGAGATATACAGAAACAGGCGAGTACCAAATCTTTGTATGTATGCATGTATCAAGTCGAAGTCGAGATCAACTAGAAGATCAGAATGGGTAG…	qa- syp4 tlg2p syntaxin 16-type	t-SNARE complex subunit, syntaxin	Chlorella variabilis	34	31	12	26	48	16	56.88	44.72	44.34	40.37	63.54	32.71	0.293676	0.549987	-0.0847052	0.884941
c10055_g1	GGGGGGGGGGGGTGGGAGTGGCGCGTGTTTGGTCGAAGACACATGTGTAGTATGTGTAGTGCTTGTGCGCAACACTGACTATTTACAACAAAGCACTCTCTTTCCTGGGCCTCTGTCTCTGCTCCTGCCTTAAAACCTGTTATTTTTTCCCATATTCCTCACAGCCCACCCTTCAGCCCCAGCCCTCGCCCAGTGGCGGTGCAGGCCGGCGGTGTTTGAATAGAGCTCCATCGTGGTGGTGGGGTGTGCTTGTGCCAGTTGTAGCGGTCTAGCTGCTGGGCGGGAGCCTGCTCTGGGGGCATGCAGCACGCCCAGCAGTGGTCCTGGCTGCAGCATAGAACAGGACGTGTGAGGCGGTTTGCAGTGTGGGGGGCCTGCAGAAGGCTGCACCCTGTGTGC…	d27 protein	hypothetical protein	Chlorella variabilis	50	53	19	34	22	8	67.35	73.11	70.07	51.58	26.03	15.18	-1.26095	0.00132849	-0.249583	0.510796
c10056_g1	CCATCTGAGATTGTGTGTGTGCGCCCTCCGCTAGGTGCCCATGGCCCCTTTCCGGCTGAGTCAGCGCATGCTGCGCCTGTTGAGGATGAGCACGTGGGCTCGATGTAGTTGAGATCGCGTCCACGAGAACGCTCGCATACAGGACGAGAATAAACCTGGTTTTTCATGCTTTAAACGTAAACGATAATTGCGCTCTTTATCGACGATGCACTTATGTACAGGTTTGCTTGTTGAGTCGTGGACCGGGGGACTCTGTTTCTAGTACAGGGCTTAGGATAGGGAATGCTGTTGCTCATGACAGCAATAAGCGGCTTCCTTGCGGTGATATGCCCGGTGTATGCGTATGCTCTATATCGCAAGTTTGAGGCTTTCCTATCAGATTGCGTACACGCGGTGAAG…	hypothetical protein CHLNCDRAFT_134520	hypothetical protein	Chlorella variabilis	29	18	8	17	21	10	50.16	35.43	44.6	34.41	29.08	31.41	-0.118099	0.822048	-0.218435	0.700873
c10057_g2	GTATTTATTCGTAAAGTTACGATTCTTCGATGGCAGGCGATTGCGCACATGCGAAAAGCATTTGGTGATTGATGACTACCTCCTGCACCAAATCGTGTACGGAATCAAGGTTGCGGATACAGGCCAGATAAACTATAAATAGCATATCTGTTCAGCTAATTAAAGTTACCACATTACCTCACACGGTGCTGTTATCTGTTCAACCCTTTGAGCTGAAGCTGATCAAGAGTCATCATTCGGTCGAAACTCGCAAGAGCGTGTTCTACCTTAGCAATGACAGCCTTAGAGAAGTTAAAAACGAAAGTGTGCATTGTTGGGAGTGGACCTGCCGGCCATACTGCAGCAATCTATGCGGCCCGTGCTGAGTTGCAACCTGTCATGCTGGAGGGGTGGATGGCG…	glutathione reductase	thioredoxin-disulfide reductase	Chlorella variabilis	0	3	1	0	5	3	0	8.07	4.89	0	10.71	10.04	2.34603	0.189883	-0.770214	1
c10059_g1	CATGCATCAACTCATGTGGCAATGGCATAGGGGTCAGCACATCGTACTGAAGCGGTGTTTTTGTTGTATGAAACAACCTTGCTTTTTGCCATTATCTTACAGCTGACTCAAAACTGCTTGCTTTCTCACAAAGTGCAACCATACCTTGTTTGAAAGCAGATAGACGCCAAGTCCAGACCTGCTGTGATTACTCGTGATTTATACAGGGGTTTTGTACAGTACCAGCATCATTCCTAGTGCGGTCACCATGGCCGTGGTAAATATAGGCCAAGCAGAGGCCAAGGTGGAGTGTTTATTCTCAGAGTTTTTACAACTGAGGTAGGTAATCCCTCTATTCAGAAGTTCAAGAACTTCAATTTATTGAAGAAGACACCGGCTGCTGTTCCTTCATGTAGAGAG…	dna-binding protein bin4	hypothetical protein	Chlorella variabilis	6	16	4	3	3	5	13.06	40.44	18.93	6.66	7.06	17.36	-0.233113	1	-0.898626	0.315865
c10060_g1	CACGTAGTGCAGCCCTGCTGGGCCCGCTGCGGCCCCTCCCCCTGTCCCCCCCTGCGCCAGCATCTCCGGGGGCGGGTCCAGTAGCGTCATCAGCGCTGCGCCTGCTATGGCGGCGCGCTGCCCCGGCTCCAGCTGCCCCTCCAGGGCGGAAGCTTCCAGGGAGTAGGCGGCATGCTCCCTGATGTGCCCCTGGCGTTGGGAACATTCCCTCAGCAGCAGCAACGCGCTGTGCAGGGGACCTGCCCAGCCTGAGCGGCGGTAGGAAGCCGCCACGTCATCCAGCATGGCCCGCGCCTCCCCCAGCTCCCCCCCCTCCATCAGCTCCTGCCCCAGCAGCGTGCTGACGTGGCGCAGCTGCGCCCTGCCCGTGGCGCTCGCGCCACGCAGCAGCGCCTCGTG…	hypothetical protein CHLNCDRAFT_137536	Foie gras liver health family 1.	Chlorella variabilis	13	15	3	8	5	3	26.02	27.49	19.59	22.28	10.83	6.79	-0.834302	0.352446	-0.66635	0.412687
c10061_g1	GTTAAATCTGAGTAAATTTCTATTCTGATAACGATCTAGCTTGTTACATTCTTGCACCTACAAGGGCACTTCTGAACCTCTTCCTGCTTTTGTGGGGTAGTCAAACCAAGGCATGGGGGGTAATGCAAGCAAGGAAAATCTTGAAAATTCAACACAAACATTGAGCGCACCAAACGCTGCTTTGGAACATCCCACATGCCCCGTTCCAGAACAATTCCGCAGCCAAGCAGTATACAATGTGTACAATCAGCGAATTAATGACCCAAACGCTGCTTCTTCTAGCAATCCTTTGTCTGTATTACCAAGTTTTGACGCTTTAGACCCGAAAAATATGATGCCTATAGAGCCAAACCAACAGCCTTGTCCTGGACAGAAGAAACTTCTTTCAACACAGCGAAT…	duf500-domain-containing protein	Uncharacterized conserved protein	Chlorella variabilis	24	36	10	27	28	10	21.32	32.86	24.64	26.69	21.24	12.34	-0.382636	0.42406	-0.0268349	0.941312
c10063_g1	CGAAGCTGGCCTGAAGCCGATGGAACCGCTCTGTGGGACATTGCGAAAATCTGGATAGCTTGGTCCCACTACTATTTTGCAACGCGGCCCATAAAGTTTTTTGTTTACAAGAAGGCTGTGCAACCTCTTGGTTCTGAAAAAACGGACTGATTAGTACAGCCAAAGAACGTTGCCGAACAACAGCCTTGAACAGCTTGCGTACGGAATTGTTAAAGACTATTTGTAAAATCTATTTGAATCATCAGAATCATATGTCTTCACCAGCAGCTGTAGGCGCTGCCCACTTTGGCGGTGGTACCACGTCCGCTGGTCATCATATCGGTCACGACCACAGCAGTGTCGGAAGAAACCCAGACGGAAGTTATTACTATACTCACGGAGCTTTTTTAGGCCACGTCG…	NA	Family of unknown function (DUF716).	Coccomyxa subellipsoidea C-169	102	98	15	37	38	21	141.07	136.1	55.97	58.71	42.95	40.79	-0.228495	0.586959	-1.26013	5.43048e-05
c100642_g1	TTGCGCCGGGGGGAGGGCCGGCGGCTGAGCTGGCTGAGACCCGCCGGGCGCTGCCCATTGCGCAGCACCGCGACCAGATCCTGCAGCTGCTGCGAACACAGCAGGTGGTGCTGATAGCGGGTGAGACGGGGTGCGGCAAAACCACCCAGGTGCCCCAATTCATACTGGAGGACAGCTGGGCGGCGGGGCGCGGCTGCCGCGTGGTGTGCACCCAGCCCCGCCGCATCTCCGCGGTGTCGGTGGCTGAGCGCGTGGCTGCGGAGAGGGGCGAGGCGGTGGGCGAGAACGTGGGGTACACCATACGGCTGGACAGCAAGGGCGGCCCCGACTGCTCGCTCATGTTCTGCACCAATGGCGTCCTGCTGCGCATGCTGACAGCGGGCGGGGGGGAGGACCCCA…	probable atp-dependent rna helicase dhx36-like	HrpA-like helicases	Chlorella variabilis	4	1	0	0	2	0	19.13	4.88	0	0	8.04	0	2.98799	0.50712	-4.10345	0.135754
c100649_g1	CTTCGTGGGGGAGTGCACTGGGCTCTCCAGGTCAGCTTCTGGTGGGTAGCGGGGCAAGCCTGCAAACTGCGGACTCTGGTGTCTCGTAGGTGACTGGAGAGCCTGCACCTGTCCAGCTTGCTGTTGGGTAGTATTGCTTTTGCTGTGAGAGCTGCGTTGGACATGGCAGGCAGGGCTGCTAGGTGCACTTCGCTTATGCACAGAGGAAACGTGGGCACCAAGCTGCAGCGGGGAGGCACATTCTCCCACATCGCATGAGTGGAAGACCTTGTCATGGGTGATGGACCAGGGACTTTGAGGAGGGCCGCCATCTGCATCCAGCACTGGACCTGCAGACCGTGCACTGAAGGGAGTGCCCCCTGGCTGTGGGCTGCACCTTTCATCCGACCTGAATGACAT…	inositol phosphatase-like protein	hypothetical protein	Chlorella variabilis	1	0	0	1	0	0	2.85	0	0	3.17	0	0	-2.44956	1	0.502619	1
c10065_g1	CTCGGCTCCTGCCTGGCCCGCCTGTCTGTGGTGTGATGTCCATAATGGTGGTCAGGAGCCCTGCCTTGACGGCACTGGGCACCCTGCTCAGTAGCTCCAGCTTGGCGGAGGCGTCGCTGAACAGCTGGCGCACCGCAGGGAACTGGTGCGCCCCGCTGGTGACGTCCCTCCTGGTGATGGGGTCCTCAATGCACAGGGTGGCTGGGCGTGAGGATATAGGGTTCGCCGCAACTGCTCCCCCCCCGCCAGCCCCTGGCACCTCCGCCCTGGGCACCAGCCCGCCTCGACCCACCGCAACAGCCTGGGCGCTGGCATCAAACACTCTGCCGTAGAACTTGAGGAACCCAAGCAGGAGGTGCCCCAGGCGGCTGGTGTCACACCCTGCCTTGCGCTGCTCCT…	poly polymerase	DNA polymerase sigma	Chlorella variabilis	30	23	13	20	21	9	41.88	32.42	50.16	30.99	24.33	17.41	-0.600244	0.236723	0.0389092	0.936838
c10065_g2	GCTGCGTTCACCGGGTCCCCCTCCTCCCTCGCACTCCAAACCACAACCAGCTGCTGCGCCTCACCGGGAGGTTCCTGCAGCCGCTTCACCCGTGCTCCTGAGTCTCGCTCTATCTGCCGCACCGTGGCCCCCCCCTTGCCGATGATCAGGGCGGTGTCACTGTGGTTGAGAACCAGCCTGTACACCGTTTGGCCGCTGGCAGGGGAGCTCCGCGGGGCGGAACTCCCGGCCGTGTGGGCTCGTTTCACACCAAACCCTGGCCCCTGCACACCCCCAATTGGCACACCCGAGCCCTCCAGCGGCCGCTTCAACCCTGCGGTGGGTACCAGGGCGCCATTCTCCACGATGCGCGGCGCGCGCTGCGCATGCTGCTGCTGTGCTGGCGCAGCGCTGGGGCCT…	kh domain-containing protein at4g18375	KH domain.	Chlorella variabilis	0	0	0	1	0	0	0	0	0	1.71	0	0	-2.48381	1	2.62266	1
c10068_g1	TGGGAGGTGCTCAGCGTGGTGCCTGGGTGCGTGTGCAGTGCGGGGAGCTACCTGGTGCAGCTGGAGGTGGTGCACCTGCTGCTGGTGCTGTGCTCCACCCAGCTGTTCACGCAGTCGGCGGCGGCACAGCTGGGGGCGCACCCCTTCCTGGACGCCATCATGCAGGTGCGGGACGCGCACAGCGTCGCACCGGCGCCTGCACACCCGCGACAGACACTCCCCAGGGCTGTGCACCAGGCCCCCTCATGCAGCACCCAGTGGTTGAGCCCGCCTGTGCACGCTGGATTGCTGCTGCCCCTGGCTGACCAGCGGCGTCACACGAGGCAGTCAGGCGTGGCGTGCGCGCTGGGCAAGACTGACGGGCGGCTGGCTGCCGTGTGTTGCTGGGTGCAGCAGCGG…	dymeclin-like isoform x2	Dyggve-Melchior-Clausen syndrome protein.	Chlorella variabilis	4	0	0	0	9	1	11.76	0	0	0	26.69	3.54	5.09058	0.021288	-3.80688	0.284469
c100684_g1	GGTAGGAGGACCAGTGCAGGGGAAGCTGTACTGCCCCAAGTGAGTGCTGTGAGAGCTGCGTGCCCACGCTCCTCCTGCATCTTCTGCACTTCGTCCTCAACTGCCCACAGCGCTTGCTTCGGATCCCTTCTTCCCCTGCTTTCCATTTGCCAAACCTTGCCCGCGGCGCCCTCTCCACCTCACACGTCGGCGTGGGTGGACCGCAACCTCCCGGATGTCCCCTCCTGCTGCCACCCTCTCCCCATCTCCTACCCCTGGCTGCTATCCTCCCTCCAGGTGCCAGGCTCGGCTGGGGTCCTTCAACTGGTCGGGAGCGCAGAGCAGCAGCGGCGCCTGGGTGGTCCCCTCCTTCCAGCTGCACATCTCCAAGCTGGACGCAGTGGACCCTCGGCCCCCCCC…	dual specificity phosphatase	haloacid dehalogenase superfamily, subfamily IA, variant 3 with third motif having DD or ED	Chlorella variabilis	1	2	0	0	1	1	6.55	13.4	0	0	5.44	8.7	3.00611	0.520468	-3.41827	0.520468
c10069_g1	ACCATAGCAATATATCCACTACTACGTCATGATATTCGTACAATGTGGAGCCCTATGCCCACAACTTCACTTGTCAGCTAGCAGAGTTACAGTGACGTTTGGACGGTGGGCGAAGTAGTATGCCACGTGTCTACCGACAACTGCTATCGACTGCTATGGGTTGCTGCAGGTTGCTGTAAATTGCTGTGGTGCCGGCGGGAGTTGCAATAACTGCTCCCGCATTCTTTGCTTCAAGCCTACGTTTATGTCCCCCTGGCTCCGCCGTTTTTCAAGGTCTATCTTCTTCCTAGAGCTTCCCTGTTCCTGATTTCACCTCCTTAATAGCTCAATTGGACGTTGGGCAGTCGCTTAGTCTTTGAAAGTGACCAATTACTATACTGTCAGTCATCCCCGCCGCAC…	pyruvate-ferredoxin oxidoreductase		Coccomyxa subellipsoidea C-169	8	9	3	10	19	10	9.03	12.08	8.61	13.02	18.75	16.97	0.738133	0.201624	0.287635	0.865347
c10070_g1	GGACATATATCAGTTACACTGCAATTTTAATTCCATGACTGGGTAATTTAAAAGGGTGATTGACAGCCAGTATAGTCAATACGCATTGACCCAGGCAATCTAGTCGACAAATAATAGGTGTGATATAAGAGAGGTGCAAAGTGCAGACTGCACACATTTACAAACAAATTACATTCTGACAGTAACTGTGCAAGTTCAACTTGAAAAGTTCACAGATTGCCGCTATGCAACCCACAACTAACAACCCAAAAGTCGAACAAAACCGGTCTAGACCCCCAAATGACAAGTTTCAAAAGTCGTGGTGCAAGTTTCCCTGCTTCGGACAGCCATACCCGTCACAGGCGGTAGATCAAATGGAACTGCTTAACCTGTTTTACCCATTAATTTTGCTTTTTTGAA…	adp-ribosylation crystallin j1	ADP-ribosylglycohydrolase.	Chlorella variabilis	49	61	20	62	56	34	127	136.82	122.67	156.27	97.05	97.87	-0.238227	0.574432	0.220193	0.575376
c10071_g1	CGTACACCTTGTGATTGTATTTCAGCGTTTGGTGCCGCGCAAGCACGGCCAGTTGCCGTCATGACTCCTGAGCAGCTGGAGGAGGTGTACCTTGCGGCTCAAGAGGCAGTCACAAAGCAGGGCGATACGGTTCGTGCTCTGAAGGCAAGCCTGAAAGATGGAAAGGTGGAAAAGGCTGCCGTGGACGAGGCTATCGAGCAGCTGAAGAACCTGAAAATTGAGCTTGACAAGAAGCAAACGGCATATGAGAGCACCACGGGCAAGACCTCTTCCGCCAACAAAGAGGCCTTCCGAGCAAACCTGTTGAACGCCCTGGAGCGCCGCCTGTTCTTCATCCCCTCCTTCAAAATCTACGGCAGCGTGGCGGGGTTCTACGACTACGGCCCCCCGGGGTGCGCC…	prolyl-trna synthetase	glycyl-tRNA synthetase, dimeric type	Chlorella variabilis	26	24	4	13	25	15	33.45	30.97	13.97	18.69	28.77	27.52	0.825086	0.103828	-0.875565	0.076066
c10074_g1	CTAGAGGTGGTTTACAGTGAATTACAACTTTCGGAGTAGTGGCTTGGGATAGGAGAAAAAAATTGAAAACACCTTATCCACAAATTTGAGACTGTTGACAAAGAAGGACGCAGCATTTCTGCTGTCTTTTCACATGAACTTCTCTGCAATTAAATACCGCAGGTGTTCAAAGATGCTTGAGCAAACTGAATTTGCATTAAAACAGAGAGAAAGAAAGGAATGTCACCATGATAAAGAGCAAAAGTAACGTTCATATGCTTTGCATGTGCGTGAAAAGAGTTAACAGCAACTTATCACATCGAAATAAGAAAGCTAATGCGAGAAACCATGCATGCACGATGTTGCGTAGAGAAGGCGGTGGATAAATCTGCTGTCCGCCCTCACTCTCGTGGTGACTTG…	clc chloride channel	Chloride channel protein EriC	Chlorella variabilis	15	26	7	19	20	15	11.07	19.56	14.07	15.62	12.82	15.37	0.0421126	1	0.0171098	1
c10075_g1	GTATAACCAAATTATTTTGAGAATCAACAATTGCTCCGGTGATTCCGTTTAAAGTGTTCTCATGCCAGAATTCCCTGTTTCGCTACGAAAATTCTGGGCGTAGACTCGCAAAATAAGCAGAAATATTATCGTGGTACCTGTAACGGTGTTTGGTTCTACAAATTACAGAGTCGTTTTGTACACCTTGGCTTGATTCTTGCTAGGATGATCGAGGTGGTCCTCAATGATAGGTTGGGGAAAAAGATAAGAGTGAAGTGCAACGAGGACGACACTATTGGCGACCTGAAAAAGTTGGTTGCAGCTCAAACAGGTACTAGACCAGAAAAAATTCGGATCCAGAAGTGGTATACAGTGTACAAGGACCATATAACTTTGTCCGACTACGAGATTCATGATGGG…	abc1-domain-containing protein	Predicted unusual protein kinase	Chlorella variabilis	77	74	38	77	25	18	65.12	63.44	87.35	72.14	18.18	21.05	-1.82526	0.000267903	0.301958	0.521664
c100752_g1	GGGCAAGAAGAAGTATGCGCTGGGGGCCACCATAGCGTCTTCGGGCAACGGGGACGACACCGTGGCCTTCAACGGCATAAACGTGGCGGTGAAGGGCGACGTCACCGTGGCCATGTGGTTCTCAGACCACATCGGGGAGTGGGACCCCCCCGCCCTGGCATTTGCTTTCCACACCTCCTTTGTGGAGTGCGGGGTGCTGCGGGCAACTGCCAGGAAGCTGGATGTGCCGGGATGCAGACAAGGTACAGTGGCTCAGGCGGAGGCGGAGGGATTCTTTATGGACATCATCCTGGACGACGAGCTGTCAGGGGATGCCAGGGTGCAGATCGACCCTGAGGGAGATGTGCACAAGCTGAAGTATGACTGGGACGTACTGCTGGACAACCAGGGGGTGATTGA…	gtpase effector dia diaphanous	Formin Homology 2 Domain.	Chlorella variabilis	0	0	0	0	2	0	0	0	0	0	6.19	0	2.99883	0.500377	0	1
c10076_g1	CTGGTGAGGGGCATAGTGTGGGGTTCAGAGGAGGGACGTGCCCAAAGTCTACAAGAGCGCAACCCCGCCACACGTTCTCTGCCCTTGGCATGAGCACAGCGCTGCACAGCAAGGGCAGAGGATGGGGAGTGCGCTGGTCTACATCTAAAGCAAGAGGGAAAGAAGGGTAAAAAGGGCTGTTCATCTGTTGAGGGAGTATGCATAAAATCGGCCGAGCTGGATAGCTAGCCACTTGTTCTGACCCGTGTGTGCAGCAAGCACATGGCAATACGCAGCGTCCTGTTCTGGTTGCCAAAGGCAAGGTCCTTCATGCCGTGGGCTGCAGCTTGTTATGCTGACCAGTTACAGATAGGGGAGCGCTGAACGACCTGGTTGTGTGCTGGCTGTGCTCAGATTGGC…	cytochrome p450	Cytochrome P450	Chlorella variabilis	34	54	26	66	23	21	51.5	83.51	104.87	108.15	32.28	43.09	-1.43157	0.000119649	0.732422	0.0348495
c10077_g1	GGTTATTCATATGGGCTGTTAAATTGTCCAAGGCTTTCTTTATCTGGTAATTGTGTTTAATATCGAGCCGAGATTGTGCAGTTGTTGCAGATCTGGATTGGACGCGTTGCGATTCGAGTTCTGTGCTTCTTGATAATTTGACACTAGTTTTTCGACAGTTAAATATAGATTTTATTTCAGATATATGTAAGCCTGGATGAAAGATATTTCGGGCAGGACAGGACATGCTGGGCATGGCATTGAAGAGTTATAACACTTCCTGTGCTGCAGGTCTTATAACGGAAGACAAAAGCGGTGGAGGAGTTATGTCCGTGGGTCATGATGAGCTTGCAGGATCTGTGGAGATAATACCGGATTTCCTGTATTTTCAGTGTCTTGAACAGCCGGTGGCAGCTATTT…	cell division cycle protein 14	Predicted protein-tyrosine phosphatase	Chlorella variabilis	0	0	1	0	0	0	0	0	2.86	0	0	0	-2.51891	1	2.6578	1
c100773_g1	GGGGGGGGTCTGGCCGGACCTACACCTCCAAGTACAGGGGGGTGCACCAGACCTTCCCCACACGGAGATGGGAGGCACAGTTCAGGCGGAGCGGGAAGCCCACCTCCCTGGGGTGCTTTGACCACGAGGAGGAGGCGGCCCGCGCCTACGACAAGATGATGCTGTGGTGCGACCTGCACGGCGCGTCAGGGGTGAAGGGCGGCATCACCAACTTTGACGCCTCGGAGTACGAGGCCGACATCCCCTGGCTGCAGCAAGTCACGCAGGATGAGCTTGTCCAGCTGCTGCGCAGCGACGGGCGGCGGCAGGCGGCGGCTCGGCAGATGAAGCAGAAGCGGGATGGGCCAGGGAGCAGCGGGCGGGGGAGGGGCATGGGCAGTGCGTCTCCCGAGCTCTCAG…	ethylene-responsive transcription factor rap2-7-like	AP2 domain.	Volvox carteri f. nagariensis	10	5	2	4	8	5	45.25	23.1	24.62	20.11	30.46	30.47	0.676743	0.517903	-0.610896	0.543088
c10078_g1	CAAGAATCCCGCAGTGCAAGGAGAGGACGCCTTCTTCGATGCGCAGGAGGAGCTCCCCCATGCTGTGCAGCTGGCAGCAGACATGGCGGCGGCTGAGCCGTCGCAGTGGCCCCCCATGTCCCTGGACCTCCGCACCCAGCCGGACGAGATTCAGTGGACTGCTGCCGACGCAGCGGGGCTGCTGCATGACAACTTGCTGGACGTGGTGCCCGCCACGCAGGTGGTGCAGGAGGAGCCAGGCCTGGGCCAGATGGGTGGGGCAGGTGGCACAGCACAGGCAGAAGGGCCAGCACCAGAGGACAATCAGGGGGCTCAGGAAGAGGGGGGGGCTGAGTCGGATGAGGTTCTGGAGCTGCTGCTGGAGCCGGGACCCTGGGCAACGGCAACCATCACTGGTGT…	hypothetical protein CHLNCDRAFT_133133	hypothetical protein	Chlorella variabilis	6	8	5	6	11	5	11.99	13.99	27.7	11.37	17.69	12.42	0.0723699	1	0.375466	0.604624
c10079_g1	ATATTCAGGCATATGGATCGGCGCACACACAGAACAGTGCTTGACAGCAGTGGTGATACGAAACAAGTTCTGGAAGGGTCCTGGAAATTCTTGTTCTATCGCGGAAAATTTACAACCAATTTAATAGTGGAGCAGGATTTTCAAATGAAAGAAATGAAATTCTCTCTGAAGCCTGGATCGAAGGGTATCATGAAAAAATTTGTTGGCAAGTGGCTGGTTACTCCACATCCGGACGATATTAACTCGAGCATCACTTACTTGGACCAGGATTTGGCATTGGGAATTTACATCCCATCACTATTTGACAACCTTTTGAAAAAGATATCCTGCAAGCAAATCACAAAAATAATGGAGGATGTGAAAGCGGAAGTGGAGCGAGTAAAGAGTGGATGTCCAACG…	ubiquitin-protein pub59	hypothetical protein	Chlorella variabilis	9	10	3	7	25	12	21.73	24.91	20.97	18.91	47.66	38.16	1.44071	0.013476	-0.228403	0.723282
c1008_g1	CTCCGCCTACTCGACGACCTCCTTTACCTTCTGTGCATTGTTTGTGATTGTGTGGTATTGTTGGAGTAGAAGAGCACCATGCAGGCTCTTGGCTCCACTAAGTTTATCGGCAATGTACAGGCCTTCCAGAGCAAGCCTGCTCAGGCCGGAGCAAAGAGGGGCAACCTCCAGGTTATGGCCGCTGGCCTGAAGGACATGCGTGATCGCATCGGGTCAGTGAAGAACACGCAGAAGATTACCGATGCCATGAAGCTCGTGGCTGCCGCCAAAGTGCGTCGCGCCCAGGAGGCCGTGGTGAATGGCCGTCCCTTCGCCGAGAACCTCGTCAAGGTTCTTTATGGCGTGAACCAGAGGCTCCGTGTCGAGGACGTGGACTCCCCCCTAGTTGCGGTGCGCCCC…	f0f1 atp synthase subunit gamma	F0F1-type ATP synthase, gamma subunit	Volvox carteri f. nagariensis	807	818	387	897	233	145	740.71	764.15	967.49	913.73	184.16	183.76	-2.16059	2.89093e-16	0.325664	0.191201
c10080_g1	GTACATTTTCATAGTACACAGAGGATAGCCAAGCATTTCACAAACTGTCCACATGGCCATCCAACGACTTTTACACTCCAGATCTAAATCACAAATATGCTTGCATCTGCTTTTACCGGTGCAAAGGTGGGCGGCTGCGCCTTCATGCAAGGCCAGCAGGTTCAGCACCGCGTGAGCCTTCGAGTAAGCCAGCCTGTTCCCTTCACCGTGGAGGCCGCCCACAAGAAGGGAGCTGGTTCCACCAAGAATGGTCGTGACTCAAACAGCAAGCGTCGGGGTGTGAAGGTTTACGGCGGTCAGCCTGTGAATGCCGGTGGAATTATCGTTAGGCAGCTTGGTACTAAGATGCATCCCGGCAAGAACGTTGGGCTTGGAAAAGATTTCACCCTGTACTCGCTA…	adiponectin receptor protein 2-like	Predicted membrane protein, hemolysin III homolog	Chlorella variabilis	192	225	92	232	127	68	174.11	214.38	238.98	232.88	106.89	95.22	-1.12974	5.88576e-05	0.291758	0.294312
c10081_g1	GGGGGGGGGGGGGAGGATGGGCAGTTGTTTGTGGGGGGTTACACGCCATTGTAGCAGGTGGCTGCGATAAGTCTACGGTTCTACGCACGACATGCATGCTTGGACAACACACACCATGCTGTTGTTGGGTATGCGGTGTTCTGTGACGGGCTATGGTGGTGATGGGAAGGAGGTGAAGGTGAAGGAGGAAGGTTGAGTGTTTTCCTTGGAGTCCAGTACGGCGAGTGATCAGCCACGTCAGCAGTCCAGACACCAGTCAGAGATGTGCACAACAAGCCCTTCCTTGACCCCTCCTTCCGCTCACCCTCTGCGCAGGCCATGGGTTTGGGGATATTGTCTATTTGGTGCGTCATCAAATTTTTGACCCTGGGGAGGTGCATCGGCAACTCCTGGCGCCTG…	multidrug transporter	putative efflux protein, MATE family	Chlorella variabilis	16	22	11	16	9	4	31.87	42.61	81.27	33.16	21.31	15.73	-1.48674	0.00858164	0.229261	0.689267
c10082_g1	GTTCCCACCCGTGATGTCTTTTGCACTGATTGTATGCTAGTATGGAACTCCCAAATTGCTGATGACCATGAAGAACGGCGCCCAGGAGGTGTGCTTGCACACGGCTTCCCGCCTGGGTCTGGCAGACAAGCTCAAAGCAGCTCTGGAAAACAGAGTAGAAGAGATCAACAATCAAGATGCACAAGGCAAAACCCCACTCCATCAAGCAGCCACTGCAAACCAGGAAGATTGTGTAGAGATTTTGTTAGAAAAGGGTGCAAGTGTGACACTGCAAGACGGGGATGGCAACACCGCCTTGCACTGCGCGTGCGAGGTTGGCGCCCCCATGATTTGCTACCAAGTAGCCACGAAGGGTGATGGGTCTCTGCCTTTAGTTAAAAACGTAGCCGGCGAAACGCC…	ankyrin repeat protein		Volvox carteri f. nagariensis	0	1	0	0	16	15	0	1.68	0	0	25.48	37.72	6.78797	1.98428e-07	-2.08154	1
c10083_g1	CCAACGGCACAGCATGCAACGCATGCTCAAGTTCCTCGCACAATGGATGCAATCGTCACCTGAGAATGTACTGCATGAATCACCGACCCCTACGGTAGTGCATGGTGCGATCACTGTAAATAATGGTGGTGGACAGACGCAATGACGGACAGTAAACAGTGCAGGCCACTTTCGTCTCAGTGGAAAGTGATCGTCCTCCAATACACGTTAACCAGTTATGTTTTATCATCATGAACGTGCCACAAGACAGGTGAAGGGGTGAATAAAGCAAACACTGTATCAGCAAGGCTGGTGCTGTTCACTTGGGGAACTGGGCTGTGTCTGTGCTCAGAGACACGCTCGGCAGTCCCCAGATTAAGTCTCCTCTTCTTCGTCTCCGAAAGATAACTTTGCTCTGCT…	heat shock protein sti	Tetratricopeptide repeat.	Coccomyxa subellipsoidea C-169	5	10	3	7	3	3	5.99	12.45	9.66	10.81	3.25	4.88	-1.10954	0.234632	0.107283	1
c10085_g1	GTAAAAGTCTATATATAGCAGGGTATTCAGTGCACTGCCTGAGTGTCACTGTTGCTGTCAGGGCGGGACGTGGATTTTGCCTGTTGGCAATATCTTATTCTCTTCACTGATGTCACATTTCACACCAGTGAAACACCGAAACATGAAAAACATAGAGCCTCCCATTGACAAAAACCTGTCCAGACTAAGCAGCACAGATGAAAACATAACTACAGCGTTCCACCAGTTATTAGAAAGACACTGTAAATTGGATTTGTATTTAACATATCAAGAAAAAGTTTTATCGTCCTACAAACTTGGCGAGCAGATTGGGGGAACAAGACTGCTCAGAAAAACATTGCAACTCATAGAAAAAGAAGACAATGAATTTTTCAACAATATCCACCCAATCACAAAGCA…	NA		Micromonas sp. RCC299	13	23	3	7	9	10	15.82	29.1	9.9	9.75	9.56	17.21	0.522186	0.495576	-1.13881	0.0628133
c10087_g1	CACACACACACACACACACGTGCAAACCCTGCCGTGAGCACGGCAACTCAGCACATGATGCAAGCATGGCGGCAGATTGTCCAGCCTCACACGCTGGCACACCTGCTGCCCTCACCGTGTACCACACCAGGTTCACCGCCGCCCCCCACCGCACACACAGGACATTGCACAGGTGCGCTGCACAGAAACAGGACTGAGCGGGGGTTGCGCACCAGCTGCCCCCCTGGGTCAAATCCGTTGAAGCCTTGGTCCCATGTGTAGTGCCCAGGGTCTGTGGGGGCTATCCCCGTGAAGAACACGCAGTGAGAGAACAGCGTGTCGCCCCCAAAAATTTTGCCGGGCTCGAACTTGTTCTGGATGCAGTCCTTCATGTAGCTCACAGGCAGCATACGCATGAGA…	gpi-anchored wall protein transfer		Coccomyxa subellipsoidea C-169	3	9	3	5	3	4	4.6	15.33	15.95	9.21	3.94	8.43	-0.583065	0.645348	0.121155	1
c10088_g1	CGTGTAAATTGTGGATGTAAACACCGTTTGTATTTGTAATCTACAGCTTGCAGAAATAAACGGTATCATTCCAGCATGTCGGAGCACAGTCAACCGTACACATTGCAAGGCTTGATACAACAGCTCGTGCAGCAAAATCTAGGATGCGCGCAAAGTAGTGTAATTGCTCCTGTATCACCAGACTGCGACCATCAACGGAACAGAGAACGCCTTCAAGCGCAACTTTTGAAACGGGGTCAAGTTAAACACGAGACTATCGACAGCGCTGGTAGACTGACCGGACTTGAGGTGCAGACGTCAGATGGGGCAACCCCCGAATCAGCTCAGCTCTGGACGCTGGTGCAGCCGAACGAAGCGAGCGGACTCAAATTTTACTGTAACGCTTCAACAGCAGGATTG…	NA		Chlorella variabilis	12	18	2	8	5	5	21.52	32.94	10.71	15.72	7.74	12.98	-0.355945	0.8411	-0.91053	0.192547
c10089_g1	GGCAGCATGAATCTAATATAAGAAATTCTTTCTGGTACTGCATCTAGATGGGATGTGCAACTATAGCCTTACATCAAATCATCATTTGTGAGGGAAGGTACCGAGCCTGCCAAGCAAAAAGTACTCGTTTACAGATTATGCCATAGAGAGATCAGCAGAAAACATACCCTGGCCTGTCACCGGTCGACGTGCAGACTTGGCAACCAGCAAAGAATTGGAGCGTTGCAAGTTTGGTCAAATGTTCCAACAGCAATGAGAAGACGACCCCCAGCTTTACATCCAAGTATTTCGAGGCCCAACTGCTGTTTAGAATGCTAGCAGTGCACGATTCGGAATGCAAAGACTAGCACAACATCCTCGCATCAACATGAAACATTAAAAGCAGTGTTGCTACTCAAG…	digeranylgeranylglyceryl phosphate synthase	4-hydroxybenzoate polyprenyltransferase and related prenyltransferases	Coccomyxa subellipsoidea C-169	0	1	0	0	8	3	0	1.5	0	0	16.45	9.52	5.29024	0.00546647	-2.0815	1
c1009_g1	GTGAGGCACAGGCTGGGGGTGAGGAGGGTGGGTTGTTGGGGAAGGCTGCAGCAGCAGGTGGGGTGCAGTCGCGGTACGTGTGCAAGACTGGGGGAGGTGCGAAGGGAGCCAAGGGGTGGACGCCCCCTCTTGCACACGCTCCCCCCCCTGACCAGCCCTCTCCATCCAAACTGCGGGAGGCGTGGGGGAATGCCACTGAAGTCATCCTAGTGCAGCCCCGCCCCCCCCCCTCCTGGCTACGTTCCATTTCACTCTGTGTACTGTTTTGTTTTTGCTTCTTTTCGGTGCCAGAGAATGCGGTTGAGAGAGCGGTGTTGTGGGTGGGCGAATGAATGTACGGCAGCGTGTGCTTGGAGTGGCAGTGTGCCTGATTATTTGGTACTGTTTCATTACTTTCTT…	NA		Chlamydomonas reinhardtii	1	1	0	1	2	1	7.85	8.04	0	8.73	12.94	10.34	1.02138	1	-0.261024	1
c10090_g1	GCCTCGTCGAGCCCTCCTGGACCTCCTCTTCAGCCACAACCTTGCCCAGCTGATCCAGTGGGAGCGGCTCCTCGGCGCTGAGCGCGGCATCAAAGTCTTCTTTCTTCTCAAAGAACCCAGCAGCAAACGTGGCGCTGAAAGGTGATTTCAAGTCGGTTGCACCCGGTGCTTTGCTGGCGTACTTCACGTCCAGCAAAGGCTGCAGCCTGGGCGTCAGAAAAACATCAATGGAAAGGCCATCATAGCCTTTTATTTCCTCGTCCTCACCGAACAGCTGGTGGGTCATATCAGGGGGGAAACTCCCATTATCTTCGATTGCAGGCCCCTCTCGCGTGTTTTTCAGCAAATGAAAAGTGATCACTTCCGCTGCAGGCACAGCATTGGATAGCTTAACCTTTT…	snf2 super family	Predicted nucleotidyltransferase	Chlorella variabilis	1	2	1	0	0	1	8.96	17.62	6.89	0	0	4.91	-0.358846	1	-0.729853	1
c10091_g2	GGGAGCTGCTGGCGCTCAGGGCAGCGCATCCCAGCATGCGCAGCAGGAGGCGTCAGCCGCCCGGACGGCCTCCCTGGAGGTCAAGCATGCCTTCAGCGATGCGGTGGCAGCTGCAGCCGCCAACCTGCACAGCAAAGTCGCTGCCGAGGGGAGCCCAGAGGACAGCTTGCTGGAGGGGGGGGGAGAGGGAGGGGCGCTGGAGAGTCAAGAAGAGGAGGAGGCAAAGCTAGAGATCCTGCAGCAGCAAGCAGCTGGCAGCGCACAATGAAGGGTGCATACCATTGATGCATCACACGAGGCAGCATTGTGTGTATGGTGGTGTCCTCTTCAAGCCGTGGGGCTGCCTGTTTGCTGGGCATGCTCTCTGGGGTTCAGTCGCTTGCTGCTGCTCACGCTCAC…	protein	Predicted RNA binding protein (contains ribosomal protein S1 domain)	Chlorella variabilis	2	2	2	1	2	4	3.12	3.18	8.49	1.73	2.67	8.57	0.547536	1	0.279279	1
c10092_g1	CCCCCTCCCCCTCCGCCAGCTCGGGGGGTTCTCCCGCCAGGTCTGGGTCCAGCACGGCGGCTGCTGCGGCTGGGCTGTCCTGGTACGCCGCCAGGAAGCCCGGAAAGGCCAGCGTGCTGGCCGAGGACCGGAGCGCGAGCGCGCCGTCACCGCTGGAGAAGGCCGCCGACACCTGGTGAAATCGGGCGGGTGTGGCCTGGCATGCCAGGGTTCGAGCCCTGATGAGGCTGTACAGCTTGACGGTGGAGGGGGAGGCCCCGGCCTGTTGCAGCGCGGCAGCGGTGAAGCGGATGTTGGTGGGGCGGATGGCTTCATGCGCCTCCTGTGCATTCTTGGCTTTGGCCTTGTACTGTGTTGGGGTCCGCGGTACGTACTGCGAGCCGTACTGCTCCTGGAGCT…	dna topoisomerase i	Topoisomerase IA	Chlorella variabilis	13	9	1	7	5	3	22.07	20.32	4.59	15.78	9.2	10.1	-0.341147	1	-0.820175	0.309032
c100939_g1	ACGGGACGGGACCTGGGGTGCGGGGTAGGGTGGGAGCCTCCCGGCAGCAGCAGGAGCTGATGCAGCAACTGGTGCGGACCACCCTGGACCATTCGTACGCCTCCCGGGTGCAGCAGCTGCAGAGCAGGTTGGAGATGCTGGAGGGGATGCTGAGGGCAGCTGGGCTGGAGGTGCCACAGGGAGCACAGCATGCCCAGCAGGGCATGGATTTGGTGTGAGCGGGCTGGGTAAAACCTGTGGCAGCGTGATGCGGGGACGCTGGGCGCGTGCGGAGTGGAGAATTTTCTTACACTCCTCTGGCTCTGGGCAGGGCTGTGAGCACTAAGGCGCTCGGCCACAAGGCGTGGCTCGTGCTGTACAAATGACTGCTGCTGCACAGAGTTTCTTTTGTTCTTACTG…	NA		Ostreococcus lucimarinus CCE9901	8	7	3	7	10	6	50.9	45.54	51.89	49.51	52.92	50.77	0.256773	0.84598	0.107369	1
c10094_g1	ATGAGGCAGGGGGGAAGGAGGTGGGGAGCGGCGGCAAGCGGCCCCCCCGGGCGGTGGAGAAGCCGACAGAGGCGGCGCTGAGGCAGCGCATGTCTGAGCTGCTGCAGCGCGTGCATGCCGCCAACCGGTCAGCCCATGAGGAGGAGGCGCAGTTCAGGCACAAGGCAACGACGGCGAGGGGGCGAGGGGGCGGCGGCGGCGGTACGGCAGGCGGCGCAGCTGCGGACGCCATGGTGGGGGGGACTGTGCGCGACGTCAACGCTGAGCTCATCACGCTCATCATGACTGCCCTGGAGAAGGAGCACGAGTACCTCTACCACCTGGTGCTGTACCCCCTCACCGCACACCTGGCGGAGCTGCTGCCAGAGACTTCCCGCGACAGCTCCCGCACGGAGCTCT…	hypothetical protein VOLCADRAFT_104654		Volvox carteri f. nagariensis	37	24	5	8	11	9	60.02	60.17	21.12	14.11	13.83	23.27	0.194674	0.884986	-1.508	0.0112414
c100944_g1	GCTGGTACCCTCCTCCTTCCCATCCTTGCTCGCGCCGCTGACCGTGTGTGCTGCTCCTGCATCAGGCTGTCCCCCGCGCCCTGGTGGGCCCTTCAGCTGGGCAGCAGCACGGGCGCCAGCTGGCTCCTGCGCGTCGACGGCGCAGCGCTCACAGCGCAGCCCCTGCGCCGGCGGGTGGGGTACCTGAACACGCTGGAGGACCTGCTCACGCACCTGGGGCACAGCATTAAGCCCTACCTCCCCGAGCTGTGCACCCTGGTGCTGTGCCTTCTGGAGGGCGCTGCGCAGCAGGCACAGCAGCACGTGCCTGCAAAGGGTAGAGAGGTGCAGGGGCAAGAGGCTGAGGCAGAAGGGGAGGGGGAGGGACAGTATGAGGCTCAGGGAAGGAGGGAGGTCCGA…	arm repeat-containing protein	Down-regulated in metastasis.	Chlorella variabilis	0	0	0	1	2	1	0	0	0	4.05	6.17	4.94	1.03412	1	2.62079	1
c10095_g1	CGGGGAGGAAAGGGGGGAACACAGCCCTTGGTAACGTTTGTGGAGGGGCGGTGATCAAAAGGTGGCTTTGGGCCCTCTCACGGTATGCCTGCCGGGACCAGGAGGGGCCGGGGAGTTTGGAATCTTCTGAATTCTCATAGAATCCTTATTCCCAAGGTCGATCTTTTGGATGCTCATTGAGGAAATCCTTTCCATCTCTCAAGGTCAGGAACTTGGACTCTCCAGTGTCCCTGATGGGTGTACGCACAAGGTACCACACATATTGGAAGCGCTGGCAGTCGTACTGCCCATGCAAAATTCGTACCGCTCAAAGGTGCATGGGACGTCGGTGGTGCACCTCGTTCTGCGCAGCAATCTGTGTAGGAGCGCACGTGCACCAGGCCGCTGCTCTCAACAAGG…	methenyltetrahydrofolate synthase domain-containing protein	Domain of unknown function.	Coccomyxa subellipsoidea C-169	2	9	0	6	13	3	4.48	21.08	0	16.42	23.94	12.2	0.99499	0.1628	-0.238661	0.818475
c10096_g1	ATTTCTCAAGCATGCAGGCTTTGGATGAAAATGTTTACTCTACCTCGTACAAACACAGCTCTTGAAGTACCGTGCGAGCATCGAAGATCTCCGTTACTGAAAATTGATAAGTTGATACTTGCTTAGAGCCCTTGCGCTGTCAGGAGCAAGTCTATACATCGCCCAGGAAAATTTTTGTTGAGCTTTGAGATGAGCATTGCCTTTGTAGAGCTCGTTTTTGCTCATATTTCAGTCTGAGTGGAGCTATGTCTGGTAGAGCTTTGTCGCACAGGCGATCAAAGCACTCTTCGGTGCTATGAAACGAAATAGGAAAACTTTCCAACTTTTCCGAGATATCAAACGGCAAACAAGACGTACTCAAAGATATGTCTCATTCTGTGTTGGCGCGATCGCGGCCAT…	hypothetical protein CHLNCDRAFT_54894	Small-conductance mechanosensitive channel	Chlorella variabilis	35	37	12	29	28	22	31.69	34.01	29.37	29.19	21.76	27.48	-0.10711	0.869408	-0.130273	0.773749
c10097_g1	ATCGCTCCCAACAGCTCTACCTGACAGGCCAAGACTGTCCACACAGAGCACTGTGAAAAAGGCTGAATCCAGGGTAAAGGTTATTTACGGTTTAAGGTACTTCAGGGTTTACCAAACCTTAACAACCCAACCCTAAACAATAATTAGGAGGGGGGCCTTCTTGCTGCTGCACCCACCCACAGCTGTATCTCAGGCAAGCCCAGCATGGCCCAGCATTGTGTGACTGCATGGGCAGCGCCCTGCTTGTGGCAAAAGGGGGGGGGACAGGGGCTGCACCTGCGGGCGCCTGAACACATCCAGCACGTCCACGGGTCCCTCCACCTGCTTCAAGTCTCTCACCACCGCCCTCCCCAGGATGTGGGTCACCTCTGGGTAGTACACGGGAACGGGAATGATCTC…	trna-specific 2-thiouridylase	Predicted CoA-binding protein	Chlorella variabilis	24	19	3	18	10	8	91.24	72.71	32.02	74.18	32.41	39.9	-0.570828	0.475535	-0.390957	0.397787
c10098_g1	GCAATCTCACGCAGCTTATGAAGGCGCGTCTGGGGAATGTTGGGAAAGTCGTGGTGCTCGGTGTGCAGCCCAACATTGTAGGCCAGCAGGTTGAGGGGTCCATAATAGGAATAGGTCTCCTGGCCCTGCGCCGATTGGACAGCAAATTTTAATGATTCCTTTCATGCTTACACCATGGGCAGTGTTGTAGGTGTACAGGCAGCTTCAGCTCAGGCCTTCGGTTTATGTTTGTCTTATTGAATGATTATGCTATGGTAAATAACGTGGCGTATACCTTCTCAAGCTCATAGTGCTCGGCCAGCATATGTCCAGCTAGAGGATGAATGCTTCCGGCAAAGAAGGAACCTAGGAGGAGGTAAGCTAAAGACTTGAAGCCCCAAAAGTACAGTATGCAGCAAT…	dihydroderamide delta-4 desaturase	Fatty acid desaturase	Chlorella variabilis	0	0	0	0	11	6	0	0	0	0	26.68	23.48	5.91441	9.39764e-05	0	1
c10099_g1	GGCGAAAAAAGTGCGGGTTGGCGGCGGGGGAGCAGCCGCCGCTGCCGCAAACGGCGCGGGAGGCGGGGTCGCAGTGGCGAGGAAAGGGTCGGCACAGCCCAGCTCGCGGTTGGAGAGGGAGTTTGAGAAGGCGCTGCGCAGCTTTATTCGCATCAAGACTGTCAGCGCCGACCCCTCACTGCACGAGGACTGCTTCCGCGGCGCCAAGTTCCTGCTGCGCCTGCTGGAGGGGACGGGCGCGGAGGTGAAGCTGTGCCAGCCGGTGGAGGACAAGAACCCGGTGGTGCTGGCCCGCATCGGGCGCGACGCCTCCAAGCCCACCGTGACCTTCTACGGGCATTACGACGTGCAGCCCGCGCAGGAGCCGGAGTGGGGCACCAACCCCTTTGAGATCAACGC…	peptidase dimerisation domain-containing protein	hypothetical protein	Coccomyxa subellipsoidea C-169	32	17	7	22	19	7	45.65	25.39	26.12	35.42	23.94	14.18	-0.555532	0.451829	-0.118492	0.830649
c101_g1	CTCTGCTGCACTTGGGTGATGGCATCCCGGAAAAGGGCGCGAGCCAGCGTGAGCCGACTTGGATTTTATGGCTTCACCGGGTGCCGCGCTCTATCGCCCAAGGCGCACCTTGGCTGTGTTGGTCCGTGGGTGGCAGGTCCCAGGCGAGCCAAGCCGCGACTGCTGCAGTTCGACCAGGGCCGCACGTTCCTTTGCGGCAGCATTGCCGACATATGAGTCAAACTGAAATTAAAAACTTCTCCAAACGGCACACGGCAAGGAGTACGATATCCACGGCGCCCTGACTGTTGTATGCGTGGATGCAAAGGCACAATAAAAGCTCCAATATGCTCCTGTACCTTAGTCTTTGTATTCTAACAAAACATCTTGG	fe-s oxidoreductase	radical SAM family uncharacterized protein	Chlorella variabilis	4	3	2	2	5	4	15.35	11.74	43.2	8.52	16.22	20.77	0.719274	0.591066	-0.100486	1
c10100_g1	CGTGAGGCCATCACTCCAACATGTTACGTGAGTTGCATTCCCATGGTTTTGCCTGACACCTCTGGCTTACAACCACCTGGTGCACATTGCACTCAGGCGCAGTCCAGCCCCTGTTGCAACACTTGTGCTGCAGAGCAGCTTTACTCACACGCCTTGGTTGCTCCTTACCGTCACCCACTTACTCACTTACCTAACCAACCACCCACCTTCCTTCAGGTCGAGGCCGAGCGGCTCCTGCTGCGGACCGCCCTGCTGGACCCCCTGAACCAGCGGTTTGTACTGCTGTCGGAGAGCTGCGTCCCGCTTCAACCCCCTGCTACCACCTACTGGACCCTTATGGCCAACCCCCTGAGCCGAGTGAATGCCTGCAGCAACAGCTCAGACCCAGGGGATGCCAAG…	hypothetical protein CHLNCDRAFT_145020	Core-2/I-Branching enzyme.	Chlorella variabilis	8	10	1	6	7	3	13.42	16.05	3.54	8.34	8.24	7.9	0.109482	1	-0.675178	0.338648
c101003_g1	GGGGGGGGAGCGAGTGTGCGGGGGGGGTCATACTGTGTGCGCAGATCGACCAGGCCGACCACTGGACTGTTGCATTGACCCTGGAAGACCGCATGTCATGACAGCTCAGCAGCAAGGGCAAGCACGCATCACGCCACGGTCAGTGCATGGGGTTGAGCAGCATGGCAGCGGCGGCACGTGCGCATGCACGCCCCACCCCCCTCTCACCCGCTCCGCCACCTCCTCTCGGAACTCCTGCCCCTGGCCCAGCACCTTGCACAGCCCGTCCAGGGCCGCCTCCTGCAGCACCTCACCCTGCGCCTGCTGCTCCTTCTCAGCCGCGCCTCCCCCCCCCCCGACCTGGCACTGCTG	NA		Coccomyxa subellipsoidea C-169	1	1	0	1	0	0	13.13	13.5	0	14.62	0	0	-2.47045	1	-0.291426	1
c10101_g1	GGGGGGGGGGGGGGGGGAGGGGGAAGGTAGCGAGGGACAGCATGCGAAACGAAAACGTGCGAGGCGGAGAGCAAGAGGGGGCGCAACAGCAACTGCAGCCGTGTGAAGTATCTTTTCTTTGATTCAGATGGTCTCTGCAGCTGGATCAAGGCAGTACACAATCTGATCACATCTCTATAGTGATGCACAGTTTTGTACCTTGAGATAGAAATAGACCGAAGTCCAAGCATTCAACACAAGCGATCTCAGTTAACAGAGTTGTCAGCAAATGCTGTCTTGCATCAGGTCGGCAGGTTCAGCTGTATGTTAGGCATGTTGGTGAGTAATGTGGCAGATTGATCAATCCGGCTTCTGGTATGAGCACGGCGATTAAAATATCAAAGCATGTCCATTCCTCTT…	hypothetical protein CHLNCDRAFT_51546	Transcription initiation factor IIE, alpha subunit	Chlorella variabilis	6	6	2	4	12	8	6.25	5.94	4.55	4.42	10.41	9.97	1.28871	0.093468	-0.294466	1
c10102_g1	TTCTTTCGTTCCTGACCTCTGACATCTGGAATGCTGCAGCAGTGCAAAGTGGTTCCTGTGCTGTTGCAGCGCAAGGGCAGCCGCCGCATCTGCCCCTTCTGCCTGGCTCTCCCCCTCTGCACCCTGCTGCGCAAGATCAGCAACCACCTGGAGCTGGTGAAAGCGGTGCCAGAGGACGAGCATATGGAGCCCCACAAGTTTTCTGGGGACCGGGCGATTGCCCAGATGGCGCTGGGTGGTGACACGGCGCTGACAGGCGCTGACGTGGCGTCAAGCAACTTCCAGCAGCTGAGCAACCCCCAGCACTGCGGCAAGCTGGCCGCTCTGGAGGGTCTGCTGCAGCTGTGGAAGGCGCAGCCAGGGGGTAATAAGGTGCTGCTGTTCAGCATGTCGGTGCGG…	dna repair and recombination protein rad26-like protein	Superfamily II DNA/RNA helicases, SNF2 family	Coccomyxa subellipsoidea C-169	2	2	0	0	2	2	7.87	8.04	0	0	8.66	11.5	3.90714	0.251683	-3.80064	0.251683
c101027_g1	AATGGCGCTGCGCAGCTGGCCAGGGAGCCGGCTGCGAGGTGGGTGGCGCAGCTGTGGCGGCAGCCGGGGCGCGCTCGGGGTGTAGGGTGGGTGTTCAGGGCGAGTGGATGGGTGGCGCAGCTGTGGCGGTGAGGGTATGTGTGGAGAGAGGGTCATGTGGAAGGCTCTTCGGGGGGTGTGTGGGGCCTTGTGTGCGTTTGGGATGTGCGTGATGAACCCCGTGTGGTTGAGTCTGGCTGCCAAACACCCCAGGTGCATGGCTCGAGGCATGGCGCGTCTGCCATTCTTGTGGTGAGGGAGAGCCGAGTAGCCAGCTGGAAGGCGTAGGTGGACAGTGGGAGAGGGGGGGGGTGGATACACATGCTACAATGCTGTGCCTGCTGGGCTGGGCTGTTCCTG…	NA		Chlorella variabilis	3	3	0	4	1	0	19.13	19.56	0	28.36	5.3	0	-2.04489	0.441204	-1.48883e-05	1
c10103_g1	GTTTGAAGTAGGGCAAGAGTTGAAGGGACATGTAGAGGGAGGGGCAGGGCGTTTTACAATATCTGTTGAGGGAGGTTGTTGAGACGAGCTGCAGCTGAGGGGTGCGAGTGAGTCTGGGGGCTATTTGCCTCAATGACGTCCATGGCGCACAGGATGTGGTAAACTATGATTGGCTTGGTATAGATGGTTCCTCGAGTTGCATGGCTAGTTGTGCACAAGTTAAGGAAGGGATGGGCAGCCACACGCGCACAGACTGTGCTGCGAACTATGGCGGTGGCAGAGGACGCCAACCATGGATGCAGCACATTACTAGCCGAGCTCAAAGCAACCGTGTGTGGCTGTACACCGCCTCAGTGGAGTCTAGCACTGGTTGGGTGGCTTACATTCCTGAAGTATGGC…	gamma-glutamylcysteine synthetase	glutamate--cysteine ligase, plant type	Chlorella variabilis	36	39	10	26	49	28	40.09	44.2	30.48	31.87	46.86	43.46	0.683501	0.0793052	-0.37993	0.341049
c10105_g2	AGTAGGCTGGAAATTACTCAGCATACGATCGATGCAACCGAAACCGCGGTTAGCCGCAAGTTCGCACTGCGGCATGGCGGGAATCAAGCCTCCGCATATTGAGTAATGCGCAAGACGGTGTCATACACGACCTTTACTGGGAACCTTGGGTAAATTGTCTAATTCATATTTCAAAATTCATATTTTTGGCAGATGAGCGACAATGACGAAATAACCCAATCTCTTCAACATGTTACGACAGCGCTTCCTGCCGTTCGCTAATCTCAGTGCAGTTGTGTTGTCGCCAGCATTAAATTTCATTAAGAATAAAGGTATTGCACAGCAAGCCTTGCAATCCACACCTCAGTGTAGCTCAACGCTACCATCGTTGAAGTTCAAGGCGCTCTTGGTTGACGCTGC…	haloacid dehalogenase-like hydrolase domain-containing protein 3-like	haloacid dehalogenase superfamily, subfamily IA, variant 3 with third motif having DD or ED/haloacid dehalogenase superfamily, subfamily IA, variant 1 with third motif having Dx(3-4)D or Dx(3-4)E/REG-2-like, HAD superfamily (subfamily IA) hydrolase	Chlorella variabilis	6	8	1	8	6	1	20.8	29.17	12.95	35.12	17.61	4.7	-0.742189	0.448333	0.0321173	1
c10106_g1	CCCAGCCCACTCCTTCCCCCCAAAACGGTTGCTGCCGCCCTGTTGCCAACAACAATGACCTTCCCATTCCATACTACAACAAGGGTTGTGTTGAATTTTAGGAGAAACATCCGACTCTCATTTTCCGAAAACATAGCCACGCCTCCGTCCTTGTCCAGGCATCGATGCCCTGCTGGCGCGCGCTGCGGATGCTGAGGGGCTGGCTGAGGTGGACCCCCTGGAGGCGCAGCGCAGGGAGCGCGACCCTCTATCCCAGCTCACCCTTGGCCCCTTCCTGCTGCAGTGGTTCCGGCAGCTGGCCGTCCAGCAGCCAGCAGTGCTGCAGGGCCTAGAGGCGCAGCTGACACCCACGCAAACGTCTGCTTTGAGGAAAGTGTTTGCGGGGGGGTGATGTGATCG…	ammonium transporter	Cu2+-containing amine oxidase	Chlorella variabilis	878	1015	767	2146	3048	1815	357.65	420.67	849.95	969.27	1071.67	1022.68	0.376874	0.0669187	1.24624	3.14157e-09
c10106_g2	GTGGCATGTCAGGTCTTGTGCTTGACTCTGATCAAACCTTCAAAGGTTTCAAGTACAGGTGTTCCTTTAGTGACTGAAACCTTTGCGTAATTCTCTGGTCTTCTTGGTATCACCCACCCAACATCAACTAGTGTGAAGCAAAAATGGAGGGACCTGTTGACAGAGAGGAGTGCGTGTATATGGCCAAGCTGGCTGAACAGGCTGAAAGATATGACGAAATGGTCACGGAAATGAAAAAGGTTGCTCAAATGGTCAGGGATCAGGAGCTTTCTGTGGAGGAGCGGAACTTGCTCTCTGTCGCTTTCAAGAACGTGATCGGCGCCAGACGTGCTTCCTGGCGCATTATCTCCAGTATCGAGCAGAAGGAAGAGGCCAAAGGCAACGAAGAGCATGTGAAAC…	ammonium transporter	ammonium transporter	Auxenochlorella protothecoides	169	210	96	297	351	208	122.36	154.72	189.32	238.63	219.1	208.21	0.157996	0.588014	0.665657	0.0309557
c10107_g1	AGCGGCCTGAATCAGCCGTTCCTTTGCTTCTGCCCAGCTACCTGTCATCGAAATGATAACCAACAATAGCTTTGATTTAGTATACCATTAGTAGGCAGACGAAATGCCAAACTATTCCCCGTCACTTTGGGGCGATTTAAACTAGAAAAGACAGCAAAGTGGAGCAATTTTTCAATGCATCAAATCGGCGATGTTCAGGGTGGATGTGTAAATGATCCACACTTGAAAACTACATGAAAACCATACATGAGAAATACCTAGAACAATATGTACTGAACATGATGATTCTCACCCTTTTAAACTTGGATAAAAATGCCCAAACTCAGAAAATGACACAAGAGCACTAGCAAGCAACAAGAACAGAATCAGCAGCAGCAAATAACTCGTCCATTGATGCAA…	2-methylthioadenine synthase	pyruvate formate-lyase 1-activating enzyme	Chlorella variabilis	7	3	1	2	15	12	11.9	4.87	4.55	3.62	21.51	28.22	2.67733	0.00235043	-0.997137	0.430858
c10108_g1	AGCTGTTTTTAAAGAAGAAGACGATGGCAGCCCCGTGCAGGCTGGTGGCACTGTCAGCAGGAGAGGTGCAGGCCAAGCTCCAGCAAGCTCAAAGCCAGCACCCACCAAGTCTGGCGCAGTGAACCTGGCTGACCTCATCCAGGCAGGGTTGGTGAGACCAGGGAGGTGGGCGGAAGCTGTAAGGTGACAAGAGGCGTGACGTGTTGATACGTGGCATACACCAAAACAGTAGCTACGTGCTGAATCCAGGGCCTGGCCCACCACCCAGGTGCACCAAACCCAAGTGCCTTTCTCTTCCATAGCACGACAGCAGTGCGTGTGGGGGTTTGGGGGGGGGGAGAGAGAGCAGCGCAGTGCAGACGTTCATCCAGCAGCCGCACGGGCGACACGCGGCCCACC…	splicing factor 3b subunit 1-like	hypothetical protein	Coccomyxa subellipsoidea C-169	3	4	0	2	3	0	12.01	17.94	0	8.47	11.1	0	0.157515	1	-1.08815	0.514692
c10109_g1	CAGCGTTTACACTTAAAGGAACAAGGCTGCTTCACATTGTCTTGGTTGATGTACATTGCCCTCCCACTTGAAAAAGGTGGCCCCATTAACAATTTGATAGATAGACATTGTTGTGAGAGGTATATTCGACAACATCATGATACCAGAAATTCCATATCTTGGCTCCAGACACAGTATATCTGTTTTAAACTATGAAGAAGGCGGCAACAAAACCTGCACAAACTTGTTGTTTGAACCTGCTGGATGCGCCGCTCTAGGCTGCAGATATGGCAGCTGTGCGTACACGTGAGTTTGATTGGCAGTTCATGTACCACCGCCACAGGCGCCCAAACAGAGAGGCTGTAATGAAAGTGACGCACGCCTGCGTCACTCAACACTGTTCCAAACCACGCACACAAA…	ketoacyl-synt-domain-containing protein		Coccomyxa subellipsoidea C-169	1	3	2	3	7	9	1.51	4.82	8.59	15.57	9.42	18.98	1.23379	0.13171	0.968795	0.516612
c10110_g1	GGGTACTGTCCCTATTGCCCCCTTTGTTACGTTGATATCTATATTTACTGCGCTTAGCTGATTATTTGACATTTACCTGCAAGTCCAGATGCTTCTGTTGTCATGACGAGCCGAAGAAACGCCCAGGAACGCGAAAGAAGCCAAGCGGCTCCTCCACCCTTTTTGACAAAAACATATGATATCGTAGAAGACAGAAATACGGATAGTGTTGTCTCTTGGGGCGGTGAAGGCCAAAGTTTCATCGTTTGGAAGCCAGCGGAGTTTGCTCGAGACCTTCTTCCTCAGCACTTCAAACACAATAATTTTTCTAGCTTCGTACGCCAATTAAACACCTACGGCTTTCGGAAGGTGGACCCTGACCGCTGGGAGTTTTCTAACGAGTACTTCTTGCGCGGTCGC…	heat shock factor 1	Heat shock transcription factor	Chlamydomonas reinhardtii	8	9	3	3	4	5	36.33	36.05	31.64	11.43	12.73	26.78	0.153053	1	-0.759553	0.45047
c10111_g2	TCTGGAGATACAGTTACATTATTGCAGAGGTATCATGACTCAGAAAGTGTGCATGCAACAATCAATCCAAAAACTTATCAAAACGCAACCTGCATCACAGTTACAATGCGATTGGACGCGGCAACGACTGGTGCGAGTCTAGCACTAGTCCAACCCATGGATACCCATAGCTAGTTGCAATATTTGCTGCCTTCTTCAGCTGCACAAGCCAGCTCTGCCTAAGATGTTCCCAGAGTGTGTCCTCAACCAATTTCACAGGGACAGAAAAACCAAGTAATGGCTCTGCTGTCTGAAAACCCTCCAAGCCCCACTGCAAAAATACCGAATAAAAACATAAACTGCTGCACGACAAGCATCTGCTGGCTGCTTCTGCATGGTCTAGACCTTCCACAACATATA…	NA		Coccomyxa subellipsoidea C-169	11	13	5	12	7	3	20.76	25.9	30.33	25.17	10.75	7.17	-1.16006	0.137639	0.184116	0.804305
c101115_g1	GACGTAACAGAAAAATCTGAAAACTACCGATGTTTGGAAAACGGCTTTCCCCAGTTAACCACGCCCGACTGCCAGTTTTGTATCCCACTAGATGCAATACGAAACGAAGAGCTGGCAGGGCGCTTGATGACGAAAACCCCCTCACCTTTGTGCGAGAGCTGTTCGGCTCCACCGGGGATGACCCCGGTCATTGGAACTTCTCACCAGAGTGGTGGGGAACACAGAATAATGGCTGGGGTCGGGACTCAGGAGAAACAGTGTTCAGTGGGAATTCTGTGCACGGGAACGGCAAGGTGACCGTCACTGCGCACAGCTGCTCTAGCCAGGAGGGGCCCGCAGAATCGGTGCAGCAGTGGCGGGTGCTGCGGTTCAACGACATCACCCGCCAAAGCGTGGCCA…	maltose o-acetyltransferase	hypothetical protein	Chlorella variabilis	0	3	1	0	0	0	0	12.04	10.7	0	0	0	-2.55627	1	-0.719928	1
c10112_g1	TCTGCAGCAGGCGTCCCAGTGCTGTGTGCCAGCAAGGGAGAAAGCATCAGATCGCCTCTGGGCCGAGCTGTGAGACTACACAGCGTGTTTGCAGTGCTCCACCTGAGTTTGCCCATCACCCGACAAGGTATAGAGCCTGCTGTGCCCCGCATGCGCCGCAGGGTCCCCTACTACCACACACTCAAGTTTGCCTTCATCCTCTGGTTGCAGCTGCCCAGATACCAGGGGGCTCAGCGGCTGCGGCGGGAGCTGATAGAGCCGCTGCTGGCCAAGGCGCGGCCGCATGTGGACGACTTCCTGCAGGGTGTGAAGTACTCGGTGCGCCGACCGGAGATGGTGGCCCTGGGTGAGATGGCCAACTACTACCTGGCCAAGGTGCCCCTGCTGGAATGGTTTGTG…	hva22-like protein k-like	Protein involved in membrane traffic	Chlorella variabilis	7	3	4	7	9	3	22.83	9.54	33.86	24.83	25.54	12.85	-0.302744	0.844843	0.818788	0.298846
c10113_g1	CACGAGATTGCAGGAAGATTGCATACGAGACGCAGGGAGAGGAGCGATTCAATTTGATCGTTTTCAAATCCGGGAGTTGGCGGCACTGTGCTCTTCCTGCATTTTCAGTCCAAATCGCTATTCCGATTTCAAATTGGTTTGCGGGACTCTGCAATGGCGGATCTGCAGCAGCTGGTGGCTGGGGACCAGCCAGCTTTTGAGGGACTGCTGCATATGCTTATGTCAGCGCAAAACGAGCAGCGTTCGCAAGCCGAGCAAATATTCAGCGAACTCAAAAAGCATCCTGATGCATGTGTGGGCCAGCTCATCAGGAGCCTGCGACATTCGCCCGACCTTCAAGCTCGCTCCCTTTGTGCAATAATGCTGCGCAAGGTACTCACGAAGGACGACCCTTCACTG…	arm repeat-containing protein	FG-GAP repeat.	Coccomyxa subellipsoidea C-169	48	57	20	30	25	16	36.9	44.69	41.77	25.57	16.51	17.03	-0.7385	0.0914345	-0.336228	0.454797
c101142_g1	GGGGTGGAGGGCGATGCCGAGATGAAGGAGGCCCCTGAGGCGGGCGAGGGGGGAGGGGTGGAGGGGGACAAGGGTGACGCCAAGCCCGCAGCGGCGGCCGAGGAGGAGGAGCAGAAGAAGAAGGACGCCGCACCAGCCGCAGCCCCCACCCCTGCTGCCGCCCCGGAGAGAAAGAAGATCAGGGTGCTGACAAAGGAGGAGCTGGCCCTGGCGTTCCGCTACTTTGACAAGACGGGTGCGGGGTACGTCCGAGTGGATGACCTGCGCAAGCTCATTGACTACCTGGGTCTCTGCCTGAACCACATTGCGGTGAAGGAGCTGTGCATCACTGTGTCGGAGCCCACCGGGCGGTACAAGAACGACCGCGTGCAGTACATTCGGCTGTGTGAGACGGAGCAG…	calcium-dependent protein kinase 1-like	hypothetical protein	Chlorella variabilis	19	16	2	6	7	6	49.03	42.08	14.05	17.19	15.39	21.13	0.290516	0.836137	-1.42065	0.0183733
c10115_g1	GGCAAAGCGAAGGAGGAGCAGGGTGCTGCAGGAGGGGCTGGGGACAGCGCTGAAGCTGCCCGGATGCTGGCAGCGGCAGCAGTTGCCTCCGCACTGACGGCAGCGGGCGAGCCCGCGGGTGCCGCCTCCCTGCTGGGATCGATCCCCTCAGCAGGCACAGCAGGAGGGGACGGGGGGGACGCCCTTAACACCTCCTGGGGGGGCTCCAAATCCGAAGGCCCTCCTGTTCTTGAGGGGTTTCCAAGCCTGGGGCAGGGGCTGTCGCTGGCATCTCAACCTGCCGCCGGTTGCTGTGCTAGCATCCGGGGGGGAGAGCCGGACGCAGCACATGCTGGAAGGGGTCAGGTGGTTCTGGCTGGACAGGAGGACATGGACGTGGAGGAGACCGTGGAGCAGTGC…	histone h3 lys 36 methyltransferase ash1		Volvox carteri f. nagariensis	13	4	3	9	12	8	14.19	4.44	8.97	10.97	11.25	11.96	0.328943	0.630453	0.173199	1
c10116_g1	TGTGGTCGTCGTGGAGGTTGCATCAAGGCTTGCGGCTATTCAAACGTGTCAAGCTCTGTTTACATGCATGTTGCTGGTTTAGTACACGTAGGGTTGAGCTGGCCTCGGTGTGCAAGCGTTGGAGTGGCGTGATCAGTAACAGCAGCTTGTTTTGGCGGAAAACGTGCCTTTCACTGTCGGAAATCAACACTTCCTTGAAGCTGACGCAGCCTCGACGCAAG	leucine rich repeat protein		Chlorella variabilis	9	10	3	8	10	5	17.46	17.15	18.98	15.53	14.7	13.88	0.033098	1	-0.106725	1
c101171_g1	GTTTGCAGTTGTGCTCCTTCGTGTGTTGCGGTGTGTATTTAGCTTACGTGTTCTTCGGACAAACTCCTATTTATCGCGAGTTGTATTCAAAGACTTTCAGCCAGTGGTCTGTTCACCGTCGTGATGGAGTCAGTATTCTGAATGGCAAAGCTATCACTGTGATACTCTTTCTTTGGGTACCATTGAACATCGCATCATGCTGTACTCTGCTGTATCGCAACATATGCTCCTGTCTAGTTCCTTGGCTGAAGTGGCACTCCGTTGCCAGCAAGTTGAGAAGGTTCCTTTGCCGACAACTTCCTCCCAGACAGTTTTGGTCGCGCTGGTGCGGCGGCATGACGGTTGGAGATGCACTGCTGGTCAAATTCTGGGTGATATTGAATGCTGGGTATCTTATCA…	probable atp-dependent rna helicase dhx36-like	FAD-binding domain./Ferric reductase like transmembrane component.	Chlorella variabilis	5	8	2	3	2	1	12.23	19.94	13.31	8.15	4.17	3.34	-1.09857	0.326873	-0.648187	0.678685
c10119_g2	ATTTTTGTAGCGGACCAGCAGGTCAAATACCTGTCCGCATCGTCTTTTGGTACAATGCAGCAATTGCAGCAGAAGGCTCCTTCTCAGGTTGCAGGGGTAGCCAGAAGCAGTGCCACACTGACCAGGATCCGATCAAATTCTTTTTCTTCAGGAGCTTTTAAGCTCAAATGTTACAAGGTTCGCAGCGGGAGTAGCTCCGCTTTTCGCAGAGGGCATGCGTCTCGCTGGGCAGCACGTGCAGCTGCAGCACCGTCAGCCAAGGGGGAGGACTACAGGCAGAAGGCTCCCAAAGATGTTCGCGTACTTGTGGTTGGAGCTACCGGTTACATTGGAAAGTTTGTCGTGAAGGAGCTGATCAAGCGCGGCTACAACGTGGTGGCATTCGCCCGTGAGAAGTCT…	nad -binding protein	Predicted nucleoside-diphosphate-sugar epimerases	Chlorella variabilis	66	64	13	32	14	9	67.66	66.78	36.29	36.41	12.35	12.73	-1.36206	0.00167738	-0.84494	0.00988134
c10121_g2	GGGGGGGGGGGGGGGGCGGGGGCGCCGATGTCGGGCCAGGTCCGCCACTGCCTCGTTCTCCTTGGCATTCATCCAGAACAGCACCCTGCCGCACACGTCTGCCAGCGGCTGGTACACCTCGGGCTTGCTGTTGCACACCAGGGCTTTATTGAAGCACGCTGCCACCTCGATCATTGTAGTCCTGTCCACCTCGCATGACGCAGACTCGCGGCAAACGTCCTCAATATTGTGCGCCTCATCAAATATCAGGATGCTGTCCACAACATTAATTGACATAGCTCTCCTGATCACCGGATCTAGCAGATAGCTATATGGCCCAAAAATCAGCTCAGCCTCCTCGGCCATTTTGCGGCTTGCAAAGTATGGGCATGCCTTGTTGGAGCGGCCATAATTGCACAG…	dna repair helicase	DEAD_2.	Chlorella variabilis	0	0	0	0	0	1	0	0	0	0	0	3.39	2.18186	1	0	1
c101214_g1	GGCAAGCCCGCTAGCACCAACCCCTCCCAGCAGGAACCCCCCCCTGGGTCAGGGGACGCCCCCTCCCTGGAGCCCCCCCTCCCTGTTGAGGGGCCTGCAGGGGGGACCGTAGGCTCCCTGCTGGCCCAGCAGTGCCCAGCAGCGTCAGACGGCAGGGGAGGCGGCTGGGCCCTGGAGGCGCTGATGGACGGCGACTACCGCACCTGCGTGCACGTGGGAAGGGGAAGCTTCCAGGGGGGGGGCAACCCACCCTGGGTGGTGGTCCCCTTGAGCGGCAGCTTCCGGGTTGCTTCCGTCGCCCTGATCGGGGGCTCCCAAGGCCAGGGCAACCTCACGCTGAGCCTGCTGCCTCCGGGGCGGGCGGCGCTGCTGCTGCGCGAGCTGGGGTGGGGACGGCAG…	NA		Volvox carteri f. nagariensis	3	4	2	5	1	1	17.24	23.49	31.26	31.94	4.8	7.67	-2.07439	0.18013	0.673252	0.581619
c10122_g1	CTGCTGCTGTGCCTGCTGCGCCCGCTGCTGCACCTGCTGCCCCTTGGGACACCTCGACGTCTGTAGCAGGGCCGCCCTCCGTCCCGAGCTGCGAGTTGGAGGGAGGGGGGCGGTACTTGGCGAGCGTGACGTCGTCCCGGGGGGCTGGCACCAGTGTCAGTACCGCGCTGTACTGCCCCGGAGCCGCCAGCTCAGCGGTCCCGCCCCCCACCCGCACAACCCTCATGCCATCTGGGAGCTGCGCCGCCAGCAGCTTGGCTCTCAGCAGGAAGTCCATCCTCCGGACGGCCTTCGCCTGGGTTTCGGGGGAGCGGGCGGGGGGCGGGACCCCCGCCCGCTCCTCAATGGAGCTGGGCAGCAGGCGGTACGCCCCTGCGGTACGCACACCGACAACACAGG…	mediator of rna polymerase ii transcription subunit 14	Mediator complex subunit MED14.	Chlorella variabilis	2	10	1	2	0	1	6.14	36.46	8.38	6.8	0	4.17	-1.72647	0.639662	-1.2458	0.324844
c10123_g1	GGATTACTTAAGCTATGCCACAATAGCCTCACTGAACTACTATCAAATTTGCTTCAGATATGTTAGTTGCACCTGAAGCTTTGCACGCAGTTTTCCCACTGAACAATCTATTAATTCCATCTCAATACAAGCAGCTGACATGGCTGGTAACTTGAACCCCACAAACCTGTTTTGTGACATGTATGCAGTTCACTGGTGTACAATTCTGCCTGTAAAATACGGCAGAACGATACAGGTGCCTTGCACACAGGTCGATCACTGGGAGACGGAGTGCTGCTGCGCGCCCTCGTCTTTGAACAAACCCAATAAAATATTGTATTGCATATGCCTCTGTTGTTACTAAGAGGGATACGCTGAACAGGAGTGCAGCGGATGCAATGCTTCAATATGCCGCAGCTT…	beta glucanase	Beta-glucanase/Beta-glucan synthetase	Chlorella variabilis	0	0	0	0	4	2	0	0	0	0	5.17	4.48	4.45503	0.0680545	0	1
c10125_g1	GTGAAGGCTGCCTGCAAGTACAACAAAAATTGATTGTCATTGGTTGCATGGTTTGCGATATGGGTACTCAAGCGAACAGCGTATAGTTGCAAGGAGCCAACAGCAGAGTTGTACTTACCCGTAAACCGCTAGCAAAAAATCCTGTGGCCATCCCCTTGATCTGAGCTCTTTGTGCTTTGCTGCATTTTAAGTATCCAGTAAGATTTGCACTGCTCAGCAAAACAGCAATTACTACCAGCAGCAAGTAGTCTAGGTTTATTTTCAAAATAGCAACCACTCCCAGCAGCACCCAAACAACTGGCATCACATAAAGTACAGCCCAAAAAATAAACGAGTCTTTTTTATCCACAGAGCGCTCCCCTTCTTGCAAGGTTTCAAAACGCCACTCGCTGCCACCGT…	mcm-domain-containing protein	Predicted ATPase involved in replication control, Cdc46/Mcm family	Chlorella variabilis	4	1	0	2	9	5	13.4	1.71	0	6.96	23	19.85	2.27803	0.017924	-0.590767	0.694538
c10125_g2	GGCGGTGTACACCACAGGGAAGGGATCTTCTGGGGTGGGCCTCACGGCAGCAGTGGTGAAGGACCCCCACACGAATGAGCTGGTGCTGGAGGGCGGCGCGCTGGTGATGGCCGACAAGGGCATCTGCTGCATTGACGAGTTTGACAAGATGGAGGAGTCTGACCGCACAGCCATCCACGAGGTCATGGAGCAGCAGACGGTCTCCATTGCCAAGGCTGGCATCACCACCACCCTGAACACCCGCACCACCGTACTGGCGGCTGCCAACCCCGCTTTTGGGCGCTACGACACCCGCCGCTCCCCCGCAGAGAACATCAACCTCCCAGCAGCACTGCTGTCTCGCTTCGACTTCTTGTGGCTAATCCTGGACAAGCGGAACGTGGACTCTGATCTGTCGCT…	mcm-domain-containing protein	Putative heme iron utilization protein	Chlorella variabilis	46	41	26	45	31	17	45.24	41.04	69.64	49.11	26.24	23.07	-1.01957	0.0261816	0.426313	0.334824
c10126_g1	TGCGCATCAGCACATTCTCCACAGGATCTGCATTGGAAAAAATTAGTTTGGTCAGGCATAATATCCTCACCTATCACTGACTGTCAACTGATCCAAGCAACATGCAGCGTGTTATGCCAACGAGCCGCTCTCCCTTCAAGCTGATTGCACGTGCTCCAATTTGCACCCGTCAAAGCACTACAGTGAAAGCTTTCTTCAACATTGGTTTAAAGCCTAAGGGGAAAACTGCGAAGCGAGAAACCATCATTCCCAAACCTTCCTACAACATTCCTGCTGTTCTGCTAGGAGTTGCTGGTGCGTCTCACTTGGCTGATGTGGATGCTATCAGCTATGTGACTGGGATTCTTGGTGCTTTCCTGGCCTTCCAAGCTTCACGAGTAAAGTTTGTATTTGACAATG…	o-phosphoseryl-trna selenium transferase	hypothetical protein	Chlorella variabilis	17	15	7	16	14	7	26.37	29.52	33.73	31.28	20.35	14.27	-0.54461	0.357851	0.209979	0.732124
c101269_g1	CGGGCACCCTCCCAGCAATTGCATGTGCTGGCCTGCTGTGCATGGAGTGGCTGTTGCGCTTGCGGAGATGCAGTTGCCCCTGCTCAGCTGCTGCCCCACCCCCTGAGGTGGGGGCGGGAAGCAGCCCGGGACACTGCAGTAACCAGGGCCTCTGGCGCAGGCATCGCTGTGGCATCGCTTTTGACAGCAAACGCAACCCTGGACTGCGAGCGCTGCTTCGAACGATGCGG	NA		Coccomyxa subellipsoidea C-169	10	20	20	72	16	6	294.34	613.4	1588.74	2372.24	343.31	203.71	-2.40025	7.88338e-05	2.20147	0.000204666
c10128_g1	AGGACGATATGTTCGCAGCTTGGGCCTATAGGCACAGACGCCAACCCACGCATGTAAAGAAAGGACGATAAGAAAGCGCGGCTACCAGAATAGCAATGCAAAATCGGTCCATATATTGTGCATTTCCTGCAGGCAACGCTTTTGAATTCTGAACACCGAAGCTGTTTACATTGAAAGTGCGGCCGAAATATCTGAAGCCTCCCGCTAGACTCTCCTGGTGGATCCGCTTCTAGCCGAACAAAATTGTATACCAAACGCTCGTATATACTACGGTGATGTTTCAGAATGAAAAGAGGAAAATAAATTATTGTCCATTTTGACTTTTCTAGTCCCGCCTGTTGCACTGTTGCAGCCAGAGTTTGTTTCTCCCTTTAGTAATAAAAGACCCTGCGCCTTTCG…	glycosyltransferase family 32 protein	Mannosyltransferase OCH1 and related enzymes	Chlorella variabilis	1	0	1	1	17	7	0.87	0	2.49	0.97	18.85	17.66	3.01332	0.00146344	1.44531	0.632025
c10129_g1	ATGAGGCATTACAGCCAATTTCTTTAACACTAGTAGCCACCGCCGTTGCCCTTGTAGGTAGGCAAGCGTACATTTGCATGGTGGGCTCACCTACCTGGCTTGAAGTTTTCGAACTGAACTCGAATCGTATACCGCTGTAGAAATAATGACTTCTAAATAAGCGAAATCTCAAACTCTTTTCGCAACACTGTCGGCGTTGGGCAACTGGGTCCTGGATGGCCTGCGTGTCTTTTTATGGATAGAATATACATCGACTTTAGTGACGATGGTGATAGCCCGCGCAAGTCTGGACCATCAGATGCCCCCGATCGACGCTCCCCAGCGGAGTTGGCCCAAGGTCTTCAACAGTTGCGCCAGCAGATGGCTGAGCTGGAACAGAAGGAGCGGAGCAAGGCTGAG…	NA		Chlorella variabilis	3	6	0	8	7	1	19.43	39.74	0	57.61	37.69	8.61	-0.34109	1	0.401285	1
c10131_g1	CCCCCTCAGCCACCGACCGGGGCCGTCCCAGCCGCGCGGTTTGCAGCAGGTACGGGCGGCTGACGGTGTTGTGGCGCTCTATGACGTACAGCAGGCGGCTGAACTGCTGCATCCACTGGCGCTCAGAGGGGGAGCCGTCCTGCGACTCCCACTCCACCCCGATGGCCTCAAACCGCTTCAGCGCCTCCGCAGGCAGCAGGTTGCGCCGCCTGAACTCCCCCTGCAGCCGAACCCACAGCGCCAGCTCCCGGGCCGTGATCCCCCCCCTGTGGCCCCAGTCGCTCCCCAGCCAGCTGAACCGCTGCTGGTTCTCCCGGTGCCACAGCATCCAGTCGATGAGCTGGTCAAACCGCAGCTCCCACTCCTCAGTCATCTGCGCCACCTCGCCAAACTCAAACC…	helicase domain protein	Helicase associated domain.	Chlorella variabilis	15	13	6	10	5	2	28.2	24.89	30.71	20.87	8.04	5.16	-1.581	0.0155142	-0.103465	1
c101321_g1	GGAGAAGGGAGTGGGGGGTGGGCGGGGGTACAAAACTGGTGCATACAAAAGTGCCTTCTGGAGGCGGATGCAAGCAGGGGAGGTTTGTGCAGGAGGAGTCAAGGCAGCCAAAGGATGCAGGGAAAAACAGGGAAGGGAAGGTTGAAAAACAGACACGGGCAACCGGACCAAGGGCGAGCAAGCAAGCAACAACCAGTGGCTGGATGGCAAGTTGCGTGAGACAGCAGCGGGGTTGTCCCTGCGCACAGAGGTTGTCCCAGCGCACAGGGGCCACACCAGGAGTGAAGAGGGCGGGGGTAACCAAGGGTGAACCAGCAACCAGGGGCTGCTCTGGACCTCCCAGGGCATCTCAGGTGCACAGTGGCTGTGCCACCCTGCCCCAACCATATCGCTGGGCAG…	NA		Chlorella variabilis	0	0	0	0	0	0	0	0	0	0	0	0	2.56274e-15	1	0	1
c10134_g1	ACCAACTGCGTCCACTTGATAACGCACGTTGCTGGGAGCTGATTGGCGGGGATTGGACACTTTCCTCCATGCCTTCCTTGCAAACTTTCCAAAAACAGCTTGAAACAAAACCCGTTTCATGCTATAGTTCACGGCAATTCGATCGCAGTGTGACTTTAAGACCCACGTTCACCTCCCTTAGGCGACCTGCTATCCGAAGAGGGCAGCAGCAAACATGCCGGGGTTTTTTCGGTGGCCTGTTCGGAGGGAATGCCGGAACAGGTGCCGCAGTCGCAGACAGTGACGCAGCGCTGCAAGAGGACTACTCCACGGAGAACCTTGACGAAGTGGTGCTCACCACAGTCGAGCGCCCAGACGGCAGCAGTGTGCAGATAGTGTACAGGAATGGAGGGCTTGTGG…	histone acetyltransferase	Acetyltransferase (GNAT) family.	Volvox carteri f. nagariensis	36	28	7	27	11	9	76.44	60.57	40.46	63.65	19.96	26.16	-1.10554	0.0454174	-0.274692	0.5069
c10134_g2	GTGAAGGTGGGGGGTGGGTGGGGCAGGGAGGGCACCGACGTGGAAAAAAAAAACAGCATGGGTATGATTTTCTTTTCCCTGCATCCCGGCCTCCCTGTGTGGCTGTGTGGGGTTGACGCCGACGCATGACTGGGGTTGGGGCCGGCCGCATCCTCCATAGACCGGGGGATGGCGTGGGTGGTCGACGCAGGTCGGTGTGTGTGGGAGGGGAAGGCTGGTGGTCATGGAGGGTGGAAGGAGGGGGTTACGGGCTGCGAGACCTGGGGACAGGGAGGGGGGCGGCAGGGTGCAGGCGTGGCAGGGTGCACGCACGTCCTTGTCGGCCCTGAAGGCCACGTCGAAGAGCGTCCGGATCTCGTTGGTGTAGATGGAGGCGGGGTTGCCCAGGGGGGGGTCGGC…	glycosyl hydrolase	hypothetical protein	Chlorella variabilis	17	14	7	8	16	8	34.41	28.13	42.15	18.05	29.68	23.78	0.216479	0.889472	-0.317908	0.703937
c10134_g3	CCAAAGCATATTTACAATTTCGATCTTTTGTCTGTTTGTTTAACGTGTTGCCGTATCACTTCTTGTTTCAAGATCAAAACAGAGATTTGGAAGACAGTACGAGGCTAGAATTTTCGAGAACACCGCCTGCGTACCTGTTGCTGGTCTATAATTGCATTTGCAAACGGTGCCGTGCCACCTTCGCACGGAAAGCAGTTCTGTTGCATGATTTATAACTACAAAAGCAGCTTAGGGTTATTCATTTTTGCGTGTCAAGCTTGGGCGGCTGCGGGGCTTGAGCTGCCTCTGGCTGCACCGACAGGCTTTGGACAGCGCATACTGTTGCAGAACAGTTCCATGGAGCATGAGCGGAGCCCTTTCGCAGTATCTGGTGTGACTTCCAGTAAGTGAGGTTTTGTT…	mitogen-activated protein kinase kinase kinase mlk4-like	hypothetical protein	Coccomyxa subellipsoidea C-169	21	37	6	18	21	15	16.91	30.33	13.04	16.09	14.48	16.78	0.188691	0.734992	-0.590201	0.156577
c10134_g4	CCAAAGCATATTTACAATTTCGATCTTTTGTCTGTTTGTTTAACGTGTTGCCGTATCACTTCTTGTTTCAAGATCAAAACAGAGATTTGGAAGACAGTACGAGGCAATAATTTTCGCATTGAGATGGGCGAACATCCCAATGACGCCACCAAACAGCAGATCCCCCAACAGATCGACTGTTGCGAGCACGCCCGCAACTGAAAAATTGTAGAAAACGACAGAATCAGGAGAACGACAATAAAACAAGTTCACAACTAAAAGACCACCAGCTCAAGGATTGAAAAGTAAGGCTTTATTGGGTGGAAGTCTGCTCCACATGCACCACTACAGACAGTTGTTCACAGCTCAACACACCTACACATGCACTGCGCCACAAGCTACACCAAATAAGTGCACTCT…	expressed protein	hypothetical protein	Chlorella variabilis	9	11	4	15	9	12	27.86	34.72	33.7	51.57	23.66	50.52	-0.203168	0.893393	0.578206	0.411855
c10135_g1	GTCATGACGGGGTCATTGGCAACACTGCCGCCCTGAACATAGATGTCGCCGTAGTCTGAGCACGTCCAAGAATCTGGTGTAAGCAGCCTTCGTTTCTCAGGTGATTGCCTGCTCAATGCACACATTCTGCTGAGAGAATGCACCGCTGCTGCATGAGACCTCAGGGCGCTGCCGCACTAGGCATTGGGATTGTTGCTCATCGAGCCAGTTGGTGCAGCAGTCGGGAGAGGCTCCCATGCAGGTGTCCGTGAAGTCTCCGTAGCAGGGCGCATCAAGAAGCTTGCGGCCTGAGCTGTCCACTCTATCTTCACCGGCTGTAGGGAGGCACGGGAACAGGCAACGTGTCAGTTGCAGATGATCTGGTACCTTGTCCAAAACCCTGAACTGTTGAGGCAAAAG…	NA		Chlorella variabilis	10	10	7	15	10	3	48.52	48.37	99.32	82.21	44.1	22.31	-1.18083	0.0724386	0.818867	0.230017
c10136_g1	TTCCTTGCCAAACTGTAAAGCAGTTGTTGCAGCTTTGCCTGTCCCTCTTTCTAACAGCTGCCAACCCTGATACACTTCTGCAGTCACAGCACGTGCTCTACCACAGCTGCTGTCCAACAAGACGTATGAGTGCCCCAATTGTAACTCGCGGCAGTCCATCTCCCTGGACTCCCGTCAGGAAACGAACTTGCGGCAGCATGCACAGCGCCTCATCTCACATGCGCAGCTGATGCAGCAGGCTCGGCAGACCCAAGCAATGCTGCAGCAACAGCAGCAGGCAGCAGCGGCGGCACGCGTGCGGCAGCAGCAGCAGAGCCAGGCGCAGCAGATAGCGGCGGCGGCGGGGGCCAAACTGCAGCAAGCCCGGCAGCCTCAGCAGCAGCCGATGAACCACCACCA…	nuclear helicase mop-3 sno (dead-box superfamily)	hypothetical protein	Chlorella variabilis	7	2	2	0	4	3	14.37	2.44	6.21	0	4.12	4.88	1.27467	0.528812	-1.36395	0.370135
c10137_g1	CCCGCCAAACCCCCCTGCCGCTCTTCACTTTGACTCGGCTACCCAAGTTGACACGCGTGCCCGTCACCCCGCCTCTGCCGCCATTATGGGTTCAGGGTTAGGGGTACTCAGGGAGCCAGCATGTAGACCTCCGCAGACTCACAGCTAAGCGACACGTCCAGCCTGGTGCCCTCTGCCCCCCTTCCCCAAACCCTAGGCCCCATCCCACAGTGCACCACCGAAGGGGGAGAGTGGGGATCCCTGCCAAGATGGTACCTGGCAGTACATCTCGTGCAAACCCACAGCCCTCCACCCTGAGAAGCCCCCCCCCTTCCCCATCCCTCGGGGACCCTGCGGTGCGCCGCTGCTCGCCTCCGCCTCCCCCCTCACAGCTGGTCGTACATCTTGTCAATGTCCTTG…	pre protein translocase secy subunit	preprotein translocase, SecY subunit	Chlorella variabilis	91	80	29	64	20	16	153.93	131.17	121.62	114.38	26.36	35.38	-1.75742	1.16745e-05	-0.195801	0.574503
c10139_g1	CCTGCAGCAGCGGCCCACTTGTGCTCTTGCTCTGCCGCGCCAATGTGGAAACAGACACAGCCACAAAGTTGCAAGGGACGAGAGGTGAGGAGGGAGGAGGGAGGAGGGTGAAGGGTGTTCATGGGGTTTGGGGTTTGATGGAAGGGCGTGAAGGGAAGCCAAGAAGGTGGGCATTCCCAGGGGCGTTTGCACATGGCGCTGCCCTCCTTGCCAGCTCCCCCCTCTGCCCCTCTGCACCCACCTGGAAGGAGGTGAAGACGTAGCACAGGTAGGGGTGGTTCTCCGTCTTGGGGTCCATCCCCGTGCTGATCAGGCGCTGCACCGTCTTCTCCACCGCCTTCATGTCCACCCTCCCTGACAGGTAGAGGTAGCGGTTGAGCAGGTCGCCGTGGCGGTTCT…	plastid acyl-acp desaturase	Fatty acid desaturase.	Chlorella variabilis	0	1	0	1	25	16	0	3.23	0	11.29	72.77	77.74	4.67383	1.75886e-07	0.552497	1
c1014_g1	CGCAGCATAGTGACTCCCAGTATGCTGCTCGGCTAGCTCCTTGCCGAACTTGCGCTTGGTTTAAATCCAAGGGGTTGCCATCCACCAATGGCTGAGCTATGGCTGATGTAATTGATTTGACGTGTGATTCCGACCAGGAAGATCCAAATTGTTGCGCCCAGATTATTGCTCGCATATCACCGCTGCAGCATGCTCGTGCGGTGAAGCCAGGCAGGTCGCCTCACAGGCAGCCTCTTTCGCCCGTTCAACACAGGTCTGTTAGGAGTGTTAGCGTTTCTATTCGCGAAGAAATAAACAATGGCAGAGGTCTTGGAGGAAAGCACGCTTCTGGACACCTGGAGCAAGGGCAGAAAAGCTTGAATGCACTGACAGAAGCAGAGGGCACTTTGGCTGCCGAAC…	hypothetical protein COCSUDRAFT_63045		Coccomyxa subellipsoidea C-169	1	0	1	2	1	1	1.36	0	3.72	3.02	1.17	1.88	-0.906812	1	1.98185	0.385047
c10140_g1	GGGCGGCTTGCCTGGCGCAGGCGCAGCTGCGGCAGCGGCTGCCTGCTCAGCACCCACAGCAGGGCCTGAGGAGGTCCTCCTGCTGGACTTCGTGAGTGCTGATGCAACGCCAGGCAGGGGCGGGGCCTGGCCCAGCAGCTGAAAGCTGCCTGGGATGCCCCACCCCCTCTCCTGCTGAATGCTGGGCCATCTTTCATACCTCCACAGCCCCGGCTAATGTCCTTGCCCTGCCCCGCTTCACCCTCTTGTACCTGTGGCCTGCTGTCAGCCTGCATAGCTCTGCTGGGGCATCCAGTCATGGCAGGGTTGCTCCCCGAGGGGGGTTGGTCCAGGATGGGCGTTGGTCTCAGGCACCAGCCGCACTGGCACACAAACGGCTGTGGCACTCCCAAGGCCGGC…	heavy metal transporting atpase	ATPase, P-type (transporting), HAD superfamily, subfamily IC/heavy metal translocating P-type ATPase	Chlorella variabilis	10	8	2	3	2	4	16.75	13.65	9.12	5.58	2.87	9.2	-0.142756	1	-1.11901	0.210366
c10140_g2	CCTGCAGGCATGAAGTGTGCCGGATGTGTGAGCCGGGTGAAGGACCTGCTGGAGCGGCAGCCCCCCGTGACCAGCGCCTCGGTGAACCTAGCCACAGAAACGGCCATGGTGCGCATGCGCAGAGCAATTGTAGCATGATATGAACAAAGTATTTATGCTTCCTCGAAATTGCCCATTTGGATTAGACTAATGCAGGCTTTATTGGGCTTGTTTGTGCGCTTCTCGCATTCGCACGGGGCAGCGCAAGCCATCCTTTTCCCCAACCAGGCAAGGTTGACTGCACAGTTCACTGGATAGCTGAAATGCGGCTTGCTTCAGGTGCTTGAATGGGTTACATATTACATTCATAGATTTATATACATTTGAAGCGAGCGGGATTTGAGCCGACCATAAAAACCT…	heavy metal transporting atpase		Chlorella variabilis	1	3	1	2	1	2	2.25	6.88	6.13	5	1.92	6.16	-0.373164	1	0.264832	1
c10141_g1	GGGGGGGGGGGGGGGGGGGGGGAAGACGGCGGCGTGGCGGGAGGCGGCGGAGAGGGGCTGGGTCAACACCACTTTGAGGGCCACGGAGGACAGGCCGCGCAGCTGCTTGCACAGGCGGTCGGTGGCGGCCTGGCACAGCCGCGCCGTCTGCACGTCGTACGCCTGCGGCACGTGCGCAGCGCGGCGCAGCGCGGGGTCAAACGCGCCGGCAAACCCCCACACCGAGGTGCCGGGGGGGAGGTGGCGGCCCAGGGCGTAGCGCACAACCCTGTCAGGGATGAGGTGGCGGTCGGCTGCGCCGCACTCCCACACCACCGCCTCGCAGATGGCACCGTCCTGGAACCGCCTCAGCTCGCTGCGGGGGCCCCAGAACTGCCTGAAGGCGGCGGCGTCGGCGGC…	nucleolar rna-associated	Nrap protein.	Chlorella variabilis	8	4	1	4	9	3	10.64	5.51	3.72	6	10.97	6.2	0.816636	0.324953	-0.557797	0.624318
c10142_g1	ACGAATTCCGATTGAGTTTGCAATTCAGGCCCTCATGCAGGCCTGCAGACGAGATGCATAGTCCGCAATGTTCACAGCTTGGCAGGCGCTCTGGGAGAGTAGAAGCTGTCCAGCTGCTGCCAAGTTTGCACGGGTTCAATGGAGGAGCGTGCCCAGCGCAACCCCTCACACAGCCTCCCCTAGTGCAGCCCCTTGCATCTCTCCGCCACACCCCTTGCTCCTGCGCACCCACCCTCACCCGTGCACAAGGGTCCCTGAAACAAAACCACACATCTGACCCTCTACGCCGATTCACGAGCTTTAACACGGAACCTTCACGAGACACGACAGCATCCGACAACATAGTTTGATGATCATCACATGTTTAGTCATGTCAAATAGATGACCAATTTCCTTGAA…	NA		Volvox carteri f. nagariensis	13	16	3	6	5	3	29.25	38.76	13.66	15.4	7.05	7.02	-0.571166	0.471772	-0.975545	0.116796
c10144_g3	CAAGAGGAGGGGGTGAAGAGGCGGAAGGGGAAGGGCGACGGCAAGCGTAGACGAAAAGATGGGAAAGCCAAGGAGAAATCGAAACAGAGGAGGAAGAAGAAGCGTAGGAGGCACAAGGACTGACAGTGTTGGCGGGGGACGGCGACCGTGGGAGGTTCTGTGGTGATACAGAAGGCCCATGTTGTACCATGGGTGGCAAACAACGTATGCTTCAACCCCATGAGCTCAGGGCTCTCACCCAGAGTAGTGCTGAGTGATCACATGGGAATGTTGCGAACCGTGTGTCTAAGTCATGTGAGCATCATCAACGCACCTAAAAGGGCGTTTGTCCTTGGTAGACATGCGCTGCTGCAACGACTCCCGCCTGTTCCCCTCCCTGTGGGTCTGTTTGAAACGCCC…	amine oxidase	hypothetical protein	Chlorella variabilis	10	19	1	9	14	9	14.08	27.24	3.83	14.07	16.92	17.44	0.808136	0.191239	-0.863607	0.130726
c101467_g1	GCATCTTGCAAAGTAATTTGCTCTCTTTTCCAGCCAACAACCGGACAAACAACTGTCTGGCTCCTTGTCTAATCATGATTTCTAATATTTTCTCTTTGACTGCACATCTTTTCTTCAAGTATTCTGCTTGAGTTCTCTCTGCTTGCAAAATCCTGCTATATGGCTCTTGCAAAGCTGCAGCTTTGGCTCTCTGTTGCACTTGGAATAATCTGTCCTTCAATTTTCTTTCCAGCATCTGTATCTCACAGTTTAAATTTCCCAAATTGCTGTCTATTTGTGAATGGTCTGAATTCTCCTGGCCCGCATCGGGATGGCCAGAAACCTCCGCATGTAATCTTGCAAAATTTACTTGACTTTGCACTCTTTCTGCTACTGCTGCCGAGCAGTTTTGCATTGCAA…	NA		Coccomyxa subellipsoidea C-169	0	0	0	0	1	0	0	0	0	0	2.78	0	2.15222	1	0	1
c10147_g1	GTACTTCTATATCAGCAATGGATGAACTGGATCTTACGAACGCGCACCTTCCATCGTTGCATGAGGTGGACCTTCCGCCATCTTTGAAAGTACTTGATCTCACAGCTAACCGTTTGCGGAGTCTTGAAGGAAAGCTTCTCGTGCTGACGGGACTGCGACGGCTATGTCTGCGGCAAAACCTGCTCACCGCGACCTCTGAAGTCGAGCAGCTAGCGAGCGCCTCAGTGCTGGAGGAGCTCGAGCTTCGAGACAACCAGTTCACAGAGGTGCCCAACCTGGCTGCCTTCACGCAGCTGCGCATGCTGGAGGTGTCGTACAACGAGATCAGATCCATGGCGCCCCTTTCGTCTCTGGCGGCCACGCAGTTGTCGGAGCTGTACTGCGCCAGCAACAAAGTGG…	l domain-like protein	Leucine Rich Repeat.	Chlorella variabilis	7	8	4	10	5	2	19.99	24.51	38.26	59.37	10.37	6.04	-1.37815	0.0824427	0.571783	0.447918
c10149_g1	CCCCACCCTGCTGCAGGCCAGCGGAGGCGTTCCCGCTGCTGCTGCTGCCCTTCCCGGCACTTGTGGCTGTGGCGCGGGTGCCGTCGGGGGATGACGGGGCGTGCAGAGGGGTGAGGGAGGTGCAGACCAGGGAGCCGGTGGTGAGGGTGCCGGTCTTGTCAAAGCAGCAGGTGGTGACCTTTCCCGCCATGGGGATGCGGAACGGCTCGGTGCAGAACACCTTCTTGCGAGCCAGGGACAGCAGGGAGGCGTTCACTGCGATGGTCAGCTCCATGGGCAGCTCGGGGGGGATGACCGACGTGAGGATCATGATGCAGTTCAGCACCAGCTTGAAGCGGTCGCGGTCGGGGTCGGCCAGGCCGTGGTAGAGGACGTACCCCGACGCCGCCACGGCCCAGA…	heat shock protein 70b	P-type ATPase of unknown pump specificity (type V)	Chlorella variabilis	11	10	3	8	11	8	23.6	21.08	17.23	19.18	18.13	23.62	0.375555	0.609095	-0.241108	0.738594
c10149_g2	CCCCACCCTGCTGCAGGCCAGCGGAGGCGTTCCCGCTGCTGCTGCTGCCCTTCCCGGCACTTGTGGCTGTGGCGCGGGTGCCGTCGGGGGATGACGGGGCGTGCAGAGGGGTGAGGGAGGTGCAGACCAGGGAGCCGGTGGTGAGGGTGCCGGTCTTGTCAAAGGCTACGGTGGTGCAGGAGGACAGCGCGTCCAGGACCCGCCCACCCTTGACCAGGACGCCCCTGGACGCTATGGCTGCTATGGCCGACACGTAGGCCAGGGGGACCATGACTAAGGCGCATGGGGACGCCACCGTGAGGAAGCCCATGGCGCGGTAGAAGGCGCCACGCCCTGCTGCCGACCCCAGCAGCGGTACGCCCGACCCCAGCAGTACCGCCAGCACGCCCACGGTGGCCA…	p-atpase family transporter: cadmium ion	ATPase, P-type (transporting), HAD superfamily, subfamily IC	Chlorella variabilis	15	12	1	11	12	6	28.96	23.6	5.26	23.58	19.82	15.88	0.228644	0.757788	-0.547831	0.354379
c1015_g1	CCCTGCCTTCCCGGCACCTCCCCCCTGTTTCTTCCCTCTGCCACGCTTTCCGACTTTCTTCTCCAGCAGGCCCACCGCCTGCTCCAGCGTGACCCTGGCGGGACTCAGCTCCTGCGGCAGGGAGCGAGAGACGCCTGCCCATTTGACAAAGGGGCCAAACTTGCCGCTGCCCACGATCACGGGCGTGCCGTCCTGGGGATGCTTCCCCAGGTTGCGGGGCAGGCATAGGAAGGCCTCCGCTTTCTCCAGGGTCATGCTCTTCAGGTTGATTTGCTTGTTCAGGGGGATTCGTTTCATGGAGGGGTCGTCATCAACCCCCAGCTGAATGTAGGGACCGAACAGCCCTGACCGCACAAGCACCACCATGCCCGAGGCGGGGTCGGTGCCGAGCACTCGAGC…	dna topoisomerase i	Topoisomerase IA	Chlorella variabilis	9	4	0	3	3	0	51.74	23.62	0	18.42	13.86	0	-0.361284	1	-1.43432	0.177591
c10151_g1	AAGTTTTGCTACTGTTGAGCTCATACCTTCCCAGTGCCTGAGTGCCTTTTTGCAAGGCAATAGAGATGGATTACAAAGGGCAAAAATTGGCGGAACAGCTGTATATGATCATCGTCATGATCACCGCAATAGTTTCTTTTGCGGTTGGATACTTGCAAGAAAGCTTTCAGTTGATGATGACAATCTTCGCGGCTGGAGTAGGACTGGCTTGCTTGATATGCATACCAGACTGGCCTTGGTACAATAAACGTGGTTTACAATGGCTACAACCTTCCTCTGAAGCTGTACGGCGGCACGCAGGCAAATCCTCCATGAGCAAAAAGAAGCCAGTTCCCACCTGGAAGAATTTTTGGAACTTGTTTTAGCGTTCTTCAGTTTCGCTGTCATTTTTCATAGACT…	exosome complex exonuclease rrp42-like	RNase PH-related exoribonuclease	Chlorella variabilis	3	11	1	5	12	8	11.83	26.2	4.33	20.37	21.95	21.46	1.30633	0.0568664	-0.52658	0.517443
c10152_g1	TTCCTTCCTCATGTCCTGCCGTGCATCGAGCTTTAAATATTGAACATTTGCCGATATTTGAAACGTTTGCCGAAAATCGCAGAGCGTCGACCAAGCGCTCTGAAAGATCACTACGAAAGATCTGAGAGCATAAATAAACGGTGAAGGATCTTTGGACTGTAAAGATTTTCAGGCATAATGATATAGTAAAGCATGTTAGGATTTTGTTTCGCGTGCACGAACTGCTACTTCTACACGTCGAACCCGGGGAGGCTAGATTGGGACGGCGAGTGACAGCTTCTAACAAACACTGATTGGGATGCCTGGGACGCCGATATTTCACAGCCGATTTTTCATTTCCTGTCACTGTAACAAAGTCACGTCGATATTTGCAAATTCCTGCATGTACACCTACCGTTT…	glucose-1-phosphate adenylyltransferase		Coccomyxa subellipsoidea C-169	12	18	8	12	15	5	21.87	29.48	34.69	20.24	20.06	11.83	-0.458211	0.423022	0.133855	0.907571
c10153_g1	CCCTACCGACATGCCTGGAGTCCCGGAGGGCAGCTTCAAAGGTCTGCTGGTGGGGCAGCAGGTGGTGTCCAAGGGACGGCAGGGAAGCAGCGCTTTGAACAAAATACAGGTGGCAACCCACCCTCTGCCCAATGCTGACACGCAGTTTGGCCTTCTTCCCCGAACGAACACGTCTCGTGGGGGGCGCCATCATACGTTCGACTCAACCTCTGTTGTGGGGTCACGATGTATCGCAACAGGCGCCGGGAATCCTTGCCTGGATGGTGCTTTCCCTGTGTTCCAAAAGATATGGCAGCCGCTGCCAGAGGTTGCGTTGTGCAGCATCCTCCAGAACCATGTGATCAAGGAGCAAGGTCCTGAAAGCGATGACAGCTTCCCGGCTGTGCGGTACAGGTGGCC…	mog1p -like protein	Ran-interacting Mog1 protein.	Chlorella variabilis	3	9	3	5	7	4	5.97	19.09	18.87	11.29	12.06	11.32	0.0308484	1	0.117886	1
c101532_g1	CAGCAGCAGCAGCAGCAGCCAGGGTGTATTGTCTCTGAGAGGCGGGGATGACGCCGCTGGTGTTGTAGGCTGGGGATGACCTCAAAGACAGGGAATTGCTTGCAGAGAGATGTTTGCAGAAGTCCTGTCAGGCAGGTTCTGCGTTTGAACTGCCGCTACCCCCTCCCTCATTGCTCCTCTCCTCCCTTCTGCAACTACTGCAATGCTCCACAGGGGATATTCCTGGAGAACATCAGGCGTGCGCATCCCTCCAGGGCATCGTCCTGGCGCTGCAGCAGGATGCTGTTCTCCACCACCCTATACCGCCTACTGTTTGCAATGTAATTTTACTGGGCAGGGGTGATTTGAGAGCGGCCCTTTCTCACATAGGAGATGTCATCTATTTGTATATTTAATGTG…	NA		Chlorella variabilis	8	6	0	2	2	5	78.87	60.66	0	21.95	16.05	64.04	1.3425	0.31387	-2.02753	0.0343438
c10154_g1	GGGTGTGGGGTGGTTGGCGGCGACGTCATGTGTTTCAATGACCATCGCTGGAGCTTCACCCCCATGAGGGCGGCTGTCCCAGGGCACCCGCCCTGAGGGGAAATTGGTGCGCGGCGGTGTGGAGAGCAGCACGGACGGTTCTAGGGTCGCGTTGGCAGTTGTTGGAGGCAGTCACCTGGGCATGCTGAGCCCGGTGCAGGACTCCAGGCGGGGAGCACGCCGTGGCTGCCTCACCCCAGCTAGCTTCCCAGCGGTAGTGCATGATCCCCCCCTCCCCAACTGTGGCCGTCCCTGCCTCTGCTCCACTGTGGACGCACTCGCAGGTGACGTGCTACCAGGCCCAGCTGCGCAGCCTGGACTCCGCCTACAAGGAGATAAGCGCCGCTATCGCGGCGGCCC…	pyruvate decarboxylase	Pyruvate decarboxylase and related thiamine pyrophosphate-requiring enzymes	Chlorella variabilis	2	3	0	3	126	81	1.96	2.72	0	2.96	101.44	105.57	5.61237	3.96084e-18	-0.0637289	1
c10156_g1	TGCGCTTCTCTGTACGCACTTGGAACACCGTGTATGCGCGCGTTCGAATTCACGCGTATGCTTTGTTATTTACTTGGCAAAGGGGTGCCTGTTCTTCAACTCAACTGCCTAGTTTGCAAAGATTGGCGATACTTTCAATTGAACGTTGCAACGATGCTATCTTTTCCGTAGTTGAAAACATGTTCTCGTTCGGTGCATCGATTTAGTATAATTCTGCGTAAAGCTGTCGGTATGCTTGAAACTGGTGATAAACCGTCAAAAGGTGGTGCTGCCCCTCTTGTCACTTCTTCCAGCATGCCTTCAGAGGTCAATGGCATCATTGAGCGTGCTCGCACCGGCTGGCTCAAAAACATGGAAGTGGTGGATATTTTGGAGAATTATAAGGCATACGGGATGACG…	cg-1-domain-containing protein	CG-1 domain.	Chlorella variabilis	8	4	3	3	1	6	29.17	15.05	31.56	12.88	3.74	31.72	-0.173486	1	-0.273575	1
c10157_g1	CAGTACGCAACCGTGGTGCACCACCAAGCTGCTGCATCGGCACCGGTCCAATCCGCGTCACAGCCCGTGGCAGCTGCGGGCATCACAAGATTTAAGCTTCGCGCACAGCAGGTAACATGCGACATTCGCAGCGCATCTTCATCCAGTATGTTGCTTTGCTGTGGATCGCTCTGTCCACGGAAGGCCCCGCGATTGCAGCTCATCCACTCCCTGGGAGAGCCCCTCGCCTCACGGCAGAGGCCTTTTCTTTCACAGCTCAGCTCGCGCCCCACGTTCATCGAGGTTGCGTCCACGCTTCTCGCGGATCTCTAACATTCAGCCACACCCAGTGCCAAGGAGCGGTTGCCAGGGGCGCCTATGTCCCGGGCACGCACACCCCCAGCGGCATGGCCCAGCTGG…	phospholipase b-like 1-like	Phospholipase B.	Coccomyxa subellipsoidea C-169	26	23	7	13	14	6	38.31	33.26	26.74	22.21	16.85	11.7	-0.440166	0.519677	-0.585098	0.327606
c10158_g1	GTTGAAGGAAGCAAAAGACAAAAGTGGACATACAATGACGCGTCGTTAGGTTGTCGGCAGATTTGCATCGATGGTGCAGTTCGGGCGGGAGCTCAAGCGCGAAGCGCGCCCTGAGTGGCTCGCTTCAGGGTTGTACGTCAACTATGGACGACTAAAGCAGCGCATTAAAGAAATGTTGGCTGCAAAGGAGCGTGCTGAAACTTGCCATCTCGTCGATTCTTTGCGTGCCGTATTCCAAGGGGAGCTGGACACAAACATCTCAACAGTTCTTCAGTTCTACAAGCAGCGCTCCAAAGAGATTCAAGCCTTGCTAGATGATGAGTCGCACCAAGTTACAGAGGCCCTGCACACATTGGATGCACTCCAGACCTCAGAGGCGCTTGAGCCAGAGAGCAATTA…	mfs general substrate transporter		Coccomyxa subellipsoidea C-169	3	2	1	2	7	5	5.5	3.59	4.41	3.78	10.3	12.33	1.51899	0.252251	-0.0383864	1
c101585_g1	AGCGCCCATGCCTTGAAGCCCGAGGGATCCCTTGCACGGGATTAACAAATGCGGGCAGTTCAAGGCGAATGGTTGATAGGAGTGTTCTTGCTCTATCGGTGAGGGTGCGCAACTTCGTCAAGATTAAGCAGCCAAATGCATTGTTGCAACCGCAGATGCCCCCATCCAGGGTTTCTGGCCTTACCGTCGTCCCCGCCCTTCGATCCGCCCTCTCCCGCCCGGCACCTCTCTAGCCTCCTGCTTTCACCGTGGCACGATCTCCTAAATGTATGAGAGCAGGGAGCACGTAAAAAGCGTGGTGTTTTGCCCACCACGGAAGTGGCCGAACAACCAAGCAACATCATGAAATTTCTACTATATTTCAGCGCAAGATCACCAACTAATTTGAGTAACTAGAAA…	NA		Coccomyxa subellipsoidea C-169	1	1	0	0	1	0	6.77	6.92	0	0	5.62	0	2.16464	1	-2.90064	0.505784
c10159_g1	ACGTGTATGTGACATGTGCCAAAACACAATTCACATCGCCATACAGCAGATTCCCTGCATCTACATATTTCTTTCCCAGCTTGTCATGCACGATTCAGCTTGGTTATGTTTCAGTCGACCCAATTACTCTCTCTCAACGCGAGCAAGGTCTCTAAAGCAGAGTGCAAGATGCAACCATATCGGTCAACACTGTTTACCTGAATATATACGTTACAGCGTAGAAACAAAGCTGGAAGCAGATAAAAGATGAATGTCGGCGTAGCGTCAGTTCAATGCATGAAATGCTCTTCTCATTGTGAATCAAACAAATGGCCAGAGTCGCAGGCCATACCCACGCCATACCAACAGGTGCAAGGCCAGGAAGGCAACACATTCGATCAGACACCCCTGTTCTGCTTC…	light-harvesting protein of photosystem i	Chlorophyll A-B binding protein.	Coccomyxa subellipsoidea C-169	198	229	60	108	12	9	453.84	534.84	374.42	274.85	23.48	28.21	-3.41775	4.09632e-14	-0.624854	0.0813275
c10159_g2	GTACGTTCATACTGAACAAGGGTGGTGGAGTGCAAGTATGATGGCCAATCATAATTTATGTTTGGATTTGCCAACTAGGTGGTGGCTTTATTTCTCAAAACCAATTTGTTTGTCCTCTGGTATGGTAATTTGGCCGGCGTAATATTTTGAGGATTCGAGCATGTAGCTCAGTGCACAATGCACATGTCTTGAGCAGCCTCTTGGATCAACGAATTTGTATTATCACATGTGTTTATACATTTCACCTGCCAAAAATTAGATGGGACGTTACACTGAAGCCACCAGCACCAAGGGTTGCTCACAGCCATCAAATACACAACCAAGTTTTCAGCAAAAATATACAAGCAAAGAGGAAAACTCTTCTCAGGCTTTTCTTCTCATGTGTTTGTGCAATCCTTG…	chlorophyll a b-binding protein	Chlorophyll A-B binding protein.	Coccomyxa subellipsoidea C-169	477	553	93	214	9	13	1143.91	1351.42	607.16	569.82	18.41	42.6	-4.1435	6.54541e-22	-1.07464	0.000899207
c10159_g3	GCACAAGAAGCAAGATTGCTGTCGCAGTTGAACTTGACAAGCTTGTTCAATCCGAATTACCATCCGATCACCTAATTGCCACATAAAGGTGCCTTATTGTAGGGGTGACGGTGTCTGTTCTCCATGCTTTTCTGATAGTTGCTAAACTTCAGCCGTGAAAGAACACTCAGTGTTCTGCGGCGCTTGGTATTGTCATGGGCAAGCCGGTCGACGCTTTGGAAGTGGTCTCAACAGAAATACCAGACGTTGTTGTCACGGCAGAGTCTAAAGGAGATGATAACATTCAGAAGCAATCTGCAGATGAGGAGAAAGCTATCAAACCAGTGTCCTTCTTCGCTATTTTTAGATTTGCCGATAAGTGGGACAAGCTGCTGTTGTTGGCAGGTTGCCTGGGGGCAG…	abc transporter	ABC-type multidrug transport system, ATPase and permease components	Chlorella variabilis	165	149	39	79	113	83	82.7	75.98	53.25	43.94	48.9	57.61	0.320165	0.258396	-0.715754	0.00685815
c1016_g1	ATCCGCGTTCATCACAATTCCATTTATATAGATGAGGCATCAGGGAATAAACGATGGAACTCGTATGAATTGCACGTTATTCCGCGAATTTTTTGCACAATCTTCCACTCAGATCTGGTACTCCGTTTTGAGATAGGCGTATGTTGTCGGTATGTCAAGCCACAAATGCATCAGGTAGTAATCTGACTTGTACAGAATTTATTTTAGTGTAGAATTGACGAGTTTCTGTCGTTCTGGCATCACGTCGACCGCTATGAGGTCGAAAACCGGTCCAAGGCCTTCTTCGTTCAACATGCGTCGCATTTTGCTGGGATCGACTGCTTTAGTAATCCTTTTGGCATGCATTAGCCTAACTCCTTCAGAAATTTCGGGCGACCTGCGCTCCTTCGTGAGCGTGAA…	protein	hypothetical protein	Chlorella variabilis	2	1	0	2	2	4	6.34	3.23	0	7.04	5.38	17.24	1.12148	0.472672	0.0860356	1
c10160_g1	CCCTTCTCATCGGTCTTAGAGGTCCAGCCCCGAGCCTGGAAACCTCCAGGCAGCGGCAGCAGCAGCGTGCAACACTAAAGGCCCAGCCCCACACAGAAGGGCTGCTCCCAGTGCCGGGCATGGCGTGCCTAACGAGGGCATGCGTGCCAGATCATGCCCGCCCTGCCAGCACAGCTGCGCTGCGGGCGTCAGCCTGGCATCCTGCATCGACCTGTGCACAGGCACTGGGTGGTTGCTGGGGCACCCCGCGGGTGTCACCGCTGTTCCACCACCACACGCACACACCAGCGCCGCATGACGACCGGCTGGCGCCAGGTCAGATCAGGCCGCGGGTGCCGCCCGCCCCGGCGCCTTGTCGCCGCCCGCACCGGACGCCCCCAGGAGCTCCGCTGCTGCCGA…	NA	Sugar kinases, ribokinase family	Chlorella variabilis	21	13	4	9	10	4	44.84	31.12	22.12	19.33	19.39	11.13	-0.312258	0.718191	-0.688535	0.233985
c10161_g2	TCCAGGCTGAAATATTTTGACATGGTCCTTGAGCGTGCCACTGTATTGATCGTTTGATATACATTGTATGCAGCCCAGGTGTCTTGCAATCACGAACTGCATGTGCAATCATTTTCACTTAGCACACCGTTTAAGTAGACTGCACGTTAACCGAATAGGTGCATCGTTATTAGCGACACGGTTGCGCCAGCAGGAGCTTAGTGATGCGGCTCGAGGTGGCAGCCTTCAGCACTCCCTTCAACACAGCCTTCCTGCAGGGCAGCAAAGCGACCATCCGGCGGATGCTAATTCACCTCTAGACGCAATATGTGGTCTTGGGCGCTAACAACCGAACGTGGCTTTTGCCAGCAGTTTGCTGCTGCGAGGGAGACGTCCACAACCAAGTTCTTGTTCCTGCAC…	NA		Volvox carteri f. nagariensis	5	3	1	3	2	2	14.24	8.71	7.75	9.49	4.85	7.76	-0.365671	1	-0.309429	1
c10162_g1	GGTACGCCCTCCCCAGCATGTGCACACCCACACAGCAAGGTCCAGGTGCACCAACCCTCGCTGCAGGCGGCGCCCCCGCCTCACTTCCCCAGCACCAGGGCGTTTGCAATCTTCCAGGCCCCCTTGGAGTTGACCACGGTGTACTCCACCTTGTAGGTGGTCCTGTAGCTGTCCCCTTTCTTGCCGTTGGTGGCCCACAGGTCGGCGCTCTCGTCCACCGTGGCCAGCACCACGGCATGCCCACCGCCCGAGCCTCCCAGCTTGCTGCCGTCGATCCTCTCCACCTTGGAGCTCAGGGGGCGGATGTTCCAGAACCACCCAGCTGCCCTGGCCTCCTCCACCTCCGCCGCCACCTGCCCCAGCATGGGGTCCTCCAGCACCAGGGCCAGCCCCTGGGTT…	plastid division protein chloroplastic-like	hypothetical protein	Chlorella variabilis	16	17	2	11	7	9	32.53	49	22.45	17.59	9.61	27.24	-0.0702613	1	-0.668405	0.172023
c10164_g1	TTGTACAGCCGCTGTACCGTATCGGCGCAGTCCGGTCTGAGGGCAGTGAAGCTATCAATGGTCATGCATGCATAGCTAAAATAGAAAAAATACACAGTTGTTTAAATTTAGCGCAATGGTAGGCGCCAAACGCAGCAAGAAGAGTAAGTCTAAGAGGCAGACGCTCAAGCAGAAGTATAAAGTATTGAAAAAGGTCAAAGAGCACCACCGTAAGAAACGGAAAGAAGAGAAGAAGCTTGGAAACAAAAAGAAAGAGCCCAAGGATCCCGGTATCCCCAAGGCATGGCCCTTCAAAGAGGAACTAATTTCGCAGCTCAAAGCTCAGAAAGAGGCGCATTTGCAGCGCGAGTTCAAGCGAAAAGATGAAGCTAGAAAAAGAAAGGAGCTGGAAGCCAGCGG…	guanine nucleotide-binding 3 homolog	Predicted GTPases	Chlorella variabilis	2	3	4	4	13	9	4.03	4.72	21.04	7.08	21.08	20.21	1.0087	0.169068	1.33732	0.104874
c10166_g1	AGGAAGTGTGGGTTAGGTGTCGCCACCTTACGCAACTGCTTGAAAGCAAATAATAACGATACACATACCTGCGACAGTCTCGAGACTCAGGTAGGTGTCGCGCGCCCGTATATCACTTCCATGCTCGTGCGTTTGTTGGCCTGGCGTTGTGCATCTCAAGGTCAACCTATAGATCCTGGGTCTACTGAAGCTTCAAACTGTATCTGTGGATCGTTTTCACTGTCTCCCTTTTCATTCAGGTTCCTTGCAAAGTGCCTTTGTGTGTTGCTGATGCAGGTAGTTCACTGCTATGCTGAGGTGCTTTGTCCAGAGCTAGCACAAGCCCACCAGCAGTGTTTTATGCGAGTTGTAGCTTCTAAGGGAAAAGAACCTCTATCAGCATGCGCCTGTCATGTAGAA…	dead-domain-containing protein	Superfamily II DNA and RNA helicases	Chlorella variabilis	6	16	1	7	4	2	8.22	21.21	2.86	8.46	4.04	3.59	-0.751075	0.635796	-0.804353	0.290688
c10168_g1	CTTGGAGCGGCGGACCCCCCATGCATCCCCTGCTGCGCTCAGCAGCACAGCGCAGACAGCAGGGCCAGAAGCAGCAGCAGCAGCAGCGCCTGAACCAGGGGCTGGTTCTGGCCCAGGCAATGGCCCTCTGGAAGAATTGGCCGGGGGGGTCATCAGGGGGGAGGTAGCCATTTGGGGGAGGGTCAAAGCGGGACAGCTTGCCTGTCATATCCACGTACTGCGACACCGCGTCCCAATTGGCGCCTTGCAGGAACTCAGCATCGTCCTCCTTCAGGCTGGAGATGGCCGCCGCTGTGAAGCGCAGCAGCGCACGCTTTGCCTTACTCCTCATCTTCATCTTCTCTGTGGGAATCTTGTTGAGCCGCAGAAGATCCATGATGGTAGAAATGGTGGGAGCGT…	sodium hydrogen exchanger 2-like	NhaP-type Na+/H+ and K+/H+ antiporters	Chlorella variabilis	22	24	5	14	32	16	30.23	40.7	18.44	21.57	46.29	33.97	0.912321	0.0721089	-0.593693	0.258302
c10169_g1	GTTTCTCGTTTCTGATTTCCGGTGCACATAATCGATACGATTTTGCTTTTAAATTTATGAGCGACCACAATGCAGCCCTTAGCTCTGCGCAAACATGGTTTGTGCATTCATAATTTCAGGCGAATTGCTCGTGCGAGAACAGTTTGCACAGCGTCTAGTGAACAGCGAGGATATAAAGTTGCTTTAATTACAGGTGCAAATACCGGTATCGGTTTTTGTACCGCTCAAAGTCTTGCAAAACAGGGATGTCATGTAGTTTTAGGATGCAGAAATAAGGAGAAGGGTGAAGCTGCTCGAGCAAAACTCAGGGAAGAGCTCCCAGAGGCAAAGCTGGAGGTTGCAGAGTTTGATCTGGCTGATCTACAAAGCATTCGGGACTGGGCAAATCGTGCACTGGAT…	nad -binding protein	Dehydrogenases with different specificities (related to short-chain alcohol dehydrogenases)	Chlorella variabilis	23	17	13	13	24	11	27.37	20.44	42.02	17.17	24.66	17.99	-0.0881328	0.849555	0.147815	0.723814
c10170_g1	GAGGGCCGAGGCGCAGCGCGCGCTTGCTCGCCTGCCACGCATCCATGCCAGTCTGGAGTGCCTGGAGAAGGCGGTGGTGCAGAACGCGTACCACTCAGTGATGGTTGCCAGCAGGCCGCTGCCTGGCTGCACCTTTCAGCACCCGCCAGCCAACTACAGCACTGCATCTGAGAGTGACAGCCAGGACCAGGACGCGTGTGTCAGTGAAGAGCCGCATACTAATGGCACCCAGAGTGGCGACCTCCTCAAACCCCACCACCCAAGTGACAACAGCAAAGGTGTGGTGGTGGATCATGCGGGGGATGGGGGTGCGTCGCCCAACAGAAGTGCTGTGGATGTTGCGACGGAGCTGCCGCAGCTGTGGCAGTGGCGGCTGCCAGGGTCTGGGGTTGGTGACAA…	flagellar inner arm intermediate chain	ATP synthase subunit C.	Volvox carteri f. nagariensis	7	3	3	9	12	7	9.07	3.96	10.59	12.94	13.36	12.49	0.250436	0.739206	0.924466	0.224992
c101715_g1	GTGGTGCTTACAGGCCGCGCCAAGGACACCATTGTGCTGAGCTCTGGCGAGAACGTGGAGCCGCAGCCGATCGAGGACGCGCTGTGCTGCTCCCCCATCATCAATTTTGCGGTGCTGGTGGGCAGCGGGCGTAGAGGGCTGGGGGCGCTGATCGTGACAGACGAGGACGCGCTCAAGGAGGCGGCCGCGCAGCAAGGGGTGGACGCCCTCACCGACGCTGAGGTGCGGTCCCTGGTTCGGAGGGAGGTGTCCGGCGCCACGGCGGGGCGCATCCGGTTCGAGCAGGTGGTGGACTTCGAGGTGTTGAAGGACCCCTTCAGCGTGGACGACGGCACGCTGACGCGCACCATGAAGCCGCGGCGGCCCGCCATCATGCAGAAGTATGCGCAGCAGGTGGCG…	long-chain fatty acid-- ligase		Volvox carteri f. nagariensis	7	8	1	2	22	7	29.56	34.48	11.49	9.38	78.34	39.9	2.72571	0.00193945	-1.56488	0.118912
c10172_g1	GTGTGTGCATGTGTGTGTGTGCATGTGTGTGCGCGCGCGTATGTGTGTGTGTGCAGGTATGCATGCGTGGATGTCCTCGTCCTTACACGAGTGCGGGCGTGCTTTTTTCCTGGACATGGGAGATGAGGGGGAGGTGCGCTGGGGCCACACCCCAGTTCAATGGTGAGCATCGCGCTTGGGCCTCAGGGATGGTGCCCAGGTCTAGTCGGAGCGTCTCTCTGGTTGTTGTGTGCATGGGGGAGGACTTTTTGCGGTACTCCTCTGGGGCGGAAGAGTCGAACAATTTCACAAGGGAGCATGTAGTTCTTGGATTGCCTACTATTTTAACCCCTGTATAATCCTTAACCCCTGTAACAGTGTGCAGCAACACCCGCTGTCTTACAGCACTTACCCGTGGCA…	nad -binding protein	NADPH:quinone reductase and related Zn-dependent oxidoreductases	Chlorella variabilis	71	46	16	48	54	45	71.95	47.11	46.51	52.99	48.16	59.88	0.278706	0.462566	-0.227108	0.553951
c10173_g2	GGGGTCTGTGGAGTTCATCACCGCTGCAGCGCGCGCAGCAGCGGGGGGGTGAGAGGGTTGCAGAAGGGGCGAGAAGGGGGGAGAGGGAGCCGTCCCTTGCGCCAGGTTGCATGCGGAGGAGGGCGATTGGGGGAGGGGTTGGAGACCCGCTGGAGGCAGCGCCTGGGCAGAAGCCCCCCCCCACACACCACCACTTTCCTTCTCTTGTCCTCGAACTGGGAGGGGCAGGGTGCAGGCAGGCCTGGGCCGGTGGGTGGGGAGGGGCTGGCAGCACGGAGCTGGGGCCAGGGGTGCTGCCGTGCTCGCTTTGCGTGAAACGGGCTTGGAGCAGGAGCGTTTCAAGGAAGCTTCCCAGCGCCGGAGAGGAAGCACTGGTGTACCGCTGCAGACGGAGCGCGG…	1808328acf1 atp synthase:subunit=gamma		Chlorella variabilis	10	9	1	6	5	4	23.27	21.48	5.97	15.25	9.85	12.78	-0.035454	1	-0.74343	0.241796
c10173_g3	ATTTTAGAATGTTGGATCTTGCAGGCGAGATTCGTCACCTGACACACCCCCAGCAGGTGTTATGTGGTGCCGGAGGTCCTCACCAGATCCACGCTCTCCCAGATGGACTCGATAATACGTCACAAGAAACGGTTTCAATGTTGAGTTTGGAGGCCCAAGGAAGAATGAAGGTCAGTTGTACCAGGACTCTCACAACAAATACCATGCTCCATATATACTGAACAGAAAGCAATATCCTGCAATATCGTACCGACAAAGAAAAGAAGAGCAGGTTGTACTCATGGGGAAAACCTCCACTGGCAAGAACAGCTGGTGCACACAGAGGGCTCACTAGAGGTAGGCTTGGTGAATGGTTCAAGCACCTTTTCTCAAATTCAATCACATGGAGCACAAGCAACA…	duf563-containing protein	hypothetical protein	Chlorella variabilis	11	14	5	9	7	1	19.59	25.4	24.25	17.8	10.68	2.44	-1.21825	0.105629	-0.13197	1
c10174_g1	GGGGGGGGGACCTACAGGCCTGGGTTTGCGCAAGAGCGCTGAGAGGACTGGTTGTGGGAGAGCAGGGACCTACTGCAGCCGCTGCGTAGACTCGCGATGCTCCACTCGCCCACACACATCCCATCTCCTGCCTGGCCCTCCTGGTGCAGCTCTGCACCAGCGCACCATAGAGGGCCTCCCCTGCTGCCTCATCTCGTCATCGCTGGCTGCAGGCGTCCCCGGGACAGCGGGGCAGGGGGGGGGGAGGCGCGGGTGAGGGCGGCGTGCTGGTGCGCAGGGAGGAGGCTCCCAAGGTGTGGGAGCTTGCAGACGGCGTGCAGCTGTCGGAGTCGGACATGCAGCTCCTGGCACTGGCTGAGGAGGTGGAGAAGCTGCAGCATGCGCTCGAGGTGCAGAGCG…	NA	Serine/threonine protein kinase	Coccomyxa subellipsoidea C-169	8	7	6	9	20	12	9.85	6.02	14	8.61	17.25	14.14	0.635636	0.371355	0.708778	0.299288
c10175_g1	GAATAAACCGACAGGTATATAAAGTTTCTTTATCTCCGAATTAAATTATTGCACACGCACCCTCTGCTTTGCATCACCTAGGACAGCTTGTCTTTGCCACTTTTCAGTCACGGTTGCTCGAATTTATATCTGCAGTTTCCACAATATGTCTTTCGCGAGCCTCTGGACCTCTCGTCTGCAGTCACCATTAACTTGCCACAGGAGTGCCAAGGCGCACTGCTATCGGAGAGTTGCCGTCAGTCCCGTGTGTTCGTCCAGCAACGGAAACTCGATGGAAAACGGGAACTCCAAGCCCTCAGCAGCTCCTGTCAGTGGTACTGTGCATCAGCCAAGAAAACGTAGCTTCGCCACAATGCTCATTCACACAGAGGACTACATTCAGGACCCCTATGGCGCCAG…	cystathionine gamma-synthase	cystathionine beta-lyase, eukaryotic	Chlorella variabilis	53	78	50	131	2226	1347	80.75	115.38	200.42	218.85	2929.94	2825.88	3.91285	1.95246e-33	1.11874	0.000754723
c101759_g1	CAACAATACTTAGAAAGAACGGACGGAAACCAGTTTGTCGCCTCTGAGCCGTGCATGCGTTGCTGACTTTCTCTCACAATATATACCCATGGCGAAGGGTCTGCGCAGCAAGACCAAGCGTCACTTCCGCACTCAGAAAAGGGAAACGGTAGCCCAGGCACCGTGGCAGCTTGAGGCTGAGCAGAAGCGGCAGGAATTGATGCAAGCTGTTCTGGCAGGCCCCAAGACCGCCGCAACAGGTCCGCAGGTTGCCGGGCCTGACAGCATGGAGGCTGAGCAGCAGACGCCAACGACAGATGCGGCTATGGCTGTGGACGGACAGCCGCAGAGCGCCACGCAGAATCCAGCCAAGATTCTGAAGAAGATCCGCAAGGCGCGGCTGGAGCAGGTGAAGGGCGT…	NA		Volvox carteri f. nagariensis	3	2	2	1	5	0	22.15	15.11	40.14	8.21	30.52	0	0.24531	1	-0.0103439	1
c10176_g1	GGGGGGCGCCCCCGCCGGCCCCCCCCGCCCCGGGGGGAAGGTGACGCGTGGGCAGAACCCACCCCCATCCCTGCCCCAGCAGTCCAGCCGCCATGGCCCGACGTCAGGAGAGGTGCCCGAGGGGTAGAGGAACCGTAGCCGGCGGCTGCCCCACCGCTGGTTCCGCGGAGGGGCTCCGAGGCTGGGGTGGCCCCCATGGCGACCTGCGCGCCGGGGGCGCCAAACACACCCCGCGTCGCAGACACCAGCCCAGCCGCGCCAGTGGCGGCATGCGGCGTTCCCGCGTCACCCCCTCCTCCACCCAGCGTCTGCCCTGTTCCTGCTGCCACCACGGGCAGCGCGGGCATGAGCACCTCGGTGGGCTGGCCCAGCACCCCCGCCTGCTGCGCAGGCCGATCC…	nadp-dependent malate dehydrogenase	PHD-finger.	Chlorella variabilis	3	7	3	4	5	4	4.05	9.62	11.03	5.99	9.78	7.43	-0.0639391	1	0.194095	1
c10177_g1	ACAGCCACGCAGAACTCCTGGTGCGATCCGCTTACGGGTTGTCGTGAGTTATGTTTGTACCATCCAATTACCACGTTTAAGCCGCTGTGGCCTGCAGGTGGTCCGGGACTTCCTGGTTTGCACAGGGTTGTTCACAAGACACGTCCTTTCAAGAAGCTGCAGTCCTGCCTTCAGCACCTGCAGATGGAGATAGCCCCAGAAGTGCCGATGTAAAGCCGACGCGGCAAGGAGTGGGTGGTGCCGTGTCCCAGAGCCGGTTTCTGGGAAAGTGCCACATCCCAGTGTACTCTTCGGCCCCAGTGGAGGGCGCCCCTGCAATCAGACGCACAGTGACGGAGTCTCAAAAGCGGCGCCAGATCAGCTTGGAGTACACTGCCTCACTCTGGAAGCCCAGCCGCT…	aaa-domain-containing protein	ATPases of the AAA+ class	Chlorella variabilis	31	32	6	24	21	12	71.56	69.86	38.89	52.9	44.06	39.99	-0.193703	0.835224	-0.472783	0.503424
c10178_g1	CGGCTATCGTCTGTCCGAGTTGGTTCCCGTGAGTGCTGTACGCTTGCGATGCTGACGGTGCAACCACTCACCCTTTCGTGTTTCTTACTGAAGCCAGATAGTAGTCGACTGTAATTATATCAGAAAAAGAGCAGAAGCTTGCTTTGAAATTGTCACGCATTAGAATCAAGACTGTTCTGAATAGCTCGTGAACAGCAACAGTCGCTTGCATAATAGAGCAAATATCTTTGATTCCTTTGAGAACCAATAGTCTTGCGAAAGTCGAAATGTTCACCAGCACGCAGTTGAATTTACGGCTTTGTGTGCAGCAGCTGACGCACTCAACTCCACAGACTTTTTTCCCACGGCTTCACTGCTGGGAAGTATGGAGCAGATTTAGCAGCTCTGCTGACAGCCCTG…	nuclear pre-mrna splicing factor and u1 snrnp component		Volvox carteri f. nagariensis	42	46	15	31	32	23	36.06	39.51	34.95	28.68	22.96	26.74	-0.154223	0.750714	-0.239647	0.547709
c10179_g1	CCAAGCAAGTCAAGCAATGCTGAGATGAATGGGAGCATGCTAGTTTGTCATACAGTGGCATTGACAACCTGTGTAATTCAATTCAATTTTTCCCAACTCTATTCGATGTTGTTTTCGTGCGGAATCTCTTGAATTTTCATCTTCGAGCAATCAAAGCTTTCCTGATTCCTTCCAAATGGATAATGAGCACCAGCAGTATAGCAACCTGCACGCAGTTGCCGTCAAAGGCATGCTTATGAAGCTGATGAAAGCAAGTGACCATTGATGGAGCATATCAAGATGCAAAGACATGATGAATGCCATCCAATATGCTCCCATGACAAACAAGATACGAGAACAAGTTACACTTCTAGATACTGGCAGTGTTGTAGGTGTTCTGATCTTTTTGAACAATTGCTA…	chalcone isomerase	Chalcone-flavanone isomerase.	Chlorella variabilis	5	6	3	1	53	26	10.3	11.41	15.08	2.96	83.94	66.04	3.76512	4.77316e-09	-0.707744	0.802439
c1018_g1	GGGGAGGCTTCCCTTTGACGTGGACACTGCCATACGGGTGCTCCGGGCTGCTGGGTATGCTGAGCACGCCCTGTACGTGGCGCTCATAGCGCAGCAGCAGCAGACCTACCTGGAGATCCTGCTGGAGGACTGCCAGAGGTTTGAGGAGGGTCTGGAGTACGTGAAGGGGCTGCCACGTCAGCAGGCTGCGCAGGCGCTGAAGACTGACGGCAAGGCCCTGCTGGGTGCTGTGCCTGTGGAGACCACGGCATTACTCATGGGCCTGTGCCTGCCAGACACCTCCTCCCCCCCCGACCCCTTCATGGCCAACATTGCAGACTTCACGCAGCTGTACACAGACAGGCCGGATGACCTGCAGTACGCATGCGTCACCATCCTGGCCATGTGCCCGGACACCCC…	vacuolar atp subunit h	Vacuolar protein sorting protein 11 C terminal./Region in Clathrin and VPS.	Chlorella variabilis	1	1	0	0	2	1	8.26	8.46	0	0	13.58	10.85	3.52044	0.258554	-2.90064	0.505703
c10180_g1	GGCCGGAGAGCGGCTGGCTGTCCAGCTACTCAGTGCAACATGCTGGCAAGGGGAGAACTGGCACATTGGGGGCATCTGCGCACGGGGTGCTTCTCAGCCAGTTTCATGCATTGCACCGCTTGCCTGGTAGTCTGGCAGCTGCCTGAAGTACTTGTCCAGGATAGTGGCAAAGGAGGGCCGGTCAGGGTGTGCATCTGTGTAGGCAAACATGTACGCCGTCCGGTCACCGCCCGCGGCAGGGAAAGCCTCCCAGAGCCACTGCATGTCATGCACGCTGTCCTCCATACTGTACAGCAGGTCGGCGCAGGTGTTGTGCTCCTGGGGCACGCCACCCATGCACCCGCCCACCACCACCACCATGCCCTGAGGCTTGGCCCCGCCCCTCATCTGCTTCACAAT…	flavin-dependent dehydrogenase		Coccomyxa subellipsoidea C-169	35	24	4	15	15	20	42.2	32.9	10.96	25.17	14.95	38.55	0.550564	0.297796	-0.979705	0.0643491
c101808_g1	GACACCGGGGGGCCAGGCCATGTGGCATCAGGTGCTGCAGCTGATGGGGGGGGAGTACGGCGAGCTGAGCGAGGCGATGCAGGAGGTGTACCGCGCAGACATCATGGAGGCTCCTGCCAGGAAGGACGAGGAGCAGGGCTGACGTGGCAGCGTGCATCTCGTGGAGCACTCCTGCGCTGTGCCTGGTCCCGCAGCGAGGATGAGGGGCTTCACACTCTTGGAGGAGAAGTTGGTGGTTTCCCTGAGAGAAGATGGTTTGTGGGTGTGGCCTCTGATGCTAGACTGGGTAATGTTGTGTTGTACAATCGTACAAGGGAGGAGCTGTTGGGCTGTTATCATGACATTCCTCATAGTCGGTTATACAGCTGAAACACAGCATTCCTCCAACCTTGGACAGTC…	NA		Micromonas pusilla CCMP1545	12	15	4	10	13	7	67.47	86.17	61.16	62.49	61.08	52.6	0.0970597	1	-0.253186	0.660031
c10181_g1	CGCCAGGCAGGGTGCTCAACCCCTGCTGCGTCCGCCCAGGCGGGGGTCCCAATCACATCAAACAGCGCCTGCAGGTCCCACCAGGCACCAAACTGCATTCTGCATGCTCTGCTGGTCAGACTGACCAAACTCCAGCAGGCAAACAGCCAGTAGGGTTATTCAAGTGCACCCAGCTCCAGGCCTGCACCCAGGCAGGGCCAAGCCCTGCTCAGTCACAATCGCTGCCCGTGTGCAAGGGTGTCGCTGGGCTTCTGGTAGCGCCAGAGAGAAGCCCGCACGGCTGCTAGAATGGTATGTCCAGCTCAGTGCATCCACCTGCAGCTCCACGCGAGTGGTCTCGTTGCCTGGGCCCTCCCCAAACTTCTCGCCGTCCTGAGGCGTCTTTGGAAGGTCGTGGAT…	mitogen-activated protein kinase 6	Serine/threonine protein kinase	Chlorella variabilis	3	6	1	6	10	6	7.41	24.61	6.86	20.56	28.31	32.31	0.766854	0.284059	0.314054	1
c10182_g1	GCCCTGCTCAAAACTATGTTCTACACGTTCAGAAACCAAAACATTTCTGTAGTAATGTGTGCCTAATACCTGGATCAAGGAAAGCTGCGTTTCGTTTGCGTGCAGCTGTTGCGCAAGGCTGGCAGACTGTGTCATCAGCGTTCTGCAGCCGGCCAGAGAGGCGGACTATGTATGATTTTGACCACAACGATTGATGAATATTTCTTACTGCTTCACAAGATACTACCTGCACAATTGCCGAGATGTAGGCGCCCGCCATACACGAAACATGGCACTCAGGGAACGCTCCCGGCTGCTTACTTACTGCGCGCTGGGCGAGGCGAGTTTAAC	NA	SET domain.	Chlorella variabilis	1	0	1	2	3	1	15.15	0	9.66	9.2	20.86	18.31	-0.00190203	1	1.9821	0.376065
c10184_g1	CCGCCATCGCAGCACAGACTCCCCTTCCCCCCACTCCCAAAACGAAATGAACCAATCACAACGGTGTTGAGGAACCAACCAATCTCAGGTTGGCGCTTAGCCCCCCCCCCTCTCAGTACACCACTAGCTCCGTGGCCTTGTACCCCAGCTTCTCGCTGTGCCGCTCCCAGATGTCCTCGATGGCTGCCACAAACTGCTGCAGGTGCTTCTCCACCTCCTCGTCCGAAGGGTGCTCCACCCGGGGCACCACAATGGGCTTGCCCACCACAATGGTCATGGGCACCTTCTTGGGGATGAAGCTCCCCAGCCTCCCCCACATGACCATGGGCGCAAACCCAATCCTGCGGGCCATGCGCGCCCAGGCGGCCCGGGGGACAATCCCCTTAGGCCAGTCGTAGA…	protein	Diacylglycerol acyltransferase.	Coccomyxa subellipsoidea C-169	2	2	0	2	12	5	7.3	6.01	0	10.25	35.02	30.78	2.54699	0.0109801	-0.300852	1
c10185_g1	GTGACTTCAGGCAGTGGTAAGGGCGTTTGGCTGCTGGCAACGGCTGGTGCCAGTACGTTTTGTGTAAGGCCGTGTTTTAGTTCTGTTTCGTGTGATCATCCTGAGGGTCCTGTCCTGGGTGGGGGAGTGTGGGGTGGGATGTGGTCCTGGATCCTAAGGCTGGCCAAAGGGGCAGAATGTATGCAAAGAATTGTACTCTTGTCCACTGCCCCAGCTTGCACGCCCTGTTTCATTTTGGTTTCTAAATTCAGTGTTTTGTTCATCAGGCGCTGTTAGCAGACTCGCCTGCTGCTGCAGTGACTCTATGTGCCGTGCATCAAATGCTGGTATTGCATTCTTTTCGATTTGATTGACATGCTGGGACCCTGGCACACTTCGTTTGAAACAGTGATTATCACA…	tyrosyl-dna phosphodiesterase	Tyrosyl-DNA phosphodiesterase.	Volvox carteri f. nagariensis	4	8	3	6	10	9	3.73	11.34	7.52	6.35	12.76	11.71	0.659162	0.393325	0.277424	0.842022
c10187_g2	GAAGAACGGACAGTGGTGGTCCCGGCGGGGGGTGCACAGATTTCTGATGAGGGGAAGAGGAAAAGAGGGAATGCCCCCAGTACGATGGGGGATGCTCCGCACATGGGCTCTGATCACAGGAATCAACCACCTTTTCCCCTCTCATCAGGTATTACCCCTCCCAACCCATACACGTAGATATGCGTCCCACTTTAACAGCACTATATTACAAGCAGTGCATGCTTGCAAAAGCGCGCAAAAATACGTTCCTGACGTCCCATCCCCCTGCACCTGCATCCATCCATTTTTTGAACTCGGCCGTCACCTTCTCCCCCTCACCCCGCACGTCCTCAGCCGTCAGCCTCACCCTGATCTCCATGGCCTCAACCGGTTCCCTGAGATCTTTCAGCAGATCTGCAA…	phosphoglucomutase	Phosphomannomutase	Chlorella variabilis	10	7	0	2	9	5	16.04	11.34	0	3.56	12.4	10.81	2.28054	0.0204195	-2.30016	0.0127968
c10188_g2	CGGTGGCTGTGCATCGGGGCCGCAGGCTGGGTTTGCAGGCGGAGCAGCGCATGAAGCAGCGCGTCGAGCAGCTCCCGATCTGCATGCTGCAGTGTCAGTCCAGCATGACGGGGGTGGGATATTCTCCCTGCTGTGCTACCCCCCTTTGCTGTGCGCGCTGCGCCTGCTGGCTCCTGTCTGTCCCTGCGGCTCTGGGAGCGCTCGCTGCTGCGCGCGGTGCAAGCGTCTCTTACTGGTGCGCGCTGCGCGTTGCACCTCGCGCCTGCTGTGCCCTGTGCCCACTCGCTGCCCTCCCCCGCCCCCTGCCCAGTGGCTGGCCAAGGAGTTCCAGAAGGAGCGTGCCTGGAAGCTGAAGCAGTCGCGGAAGTACGCGCTGGCGGCGCAGCGGTCCAACATGGA…	swr1 complex snf2 family dna-dependent atpase	HSA.	Coccomyxa subellipsoidea C-169	10	5	2	4	5	2	19.8	10.52	11.67	10.46	8.81	5.88	-0.20315	1	-0.612042	0.582077
c10189_g1	GTTGGGCAACTGCTGAACGTGATATCAATTGGCAATGTTTATTTTTGGGACAACATTCAGCAGTGGCTCTGATATCACGTTCTACTTGACTCAACTCTTGCCCATCTTGCACTCCCACACCCGGTGTAGGTCATCTTTGCCGGCCTCTACCTTGCAACCCAGGCTGTGGTCATGGCCCTCTACATCAGCGCTCGCTCTCTTCCGCCCTGGACGCTGTGCCTGCTGTGCCTGTCCCGCCGCCTGCATTCCATCTTCCTTCTCCGCCTCTTCAACGACTGCTGGGCCATGTTTGTGGCGTATGCCGCTACGCTAGCGTTGCAGTACAAGCGCTGGACCCTGTCTGTACTGCTGTACAGCGCGGCGGTGTCCATCAAGATGAATGTGCTGCTGATGGCACCA…	alg3-domain-containing protein		Coccomyxa subellipsoidea C-169	1	3	0	1	5	0	1.95	4.54	0	2.17	6.57	0	1.68986	0.390535	-1.16561	0.634321
c10190_g1	GTTCCTAAACGTATATTGATCTTAATACTGTCAGTGATTTTGAACAGCATATCTGTAATATTTGATCAGAAGCAGATATATCAGAAGAGCCACTTGAACAACTTGTAAACGCGATTCCAGGCATACACAACGAAGAAAACAGTTAAGGCAAAAAGAAACAGGTACAGCATATGGTTTGACTTGCTATCTCGATAGGCCCGGTCTATTCGTTTGATTGTCTTCTTCAAAGATGACCGAGCTTTCTCCATGGCATCATCCAAGCCCTCCATAACTTGGCGGGTCAGTTTATTCTCCTCTTCTATAGCTGTAGAAACCTCCTTCAATCTACCCACAGAGCTACGGAGTTGGTCTATTTCGGAATCCAAGTCGAACGCAGGACCTGCTTCCATGTTGATTTGT…	qc-snare sft1 family	SNARE domain.	Chlorella variabilis	3	2	0	2	4	5	12.63	8.96	0	9.49	14.39	27.46	1.6695	0.121989	-0.589488	0.694091
c101926_g1	CGCGCATGCATGCCGTGGCCGCCCCCCTCACCCCCGCGGATGCCGCTGCAGATGGTGGAGGTGGTGGGCAGCGGGGACGCCAAGCTGCGCTGGCTGATGGCGCGGCTGGGGGACTTTGTGGACGGCGGCGACGTGCTGGTGTTTGCAAATCAGAAGGCAAAGGTGGAGGAGCTGCTGCAGGCCATGACGGCGGGGGGGGCGGTCAGGGCGGCTGCCATCCACGGCGACATGGACCAGCACACGCGCATGGAGACGCTGCAGGGGTTCAAGGCGGGAAAGTTCCACGTGCTGGTGGCCACCGACGTGGCGGCGCGAGGGCTGGACATCAAGAGCATCAAGACTGTGGTGAACTTTGATGCGGCCAAGGACATTGACACGCATGTGCACCGCATCGGGCGC…	dead-box atp-dependent rna helicase 24	Superfamily II DNA and RNA helicases	Chlorella variabilis	1	0	1	1	1	1	6.69	0	18.19	7.44	5.55	8.88	-0.383637	1	1.45653	0.646503
c10193_g1	TGCGTACATTGATTGTAGGGACCAGGAGGAATCTCTGTTTCGTCACGAAGGTTCCATCTGCTCCTGGTGCTGGGGTCAACTGCTGCATCACTTCCTGGCTTGATCTCCTTATTGCGGACGGTCGGCTGCGAGCTAATCGAACTACTCAAGATGTCGCTTCCTTTTGGAATGCAACCACAAATCATCTTGTTGAAAGAGGGAACGGATACTAGTCAGGGAAAGCCGCAACTGATCAGCAACATTAATGCATGTGTGGCCGTGGCCGATGTGGTGCGCACCACGTTGGGACCACGTGGGATGGATAAGCTGATTCACGACGACAAGGGCAACGTCACCGTGAGTAATGACGGCGCTACCATCATGAAGACGCTGGACATTGTGCACCCCGCCGCAAAGACG…	chaperonin complex component	T-complex protein 1, eta subunit	Chlorella variabilis	7	11	2	3	3	5	12.19	19.35	9.36	5.8	4.41	11.93	0.25986	1	-1.11517	0.227143
c10194_g1	CCTCCTCCTCCCCCCCCGCCAGCTTGGCCACCGCCTCCTGCAGGTCCCGCTTGACCAGCAGGCGCCATTTCAGCAGCTGCTTGAACTCAGATCGCCCCAGGACTTGCAGGTCGCGGCACAGCACCCTGATTTCTGCGGTGGTGGCAGGGTGGTCCCGAACAAGCGCTGCCGCAGCGGCTGGGTCACCCCCCAGCCCCTCTGCGCCGGGGCCTGGCTCGGATGCCGCGCCGTCCAGGGCAATCTGGGTGAACCTGCCCAGCGCCTCCACGGGGGAGTCTTCCGTCACAAAGAGCGCGGCGGGGAGCGGGCGGTGCGTGGTGGACACCCCCTCCTCGTACCCCTCCCTGAACCTCTTCTGCGCCACCTTCTGCTTGAGCAGCGCGTCAGGCCCCATGACCT…	NA	23S rRNA methylase	Chlorella variabilis	2	1	0	2	9	4	5.78	3	0	6.31	23.17	17.36	2.17017	0.0318449	0.0884163	1
c10195_g1	AGGCACTGTTTTGTGCATGCCTGGCACTTGGGGTGGCAGAGGCGCTCCTCGCGGCAGGGAGTATCCATGGTGGTGCCTGTGCGCACCTCCCCCATGGCGAGACGAGATGCTGCCAGCCCCAGCAAGGAGCGCTGGTTGGCTGCGTTGAGAAGGGATTGTGACTCATATGTGCACCATTTCCACCACACAGTCACAGAGCGAGGCAGCGAGGCAAGAGCGTTTCCCCCTCCTGCTCCCCTGGAAACATCCCTAGCCCCTCTCAACAATTTGCGTAAGAATTTGTAGCATTCCACGCACTGCATTGCCCCCCCACTCCGGATCAATCTCTGTTGTGCCCACTCGTTCCCAGCGGACAGGACTGCAGCGCCACAGCATTCTCGCGCTCGCTCAACGCTCAGT…	diphosphate--fructose-6-phosphate 1-phosphotransferase	diphosphate--fructose-6-phosphate 1-phosphotransferase	Chlorella variabilis	2	2	0	0	2	3	2.42	2.46	0	0	2.08	5	4.2224	0.136932	-3.80068	0.261841
c10195_g2	CCCCCTCTCCAGCCCCAGCACCGTGGACATCATGCCCGTGCACCCAGCCGCCAGCAGCGCCGCCGCGGTCTGGCCCAAAGCATTGCAGTAGGTGGCGTCAAAGTTGGTGGGGATGGAACACCTTCCCTCGTAGCCAAAGTAGTGGCTGATGGCGGCAAACTTGCCATGGAACCGACCCTCCGCCCGTCGCAACGCCAGCTCATGCTCAACCAGCCTGATCAGCAGTTTCTCTGTCTCGATCCGAGCCACCTGCACGTTGCCGTGTGGGTCCCTCTCCAGCAGCAGCTCGTATTTGAAGTTGAGGGGGAGGCTGTGGAAGACGTCACGGGAAGCAGGGGACAGCCCTGCCGCGATGGCGGCATGGTCCGTGTTGTCCACGCCGTTGGCCAGCAAGTCGTT…	diphosphate--fructose-6-phosphate 1-phosphotransferase	diphosphate--fructose-6-phosphate 1-phosphotransferase	Chlorella variabilis	3	6	0	2	5	5	5.61	11.42	0	4.02	8.03	12.7	1.82526	0.0848317	-1.40509	0.204951
c10198_g1	GGGGGAGGGGGAGGGGGAGGGGTCAAGAGCAGGGGGCAATTCTGGTTCTGAGAGGGAGCCTCATCATGAGCCCAGGTGAACGGCTGTGGCCAACAGCAGCACAGCACGAGCGTGTTGTTCTGCCCGCACTGCTCCTGCGTGCTCCTGACCTGGACCTGGAAGACTCTCCAACAGTGTGCTCGTGAGGGGAGTGCCACCCATCCCAAGGAGCGAGCCCCATCACCACCGCCCACAACGAGTCTGCTGGAGTTCACCTCCCCCGGTCGCATCTCAAGATGGCCCGACTGCATCGTTGCGTTCACGGGACGGCGCAACGAGGCACAGCACATGCGGAGCATGGCCTGCTGAGCTGAACGCAGGCCTGCGCAGCGGCAGCTGTGACAGATGCCGCAGGCACTG…	haloacid dehalogenase-like hydrolase domain-containing protein 2	phosphoglycolate/pyridoxal phosphate phosphatase family	Chlorella variabilis	62	66	31	55	22	12	88.24	95.9	120.5	86.79	26.79	23.82	-1.77309	3.43734e-06	0.139738	0.656253
c10199_g1	TGTCAGCAAATCCGTCGCGCCCTACTCTGGCCGGCTGAGCCTTCTCCGGGTCAAATCACTGCGAGGAAGTTGCTCACGTATTCCGTTTATTTTTCCGCCAACCTGATTTTGCCGATGTTTGTATCGTAATACAAAACTACAATTATCGTCTCAAAATATGAAGAAAAATTTTCAAGAATTTACATCGTGATGCATTCTCAAGCAGGTATGCATGGTGACCACAGAATGCGTGGAGACCACTAGCAGCTACGTTGTTGCGTATTCCTTCTTTCTTGCTGACTCAGCCAATTTACAATGTAGCTTCTGACGTCCAGAGTGTATATTGGGGTGTGTTCCGTTTAAGTTGTTTACATCTCTTCACAGTATTTATTTTGTTGTTCTCACTGAATTTTTACTGTT…	polynucleotide phosphorylase polyadenylase	Polyribonucleotide nucleotidyltransferase (polynucleotide phosphorylase)	Chlorella variabilis	606	660	307	712	488	294	350	387.51	484.97	456.67	243.23	234.55	-0.784483	0.000362754	0.354252	0.103884
c10199_g2	CTCCCAGTAAGCGTTTTTGGAGGCAAGAGCAAGTTGAATAGACAGCTCGAAGTACTCATTCGCACATGACATGCAGGTTCCGCCGGGATGACCCGAGGTCACGTCCTTACCACACCGACGCGAGACCTGTCAGGGCAGCGAAACAGCGAAACGGTCTTCGAACAAGTACGTTGTATGCCTTACCAGCCTGAGTTGAATTGGCACTGCTGAAAATGTGACTACAGCGTTTCTGCTTGCTCGGGTGTTTAATCACATGCCTCGGCTTGCTCAAGGCAATCCCAACATCTGATCGTGAGGCAAAGACTAGCATTTTGTAATCGAGATGTGCAGCATTTTGCGGAAATACATGCTTTTGCT	5-amino-6-(5-phosphoribosylamino)uracil reductase	riboflavin biosynthesis protein RibD	Chlorella variabilis	15	21	5	5	14	8	43.29	71.97	66.08	16.02	34.35	43.79	0.685047	0.403329	-1.1163	0.0726047
c1020_g1	CGGGTGCAAGGTGATGTGTCACTGCCTGGTTGTCCCGCCATTTGGAAACACAAGCTTGGCGCGCATGAAAAAAAAGCATACGAGGATTTATTGCGATTTTGAAACATTCTGGATCGTTCAATCCAAGTTTGAAACTTGTTTAAATACTGAAAAGAACTTGGAGCTGATGTGATTCTTTTGGTAAAGCCACCTTCTCCACTGTTGATATAACTGTTTGAAGAACTTGATGGCGGACGAAGGTGCTGGGCGTGCATCTCGCACTAGAGTGTCACGCAAAAAATCTTTGGAAAGATCATTGCCTGCGGCACAGCAAGGAAAGGATCGAGGCAGGCAGCAGCAGAGGAAGAAGGCAAAAGGCAAGAAGCAGCAACAGCAGCACGATGCAGTTGCCTCCGATGC…	histone h3 methyltransferase trithorax		Chlorella variabilis	14	12	0	9	7	6	23.22	20.27	0	16.57	9.95	13.67	0.240383	0.718051	-0.938841	0.173576
c10200_g1	CCACTGCCGCCCCCACCGCCGCGTTGTTCTTCACCAGCGCGATGTTGGACTGGAGGGACCGCCCCTGCGTGAGCTCCTGGATGCGCTGCAGCAGGAAGGGGGTGATGCGGTGCCCCTTGATTCCCTGGGAATCCGATTCCTGGAGCGCCTGCTGGATGGCCGCCTCCACCTCCGCGCCTGCAGCAGCCTGATCCCGGGGGATGGGCACACCCAGCACCATCCCCCCCCCCAGCCCCATCTTGGCGGAGGCGTGCACCACCGCCGCCACCTGAGCGGGCGAGTCCAGGCGGCAGGGCGCGCTGCAGCCGCTGCGCGGCGTGAAGAACGCGGGGAACTCCCAGGTGCGGTACGCCGCCACACACACCCCCTGGGTCTCCAGGTACTCCAGTGTGCGGGGGA…	translation initiation factor if-2	Uncharacterized enzyme involved in pigment biosynthesis	Chlorella variabilis	11	10	3	3	2	2	42.67	40.58	38.42	15.38	10.17	14.72	-0.964941	0.363919	-1.07126	0.191532
c10201_g1	AAAGCTGTTGAGCGCGGCAGCAGTGTTTGCGGCTTGGTACGGGATATCCTTGGCGTTGCAGTCGACATCACCTTTTCTATCCGTCAGTATAGCAGCAGGGAGCTCCTCTGAAGGTGAGTCGCCCCCGCCCCCACACTGCTGCTGCTTTCTTTGTCTGCACCTCACCTCCACCTGCACCAAAATCCGATGGACCCAGCAGCAGCAGCAGCGCTGCCCTTCAGCCGCACCCCCAACGCAAATACCCGGCTCCTCGCGCTTGAAACAGGTTTGAAGACCGCGATACGGAGCGCATGGGCGGGGCTGGCAGCTGGCTGCCTGCACACGCTGGCAGGCGCGGACCACCTGGCAGCCCTGACACCCCTCACCATTGGCCGCAGCTACTTCAAGGCCTCCCTCATG…	nickel transporter	High-affinity nickel-transport protein.	Chlorella variabilis	11	13	3	8	7	2	37.97	38.33	25.01	25.02	17.37	8.06	-0.694019	0.411457	-0.434395	0.656223
c10202_g1	CTCTTACAAATCTAGATCAACTTCGCATAAAGGCATGTATGATCACCGACGCTCGTGTCTCGTCCCTGTCTGCCATATCAGTGGCAGCTCCTGCTAAGGATAGAAATGACTCACGTTGTACACCACTGAAGGCAATTGGCAGTTAAACGTCGTTCGACGATGTCGTCAGTCTGCTTTATTCATTATATGCTTTTGCAACTGCTTTTTCTTCATAAAGTTTTCAGTTCAAGGTTATTGCTAGAGCAATCTACAGTCTCAGCGTCTGATGGTCGTGAATTTGTAGATGCCCTTCAAAACGAAGCAGTGAGCAACATAACTATTTCAGGTATTTCAGTTGTACTGGCTGCCTGTAGCTGATCATTCGAGGGCATTTGTTTAAGTCCTCAGTTTGATAGCAAA…	NA		Coccomyxa subellipsoidea C-169	3	4	4	7	7	5	4.3	6.65	16.03	12.67	9.15	11.15	-0.298827	0.878667	1.32813	0.207388
c10203_g1	TATCATTCATCCTTTCTTGTCATGGCGACCTTTGATTGCAGGGCATTCGTGCCTTTTATTAGCATGATTTCCTGATCGTTCAATTGATGAAAAGATATCAGGGCTTATCGATCAAGTCGATCCATACTTATCGTATACAAATATTCCAAGTAGCCTCTGATAGCCGACAAGTATTCCCCCCTTCTGCCTAGCTCATCACTAAATTTGCAGCCTTACGTCGTCATGTCTGAAATGGTGCAGGATGATTTGACAGCTGCAGACTACTATGCAGACTCGTATGGACATTTTGGTATACATGAGGAAATGTTGAAAGATGAAGTTCGGACAAGGACTTACATGAATGCAATTATTCGGAACGAACACATCTTTAAGGACAAAATAGTGCTTGATGTCGGCTGT…	protein arginine n-methyltransferase	Ribosomal protein L11 methyltransferase (PrmA).	Coccomyxa subellipsoidea C-169	1	3	0	1	1	0	1.83	5.51	0	1.95	1.56	0	-0.332011	1	-1.16292	0.630776
c10204_g1	CAGGCTTCCGGGAGCACCCTGGGATTTTTGCCCTACCTGAATAGGTTCACCCTACTAGTCAGGGGACACACCTCCCTGCTCCTCCTGCCGGCGCCCGATCCACCCACTGGCCAGCTGCGCTCCTGCCTCACCCCCCGCCGCCCTCCCACACCGCGTTGCTGCAGTCAGCGGCGTGGTGGACGGCATCAAGGAGTTTGGTGCGGTGTGTGACCTGGAGGGGCACCCCGACATTGTGGGGCTGGCGGCGCCTCACCAGGTGATTGGCCCCGGGCAGGTCTTCGCGGTACACAGGGGTGGTGCTCTCCCCTGCCCTGTGCATGCACTTTGGCATCACCACCTGCAGCATTCCGAGATGGGTGTGTGCGTGGGGGGAGGGGTTTGGGAGGCGCAGGTTCCCTG…	30s ribosomal protein s1	Ribosomal protein S1	Chlorella variabilis	2	4	1	0	4	1	2.39	8.57	3.24	0	6.98	1.64	1.65703	0.70716	-1.67846	0.487529
c10205_g1	GAGAGAATCAAGGCGAGATTTGCAAGAGGAGAGTTGATGATTTCTGCTATAGTGCCGTTTTCTCTGCCGCAGTCAGCACTTTGATCCAAGACGCGAGGAACTTTGTTTTTTGGCTTGTCTGTATATGCCAGTTTCCTCTCAGATTATCGGGAATAATATATACCAATAAACTTCGGATACTGTTCTTTCAAAATCGTATCTGCTGGTCCATTGCCGCGTGATGGGCCTCGACGGTGGCACATACATTACTCGTTCTGACGTGTTGCGAGGTCAAAGCTGGGAGCTTTCTCAAGCAGACACTTCCCATTCTACTCGTGGCGGCAGCATAGGAGCTAGCCATGTACACAAAAAACGCAGATTAGACACCCATTCTGAACAAGTGACAAGATGGACAACTTG…	sulfate adenylyltransferase	ATP sulphurylase	Chlorella variabilis	10	7	3	16	30	29	11.83	8.49	9.6	21.27	30.71	47.67	1.26355	0.00291222	0.809497	0.279599
c10206_g2	GGGGGGGGGGGCCTTGTTGGGAGTGCCACCAGCATGCAAGATGCAAAGCAGGAGGCCAAGGGGGGGAGGCAGGAGGGAGGTGGCGTGCTGTGTGAGCAGGGAGAGGTAGCCGGGTGGGCGCAATGCGCAGCATTCTGGAAGGGCAACCCACGACCAGCACAGCAATTGGAAGCAGGCATCGCAGTGGCTGGGTTCATTGTCCTAGGGTGCAAGTTAGGGTGCATTGTGCCCTGGTACACACAGCACTTGGGCACCGTGAAGCTGGGTTTGCTGCACCGGGCCCCCTTGCTTTCAAGCGATCACTCTTATCTGCCCCCCCCCCTTTTCTTCTTGCTGCACTCACAGCGAGCACCTCGCGGGTGACAGCTGGCAGCCATGTCAGGTTGGCATCCTGCTGCG…	carbohydrate-binding protein	hypothetical protein	Chlorella variabilis	47	43	13	27	19	13	69.28	63.54	48.97	44.91	23.6	25.28	-0.731729	0.0899238	-0.473959	0.213469
c102067_g1	GGATGGGCTCCAGGACCGGCAGCGCGTGTTTGAGGTGCTCAACCTCTGCTAGTCCCACCTCGGGATGCTGCAGCACCTGCGCGGAAGCATGAGTGTGGGCGTGCGCGCGGTGCAGGCGCAGCCACCTCGCGGCAGTGGGTGATGGCAGCAGGGGAGGGGGGAGGACAAGGAGTGCGTGGCGAGGGCTGGTGTGTGAGGTCGCAGCCCCTCCAAGCGCGCTCAATGCAGGGCTTGCACCTGCCGTTGTACCTGTGCCTTCTGCTGGTGTCTTACTTTTTGTTTTCAGAGTTGGCAGGGGTGTGAAGGTGTTGGGGGGGGTTGCCATGTCCATCTCTGCAGCGCCAGTCCTCGTGACGCGGAGGGGTTCAGCTCTGCTGGCTCCCACGTCAGCACAGCCCT…	NA		Chlamydomonas reinhardtii	4	2	1	2	1	1	17.41	8.89	11.84	9.67	3.67	5.87	-0.908146	1	-0.286625	1
c10208_g1	GGTGCATCCCAGGCGCATCTCGGGCAGGCTGCAAGTAACGTGCATTTGAGTCCCCAAAAGGAGGGCTTTCTTTGCCTTGCAACCAAGGACGCACAGAGTGGTCTTTGCTGTGCCTGTGTACCCACGCACACGAATAAGGAACGGTTTTCAGTGTCGACCATTTCTTGTGCGCGCACTGTTGCGCAATGTTTGTACAGGGCTCTGCTAGCAGCCCTAGAGAGGACCCATTTGCTGTCAGCCATGGCTGACTTTGCTCGATACCCCTTGCTCAGGCGTGCGTGAGCATCGTTACGTGATCACTGCAGGTTCCACTTGCCGGCAGAGGAGGCCAGTAGCAAGCTTGGGATCTCACTTACGGTGCTCAAACGCATCTGCAGGAAGCACAATATCAGCAGGTGG…	rwp-rk domain-containing protein	RWP-RK domain.	Ostreococcus tauri	1	0	0	0	11	6	1.07	0	0	0	10.06	8.79	5.91117	0.00025718	-2.08234	1
c10209_g1	GTCCAATATTACATAAACGATGTGATATAAAAGTGTATGCTGCATACCATTTGTTTGCTCGCTTCATTGTTATCGTCAGAAGACCGCTGTTGCAATGTCTTTGATAGCCTGCGCTGCATTGCTGCCTCTTTTCGAGCCATAACGCCCTCTGCAAGTGCATGTTCCAGTTGCTTGGATAATTGAGTTTTTTCTGCCTCCAAATCTGCCATTCTTTGGTCTAATGCCTCTTGTTCTCTCCAACTGCTCTCCTTCATAGCCATATCAGCTTGGCATTTGTATGAATCCGCAAGTTTTGCCTCCAATTCCTTGATGATGCTACGCAATTTGCTCATCTGCTTGTCCTTCTCCTTTAGGCGAAATTCCAATCGTTGTTGAGTCAGTGATCCCAAAGATTGAGAT…	soluble starch synthase		Chlorella variabilis	2	5	3	2	10	6	4.53	9.9	18.42	5.73	18.48	17.92	1.20618	0.294646	0.221136	0.783283
c1021_g1	CAGAGTTGGGTCTTTCCCTCGCCGTGAAGCTGTTCGAAGCCCACAATAACCCTAACAACCAAAAGCTTGACAAGGGGGGGGGGCTGACCCGTACATGCGTGGAACGGGTGAGATCTCTGTCATCTGCATGTTTGGAGTGGTTGTTTCCCTTCCAGTTGGAGTGTTCCAGTGACTGTTGCAGGCGGCCAACCGCGTGGTCTTGTTTGAGACCAACGGGTTGCAGCACGGGGGTTTTGACCTGCCGGGTGCGGGCGCCCTGCTGCGCATGCTGTGGTCCCCCGACTCGCAGCTCCTGGCCGCGGTAGTCAAGGATGAGTCAGGCGAAGGCCCCCCCTCCTGCCGCCTCCAGCTCTGGCACCGCTCCAACTGGCACTGGTACCTCAAGTACGAGAGGCGGTA…	elongator complex protein 1	IkappaB kinase complex, IKAP component	Chlorella variabilis	1	1	1	1	0	2	3.9	3.16	10.61	4.33	0	9.49	-0.356549	1	0.637603	0.644652
c10210_g1	AGTGTGGCGCCAGGGTCCAAGGTATGCCATCGAAGCACCTCCTTTCACTCTCCACTCTACACCTACGAAGCAGGCCTAAAGCCCTTTCCCTAAGCCCAACCTCCATCACGCCTTTGGCCTGATGCTTCTCCAGCTGTGGGAGCTCCTGCTGCAGCCTGGCCTCACTTTCGTACAATCGATGCAGGTGGACTTTAATTCCCTTAGGGCACCTGCCGGCTATGTTGCTGGCATGGGTCGTGGTGCGGCTGGGTTCACCACCCGCTCAGATATCGGGCCGTCCATGCCTGCGCCTGATATGCCTCACGACAAACCAAAGGGTGACGACGGTGACGCCGTGGACGACAACAAGTTTGACGAGTTCCTGGGAAATGACTCGGGCGTGTTGGCGGGTAATGCGGT…	tpr repeat-containing protein	PRP1 splicing factor, N-terminal.	Chlorella variabilis	20	21	7	12	36	22	16.71	17.85	15.95	11.1	25.89	25.4	1.16889	0.0112247	-0.400925	0.431904
c10211_g1	GGCTATTCCAGTTTACAATTTTTTATCAAATGCTGGTGTGTTTTTGGTGTTGCAAATATGAAGGCCTCAGTTTGTAAGATTTATGTCATTTGATGGCACATCTATATATCAATACACAATCCAAGTGACATTAACACTTAGTCGCAATTCACAAATCATAGCTGAGCATGGTACTTTGTGCACAGCTTTTGCTTGGAGAAAACGCAGCAATGTCTTTACGCCAAGGCAATTCAGACTGGATTGCAATGGGAGGCTGCGTTGACCTGAAAAAATGTAATAACATAGTCCAATTCGAGAATACCAACATTCAAAAGTAGGAGCAGTACATAGCAGCTTGATTGCCAGGGTGTGCCTCTGAATATAAGCAGCAACATCACAGGTGGTAGGTGCACATGACGT…	calcium-dependent protein kinase	Serine/threonine protein kinase	Chlorella variabilis	0	1	0	0	2	1	0	1.42	0	0	2.38	1.89	3.51833	0.266379	-2.081	1
c10213_g1	GGGGGGGCGATTCTTCCTCACCGTGGGGGTGGGATCGAGAGTGCCAACGCCTGCTGGGAGCCTTCATTGCACACACGTGGACACTGCCGAGGGCTTGAAATATGTCACAGGAACAGCTGCATGCGAACATGTACATATTTGGGGGACAGGAGTGCTGCTCAAGAAAGCTGCAGGAACAAGCAGACCTGCTGTCACTTGCACTGTTATACACATGCTGTCAGTGGTCTCTCACGTACTGTATACTAGACTAGTCTAGGTGCACATGCTTTGGCAAGATCAAATCACTCATGAAACACCAACTGCATTAAAACTGACCACGCTTACACCGTGTTATGTGTAGATACCTGACATGCTGCTGTTGTGATTCTTTTTTGCGGACACCACGGAATTGTGTTGCCG…	uv radiation resistance-associated gene isoform x2	hypothetical protein	Coccomyxa subellipsoidea C-169	245	245	65	174	62	45	362.09	368.83	260.77	285.5	78.84	92.14	-1.51949	1.20158e-06	-0.389404	0.165947
c102134_g1	GGTAAACAGAGTTGTGGGAGCGGCTTGTGTGGCAATGCTGCTGGCAGCTGCCCACAGAGTATCCTTTTCGGTGTTGGCTGTGCCCATTCAGCAACAGTTTGCCTTCTCTCTGCCGGAGATGGGCCTCCTACAGTCTTCACTCCTGGTTGGTTATGTCCTTGGTCAGATACCCCTCGGAATTGTGGCAGATAGGGTGGGAGGCGCTCGCCTGCTCGCATCGTGCCTCTTTGTCTGGTCCTTTACAAACACGCTCTTTTCGCGAGCCCCTCTTCTGCAAAACCCAATGCCCTACATGCTGACAGCTCGCGCGGCTCTGGGACTGGGCCAGTCCTGCATTATGCCGGCTGTGTCTTCCCTCTCGGCGGCATGGTTCCCGGCAGCACAGCGTAGTCTGTACAC…	major facilitator superfamily transporter	Sugar phosphate permease	Coccomyxa subellipsoidea C-169	5	3	1	4	3	1	36.92	22.67	20.07	32.84	18.31	9.75	-0.691928	0.74061	0.00151406	1
c10214_g1	GTGTACCTTCCTGGGTGGGGCAGCCGGCATTCATTTTGACTGCGTGTGCATACATGTGGCGCAGGAGGCGCTGGGGCTGGACCTGACCATCCCGCCGGAGTGGTACCAGCGGCCCCGCATGGTGCTTCTGGACGCAGGCATGGCCACACACCTGTCAGGGGAGGACCAGCGCAACATGGTGGGACTGTTCGAGTCCTTCTCTCAGCTGGACGGCGAGGAGATGGCGGACTGGGTGCTACGGTTCTCAGGCGAGGAGCAGACGTGCCCAGACCCGGAGGCCTTCAAACGCGACGTCTCCTCCTTCTTCGACCACCTCAAGCAGCAGCGCATCTTTGACCGGGGGGACGCCAGCAACGGCGCGGAGGCGCTGGCGCACGTGCTGGACATGGTGCGGCAGTA…	abc1-domain-containing protein	hypothetical protein	Volvox carteri f. nagariensis	5	2	0	2	18	9	10.72	4.81	0	5.24	33.31	26.73	3.20519	0.000109441	-1.05509	0.4691
c102144_g1	GCCTTCTGTGCAGGCACAGCCAGGTGTCCCACCTGCTCCCGCCCCCTGACCCTGGATTTGACCCAGGGGGCGGGGGGCGGCTCCCCCTCGCAGCCGCCAGCGGCCGCTGCCGCGTCGGCCGCCGCGGCGGTGGCGTATCGCAAGACCAGCATCCTGAGCCGGCTGGACCCAGGAAGCTTCCAGAGCAGCACCAAGATCGAGGCTCTGAGGGAGGAGATTCACAGAATGCTGGAGCGTGACCCCGCCGCCAAGGGCATCGTCTTCTCCCAGTTCACCTCCATGCTGGACCTGTGCTACTTTAGGCTGCAGCAGTGCGGCATTCGGTGCGTGAAGTTGCAGGGAAGCCAGTCCATGGCGGCCCGGGAGGGGATGATCTCGGCGTTCAGCAATGACCCGGGG…	atp-dependent helicase rhp16-like	Superfamily II DNA/RNA helicases, SNF2 family	Coccomyxa subellipsoidea C-169	1	0	0	3	3	1	8.33	0	0	27.81	20.54	10.94	0.0567465	1	1.89535	0.663712
c10215_g1	TTCCTGCTCCTTTCAGGGCGGCGCTGCTCTTGGGCTGTCCCGTCCACCGCAGGGTCCTGCACCTCATCCGTCCCACCAGGCAGTTCCTGCTCCCGCTTCCTCTTTGTTTGCCTCCATTCCCCCTTCCCTGCACGTCCTCAAGCATGGCGATCTGGTTCCCGCCCACGTCAAGGATGCGCAGCGCGCTCAGTGCACCCAGCTCAACCGGCAGCATGCGCAGCATGTTGTGGTTCAGGCGCAGCTCCTCCAAATGCACCATTCCCTTCAGTGCTGGCCCCAGGTCCTGGATGGAGTTGTGTGAGAGGGACAGCTTGACCAGCTGGGTGGCTCCACCCAGCCACCCCCCGAGGGAGGCCACCCGGTTGTGGCTGAGGACGAGGGTGTTAAGAGACTTGAGCT…	leucine rich repeat protein	Leucine Rich Repeat.	Chlorella variabilis	1	4	2	1	0	0	3.36	14.36	63.41	4.43	0	0	-3.92169	0.130559	-0.0226984	1
c10215_g2	CCGCCCCGGCGCCCCCCCCTCCTGCACCCCCCGCACCTTCTCCGCGCCTTCCTGCTTCATCTTCCACCACGCCAACGCGTACCAGTCCCCCGACGGCGCCCGCCTGGTGGTGGACTCCATCCACTACGACTCCCTCCCCGCTGTGGGCAAGGAGGCGCAGCAGGCGCAGGGGGTGGACCCGGATGTGGCCTTCAAGAGCAGGCTCAGGAGGGTGGAGCTGGACCTGGCCACGGGGCAGCTGCGCGTCCTCACCCACTTCAGCGCCTACCTAGAAATGCCAGCCGTGAACGAGGCTGTGCTTGGGCGGCCGCACCGCTTCGTGTACGGCTACAAGAGCGACTTCGACACCCCCCAGATCGGCATTGCCAGGATTGACACCGAGGAGTCCAAGGCGGATGT…	carotenoid oxygenase	Lignostilbene-alpha,beta-dioxygenase and related enzymes	Chlorella variabilis	2	5	1	5	7	2	3.01	11.17	4.1	8.37	11.89	8.68	0.165476	1	0.441212	0.786922
c102156_g1	TCCTCCACCTCCTCCCCGTCCCCCGCCTGCTGCGCCAGCAAGGACTGCTGCAGCTGCAAACGCTCCTCATCCTCCGCCTGCATCCGCCGTTTGATGCGGTCCAGCCTGGCCGTCTCCTCGTCCTCCTTCCTCTTTGCGCTCTCCCTCCGCTTGATCCTCTCCTGCATCTTCTGATCCAGCAGCCGTTGGGAGTACTCCTCCAGCCCCTCCCGCCCGCCGTGCTTCTGGTGGCTTACCGCCTCCACCTGGGACTGCATGTACAGGTGCATCGGCTGCCAGTCCTTCTTGTGCGGGTTCAACTTCCGCAAGCTTCCGAGCTTCTTCAAGTCGTTGTCGCTGACATGATAGCGCTGCTTCGCCGAGGCCTTAGATATCAATGGCTCCTGTCGCTTACATAAG…	xeroderma complementation group a	DNA excision repair protein	Chlorella variabilis	2	4	0	1	0	0	12.26	25.06	0	6.81	0	0	-2.50005	1	-1.71134	0.225557
c10217_g1	TCACAATTTGCCGAGGATGCCGAACACCGCGGATGTTCTCTCACGCTCAAGCGCTTCTTTGCGAATGCTGTTTGTAGTGTAGGGCGCGAAGGCTCTGGACACCACGGGCATCCTCGCTCTGCTGGCTGTCAGAGCAATCAAGTCCAATGGGATTTCATTCTAAGTCGAGTTTAAATCGAAAACTGTCCCGCCAAACCCCAGCCCTCCCTTCATCACACCCACACACTCTCCGAGCCAGTCAAGGCAGGCCCTGCAGCGTCTCGCACACAGCGCCATGCAGCTCGGCCATGGCGTGCACCAGCTCCTCCATCAGGAATTGGAAGCTGTACCACCGTACCTGCGCGACGTAGCCCTCCGCTGTCTCCGGGAACATCGCCCGCCGCAGGGTGTCAGACTGCA…	NA		Chlorella variabilis	4	0	3	1	3	3	13.93	0	34.22	3.08	10.61	15.09	0.102942	1	0.720962	0.549908
c10217_g2	GCCTCCCCCTCCTCCTCCCCTTCCTCCGCTTCTACCATCAACTCGCCCTGCGCCTGCAGCGCCTGGCGCGTTTTGCGGGAATCAGCGGCAGCGGGCTCCTCCACGTGCTGCGCCTCCTGCTTGCCCGCCGCAATCTGCTGCGCTCGCTCCCCCAGCTCCCTACTCTGCTGCAGTAGCGACGCCTCCTGCTGAGCGACCTCCTGCTCCCGGACCACCAGCCGAGCCTCCCGTTGGCCGCACACCTCCTCAGCTGCTGCCAGCTGCTGCTCGCGCTCTGCAGCCTGCCGCTCCCTTTCACTGAGCGAGGCCTCCCTCACAGCTAGAGCGGCCTGCTGCTCCTCTAGCTCCGCTGCCAGCTCCCCATGACTGGCCTCCCTCTGCCGCAGCTCCGCCTCCAGT…	hypothetical protein CHLNCDRAFT_143561	hypothetical protein	Chlorella variabilis	3	2	0	1	4	2	8.12	5.43	0	3.1	8.87	7.27	1.96161	0.251606	-1.47557	0.403889
c10219_g1	GCAGAGGTACCTGAGTGCCTGCTGCTGAGGGCCCGCCTGCTGCAACGAATAGCAGAGCTGCCGCTGCCGCCCAACTTCCTAGACCAGCTGGTCGACGAGTTGGGGGGGACAGCTCACGTGGCAGAGATGACAGGGCGCAAAGCGCGTGTGGTGCGCGACGCCCGTGGCCGCTGCGTGTACGAGCTCCGGGCCAAGCCCGACTCCTCGGACATGGACTCACTGAACATCAGGGAAAAGCAGGCGTTCATGGATGGCAAGAAGCTGGTGGCCATTGTGAGCGACGCCGCCAGCACCGGCATCTCGCTGCACGCCTCCGCCGTGGCCAAGAACCAGCGCCGCCGTGTGCACCTCACCATCGAGCTGCCCTGGAGCGCCGACAAGGCCATCCAGCAGCTGGGG…	nuclear helicase mop-3 sno (dead-box superfamily)	Permeases of the drug/metabolite transporter (DMT) superfamily	Coccomyxa subellipsoidea C-169	5	2	3	1	3	8	12.48	3	25.96	1.63	7.97	16.48	1.00254	0.344487	-0.0688476	1
c102190_g1	AGCAAGCTGCAAAGCATGCAAGGTCCCATGGAAGCCCTTAACACTTTAGTGCAGCAAACCATGGGTGATCCGCCGATAGATACATTCCAGTATACAGTGTTGAAAACCAGTCTAGACGTTACGAATAGTCAGCTGATTACAGCCATGGAACCTCTCACCTCATTGCAAAACGGATTCAGCACAACTTCCTTCTTCTCTCAGGCACAGCTTGCAAACGCCAAGATGGATGTTTGGAAGGGAGCATCCGAAAATAACATGACATCACAGAGGGATATGGTTACAATTTTACAGAGCTCTATCAATGAGTTCCCTGATACTGGACCGTATGTTTTGCTATTTGATAGCTTACAGCCATTTTACAATAGCCTACCACAACCTCCTTCCACTCTACTAGATGAA…	clavata-like kinase		Coccomyxa subellipsoidea C-169	2	1	1	2	6	0	7.86	4.01	10.7	8.74	19.93	0	0.441909	1	0.642395	0.749529
c102201_g1	GTTTCTTAGCTCCATACAGTCAGCGGCCATACGTGCGAGGCTGTTGACATGGCGTCGTGCATGAGTGCGATGTAATGCACTTGGCTTGCGCATTCTCTTTCCAGCACGTTTTTCATGGAGAGTCTGACGACCTGGGATCTCCTTATCACGTCCGCAACGCCTGTTGTGCAACTGGCCCTTCTTGCCAGTGTCGGGGCTCTGCTTGCCCATAAGGGCATGCTGAACCACGATGGTTGTCAGGTGCTTGCACGGCTGTGCTTTTACGTTTTCACACCAGCCCTTACCTTCAGCAAGCTAGCGCAGTCAATAAGCATCGAATCCATCAAGCACCTATGGCCGCTATTGGCCAATATGGCTATCAGCAACGCTGTCGGACTCTGCATGGGACTAGTGATGGCC…	auxin efflux carrier	hypothetical protein	Coccomyxa subellipsoidea C-169	6	3	4	2	4	2	18.99	9.68	34.45	7.03	10.74	8.6	-0.442445	0.787746	0.14515	1
c10222_g1	TTCTCTTCTCAACATTACTCAACCACCCCCCACGTTGTCAACTGCTCACGTTGCCGACTAGCACTTGCCCTGCAGAAAGGAACGCAGTGCGAGACCCCTTCCCCAACCCCCCCCTCACTGTCTTCCATACGTCTGGACCTTGGGATGGCATATGGGGTGGTGGTGACAATGTCGGTGCACCACTTGCCACCACCTCAACGCTGCATCGTACTAGGGCGTACTGCGCAAAATCACCACTGGTACTTCGCCGCCATCAGGATCTCCTCATACTGGCTGGCGGCATTGGCCCAGCTCAGGTCCTGGTCCATGCCGCGCAGCTGCAGCTTCCTGAAGGAGTCCCTGTGCTCCCTGTAGGTGTACAGCGCGTCCCCCATCGCCTTGCGGAAGGCGCCGGCATCC…	glycogen synthase	glycogen/starch synthases, ADP-glucose type	Chlorella variabilis	66	53	11	39	17	9	112.83	92.28	51.21	74.01	24.9	21.13	-1.29743	0.0109426	-0.621109	0.129581
c102224_g1	GGCGTTTTTTAGATTTTATATGTCTTTCTTTTTTTCCTTTTATTCTTTTTTTATTCTGTATGTTTTCTTCTTTTTTTACCAACAAACAGCATTTTTAGCTTACAAATAAACTGTGTTTGATAAACACCTCATCTGTTTTTAAAAATGTGTCTAATGGTCAGCTTTCCTGTTCAAAACAACCATCCCCTTGTTACTTGGTTTCACAACTAGAGTAACTTGGATTTTCGACTATATAGTCTTTGACGAACACCTCATTTTCAAAATGAATTACTCACGGATACACTACTTTACAGTAAAGCGTCGCCCGTAAACACCTCAT	NA		Coccomyxa subellipsoidea C-169	0	0	0	0	0	0	0	0	0	0	0	0	2.56274e-15	1	0	1
c10223_g1	GATGTTACCTGCAGCCGGGGGCGCACCCAAGCACTCCAGGCCCTACTGCCAGATGGGGCTGCTGCCCTGCTTGATATGATGCTGAACGCATGCCCACCACAACCTCCATCTCTCAGTCAGCCCGAAACTGGTCTTCATATCACACCATCATCAACACCACAACACAATCACAAGAAACACCACCCCTGCTTTCACGCTTGACTCGACCTGACAAACAAAGCCCCCACGGTGGCTCACCCGGGTCGCAGGTGCTTAGGGCAGCGTAGAGCATCAGCACCTCCCTGTGGCCGTAGGGGGGAATGCTGCGCAGGGACCCCACCGTCAGGTCTATTGCATTCTGCAGGGAGGCGTCGCCGCCGGCCTCCAGGTCCCCCCCCCTCAGCTTTGCCAAGTGTGCCT…	transcription factor 44 kda partial		Coccomyxa subellipsoidea C-169	2	0	1	2	2	1	7.57	0	10.32	7.63	6.41	4.48	-0.389825	1	1.16172	0.403103
c10224_g1	CTCATGTAACATCATCATCATCATTATTTGTGAATTTGAACAGTTCCATTGGCCAGGACAATTGATGCCTCAGAATGTGTGGATTAAATCACAATAGGGCTAGGTGCTGTAGCACCTACCACCTATGACAAGTTTTATGCAATCCACAAGCGGACGAGCAGACTGCAGATAATAATCAACACACACGCAAGCGGGTAGGCACATTGCGTGCAAAACAGCATAATACATGTACGATTCATTGCTCAACGAGCAAGGGGACCCATCAAGCAAAATGTTTTCTTCTAGCCATCGAGCAGGCACACACTGCAGTGATCCATGCTTCGTTACACTACCACGCAAAAAGATACATACTCGACAATTTCATGCAGCCAGCGGTGGGCCCGGGCAAGAATGATGTAA…	NA	DnaJ-class molecular chaperone with C-terminal Zn finger domain	Coccomyxa subellipsoidea C-169	1	6	2	6	27	24	1.31	7.68	6.9	8.42	27.53	39.55	2.27192	0.00107627	0.841968	0.493513
c102248_g1	CTTCTTGGGCGCCTTCTTCAGCTCTTCGCCAAGCTTGAAGCTGGCCTTGACCTTTGTCAGCTTGCCAGCGGCAGCAAGGCGCTTCAGCTGAAGAGACAGGGTCTTCTCAAAACCGGCAGGCATCTTGTAATGCTCTCCGATGTACTTGCGGATGGCCTGCATGCTTGAGCCGTTACGCTCTTTGAGTGCCTTGACGGCAGCAGAGATCATCTCCACGTAGGGAGGGTGCGCTGGGGCAGCCTTGGTAGCCTTGGAAGCCATATTGAACTGTAATTGTTCAGTCAACAACTCAATGTTAGCAAAAATTAATTGATTGATTTCTGCTGAAGGGGTTGCGTATTTATGTTTTCCATGCTGCATGCCGTTGGGCAAACGAATCATTCAGATCCATCCAACAGT…	histone h1	linker histone H1 and H5 family.	Chlorella variabilis	0	0	0	0	0	0	0	0	0	0	0	0	2.56274e-15	1	0	1
c10225_g1	GCTGGGTGGCTGCCTGCTGCAGGCGCGTGGCCAAGGCCATGGCTGACTGCGGGATCGCGGTTGATGTGGAGGAGTACGTGGAGAGCTTCAGGCCAGACCTGTGCCCGGTGGTCACACGCTGGGTGGCGGGGGCCAAGTTTGCCGACATCCTAAGGATGAGCGACATCTTCGAGGGCTCCCTGGTTCGCGCAATTCGCCGGCTGGAGGAGCTGCTGCGGCAGCTTGCAGCGGCACTCAAGTCCGTGGGCGACCTGGAGCAGAGCCAGAAGTTCGAGGAGGCCATTGCCATGATCAAGAGGGACATCATCTTTGCGGCTTCCCTGTACCTATAGTGCGCTGCACGCCCTGGTATCCACGGCTTGACCTGCGAAGGCATATGATTGTGCTCCAAAGACGCCC…	hua enhancer 2	Superfamily II RNA helicase	Coccomyxa subellipsoidea C-169	7	8	4	4	11	9	9.86	11.48	23.27	12.74	15.74	17.44	0.87193	0.301265	-0.183715	1
c10227_g1	GTAAAAAGGAGCATTTATTACTAGATCAAGCGTGATTCTAAGAGTCTTGTGCTAGCACATCTGCAGTGTTTCCCGATGGAACAGGATGATCTTTACGGGGATGACTTATATCAAGATTCTCAGCAGCAGGTTGTAGCCACGCCAGCAAAGGACCTCAACAACAACAAAGCAGACAACAACACGAATCTTACAACCAGGCTGACAGAACAGGCAGCTCAGATAGCTCAGCTTCAGAATCAGCTGAAGCAAACACAAGAAGCTTTACAAGAATGGACAGGAGCATTTGAAGGGGAACGGCAAGGCATATTTAGTGGGGTGATGGGTCAGATACATCCAACAACAGTTATCAATGAGCTAAGAAGAGTAACCACCAGTGAGCAACAGTGTCAGGAAGAGCTA…	target of fkb12 rapamycin complex	hypothetical protein	Coccomyxa subellipsoidea C-169	8	10	0	3	8	2	16.35	22.39	0	8.06	15.15	6.76	1.26188	0.251935	-1.8417	0.0210495
c102295_g1	CAGCGCCGCCCCGGCGCAGGGCGGCGGCGTGCGGCTGGGGGGCCTGCCGTCCAAGAGGGAGGGGCTGTTTGTCCCCGGGGGGGTCCCGACCCTCATTGCCCGCTCCGACTCAAACGGGGAGGACCTGGAGGCGTTTGCCGGTGCGGGGCTGTACGACAGCGTACCGCTGGTCCCGCTGGACCACGTGGCGCTGGACTACGGCGCTGAGCGCCTGCTGTGGGACCCGGAGTTCAGGG	glutathione synthetase atp-binding domain-like protein	hypothetical protein	Chlorella variabilis	0	5	0	0	0	0	0	144.8	0	0	0	0	2.56274e-15	1	-4.08868	0.231289
c1023_g1	AATTCAGACAGGCAAGTTCGCACCTCCTTCACTACATTCTATGTTTCTTCGCAAAACCGCGCCCAGCAGTACAGCAAGACCTCCATGCAAAGCACGTACGGATAAGTTCCTCATGGAGGTTCCCATGTGGAATGACATTTAGTTGCCCATGCAGAATGACGTGGAGGGGTCCCTCCAGGAGTTTGATGCTGCGCTGGCTGCCCGCCCAGGAATACGTCCCTACCTGTGGCAGCGGGGGCTCACCCTGTACTACCTGCAGCAGTATGAGGAGGGGGCAAAGCAGTTCCGCGACGACGTGGCAGTGAACCCCAACGACACCGAGGAGAGCATCTGGGCCTTCCTGTGTGAGGCGCAGCTGGTGGGGGCGGAGGAGGCGCGGAAGGCGTTCCTGCAGGTGGG…	formaldehyde dehydrogenase	hypothetical protein	Chlorella variabilis	9	11	4	2	5	1	23.31	29.44	29.28	6.19	11.36	3.53	-0.486554	0.62281	-0.952967	0.399845
c10231_g1	CCGGTCGCCTTCCTTGCTGCAGCACGCACCAGAGCCGTGGAGGAGGGGGGGAAGGGAGTGGAAAAATTCCCAAGCAGCTGCTGCTGCGGGATGCGCTGCTGCACGTGTGCGCAGGGAGGCGATCCACCCGCCTCAGGGGTGCACAGAGGAGTGGAAAGAAAGTGAGAAAAACAGCGGGGAAGCGCCCTGGGGGCTGGCACCCGGGGCGTGAGGGGATATGGAGGGCAGTCAGCGTGGTGGTCGGCGGGGTGGGTGGGCGATGGTCCAAACACACGGGCACGCTCGCACACACGCACCTCCACGACAGGTTGATCACCGCCCACACCGCCGCCTCCCTCACTTTGGGGTCCTGGTCCCCCATGTAGCAGAGCAGCAGCTCCGTCCAGCCGTGCGCCATCA…	importin alpha	Armadillo/beta-catenin-like repeat.	Chlorella variabilis	14	12	4	23	1	4	14.51	13.16	11.56	26.8	0.85	6.16	-2.68578	0.000335137	0.670625	0.25716
c10232_g1	CCCTGACTCTACTTGGGAGCGTGTACTTGCCCATTTGCAACCTTAATTGTGCAAGTACACCGTTTGCCGTTTGAGGAAACACCCCCTATTTTCCCAGTTCAATGTTAGTGTTTCATGAAGCACAGTGCAGTACTTCACAATGTAGTATTTTAGATTGACGCCATAGCTTGGCATATGAATGATAAATGGATTCCTGAAATCATATTGCTGTCAAAACTGCGAAGTATCTAACCTAGTCAAACATGAAAATGCAGTATCGACACTGTGAAAGGGCAGAGCAAGCTCCATGCAGTTTTGCGTACTTACTCACTTAATACATACTGAAGATTCTACCACTGTACAAGTACAGAAATCTGCTGAACTCAGCACTAAAGGCATGATAAAGATGTGCATGCAACA…	hypothetical protein CHLNCDRAFT_139635	hypothetical protein	Chlorella variabilis	8	18	4	9	21	11	15.79	32.14	15.43	18.7	35.58	30.79	0.863436	0.155513	-0.301199	0.671158
c10233_g1	CTGGTACTGTTCTTCTATGAGACACGAAGACAAAAAAAAAGGCGTTATGAAGCTATGCAGGTATACGCTGCATTTTTTTGCTCGGACTACTTGGTTAAGCACAAGTCCAGCAGGCGCATTGCACATGACACCTGGCATCAAGCATTTCCTCTCTTCATTCACTTCGATGCTTACTTGTACTACAAAAGGGCTGAAGCTACCAATACTATGTATGAGCAAAAACTAACTCAACTTGACTAGCAGCAAAGCTCATGAGAGATATTGTCGACAATTGCAATCAACTACTTGGCGTTGACAACCACCAGCATGTGACATTTGCAACAAAATCAAGTTGAAGGCAAACCAAATGCACTCAACAGAACCAGCATTATAATTCAAGCAAGAAAACAAACGTGTTGA…	caleosin-domain-containing protein	Caleosin related protein.	Auxenochlorella protothecoides	1	1	0	1	16	18	1.2	1.23	0	1.34	18.21	37.16	4.44205	1.68774e-06	-0.267303	1
c10234_g1	CAGCGCTCTCGGCAGCGAAGACCGCAGCATGCCCGGCGCCCCTAACCGACCCATACTCCGCTGCAGCTCCTGCCCCCCCCGCATTGGTGATGCCCCCAACTGCTGCTAAAGACACCGACTCTTCAGCACCGACCGCCAGTCCCGCCACAGTAGCTGCTGCGCTTGCTGCGCCCACCACCCTGCTGGCGGCAAGCTCAGACTCGAGGGAGTCCACCCGCTTCTGCAGGTGAGCTGCCCTCTCCTCAGCTGTCCTCACTCCCGCCAGCGCCTCCTTCAGCTGGCGCTGCAGGTCCTCTGCCGCCGCTTGAGAGGGAGGGCCCTCGCCCCTCCCCCCCAGCGCAGCCAGCTCCCCCTCCAGCTGTCCCACCTTCTCCTCCGATTCCTCCAGCTGTCGCTGCA…	dynein heavy chain-like	hypothetical protein	Coccomyxa subellipsoidea C-169	13	16	5	11	16	18	16.6	21.73	18.99	16.72	18.32	29.6	0.704944	0.282001	-0.165169	0.907712
c102343_g1	AAGCGGCAGATCACCAGGGAGGCCTGAAGGGGAGGAAAAGCGAGGGGGGCGGCAGTGTGGGACGATGGGTGGACCAATGGACAGGATAACAGTATTGCAGTATTGCACCTGCGGCAGCAGCAAGGCCGCACAGGGATATGCTTGCATGCCAGGGTGCCCATGGGCCTCAATGGCCAGCCCTGCCGCTGACAGGTGAGGGTGGAGAGGGTTTGTGGAGGGCCGTGAAAGCTGCCAATATATCTCTGTATGTTTGACTGGTAGGCATTGTGGGTGGCCACACAGCAGCACCCACCAGGACAAAAAAATTTACATGTACCATCTATGACTGTGCCTCCATGTGGGACATGCCCTGGTGGGCAAGGCACAGGCGCGAAGGGCTGGAACCAGGGAGGGGCTCAC…	NA		Chlorella variabilis	0	0	0	0	0	0	0	0	0	0	0	0	2.56274e-15	1	0	1
c10235_g1	CCCGTGGACTGTCTAGCTGCCAGGCCTGGTTTGAGCCAAACACAATGACAGCATTGCAACCCAGTCTGGCCAGCAGCGAGCTGTACACCAGCTTCAGGACTCTGCCCCCCCTCCCCCCGTTGCAAAAGCTCACATTGAGGAGAGAGGGCCTCCGGATGATGTCCTCCTTTTTGAACGCCACGCTGAGGTGGCCTTGGTCCATGTCCCCCCTCCGCAGCTTGGCCCCTTCGAGCCCCCCACCCACCCCACCTTTGGGACCCCCTTCCTCCCCGGAGGGGTGGAACACCCGTACGTCATCCGCACTGACCCTAAAGTCCTTGCTGATGCTGCGGGTGGGGGGCAGGAAGGGACCTCTGCCCCTGGCGTGCGGGGGCGGGCGGAGGAAGGTGGGTATGGGCT…	pseudo-response regulator	RNA pol II promoter Fmp27 protein domain./Golgi-body localisation protein domain.	Chlorella variabilis	12	9	5	8	4	4	15.26	11.18	16.66	11.76	4.76	7.08	-1.096	0.195685	0.0189992	1
c10236_g1	TGAACATCTTGATTCATGTAGTTTGTAAGAAGTGCCACTGCAACGTAAAACTCTGTACAACTCCTGGCTGCCGTGTTGCACCTGGTATTTGTTACGCGTTGTCGTGTTCTCGATGACGAATGTAGCGGTGCAGGTATTCGCGAGTGTATTATTTTTGAGCAGCTGTTTTCACGCTGACAAGATTCAAACCAATCAAACAACAGAGAACCCCCTTTTCGACTGGATCGTCACCAACGGTGGGAAGGTGGACTTTCACGTTGGTAAAGCTTGTCCCACCTGTGTTCGTGGGGTGCTAGCGAATCGAGACTTCGCTGCCGATGACTTGATTGCAAAAGTTCCCTTCAATCTATCAGTTCATTTTCACCCCAGGATCGAATTGTATCCAGCGGTAGGTAGAAG…	set domain-containing protein	SET domain.	Chlorella variabilis	0	1	0	0	1	1	0	1.74	0	0	1.46	5.85	3.00186	0.506783	-2.08134	1
c10238_g1	TCCTCCTCCTCCTCCTCCTCCCCCGCCGCCACCTCCCCTCCTGCCCTGCTTGCGCCGTCGTGCCGTCCCCACGACCCAGCCAGCCTGTCGATTTCCGCACACAGGGCGTCCAAGCGGTTCACCCAGGCATCCCGCGGGCTGCCCATGCTGCGCACGCTGCGCACCGCTGGCACTGGCTCAAAGCTGGCCGCTGCTGTCAGCACCCCCTGACAGACCGAGGTGGGGCTGCTGCCCACAGATGGGCGCGGGGCGAGGGTGCGCATGTGAGCGGGGCTGCCATTGCCTCGGCAGAAGGGTGCCTGGCCTGGCCTGGGTCCCTGCACCACGTGCTTGGGGGTGGAAGGGGAGGTGGGGGACCTGAACAGTAGGTCGCGGCAGGGGGCCACCTCCAGCTTCAGA…	aldose 1-epimerase	hypothetical protein	Chlorella variabilis	12	16	8	11	47	31	27.47	44.18	60.6	31.92	96.45	106.67	1.58868	0.00028097	0.154827	0.794099
c1024_g1	GGGCGCGGGTGCGGTGTCGCCCGTAGCACAGGCGCAGCGGTCGGAGGGCATTGAGGTTGAGGAGGGGGGTGAGGCTGGCCGCCCTGCACCTGACACCCTGGGAGCGCTTGCAAGGTGTGGTGGCGAGGGGGGCGCACGCGGCCTCCTCTCCCGCCACTTTGACCGGGTGCTACTGGACGCGCCCTGCTCCGGGACGGGGGTGCTGGCCAAGAGGGCTGACCTGAGGTGGCGGCGCCAGCCGCAGGACCTCCCGCAGCTCGCTAGGCTGCAGGATGCGCTGCTGGACGTTGCGGCTGTGTGGGTGAAGCCTGGCGGCGTGCTGGTGTACTCCACGTGCAGCCTGGAGCCGGAGGAGAACCAGGAGAGGGTGGCACGGTTCCTGACGCGGCACCCGGAATT…	methyltransferase nsun6-like	tRNA and rRNA cytosine-C5-methylases	Chlorella variabilis	26	20	5	9	9	9	43.82	34.33	22.95	16.84	13	20.83	-0.0431628	1	-1.00242	0.101188
c10241_g1	GTAAATCATTACATGTAAGTATTCCAGAGTTTTTAAAGTAGGCAAGCTGCCCAATCCGATCTGCGCGCGCTCCCGTAGGAAAGTTTTTTTCTCGTAGCTTACCGACGTTGAGAGTTCCAGATGAGAATTTTGGTGTTGTGTCTGCTGGCTTTAATAGCTCAGCAGGAAGTATTCGCAATAAGAGAGTTTGGTGGTCATCAAGAGCTGCATAGACCTGTTCGCCGCTGGGGTCGCAAGGGAAAGACGGAGGAAGAGAAGGTCACTCTTGACGAGATGGGTCGCAAGGGTTTTGATCCTGAGTTTACAAACTCCCATGTTAAAGATGAACACGACGATGAAGATGAAGTCAAGAAGCGCTTGCAAGAAATTTTCCCGCTTTTGGACCTGAATAAGGATGGA…	integration host factor subunit beta	hypothetical protein	Chlorella variabilis	27	25	12	19	11	7	50.64	48.18	61.21	38.96	17.67	17.88	-1.21713	0.0232175	-0.0240889	1
c10242_g1	CAAGCATCTGCGACGTCTTCAAACAAAACTACAGCGGAGTGGGTGATGATTGAAGAAGCAGCACCAGCGATGGCTGCTTCAATGATCCACAGGATTGCCGCAGCTGAAACAGATATGCAACAGCGGTAATATATACAAAGACACGTCAATTTTATATGGGCTGCATTGTTCCACCCATTTGTTGTGCAAACATGCCAGCAGGGCGATGCCATGAGCATCAGCAAGCCATTGGGGTGGGAGGACGCAGTGCTGGGAACTACAGGGCTCTGCATCATTACCTGCCAATTAATGCATCTTCAAAGTCCACTCCTTCCAAATTTGCATTTTCAAAGGTGCTGCCTGTAACAACAGCATTAACAAACTTCACGCCAGCCAGGTTGGCATTTGTGAAGATGACAC…	pentapeptide repeat-containing protein	Uncharacterized low-complexity proteins	Chlamydomonas reinhardtii	71	88	30	66	16	8	140.88	163.57	148.37	134.66	24.55	20.84	-2.40141	1.31959e-09	-0.0407668	0.905531
c10243_g1	GGGCCAACCCTGACTCTAAACCCTACATTGGCACCCACTCCTGAAGCCCCTGCCGCCCTGTGCCTGTTTCTGCCTGAGGCACCCCCCAGACCACCTGGGCTTCACGCGGCATCGGCCCTTGCCTGGGCGCCACGGCCAGCGTTGGCAGCTGTGCGGTGGAGGTGTCGTGAGTGCCACCCAGGGCCCCAGCATGCCCTCCATGCCTTCTCAGGGGGGTGTGCTGTGCCTGCTGCGCCCCGCAGGCAATCCTCCCCATCGCGCTGGGGTTTGCGGCGGGGTGCATGATCTGGGTGGTGTTTGCGGAGCTCCTCCCCGACGCCCTGGAAGCAGCGGAGCCAAAGCAGGTGCGGGCACCCCTGGTGCACTTGAGAGCTGCATGTGGCAGGGGGCAGCTCCAAG…	NA		Chlorella variabilis	0	0	0	0	5	3	0	0	0	0	17.45	16.76	4.84884	0.0368339	0	1
c10243_g2	CAGGCAGGTGCTTGATGCCGGGAGAGCAGCGATTTCTGGTGCGAGCGTGGCGTGCAAGCAGCATGGGGGGATGGCCCGCATGCCTGCCGTTTGTTTCGAGATGCCGGTGGTAGACGGTGGACAAGGAAGGGAACGCCAGGTGGCCCCCCTTGCTTGACTGGCGGTGCTCCTGGTGCACACATGCAGGGGCGGGGGGTGATGGCACCCCCCTTCCGGATGTTCCCAGGAGACCTGTCCCTCCTGCTGCCCGCGCTGGGCACCATGCTGCCCGCTGTGGCAGCTGCAGCGCTGGCGGGTGGCCTGCTCGGCAACCTGGCCCTGGCGCCCCCCGTCCTCTTTGGCATGGCCTCCGCCCTGGTGGGCTGCATGGGCGCGCTGCCCATGCTGCGCATGCTTGGC…	zinc permease family	Predicted divalent heavy-metal cations transporter	Chlorella variabilis	1	0	0	1	2	6	4.53	0	0	5.03	7.62	51.57	2.46	0.124102	0.529603	1
c10244_g1	GCGCGTAACCGGGCAAGCAGCGTCCGGGCTCTGCCAAGCTATTAGATCACGGCCTGCGTTGCTGTGGCAGCCATAGCGTGTCACCGACGCTCGGGGAGGGTGGAGGCGCAGGCGCGTAACCGGGCAAGCAGCGTCCGGGCTCTGCCAAGCTATTAGATCACGGCCTGCGTTGCTGTGGCAGCCATAGCGTGTCACCGACGCTCGGGGAGGGTGGAGGCGCAGGCGCTTTGAGGGGCTGCGGGGGAGGGGGATGCGCACATGCGGCGTGGTGGTGGTGGCGGGGCTCTTCAGAAGCACGCATGGTGGCGGGGAACACAGGGGGGGAGGGGGGCCCTTGGAGGCGTGCATGAGGTGGGGTTTCTGGCGACGAGGCGGGCGGGCAGAGAAGATGGCCAGGCG…	NA		Chlorella variabilis	19	15	6	16	12	5	179.86	145.57	154.27	168.55	92.7	61.65	-0.775986	0.146856	0.0520799	1
c10246_g1	TGTTATAATAAAGATGTTTTAAAAGGTCATATGCACTGTCGACTGCGCTATGTAGTGTTCCTTCTCGATCCTTTCAGTTTGGAGCTGCAGGTTCAAATCGTCCGTATACAGCTTCGCGTGCCAGAGTATGGCTGGACAACACAGAAGGTGTTCCATTTGCTTAACTTCATCGTGTGTGGGTTGCGAGCTGGCGTGTTCGCCTTCAGACAGCAAGTACAAGCCTTGGACTCAATGTTGGCCCATGCTTTCCTTTTGGACTTGCCAGGCCTTCTCTTCTTTTCAACCTATACGCTACTCGTTCTGTTTTGGGCTGAGATATACTATCAAGCTCGAAGTTTGCCAACAGGATCTTTACGTCCACTGTTTGTGCTGCTTAATTTAGCAGTATACGCTATTCAG…	duf1084-domain-containing protein	Protein of unknown function (DUF1084).	Chlorella variabilis	30	29	18	32	28	17	44.27	40.62	70.54	53.28	34.19	33.71	-0.582951	0.137446	0.467084	0.200667
c10247_g1	AGTTGTCATGCCGGCAAAACAATTTGGGTGAGTGCAAGGTTTTGTTCTGGCTGTATAAATTCCTTCGCCGGTATGATAGCTGTTGGACGCGTCTGCAAACATGGATCTAGGGCAGGATTACCAGCATAGTTTTTTTTCTCGGATATTCATTTATCAAACTCTTGCCAGATGTTTCTTGGTCGCAAGTGACAAAAGTGGGCAGTACTGGCGGCTTTTGAAATTTGATAAGCATGCCACGCTTGGGGAACTAGATGTCACAGAAGACCCGATAGTTTACTCCAAGGCAGAGTGCGCCAGTCTATTAAAGCAAATCAACGACGGTAACCTGCAACACGGAGGACTGCAGCTGGTATGCCGGGCGTACGGCATAATTGGCTGCTTCAAGTTTCTGGAGGGATA…	phosphoinositide phosphatase family protein isoform 3	Phosphoinositide polyphosphatase (Sac family)	Chlorella variabilis	22	27	3	14	26	15	26.05	32.85	9.66	18.23	27.31	25.14	0.868705	0.0776498	-0.854663	0.0623194
c10249_g1	GTGATGATTCAAGTCTCATGAGTCTTGTTGGCTCCGTGGACGCTAAATGTAATAATATTAATAATCACAACGCCAGGTCTTTTATGAGATGCTACCATATCCACCAGGACAATATGCGCTATTTTGCACTGCGCACAAAGTAGAAACCGTATCGCCCATGAAACAAGAGCAGCCCAGCATTATGTGTAGGACTTTGTATGGCTCCATGGCAGCCTTGGTGAACTCCTCACTTTGGGCTCAGGCAACCATACAAAACGTCAGTGCATCTGCAGACTTGCGCACGCAGCATCCCTAGCACCATGCAGACTGCCAGCCCCCGCATGACCTCTCTATGCCATGGCCATCAGCTGGGGATCCAGTGGAGCGTCACTGCACATGCTGTTGTCCACACTGCTCAAC…	violaxanthin de-epoxidase	hypothetical protein	Chlorella variabilis	29	39	9	25	28	12	19.98	27.1	16.69	18.97	16.69	11.3	-0.179976	0.688337	-0.320222	0.410723
c10250_g1	TTTGCATGCCAGTTCAAACAGACATTCCGGACCGCCAGGGTGACATACAACAATCGGCATGCTGTGAAACGGGAGCCCCATGCCGTGACGCAGGTCTGCCGTGGAGGGGTTCAACCGCCTTCTGCCCCCCTCCTCTCCTGTCCTGCTGGTGAACGGCCTGAGCTACGAGACCCAGGAGTTCAACCTGTTCCAGTTTGCCGACACGCTGAGGTCTGAGGTGCGTGTGTGGGAGGAGCTTCGGGCGGCGGGGCTGCCCCCGTCTGCTGCGCGCGCTGCGCTGCTGCTGCGCGCCAAGGCCAGCGCGTCACAGCAGGCCGTGGGAGAGTTCCGCCTGGACCTACAGTCAGACGACTTCATTTCCTGGGTGAACGACCTGGAATCGGATTCCAGGTACTCCAG…	udp-glucose:glycoprotein glucosyltransferase	Lipopolysaccharide biosynthesis proteins, LPS:glycosyltransferases	Coccomyxa subellipsoidea C-169	11	9	3	10	5	4	13.74	8.22	7.42	11.86	3.99	4.84	-0.896048	0.246834	0.0474595	1
c10251_g1	ATAGCATATAGCATCAAATACATGTTAGTATTGTTTTTAGCTACACATACAATTTGATTTTTAGATAGTTTTATGGGTAAATCCAAAAAGGCACTAAATAGAAAGCCCCAGGTTGGAAACAACGCATCTGAACCCCGTAAGCCAGCAGATGCTCCCCAGAGTAGAAACGCTTTAAACAAAAAGGCAAAAGCAAAATTCAGAGAACAAAATGTTTGTCAAGATAGTCTCGAGCAGCAGTTGGCAGCACTTGGGCTGCGGGTGAAGGACATCACTGCTGACGGCAACTGTTTCTTTCGAGCACTTAGCGACCAAATAAACGTGAGATAGAGAATTTGACATTTCATAAATAACACTCGAAAAACCAATAAGAACTGGCAGCTGACTGCAGCCTCTGTTTAC…	otu domain-containing protein 6b-like	Predicted cysteine protease (OTU family)	Volvox carteri f. nagariensis	3	2	1	1	5	1	14.02	15.03	6.4	2.31	9.34	3.22	1.00987	0.772771	-0.552065	1
c10252_g1	CCTTGAATCCAGAGACGTCCACGACCTTGATTTTTTCGCTCTTCCGCGCCAATTGCCGCTCAGCAGCAGTGTTATACCCCCAGTCCACCAGGAATAGCTGCCAGTGCTGCAGCGAGTCCACCTTGGCCACCTTCTGTAGCGTGGACAGCTTGTCCTCCACAAAGAAGTACCCCTCCGCCCCGCCGTGCCGTTGCTGCAGCATCTCCAGCACCTCCGACTTGGGCCGCCCCGACACCGTCAGGGAGATGATACGATCGGGGGAAAAGTCGATGCCGGCCATCTGGCGCAGGATCATCTCCGTGAACCGAGCCTGCTTAGTGGTGACGATGTACACCTCCTGGGTCAGCATGAGCCCCTTCACTGCATCCGACACCCCCGGGTAGATGCGGTTGGGCGCCA…	mfs general substrate transporter	hypothetical protein	Chlorella variabilis	4	7	4	3	0	4	15	25.81	44.31	15.71	0	20.3	-1.1806	0.46784	0.123738	0.854002
c102527_g1	CCGGCCGTGCTTTTATAGAGATGATTGGGCTTGTAGCACAAGTAGCATGCTCAAGTCAGGTTAGTATGTCATTTACGTGATCCCATGCTGGCATTCCGGATTCGAAAAGGAGAGAATATACCTCGTATACGAGCAAAGCATTGTCGTTTGAATGTATCGAACTTGCAATGGATAATTTGAGACCGATGAAAATGCCTTTCTCAGGCCTCAAACATGGACTGTTCGCGGGGTTGTGAAAATGGGCATTTTGGACAGATCGGATATCAAGAGCTTCCTCAAATATTGAATAAGTTAGGAACTGCTGTAGGTACAAGCAAAAATCAAAGTGCAGCGAAACAAGAGCAGGTGGAGAAGCGCGCTGTGATGACGAACCACCGAGAGAAAGCTGCTCTGATAGCC…	purple acid phosphatase 17-like	Calcineurin-like phosphoesterase.	Chlorella variabilis	5	4	2	7	5	1	22.38	18.27	24.35	34.81	18.84	6.03	-0.962474	0.539936	0.625633	0.722823
c10254_g2	GGTGTGCCTCCCCTCGGTGCGGATCCTGTCCCTGGTGCTGCTGTGCGGCCGCCTGGCCATGCTGCCTGCTGAGGCCGCTGCCCCCCTGAAGCTGCTGGAGAAGGGGGCCACCAAGGAGGCCCTGGCTGGGCTGGTTCTGATCACCTTCCCGACGGAGCTGGTGTCGGCAGTGGTAGCGGGGAGGTGGGCCGCCAGCCCCGACCCGCTCTCCCCCTGGCTGGCGGGGTACAGGATGAGGCTGGTGCTGGCAGCGCTCAGCACGCTGGCCGTGTACAGCTTCCCCCCCGGGGCAGCCCTGTTCGGCGACGCCCCCCTCAGCTTTGCGGCGGTGGCGGCCATTGGGGTGGCCACCAGCTTCACCTCCACCCTCATGTTCACCGCACTGGGTTCATTCTACAA…	plastid ribosomal protein l21	ribosomal protein L21	Coccomyxa subellipsoidea C-169	303	342	161	351	106	67	200.31	229.93	290.06	256.68	60.28	61.24	-1.97254	2.2868e-16	0.349382	0.114356
c10255_g1	AGGTTGTCCACAAATTAATTTTTCACCTTGCGCACATGCCAGGTGCACATAGCAATACAAGTCGCCAATATAAAGTTCTTGCATTGGTCAGCAATCTCAGTTCCGTAAAAACTTAAAGTGTCGTTTGTTTGTTAGCATGATTAGCAGCGAGATAAGGAGCAATCCATTCTGAGTGAGTTTATCAAGAAACAGACAAAAACCAGCAAAGAACAACAGACCAATAATAGACCTATTTGCTTTTTTATTTGAAACAACTTAAGCCATCCTCTGAGCTTGCAAGACTGTGAGCTGTGCGCCCGGAGCTATTTGTTCAAGGATAACACGAGTGGTAGGAGCATGCTGGACTTGAGCACCTGCAACCTCCACCAAGACCACCTCCCGGACTTCTGTGTAGCAGGG…	cytidine deaminase	Cytidine deaminase	Chlorella variabilis	5	10	1	5	12	8	12.04	27.46	9.66	11.78	24.14	27.06	1.30553	0.0556014	-0.624339	0.399851
c10257_g1	TTGCCTAAATTGGTACAACTGCAGGTCTGCAAATTTGTTGCTCATATACTTTGGCAAACAATCGGGGCGGCCTGCACGCTCGTGCTGAGCCCCTCAGATCAGTAAGTGGTCAAGGACTTTCTTAGCTTTCGCAGGAACGTCTTCTCAGCCTCAAGTTCGTCTGTCTCATTTTCATTTTTACTTTAAACATTTTCGTTCAGAATAGTTCTCTCTTCAATTTGAGGTGATTTTGGAACAAAAAGGTATCGCTACAGCATGGCGAGCCAGCAATTTTATGACCGTGTAAACGAATTCTGCGATAAGTTGAAGCAGAGAAAAATAGAGGCCAGTCTTGACGCTGCGAAGGGTACCGCAGAGCTTATGCGGCAGCTGGTTACAAGTCAGAGACTGCCTGATCCG…	eukaryotic initiation factor	Translation initiation factor 2B subunit, eIF-2B alpha/beta/delta family	Coccomyxa subellipsoidea C-169	14	14	4	11	9	3	16.24	16.51	11.97	14.48	9.01	4.73	-0.725563	0.262568	-0.210911	0.773715
c102578_g1	GCAGCGGGCGCAGTTTGCAAGCAGGCACCCGCGGGCCAGGCTCCACGACGTGCTGGACCTGTTTGCTGAGCGAGCCCTGCTGGGCCCCCACTTCTTCTTTGCGCACTTTGAGGACATGAGGACGCTGGCCGTGATGCTCAAAGCCCTCCCCCTCTCCCTGGTGGAGGCCTACACCTTCTCCCTGAGCCCCTGCGACCCCTCAGACCCCCCAGCCGCCTCCCACCTCCTCAACTGGGCCACGGTGTACAGCCGGAGGCAGGGCCCCGTCACCCTGTCCCACGTCTACCACCCCCCCTTGGCCCTGGCCCGAAGTGCGGCCGACCTGCAGCAGCTGGAGTCAACCCACACCATCTACGACTTGTTCTGCTGGCTGGCCTTCCGGTTTGAGGGGGCGTTCGA…	atp-dependent rna and dna	Superfamily II RNA helicase	Coccomyxa subellipsoidea C-169	0	1	0	0	1	0	0	9.51	0	0	7.58	0	2.11392	1	-2.07618	1
c10258_g1	CGACAGCACCCACCTCCGCACCAGCTAGCAAGCCCCAAGCATCAGGTACTGCAAGAGATCCTGCGTCGACAGCGCCTTCAACCAAGTCGCATCATGTCTCAGCCGCACCAAACACCGGGGGCAAGGTGTCCGCCGGGACCTCGGCCAAGCTGGCAGCTGCTGCAGCCGCGGCAGCAGCTGCTCCAGCCTCTCGCCCAGGTGTACCAGTCCTGCGGCAGAGTGAGGTAGCTCCAGCCAGGCGTGCAGGCCACAGCGGGCATAAGAAGCGAAAACTTGCAGACTCTCGCCCGCTCAACAGGGTGAACCAGCTGATTCCTGAGTCATCCCTGTTTACGGCCATGCAAGATGCAGAGCGGCGTGCGGATATGCTGCTCGCCCGAAAGCGCAGCGAGCTGTCTG…	swi snf transcription activation complex subunit	SWIB-domain-containing proteins implicated in chromatin remodeling	Chlorella variabilis	3	6	2	2	11	7	6.24	18.55	11.33	4.62	26.65	23.73	1.68407	0.0648239	-0.439647	0.788292
c10259_g1	GAAGAACATTGAAGGTCCGATATTCTTGCGGTTGAAGGTTCTTACTCTGGAAGGTTAAAGGCAATGCAACAGCGTGGGGCCTTACTGCCGGGATCAGTGATCAGGCGTCCTCTGGTGGCAGTAAGCAGAGGAAGACGATCTTTGCTGCTGCGGGCGTCGACAGTGGAGCCCGGGTCGACCGTGTTTGTTGCTGGTGCTACCGGCGGAGTGGGCCAGCTGCTGACAGCCAAGCTTTTGGAAGTAAGAGGGCTGAGGTGTGGTGCAAGCATCTGCTCGCTTGGCAATTGGCGCCGTGACCAGTATCTGTCAGATACATAGAAATCAAGCGCGGCTACCAGGTGAGGGCGTTGAGCCGCAGCCAAGACAAGGTGCGGCAGCTGCTGGGGGACGCGCCAGGGC…	nucleoside diphosphate sugar epimerase	NmrA-like family.	Chlorella variabilis	6	12	2	5	14	2	19.54	40.91	20.37	19.39	38.47	8.47	0.707119	0.474208	-0.659102	0.500697
c10260_g1	GCACTCTCTTACATAGCGCATGCCTGTAGATGCTTTGGCTCACCAAGTTTGAGCACTGCAACTATGCAGTGATGACTTTTCTTGGGTGTATACTAACGTAAACGTGAAAAACCAACGTTTTTCCTGGACTTGGTTGAAAAAAAAAAAACGGTGGTTCCTAGCATGCTATTGGCACAACCCCAAGCTTGCAAGCAGTCCAGCAACTGAAGTAGGAAACTTTGCAGTTCTGCTCAACTTGAAACTTCAAGCAGTTTTAAACATGATGACAGCAAGTAGATCCTGACAAACAGTGGGATGAGCTGAAAATAGACAAAATGCAAGCCAGCTGGGGTCGGGGCTCAACTGGCACTTCATAACATAAGGTCTTGACAATGCATTTTTTTCTCGATGCAATTCTGC…	s-adenosyl-l-methionine-dependent methyltransferase	Diadenosine tetraphosphate (Ap4A) hydrolase and other HIT family hydrolases	Coccomyxa subellipsoidea C-169	22	37	11	15	19	10	22.93	39.46	31.22	17.62	16.96	14.53	-0.295503	0.572415	-0.451749	0.381873
c10261_g1	AGAAATCGTCGATTATTCAAGAGACTATCTTTTTCCTGCGCAATATAGAAATAAACTTTCAGCTTTTGCACAGATCACGTTGAAGACGTATGGGGCGATCTTTTCTGCTGGCCGTGGACGAAAGTCGTGCATCGCAAAATGCAGCCAAGTGGTGCTGCAACACCTTGGTCGGACCAGGCGACAAGATCTATCTCGTCACCGTGACGCCGCCCCCGACCTATTCTGTGGCGCCAGCTGCGCCGATCGCCACAGCGGGAGCAGTGGCAGCGCTCTCTATGAATTGGGAGCAGCAGAGGCGAGCTGAGGAGCAGCGCGCTCAGGAAACTCTTGCCGCCACCGCCAAGCACATCACCGAGGGGGACCAGGTGTCTCCCCAGCAGGTGCATGCCTCGCTCCTGC…	adenine nucleotide alpha hydrolases-like protein	Universal stress protein UspA and related nucleotide-binding proteins	Chlorella variabilis	6	8	0	1	10	7	10.52	13.14	0	2.08	15.25	16.71	3.42025	0.0009937	-2.89454	0.00885485
c10262_g1	ATTTGCGTACACTTCCAGCTTTCAATGGGCAGCTCATATCTGCGCAGTTTTGTCTGAACTGTAATTCCTGGGTTTGTGGCAGCAGCAGCAGCAGTGGCTATTTCGTCAGAAGTCTTGGCAACAAAAAAAAAAATGTCGAGGTCCGCACTTCTAAAACGAGCTCAATCTCCAGTTGTACGGATGGAGCAGTATGGAAACACAGCAACATACAATCTTGAGACGGTGCTTAGGGAAAATATTGTACGTTCACAGTATTGGGAAAAAACATGTGTAGAGCTCGAAGGCTGGCAAGAAGTTGTCGACGAGATTTATTACAGCGTGGAACACTGTGAGCCTTGGATGTCTGGAAATGCCCGGGGGCCTTCGACAGCGTTCTGTTTGATGTACCGACTTTGCCAA…	prp38-domain-containing protein	PRP38 family.	Coccomyxa subellipsoidea C-169	8	6	3	4	9	5	19.64	13.58	38.67	15.61	16.46	16.48	0.553299	0.53768	-0.285993	0.837539
c10263_g1	GACGTGAATACAATCATCGAAACGCGCAGATAGCAGTGCTACTTGCTTTGTTACAGCACAAGCTGTTATCCTAACTGTCGCACACGTTTCTTGCACTACTCGAGGACTTTCCTTCGCTTCATCTTAATGGCCCAGCCAGAGGCTCTTAAAATACTTCGAGAGATACAGAGTAAAACAGACAATAAGGTATCTGTTTGGAGTGTATCTGAAAACAACACCTGCTAGATCCAGGCTTGCGCTTGGGGTTCATTCTTCGAGGTATTTGCAGGAGTGTTACTATGGACGCTTGGAACCCTGAACAATTGAAGAAAATGCAGTATGGTGGTAATGACAAGCTGAACAGTTTTTTGGCACAATATGGAGTGGCAAAGTCCGTGGATATTCGTGAAAAGTACAATA…	arf-gap protein	GTPase-activating protein that regulates ARFs (ADP-ribosylation factors), involved in ARF-mediated vesicular transport	Chlamydomonas reinhardtii	24	15	10	17	20	12	32.74	20.08	37.34	26.06	23.2	23.99	-0.191321	0.67468	0.176826	0.771414
c10264_g1	CTTTTTGATCACTTTGTTCAACTGCTTCCATTCAATAAATTTGGGCAACAAATCATATTTGAGAATGATAAGTGGAAGCTGATTTATTATTGTGGGAAATCATTGTAATTCAGGTGCCATACTGACCTTGGAGCAAACGCAATCAACTATCCCAAGTTTGTTACAGAGCAACGGCGTTTTGGCACTCTTGAGTCATCATTGGGGTTGCAGGCTGATCACTTTGATGGGATAATGGCTGAAACCTTGGTAGAAAGTGGCTGGCGTGTTGTCCAATATGAAAACGAATGCCTTTTTAGCCATGCACCAAATCCGCAGTGGTGTGCATGGCAGAATGGTGTTTGGTCTGATATCGACATTGTGAGTTGGAGTAGTTCTGGAGGGCGGTGCATCAGCCAAGAT…	NA		Coccomyxa subellipsoidea C-169	6	7	2	4	8	2	13.17	15.56	13.05	10.31	16.35	6.55	0.296249	1	-0.406897	0.825966
c10264_g2	GTTTTCTCCAATTTCACTTTTGCGTAACTGACACCGGCCTACTCCCCGGAATCGACAGACCCGTTTCTTGCGCATTTCCGAAAATACAGTCGTACAAGGTTTTCCACCCTGCATCATGTATTTGTTTTGGAAAAAACGCTTTTTTCTTTTAGTTTTTGTAGCTACTAGCGTCTTCGTTTCTGGGGAGTCTCACGTGCATATATCAACAGAACAGCTAGGAACAAGTCAAATTCACTCCCAAGTTCGGCAGCAAATAGGCAGCTTGATCAGTTTTAGAAACAGTCAACCTGTGGATCCGCAATTCTGCGTCATAGTAAGAACTTACTGGGGACACTCTGCTGGAGAAAACGGTGGGCTCAGGCGGCTAATTCGATCGCTTAGGCGCCAGACAGTTCAAAG…	helicase-like transcription factor		Chlamydomonas reinhardtii	8	7	1	3	4	4	28.9	25.31	10.18	12.47	11.8	19.81	0.579459	0.58524	-1.18292	0.20112
c10266_g1	GGGAGATTCCAAAGGATTACTCTGCACGCGTTAACATATATATTCGTGCAACATCCTGTTTCATTAAGACCTTGTAAACAAAACAGCTCTTGTGAAAAGGCTGTCGTGGGTTTCGGAAGACCCAGATCAGGGGGTTCGTTGCCGTTGAGTGGGGATCGTTGCCTGGCGAACATGGCTGGCGTCGCCACCACTTCGTTTGTGGGTGCGGAATATGGACAGCTCGTCAAAGATAACGACAGCTGGTTGACGGAGGAGGATGCCAAGCTGGTGCAGGAGCTGCTTGCCGAGGGGCAGGAGCACCTCTTCGAGAGGTGGGGACCAGTGGGTAATGTGGACACCCAGAAGAAGAAAATGATGGAGCAGCTGCGACACCTGAACGCCAGCTACAACGGTGGGCTG…	dihydroxyacetone kinase	UDP-glucose pyrophosphorylase	Chlorella variabilis	10	13	2	4	7	5	17.35	22.77	8.79	7.62	11.13	11.64	0.567587	0.68066	-1.21407	0.154643
c10267_g1	GTCCAAGCTGGAAAATTTTAGACATTTGGAGTTTGGTGAACAAGACATAATTTGTTGTACGCTTGAAAGCTCATGGCAAAGTATTGCGAGTGTCGCGACTTAAACAGAGTTAAGCGGAACTCAAAATGCGCACTTGCATATTTCAGCGGTTTCCAGACAATTGGCATTCTGGATGTACACAGAGAATTCCCTTGAAGCCTGCCTGTCTATGCTTAACTGGGTTCTGGCGTGGAGCAAGGCGCACCAATGCAGGGGTAGTCGAGGTCACTGCAAGCAGAAATGGCCAAGTATTTGAGCAACATGTCTTCAAGGAGCACCCTGAGGCGAGGCACCGAAATAATTGGGTAGCACTTTCGGGGCGCTTCAGATACAGTCAGCTGAGGGCGTTGCCAGAAGATC…	metal-dependent hydrolase (beta-lactamase superfamily)	hypothetical protein	Chlorella variabilis	5	8	4	9	19	12	10	19.43	21.24	23.16	37.92	45.15	0.826902	0.169692	0.68108	0.369414
c10268_g2	CCCAGGCTTGTGAGGAGAGTATTGTGGGGCAGCACCTGCAGTGGAGAGATGGCTGGGGAAGCTGCATCTCATGCGGGCGGTGAGCCCCCTTCCCCCTGCAGATATCTGGAGTTCAACCTGCTGTACGACCGCGGGGTCAAGTTTGGGCTGGACGGTGGCAGGGTGAGCTCCGGCTGCTGTGGGCATGGGTGGGAGGAAAAGCGGGGGGGCGTGGGGTCCTCTGTGCTCGCATACCCCCCCTGCTGTTGATCGCTATGCCCTCTTTCCACTGTTGCCACCATGTGCATTGTCCACTGCCACATCACCGCGCAGCTTCAATATCCACCACTCCCCAACTGTCCCCCTCCCCTGCCAGCCGCACCCCCTACACATACCCATCCACTTGGCCCAACAACCCTC…	coproporphyrinogen iii oxidase	Coproporphyrinogen III oxidase	Chlorella variabilis	0	1	0	0	1	0	0	2.39	0	0	2	0	2.16601	1	-2.08157	1
c10269_g1	GTGGCGTGGATCATGCCTCCCTCCGCGGGGTCCACACACCGCCCCCCCTCCACATTGCAGGTGCGGGAGTAGGAGTGCACGTGACCCGACAGCACCAGGTCCACCTCGTAGCGACTCAGCAGCCCCTCCACCTGACCCCTCAGGTGCTCCCCCACTAGCCGGTTGGAGTGGTGGGGGTAAACCACGTACAGAGGCCTGTGCATGCCCACCACCAGCCAAGGAGTTTTGCAGCGGTCCACCCTTGCAAGGTTGTACTCGAGCCACTGGTACTGCTTTGACCCCGGAGCCAGGTTGTGCTCCGTGGACACCATCACGAAATGCACGCTGCCGTAGGAGAAGCTGTACCAGAAGGGGGGGTTGGGCTTGAGGTGGGACTGACCCACACCCATGTCGCCGCCG…	metallo-dependent phosphatase	Calcineurin-like phosphoesterase.	Coccomyxa subellipsoidea C-169	17	11	1	10	32	14	50.41	25.77	5.11	29.88	74.3	40.58	1.68043	0.0121489	-0.737454	0.269417
c10269_g2	CACAGTTTTCATTCCGATGCCTCCTTGACTCGTTGTTCTATACGCAGCACACAGATACGCTGGCTACACAAATTGAAAAAAATAACTTGCTTATTAAAGAAGAGATTGGAATGATCATTAACCTAAACAGCCTGACAAATTTTAGCTTTTCGCAATAACGGCATCTACAAATTTGAAAAAAAACTACATTCTGTAACCAAGAAGTGTCACACATATAATTTCCATTGCATACCGCATGGATAAAAATAAAATACAGACAGTTGCAACCTCCCAATCAGCACAAAGCGCACGCCCAGAATTTTTTGATATCAAATTTCAATAGGCAGCAAGGATAAGGCAAACAACGTGGGCATCGACTATCCCAAGCAGCTCCCAATAACTGCGCAGGGCGCAATCCTT…	metallo-dependent phosphatase	Calcineurin-like phosphoesterase.	Coccomyxa subellipsoidea C-169	12	21	3	7	32	23	17.26	31.27	11.56	11.73	39.51	44.84	2.03709	0.0075448	-1.02151	0.255804
c10270_g1	TTTACACAATGTGCCTCTAATTCAATAACCTGCCCTGGACGCAATTTAGCAATGAGAATATCTGGGTTAGTGGGTTGTACATCAGCCACCAGCTTTAATTGGCTCTCACTGAATTTGGCCCCTGTTTCTTGCCATATCTCGCTGCCTTCCGGAAGCCACATCAGGTCCTTCGCATATATCTGTTTTTATGAAAGATGAACGCAAAGCACATGCCAAAGCCGCATTAGGAGGCCGAATGTAATGAATGAAGAGCTGAAATTGAACCTTCCATTCTCAATGCATAGGTAGCATCAAGAATACCAGTAATACACTTTGCTGAATAAACAGATATAAGCTACACCTTGTCATTCTCAAGCGAACCATCCGGAAGGCGTCTGCACTCCACCTTGAGCTTGAGAA…	insert subdomain of rna polymerase alpha subunit	DNA-directed RNA polymerase, alpha subunit/40 kD subunit	Chlorella variabilis	8	5	7	3	8	9	14.11	8.37	34.52	10.55	12.08	19.94	0.301779	0.866122	0.365726	0.579154
c10271_g1	GTCCCTTGCTGCCGGCACCCTGCCCGCCCCTCCCCACAGCAGGGCGGGGCTGGGGGGCCTGCACAGCGTGCGCTGCCGAGGATGGCGGGTGGTAAATGGCCAGCTCAATCCCAGGCGGCGCGCAGCCAACATAGACCCCCCCTGCAGGACCTCCGCTTCCCGCAGCTCCTCCCCCTGGCTTTGATCCCTCCAGGATGCTGTCCTTGCCGGGTTGCTCCCTGGCCGCCAGGTCTGCCGCGGTCCGCGGACTCCAGCTGCGGAGCTGTGCATTCGCGGCCCGCTGGGCATGCTGACCTCCCGCTGCGAGGGAGGGAGAGGGGGATGGGGACCAGAGAGTGTGGAAGGTCATGGACGAGCTGGCCTCCGTCATTCCATATGCCGTGTGCACGGTGGCGCAGG…	2-succinylbenzoate-- chloroplastic peroxisomal-like	Acyl-CoA synthetases (AMP-forming)/AMP-acid ligases II	Chlorella variabilis	7	11	2	4	3	5	13.69	20.25	9.55	7.67	4.66	13.94	0.0251019	1	-0.865122	0.374882
c10272_g1	GGGGGGGGGGCGGGGGGGGGGGGTCTCCCGCCAGAGCAGCCAGTCCCTGGGGACTGTCACCCCGCAGCAGGCTCAGCAGGTGCTGAGCATGCAGAGCAGCAGGACGCTGACCCCAAAGCCGCAGCACCCCTCCGCCCCCCCCACCTCCACCTCCGCCTCCCCCGCGCAGCTCTCCGCCGTGCTGTCCAACCTGGCAGCGCTGCAAAGCATGCACAGCGCGCAGGAGGCCGCTGGGGCCGGGCGGGGGCAGCCGCACCTGGAGGCGGGCCTGCCAGCCTCCATGCAGAGGGCGGCGTCCCTTCCCCACCCCAGGGTGCACTCCCACCCCCCGGGCGCTCCCTTCTCGGGGTTGGACGCTGGCGTGCTCCTGGACACCTACCTAGGCAGGGGGTCAGGCGA…	wd sam and u-box domain-containing protein 1-like	Ubiquitin fusion degradation protein 2	Chlorella variabilis	101	86	17	42	94	64	96.23	83.97	44.38	44.84	77.53	84.32	1.02436	0.00585139	-0.991243	0.00709788
c10273_g1	CTGCAAGCCATCAATCATGTGAAGCGTATTGTGCAAGGTCTCCCTTGTAAACGCTGAATTTTCAAAACTACTGAACGCTACGCCTCAGAGCGCAGGAAGCTTCCGCTCAACTGGCTAATCAAAGCTCGACTGCCCACCCCCTTTTGTTTCAACTGTTCAGAATATGTTAGGAAGACTGTAATGGAGGCTGCTCTGGCAAGCGCAGCACGTGCGCAAGCTGGGTCTCACAGCTTGGAGACCCTCCTTGCAAGTTCGAGCTTGACAACCGACACGCTTAACAAGCCTGCAAGCCTAGGTAACACTGCTTTACATATATCGGTATGGAGAAATCATTTGGGCCAGGTACTGCGCCTCCTTACAGAGGGCGCTGATCCCAACATACAAGACCACGAATCAGGG…	rcc1 blip-ii	Regulator of chromosome condensation (RCC1) repeat.	Chlorella variabilis	27	27	5	16	27	22	17.43	17.35	8.9	11.43	15.28	18.94	0.831541	0.0676649	-0.684068	0.140966
c10274_g1	AACCACCGCTACAAGTTCATCTACATTCGTCACCCGAAGTCGGCCTCCTCATCTGTCATGATGTATTTCACCACTTGCCCCTCTGCAACACCAGCCCCGCCAGGAGCTAGTGGTGGCAGTAGCCAAGGGCGCAGCATGCTGCTGGAGGATTCTGAGCTTGAGGCGTTCACAGGGGATGGGAGTACTGACAGCAGAATGGCGGTGGGCCCCAACCCACCACAGGCGCCCAGAGACAGGCCTGAGGATGGCACCCATGCAAGCTCTTGGCAGGCAGCTTCAAAGGGTGCTGGTGGAGGGGAGGGGCTTCAAAACAGGGGAGGTTGGGTGGATGTAAAGAGTGGATCGGCACCTGGCCGCCCTGCTGCGCTGCGCTTGGGGGCGGCCTGCCTCGAGCCACTG…	threonyl-trna synthetase	threonyl-tRNA synthetase	Volvox carteri f. nagariensis	68	56	13	55	21	23	47.6	39.89	24.79	42.73	12.68	22.26	-0.910766	0.0525818	-0.268024	0.481283
c10275_g1	GGTGGGGGGCCCCGCCTGGTTGTTCGGGGGTCAGGCCTACCAGGTGCTGAGCTCGGGGAAGGTGTTGGCAGTGTACTCAGACCCCAAGCAAGCAGGATCTTCCCTGGTGCTGGTGGACCCCTCCTGTCGCTCACTCACCCCCCTCCCCACAGAGCACAGTGGGTTTACCACCCTGGGAGGGAAGCTGGCAGTGGCAGAGAGTGAGTCGGGGATCACGCTGGCGGCGGCAGCTACCTCCCCGCTGCTCTCTACCTGCGTGGTCTTGGCGCGCGCCTGCAGCTCGGAGGGGCTGGGGAAGGCGGTGGCGAGGTTGGAGGTGGTGGCAGAATCCTCTTCCACCAAGTACGACCCGGGGTACCTTTCCAAGCCGCGAGTTGTGGAGTTCCCTACAGAGGGGGG…	peptidase prolyl oligopeptidase active site region	Dipeptidyl aminopeptidases/acylaminoacyl-peptidases	Chlorella variabilis	2	6	1	5	13	6	4.18	12.47	5.4	11.99	22.9	17.5	1.2291	0.111808	0.240863	1
c10276_g1	GGAAAAGCAAAAAATCGCAATATAGGAAAATTTTATTGTTCATATATTTGGCGCAGCAAGGTTTTGAGAGAAACGAAGCCAAGGCTATATCTGCTAGGTAGAGCCCAACATGCTTGGCTTGAAACTCCCTTCCTTATTAAACGGTGGAACTCAAAACCGTCAGCAAAAAAAAGCGCAGCTCTATGAAGCCATAAAGCCCCTGAAAAGAGGTCTTGTTGCCACTGACGAACAGAAAAAGCAAGTAGACGACCTGGCACGCGCTCTCGAGAAAGTTAACCCAACTGCAAGTCCCTTGGCAAGTGATCTTTTGAACGGCCAGTGGGAGCTGCAGTATACCACATCAGAGAGCATATTAGGGACCAAGAAACCGCCGTTTTTGAGGCCGCAAGGACCCATTTA…	harpin binding protein 1	PAP_fibrillin.	Chlorella variabilis	17	11	2	13	11	7	63.31	41.45	21.1	52.3	35.53	34.39	-0.0829975	1	-0.276596	0.713115
c10277_g1	GCCAGCGTAAGTTTTGTAACTCTCACAGGGAGCCCCCAACCGGTACTTCTCATTGCAGTCGCTGCAACTATATTAACCATGGAGCCTCTTCAAATTTAAACTACTATATTTTGACAAGAAAACAAGGCGACTATGGTGGTTGTGGAAACTGAGCGAGGAGTGACCCCATCTACGACTGCTCTTCTTGTGCATCCTAAAGCGTGGTGGAGGACATATTGTAACCACACAACAAACTAGATATCAACGTGAACAGCTGAAAACAGAATCATTCGCGTTTTGCGAGTGTATGCAAGCACGCCTGCTTACGCCAAGCAGAGTACGAAGCACGGCCGGCTTCCGCCCTTCCCGCCTGCTACCACGACCCTTTTGCAGACTGGCCGAACTCACTACTTCCAAAGA…	protein disulfide isomerase 1	3'-phosphoadenosine 5'-phosphosulfate sulfotransferase (PAPS reductase)/FAD synthetase and related enzymes	Chlamydomonas reinhardtii	138	134	43	136	40	34	115.65	112.47	96.56	126.18	29.23	38.57	-1.59324	1.65143e-05	0.0145252	1
c10278_g1	GCAATGGGAGCCCAGCAGATGCATTCCTCCCAGAAACCAGCGGGGGGGGGGGCTGCCAGCTGGACCCCGGGAAACATGGAATAAGGGACCAGCCCCGGCTGCGAGACCTCCTGGAGCGCCTGCTGGCCACAGCGGATGTTGACAACCGTGCAACGGCTGGTCTCATGTGGGCGGTCACCGGGCTTCTGGCGGAGATGACGCTCAGATACCGACTGGCTCGCCTTGAAGCCAGGGAACAGGGCCTGCTGCACCAGCTTCCCCCCCCCCGCTCTCCCTCCCCGGCTGGTGCCCATGCCCCTGATGAGGAGGGAATGCTCTCCAACACCTCCGCACCCAGCTCCCTGGAGCTCCTTTCAATTGACGGGTCGGAAGAAGAGGGTGCAGGAGGGGCAGCAGGGG…	photosystem ii protein psii10		Chlorella variabilis	2	3	1	2	7	5	11.49	13.86	12.73	10.14	27.65	30.57	1.51852	0.208491	-0.0371686	1
c10279_g1	CTTGAATTCAACCGATTGTGATCTGTGATTTCTTCAACATATGGTATTGCACTGATACCATTGCCCCCAAAAAACTAGCTTTATCATTGTCGTCCAGGTGACTCACCTGCGACCGTCCGAATCTCTGGGCGCGTAACAATGCAGACCAGTTTTGTTTTACATTCGACCTCAACAACTAAACGTGTTCCTGGATGCTTGTCCCGCTCAGCCACAACGCACCAGCTTCTGCGTAACCGTCGAGCCTGTCCTGTAGCTGCATCTGTGGAGGAGCTGATCAGCGAGACGAGCACCAGCGGAAACGGATCCAGCGCAGACCAGCTGCATGGAGCTGTTCCTCACGGCAAACGCGTTGCCGTTTTGAAGGCCCGGAAGTTTGCAGCTGTGCCCGTGCAGGAAGCC…	acyl- dehydrogenase	Acyl-CoA dehydrogenases	Chlorella variabilis	19	24	5	26	23	18	17.29	22.3	12.76	26.7	18.27	22.82	0.108387	0.881472	0.113774	1
c10280_g1	AGAATACATACAAGACTACATTACAATTATCGGATTCTTCGCACTGCAGAGGTCCGCACTACGCTTCACAAACAACCTCTCCATACTGGTGCATGTTTATAGTCAGGAGGCGGTTGAGCCAGAATATTACTGATATCAACCTTTGCAATACCCTGTATAGAAATCTTTGGACCGATCTTGGTTCTCTGCTTAATTCGGACGATACTGTTCAACGCAACCTACACCGATATTATTCTCAAGGAATCTTTCAAACCCCTGCAAGCATGACCACCGCTACCCCGGAGGCCCCTAGCAACGGCAGCGCAAATCTCAGCATGGCCACCAACAACAGGAATTCAAAGGCTCACGATAAGAGGTACAAAGTTGTTTTTGTGCTTGGAGGTCCTGGCTCTGGCAAAG…	adenylate kinase	UMP-CMP kinase family	Chlorella variabilis	15	27	18	21	24	16	19.72	46.04	64.77	34.48	29.14	41.11	-0.450468	0.352106	0.659789	0.150198
c102807_g1	AATGATTCCCTTTGGAGTACATGACGGGATTGACGAGCGTGTTTGTGCGCACCATCTCCCAGCATCCACTGAGCTGCGCATTCTCTCGGCATACTTTTGTTGTAGAGCAACAGAATTTCGTTCAGCCAACTCCTCGGCGAGGTTAGCAGCGCTTGATAGCAGCCCCCACTCTTGACTCTCTCTCTCACACACATACACGTGGTTGGCAGTCATGACATGCGCACTCGTCCCCTCCCTCCCTGTTCTGGCCCTTCCATGGCGCAGAGCAGTGACAAGGAGATCAA	NA		Chlorella variabilis	0	0	0	1	0	0	0	0	0	21.18	0	0	-2.44826	1	2.58695	1
c10284_g1	AGGAGGTTGACCCACGCCGCTGACCCCCTTCCATCCCGTCCCCTCCCACACAGCACGCCATGCGTCAGTAGCTGGAGGGGGGGGCGTCCCCCTCAAATGCCGGCAGGATCACGCCCCCCTCCTCCTCGTGCGCCATGCCGTCCAGCCGCCCCTTCCAGCTCTTCTGGGGGGAGTAGAACATCATATTGCTGACGTGGCTGGTGTACAGGCACGCAAAGCGCTCAATCTGGTGTGCGTATCTGGAGTTCTGGTACCCCGTCTTCATCAGCTGGCCCCAGACGCTGTGGAAGGAGGAATGGTGCTCCGCCAGCAGGGTGCGGTGCCGCTGCCGCAGCGCATCCCTCTGCTCCATCAGGTTCTGCAGCAACTCCGAGAAGTCGGCCGACTCCTCCGCAGACA…	purine 5 -nucleotidase	HAD superfamily (subfamily IG) hydrolase, 5'-nucleotidase	Coccomyxa subellipsoidea C-169	13	15	3	12	26	15	18.82	23.92	13.05	20.29	32.13	31.8	1.05894	0.0860057	-0.250266	0.715654
c10286_g1	CGCCAGTCACTTTGAGCCTAACTGACCTTCGCTGTCAGGTGCTGGCGCAACGTTTTTGTGGAAGAGCACTCTCCGCTCTGCCGCCGCAGGAACTAGCAAGCTCTTCCTATTTTACAGCGAGTCACGAAAAGCCTACTCTCCTGGCGGGGATATCAAGTACTTGACGTCGACAGATCTGGGTGAAACGTGGACGCCTCCAGTCACGATATACACGCACGAGCACGACGGCGAATGCCCCAAGCTGGTGGCAAACAAGCCTGTGGTTGACTCTCAAGGTCACTGGTTCCTCCCGATTCAGCGTGAGCCCGCCCTCAGCTATCGCACGTTTGCAGCGAAAAGCTACCACCCCATGAAAAGCAACCCGGCCATCCCCAAGCCAGCCGTGCCTCCCACCGCCGC…	calcineurin-like metallo-phosphoesterase superfamily protein	hypothetical protein	Chlorella variabilis	3	3	1	3	8	2	8.18	9.96	7.98	8.54	17.69	7.57	0.856359	0.421495	0.0993752	1
c10287_g1	ATTGTGTACTACGACGGCCAGTTCAACGACTCCCGCCTGGCCATCGTGCTGGCCTGCACCGCGGCGTTGGCCGGGGCAACGGTGCTGAACCACTCGGAGGCCACCCGGCTGATCAAGGACGAGCAGGGCAGGGTGCTGGGGGCTCGGGTCAGGGACGTCCTCACCAACAGGGAGGTGGAGGTGTATGCCAAGGCCGTGGTCAACGCCACGGGTCCCTTTGCCGACGAAATCAGGTGCGCAGAGGGTGGGGGCGGCTGGCGCAGCTCCACGCTCTGGCCGGAGGGCTACCCAGGGGGTTTCTGTGGTCAGGGTCAATCCTTGCGATGCATCATGCTGCGCTATGGGGCGCTGTGCGGCGCGTTTCCTGTGGTGGCCCCCTGCTTGCCCGGGCCTGCGCTC…	dao-domain-containing protein	Glycerol-3-phosphate dehydrogenase	Coccomyxa subellipsoidea C-169	0	2	0	0	12	8	0	5.75	0	0	25.38	22.37	6.14606	0.000281437	-2.89814	0.51556
c10288_g1	TGCGCCACGATAATAGGCTGCAAACACCCAGTCTCAACTGTGGGTGTGATATGATGCAGGACACAAAGCATAATATTAAAGCTATGTCAAAGCAGACAAGCCTCACCACTTGTTATCGTCCTAAAACGCTCTTGCCCAGCAGTGTCCCAAATCTGCAGCTTCACCCATTTACCATCAATAAGGACCTTCTTTATTTTAAAATCAATCC	rab8 -family small gtpase	small GTP-binding protein domain	Chlorella variabilis	7	8	2	7	8	5	21.74	16.8	11.23	16.02	14.1	14.12	0.122759	1	-0.0525494	1
c10289_g1	GCTGCCCCCCTGGTGAGTGAGGTGTGAGTGAGGGCCAGCACGGGATGGTGAGGCACAGCAGGGCACTCACAGCATGCGAGTGCGCCGAAACCAGTTGAACCACTGCTGCTTTCGCCCGTACTGCCGCCGCATCTCCTTCAGCCCAAAGCACTTCACCGCCACGTCGTCAGGGTTGGCAAAGCTGGCCTTCATCTTCACGCCCGTGACGTGGTGCACCAGCGATATGAACATGTTCACCTCCTTCTCGTCCTGCTTAGGCCACACCCTGTCATCCAGCACCATGCCCAGGGACAGCAGCAGGTGGAACACGTCCCCCTTCCGCTGCCAGAACTTGCGGTACACCCGCTCTATGGGACCCATGCGCGGGGCGGTGGCGGCCGACTGGCGGCTGGAGCGGCG…	dna repair helicase	hypothetical protein	Chlorella variabilis	19	19	2	12	18	9	27.39	27.63	7.59	18.93	21.82	17.6	0.551569	0.318802	-0.777454	0.137129
c1029_g1	ATATTTTCAGCACATGAAACGAGCGGCGCTGTGGAGTATGGGCGTGATCGAGTGGACAGTGTACAGAGCCGCACCTTGAGCCACCAGCGCATCGAAGTCAGCCAAGCGCTGTTGCAACTGCGCGGTGACGCGAAAACTGCTGGCGGTGTCCATGGCCTGCTTGAGCTGTGCACATACGCTGGCATGTTGTTCAGCTGACTTCAGAATCTGAGTAAAAACTGCGTCTTGAGGCTCGGCTTGGCTAAGGCGATCGTGCAGACTCAGCAACGAGGTGCAAAAGACTTGATCTGAGTCAAGGACCTCGCTGTCAGCCGTAGGCTGGCTATCCTCGTGCGCTGGCCATTTCTCCACTATGTTTGCGAAAAGCGTGAGCAGTACCTCTTCTCGACGTACGTCCAC…	cytosolic phosphoglucose isomerase	Centromere/kinetochore Zw10.	Chlorella variabilis	1	1	0	1	4	1	4.37	4.46	0	4.86	18.97	5.89	1.69946	0.403711	-0.273477	1
c10291_g1	CCCGAATTTACGCTTCGGCAACAACTTCAGCGCGACGTTCTTCTTAGTACTTTATATCAAAACAACCTCATACGTTGCATAGGTGTTTGTCGTTATGACTGACAGCGGGGGAGACACTCCCGACTTCTCTAAGCTTGACGCAGTGCAAGCTCTCTTGGATCGGAACAGAAGCATACTTTCAGAGATCAAAGCCAATCATGCAGTAAACACTCGGGAAAGTCTCGGGAAGAATATGAGCTTAATCAACGAATTAAATGAAAACGTATCTCAGGTTGTCAGTTTATATAAAGACGTGGCTGACGGTTTTCAGCAGTTCATGGATCAAAGGAAGCCAGCTACTGCCGCCACCAACTAGTGTGTCCAAAGCGGCAAAGAAAACTCTCGTTTGGTCGATTTTTG…	achain crystal structure of engineered northeast structural genomics consortium target	Protein of unknown function (DUF1313).	Chlorella variabilis	11	17	2	6	20	12	23.97	36.33	13.87	13.68	35.65	33.56	1.56065	0.00988478	-1.09917	0.0769772
c10292_g1	GCAGGGTTGCTCCAGAAGTTAGTCTGCAGCGGAAAAGAGAAGGAAATCAAGAGCGGAATGCAGTGCAGACTAGTGTTGCGAGCTTCTGCTTGGCAACAAAGTCTGGCAACAAAGCATCAAAGTGCTCAACAATTCATCTTCGGCTTACAATGAAAAATGGTTCGGAAAATCACAGACATTCTTCTTTGTCCTGGTAAATATCATCCAGTCACCCAAAAACATATGTGGGTTCATCACTTACACTAATTTCCAAGCTGTAGCTTTCAACGTAAGGTTCCAAAGTTATGCCACCATCTAAAGCAAATAGAGCGATTCGCAGCACTTGAAGAGCGAACGGAGCGAAGACTATCGTGCTCAGCATGATCATACTAGCACTGACATACAATAGACCAAGCCAAA…	membrane protein	Predicted membrane protein	Chlorella variabilis	7	6	3	9	8	5	23.88	19.48	19.7	30.09	16.46	24.69	-0.285615	0.850974	0.558406	0.572492
c10293_g1	CTGCAATACATTATTTGAGGCACAAATAGACGTGTCTGCAAGCTGTTTACGGCTCTCCGTTCTTGAGATCATCCTTCCTAAGGTGGCAAAACCGTGCCCCACTTTCACCTTAAATTTTTGCAAGCGTACAATTCTACAACACCGCTCAAATTTTATCTGTAGACCCCAATAAATAGCTTCCTTCGTTATAAACACGCGCAGGTCGCACATCCGGGGATTCACGAGTGATAGGTTTCGCTGATAGCGGCAGCAGCCCTTAGCAGCCATGAAAAAGCTCGTAAGAAAATTTACAGGTAAAAGCGTGAGTACGGAGGACTCAGCTCGCGCATCTACCTCGGAGGGAGAGCCCGCTGTTAGCACGGAGATGTCAGCGCCTGCCCAGGTCTCACTTCCCAACCA…	e3 ubiquitin-protein ligase cop1-like	hypothetical protein	Chlorella variabilis	3	1	1	0	16	8	5.08	1.81	4.83	0	23.6	19	3.88728	0.000300086	-1.15057	1
c10294_g1	GACGAATTTTGTTGGATTGAACCCTGTCAGCACAGCAAAAGGAAGTGCTAGCACTATCCCACCAACAGGATACAGAAAAACCTCTGTGCGTTCCAAGAAAGGCAACGCAGAATAGCCCAGAAATGTAACATAAAAATAGTATGACAAACTAACTACATAGAGGAAAGCAGACATTACACCTGCTATGAAGCTGCTCATCAACAACAGGGGGCTCAGTGCTAGCTGCAACACACACAACAAGAGAAATAATGGGAAAAATGCATTGCAGTGGATGTCGAATGCGTACATCCATTCAACGCTTTGTTCCACTGCATGGCTGTGCTGTGATCTTTTCCTTAACAATTTGTTAGCCACCAGCCATCCCATGGTGGCTATTAAGCAGCCAATAGCTAGGAAGTC…	unc-50 family protein	UNC-50 family.	Chlorella variabilis	6	6	1	1	3	4	22.25	21.23	9.12	3.72	8.52	20.08	1.30484	0.521222	-1.7888	0.162789
c10296_g1	TGACATGCCGATAGTCAATTTGCGGCAACTAGTTGAAGGACTGCTTTGCGGCTAGAGTCGTCAACTCCACATAAGCGTATCTTTGCATTGACTTCATGAATAGCCATAGGGCATTGCTATGTTGGCACATTATTCATCAGAAGAACAGCACTGAAGATTAGCCCACCTCATTTCTCCCTGCTATACATCCAGCCATAGGGTGTATACATTGCACATGTTCCCCTTTACCCCACACCGATGCCATATCCCTCATGCTGCCCGATTGGAAAGCTTGGTAAAACCGTTCATTTGCTTCTTCCACTGCCAATCTGTTGTCAAACTGTCTCCG	eukaryotic initiation factor	Ketosteroid isomerase homolog	Chlorella variabilis	4	12	4	12	19	7	10.08	43.53	29.09	34.26	41.45	24.29	0.274887	0.688418	0.666748	0.358773
c10297_g1	CAAACTGTTCCTGGCAGTGCAAGATCTGCCTGGACAGGCTGTTATGCCAATGCTACTCCCCCCGCGCACAGTGGCAGCCCCAGTGTGCAGCCCTGGGAGTTCATGTACAGATGCAGCTCTGCTCTGTGCGCTGATACCCCCCCCACCAGGCCCGTCTCTGTCGCTCTATCGCTGTGCTTATTGTGTGCAGGGAGGCCAGGGCAGCCCTGAACGCCAAGCTGCAAGCACAGCATGCCCAGCACGGCGCAGCAGGGGATGAGGCCCGGGATGGCCGTTGGCACGAGGGGGGGGGCTTTGTTCGAGACCCCTCATCCTGAATCCAACCTCCGACAACGTTGCGGCACTGTCCCCCCCTGCTCCCTCGCATGCCCCATGAAGTCCTGGTGGTGTACAGCGAGC…	mitochondrial ribosomal protein l11	50S ribosomal protein L11	Coccomyxa subellipsoidea C-169	15	9	4	14	6	4	22.97	14.04	15.95	23.65	7.71	8.6	-1.21407	0.0829823	0.249122	0.785212
c10298_g1	CTGACATTTTTCTCTCTCTCTTTAAGTTAAACGTCAATTTCCAGTGTATATTGGCGTCCCCGCTTGAAACGATCAGATATTCCCTGCGTTGCACAGGCATCTTTTCGAATACAGGCCGCTGTTGAAAACTTAACCTGATAATCAAACCAATTCCTTATACTTGAAATTTCGCCTCAACATGGTGCGCATGCTGACTGCTTGCTTCCTCGACAGCTGGGAATTAGTTATGTTGCCCCACATGACACGAATACTTGCAGGACATACGAAAATTTTTCAAGAATGGTCCAGAAACCAAGCATTCAGGAGGAGTTACTCCTGCATCTGCCTCCAAAGCTAAAGTCCAAGGCAGACAGCACCCAGCCATAGGAAGTAGGCCAAGAGTTCCTGACTTCAATTCAA…	dna replication factor c complex subunit 2	DNA polymerase III, gamma/tau subunits	Coccomyxa subellipsoidea C-169	7	10	7	8	26	23	6.35	9.23	17.61	7.97	20.37	29.21	1.25673	0.0358349	0.550197	0.463824
c10299_g1	CCGCGGTTGACTCAGCGACAGGGGGGCGGGTCTGGAGAGACGTCGCGGCTGCATCTGAACAACAACTCCTCAAGCCGCGTCCCACTTGTATGACAACAAAGTCAAGCAACCTGGCCAGACTTAGTGTTTTTGAAATACGCTTGTATTCCCGAGTTTTTTTTGTTACGCAGATTTATTTCTACTTCAACGCTCCTTGTCGGGTGCCATACCACTCTGCCCAAGTCGAAGCCGGGTATTTTAGTAGCTTAGACGTTTCCATGCTGCTAAACAGTATTTGCCCACTCTATGGTGGAGGATATGTTTGTGCTGTACTGCAAATAGCCGTCATTTACTATGGCATCTCGGCTCTGCTCCACTTTGTCCTTCCCCGCCTGCACCAAGTGGAAAGCGTGCAGCAGG…	sterol desaturase	Sterol desaturase	Chlorella variabilis	28	19	14	38	401	234	48.36	33.17	67.57	73.55	569.8	533.66	3.19619	1.11611e-22	0.808543	0.0511384
c103_g1	TGATCACGGGTCTCACGAGCTTTGGACGAAACACGGCTTAGGCCCGGTCCTGAAGAAGGCCGCCTATGTGCAATACTCCGATGACACCTTCAAGGAGGTGGTCCCCAAGCCAGCTGATCTGGAGCATACCGGCATATTGGGGCCACTCATCAGGACTCACGTGGGTGAAACCATCACTGTGGTGTTCCGGAACAACCTCACCTTCCCCGTGAACCTGGACCCCTCAGGGCTTCAGGATGCGGAATCCCAGGCATCAGATCCCCCATCTGGAGGAGCATCTCCTGGAACCCTCTCCACCACCTTTGCGGCAGTGGCTCAGCCGGGGCAGACCCTCACCTACACCTGGGTGGTCCCTCAGGCTGCAGGGCCCTCACCTGGCGAAGCCGACTACAAGATGTG…	multicopper ferroxidase	Putative multicopper oxidases	Coccomyxa subellipsoidea C-169	1	3	1	2	3	1	1.19	3.64	3.24	2.64	3.07	1.64	-0.0141332	1	0.265305	1
c1030_g1	GCGAACCCTGTGAAATAACCAAAAGAGAGGAAGAAAAAGTAGAATTACCTAAGGCATACACGGTATAAGCGTACGTGTCACTCTGTTTGCTGGCGCCTTGGAGGCCAGCCTGGCGGGAAAGCTGCCGAGGCGACAAGACACATTCGAGAAGAGAGCCCAACGTGCACAGGTCGCGGCATTCAATTCAAAACTGTTAAATTATCAGTTAAAAATCTTTTTATAATCCTTGCGGGGGGTCTCGTAGTCCTGGGGGTGAAGCAGTGACGTCATGCAAGGCGGTCTGAAGCTCCGATCTTGCCCCAAGCCACCTCGCGTTCTGCACAGCACTCTAATATCAGGTTTCAAGACTAGAGGGCAGTCCGTATTAATCCAATGTTCGGCACGTGCAGACTGTGATCG…	alpha beta hydrolase domain-containing protein 11-like	Phosphohistidine phosphatase SixA	Chlorella variabilis	2	0	1	1	2	1	5.8	0	12.86	3.22	4.93	3.95	0.13269	1	0.634064	1
c10300_g1	CCGTGCCACTGTGGTGATTGGGTACAGCCAACTCGATAACATCCCAGTGGAGGGATGCAAACCGGGAGTCCAAGCACGACTGGCTGTACAGCCAACCCACCGCATCATTTCTCGCAGCTTGCGCCTCCCTGGGATCTCCCTGGTGTCACCAAAGCAGCGCTCCAGCTCCGCGGCCAGCAGCGAGAAGTCCTGGTACATGTCTTTGGGTCGAGGCATGTCCAGCTTCTTGCGCAGGGCTGCCGCCTTGCCCGTGTCCCCCGCCGCCTCCAGACTCTCCACGCGGGCCAGCCTTGCTTCGCGCTCGCCAGCAGCCCTGATCGCCTCCACCCTCTGCTTCACAGCAGCCAGATTGGCGGGCATGTCCTCAAACACGCACCGCTCCATGATGGGCTCCATCAC…	low quality protein: uncharacterized loc101212159	Polyketide cyclase / dehydrase and lipid transport.	Chlorella variabilis	6	11	3	14	13	5	8.05	13.66	9.68	21.32	15.78	9.68	-0.310355	0.641059	0.652857	0.436377
c10302_g2	GTAAAACTCAAAAGCTACAACATGTCAATAAGTCACCGTTGACTAATCCTGCCACCGTGTCCGATTACGGTCTTCTGAACTGGATGCGTCCTTTGCAGGGCTACCCGAAAGTTCTGAAGTACGCCCTCACTCATGCGTGATTGCATATCGAGCTCAACAGCCTAGGTATCAGTTCTGTGAAACTGTTCAAGTATGGGAGCCGGCTTCGTTGCCATTGGCCACTTGTGAGGCAACATATATTTTGCCGACTTAATACATTATTAGCGAGCAGAAGTATTTGCTCGTCTTGGAGCAACTGCGGATATGGATGAGGACGCCTTTGATCTCGAGACGTACGCCGCCAACTATGTGGGACACGGCAAAATCGATCGATTGATTTTTGTGGCAGAGAAGAGCAGC…	maf-like protein	26S proteasome regulatory complex component, contains PCI domain	Coccomyxa subellipsoidea C-169	8	10	0	6	4	2	16.26	20.7	0	13.54	6.95	5.57	-0.341344	1	-0.933303	0.188518
c10303_g2	GGTGGGTGCGGCGAGGGGGAGTGGCAGGGGGGGTCCTTGGCTGGGCGAGGGAGGTGGGTGCATGCCCACACCCAGCTCACAACCTGTGCGCCCTGCTCAAACAGGGGGAAGCCCTGCGCCACCCCTCCCTGCACCAGCGCCCCACTCATTTACTGCAGGGAGGGGGGTGATGAGCCACCTTCAAACCCCTCCTTCAGCGTGAGCAGCGCGGTGTGGATGGCGTCCTCCAGCTCCATGTCCTCGCTGTACCGCTTCTCAAGGAAGGTCTTGGCATTCACCATGTTCTTGCCGATGGCGGAGGCTTTCCACGCAAAGTAGGAGCCGGAGGGGTCCACCTGGTAGAGCTGGGGGCCGTGCTCGTCGTACCCCGCCATGAGGAGGGACACGCCAAAGGGGCGC…	20s proteasome alpha subunit d	20S proteasome, alpha and beta subunits	Chlorella variabilis	5	4	1	3	6	2	17.5	13.48	9.88	11.37	17.9	9.84	0.554029	0.763949	-0.460018	0.78533
c10304_g1	GCGTGTTTTTATGTTTCATGTTGACAGCATAATTAGTTCAAGATCGGCTTGGATGGAGTTCGCTGATCTGTCGCTCTCCACACAGGTGGTGATCTTCTTGTTCGTTCTGTCGGTTTGTCGGATTGCTTACAAAGTTTTATGTGCAATAATAAAGAAGTTTTTCGGCTTAGTATTGAACGTATTTCCAGCGGCGAAAAAAGGAAAAGCTGAAGCCACAGCCAGCAGCGAAGAAGCAACACCAAGCCTGTCAACACCTGCAAAAGGCCAGGAGCAAAGACAGCCTGGCGTCTCCCTAAAAAAGTTGTTGGAAGAGCAGAAACGAAACAAGGGCAAAGCTGCGTGAGTGCATCAGCAGCAAGACTACTTTCACTTGCGCAGCATGTCAAGCTTGACCCGTAT…	wd repeat protein	FOG: WD40 repeat	Chlorella variabilis	7	3	2	1	10	5	13.82	6.46	11.64	2.08	17.08	13.64	1.79727	0.0751231	-0.972451	0.42341
c10307_g1	CGGCATGGCACACTTCTTGTGGCAGGTGGCAACGGCGCCCTGGCTGACGTGGCAAACGCCCGGCAGCAGCTGACCCAGGCGGCCACCCAGGCGCCTGCCGGGGCGGCGCTGGCGCCGGGCGTTGATTACATCATCGGGGCGGAGTACTCTCCTGCCGCAGACCAGCTGTGGGTGGTGGCGGGGAACAACGGCGGCTGTGTGGGATTCTTCCCCGTGGTGGAGCCCCCCTCGGCCACGGGCATGAGCGAGAACGTGGCGGCGGGCGGCAGCACCGATCCAGCACCCAGCATCTTCGCGCCGCCCCAGGCGCTGCTTTCCCGAGGGCATGATGAGGTAGTAAGGGCTGTGCTGTGGCCAGGGGCTTCTGGCGAGCGGTGCCTATCGGGGGGGGAGGACTCC…	ornithine carbamoyltransferase	ornithine carbamoyltransferase	Chlorella variabilis	13	13	3	15	42	29	13.57	13.82	8.53	17.38	37.73	41.78	1.58041	0.000132215	0.135685	1
c10309_g1	GTGAACCATTTGCATCTATCCGGTATCTAGGGTTTAGGGTTACCCTCAACCCTATCAACATGTCGAAAGTCCCAAGAACTGCAGATGGACAGCGTGCTGTCCAACACTGCTCGGCCAAAGGAGCATTGCCTTCATTGCCCGTGTCTGCTGTGGCGCCAGAATCATACCGTGCTGCGCTGCGCTGTGCTATGCTGTGCAGGTTTGGTCTTTGACTGGCTATCCCGAGGTTGACGCGGCAATAACAGAGTGGGGGGAGTGGGCGGCTGTGAATAAGGGCACCCTTCTAGCTGGAGCTGGGGTGGTGACTGGCCTGTTGCTGATCATGTCCGGGAGTGGCAGGAATCGCTGAGTGCCTTCACTGAGGAGCATCCTCATCACAGAGCTTTCCGTTCGAAACAT…	NA		Micromonas sp. RCC299	1	1	0	1	3	2	3.21	2.52	0	3.57	6.31	7.74	1.71745	0.399487	-0.271277	1
c10310_g1	CCCCTTCAATTTCCACCTCTTTAGTCCTCACTCGTGCATCTGGCTGCTGGGCATCCTGCACTGCCTGGCTGAGGCTCGAGTTGCACAGCATGCAGGATGCACGGCACGGCCTGCTGCAAGCGCTGGGCAGATCAGAACAGCTGCACGCGCACGCACACCACTAGGCAATGGCAGCTTTTTGGCAGCACTGGAGACGAACGCAGATGCGTGCCTTGTGCTGAGCATGCCCTGCCCTGAAGGCGGGCAGCGACTGCGGCTGCAGGAGCCCCTACTGCTGCCCAGCTGCAAGCACTGTGCCAGGGCTGCTGTAGTGAACTGCACGTGGCGGCCTCGCCGGCGACAGATTTGGGCTTGAGAAGTGGGAGGGAGGGGTACGGTATCCTGCTGATGACGCTGCTC…	3-isopropylmalate dehydrogenase		Chlorella variabilis	6	13	4	7	7	3	19.91	45.29	34.01	24.87	22.02	12.32	-0.573787	0.593097	-0.073631	1
c10312_g1	GTGCTCTGCCTGGGATGAAGAAAGAGCCCCGGGGGGGACCTACTCCCCCTAGTAGCATCGGGGGAGGAACGATCGCGGGGTGGTGCCATGGCACAGGACTGCGGTTCACCGCCCCCCCCCAACAACGACCCCCACACACTGCGCAGGTGCGGTGCTCACTGCTGCACCTCCCACCAGAGGGGGGGCGAGGTGGGCAGCCGCTGCGTGAGCACCTCGCACCCCTCCGCCGTGATGAGCAGCGTGTGCTCGAACTGCGCCGACCGCCTGCCATCCTCGGTCACGGCCGTCCATCCATCTGGCCACGTCTTGTCCCGGTGGCTCCCCTCGTTGATCATGGGCTCTATGGTGAAGGTCTGCCCCTCCTTCATCACCCCCTTGGCCTTGTTGGGCGAGTAGTGG…	methionine aminopeptidase	methionine aminopeptidase, type I	Chlorella variabilis	5	6	3	8	2	2	13.33	15.78	24.56	24.82	5.81	5.89	-1.79193	0.0470938	0.672804	0.422951
c10314_g1	GACCATTGCTGTGACAGGATGTGCTGGCAGCACTCTTCTTGATCGTGTCGATCTTGTAGTAACAATTACTTACACAGATTATTCTCAGAAAAAACACTGCGATCACATATTCACGAAGACAGTTCTACAAACAACACACTGCTGACTACTCACAGCCAGCAATACCTCCTCTACTCATCACAATCAACACTACTCATCAAACACACATGCTCTTGGAACACTACTGCAAATCACATCATGCATGGCACCAGTATTGAATTAAATAAATTCCCCTCACAATGGTTGCATGTATGGCTCAGCTGCTTTACTTGGAACATAATGTTTGAGAAGTATTTCGTCTTTGACTTCTGTCACAGCTGGACAGTTCTGTGCATAACAGCTGCTAGTGTCATTTAGTAG…	atp-binding cassette sub-family g member 2-like	ABC-type multidrug transport system, ATPase component	Chlorella variabilis	0	0	0	0	0	0	0	0	0	0	0	0	2.56274e-15	1	0	1
c10316_g1	GCTTGCTTCTCGTCAAATTTGCGCCCGTGCTGGCGTATGCTGTGCCGCAGTGCCTCCCTGTCATCGTCCCCCGCATCACCTTCAGACTTACGCGTAGCAAATGCAAACCGCCAGATGATGATTATGTAAAATTCAAATTCTTTTGTATCAGAGACACAGCTGAAATGCCACCAAGGAAGTCACAGCGTGCGGACTTTGGTTTCAGTCCATTTGCTGCATGCGTACACGAAGCTGAAAACTTGCAACAGCGTGCTGAGAGGAGGCGTGGGGCTGAAGCTGCTGCTGCATATGAGCAGGCTGCTAACAAGTTTCAGGAGGCTGTGCAACTGAAACCCACAAATGCCGCAGCCGGCTTGGAGCAGGTTTCAGAGGCTTTCTTTGGGTTGGGCGAGTGCCTCC…	2-octaprenylphenol hydroxylase		Coccomyxa subellipsoidea C-169	3	1	1	2	4	4	12.63	2.49	6.65	15.95	11.16	15.8	0.959004	0.380238	0.262286	1
c10317_g1	CGCCACTGACCCCATAACATAACTGGAAAAAATGTTGAACCCAAATTGCATCATATGTGACATTTGCAAGGAGTACAAAAAGGGAATATAACTTGCCAATCACAACATCACGCACCCGTACTGGTCTGGCAGGGACAGAGAACATGATACCGGCGCCCTCTTATGTGCTGTAAGTTTTATGCGTGATGTGTTCCTAATACGTTTCTGAGCTATACTGTGACTCGACAGGCCTGCAAGTCCCCTTGCAAACCGCAGCAGACTTGCTGAAGCAGCCATCATGCGTGGTTCAACTGATATGAACTCGAAGCTGTTAGCTTAAGGAAGCTTCGACAATTTTTTTTGTAGCATG	microsomal glutathione s-	MAPEG family.	Chlorella variabilis	10	19	7	32	5	3	59.41	100.57	80.24	158.68	24.47	17.52	-2.54977	0.000794645	1.00485	0.151743
c10318_g1	CTGAGTAATGCTATGTGTCGTGACACTCAGCATGCCAGGTTGGACAAGCGTTCTCCTAACTCATACACGGCAGGTTGGGACCGTATGCGACATACACATCCGGATTTGATTCACAATGATCAGAATATACACGATCATAGCGTTCATGGAGACGCTGTTGCTGAGCACGTGAAGGTTTTGATCGAGCGAGATGGGGCAGGAGATGTTTTTATTGGGCTCGTCACGCCTGCTGCAGAGGTTGTACCGCTTCGCATCCGTGATTGGCTGCCAGTGCTGTATGGATCCAATTTCAACTTCTACGTAACGCGAATTGATGCCGCTCTGCGGCAGCTGTATGCGCGGCATGGGCCAGTCGCATTGGTGGGGCACTCTGCAGGGGGGTGGGTGGCTAGGATTGTG…	acetyltransferases and hydrolases with the alpha beta hydrolase fold cog1075 family	PGAP1-like protein.	Chlorella variabilis	0	0	0	0	2	2	0	0	0	0	3.41	5.94	3.90777	0.253018	0	1
c10319_g1	CCTGCAGGAAGCAAACCTTGTTGCGTCTTGAAGCCTCGCGAAAGGCTTCGTTTGTACATTGTGTGTACACCACATACATGAATGTATGCACGTCACAGAAACACACCTACTTCTCCTTCCATACGACTAGAAAGAATATGCACAAAGTGGATTGCAGGTCTTTTGACCACGCTTGGGTACTTCAGTGGATAGGATTGCTCTTGACAGCAGGTGTACTTCTAGGGTACACGTCGTGGAGACACGTCTGGCCTCCACACTGACCCTGCACATTCCCCATATGAGACAGTCCGGGACCGACCAGCGGCATGCCGCCGCCTTGGCCGCGCTCCAACCCGACAACACGAGCTACGTAGCGATGTGCTTGTGGGTGAAAGATGAGCATGCCAGCATACGGGAGTG…	phosphate acetyltransferase	Domain of unknown function.	Chlorella variabilis	7	4	1	0	5	4	9.74	5.7	3.95	0	6.23	8	2.47735	0.175947	-2.50492	0.123709
c1032_g1	AGCAGGTGGCCCACTACTGCCGTATGTGCGGCAGCAAGCTGGAGGTGGTCGTACCGCAGGGAGACAGCGTGTACCGCCACGTGTGCTCGTCCTGCACCTACGTTGACTACCAGAACCCAAAGATGGTAGTGGGGTGCATTGTGGAGCACCAGGGCAAGGTGCTGCTGTGCAGGCGGGGGATCCCCCCCCAGCAGGGCCTGTGGACGGTACCGGCGGGGTTCATGGAGATGGGGGAGAGCACCGCAGATGGGGCCAGCAGGGAGACGATGGAGGAGGCGGGTGCGGCGGTGGAGGTTCTGGGCCCGTACTGCCACTTTGACATCCCCGGCATCAGCCAGGCCTACATCCTGTTCAGGGCCAGGCTGGCGCCGCCCTACACCTTTGCGGCGCAGCTCCCAG…	nudix hydrolase	ADP-ribose pyrophosphatase	Chlorella variabilis	4	7	0	2	1	0	8.44	15.04	0	4.68	1.8	0	-1.19584	1	-1.67742	0.0735357
c10320_g1	ACAAACACACACACACACACTCGCGCGCGTGCACGCACACAGGATCACGTCCCCTCGTCCCCCTGCTTTGTTGAGTCCAGGGGCGACTTGCTGCGCCGCCCCGTGGCCGACCTCCGTGAGGCCTCCTATCGCTCCCAGGGCAAGGACTGCTACCTGTTCAACCTGGACGACGACCTGGTCATCGATGCGACCATGGCGGGAAACATTGCTAGATTCACGAATCACTGCTGCAACCCCTCCCTCTACACCAAGATCATGAACATCAACGGCGACCAGCGCTTGATGTTCTTTGCGCGGTTCGACATCCAGGTCGGTCAGGAGCTGACCTACAACTACAGGTTCAAGGCAGAGGAAGGGGAGGAGCGGCTGCCCTGCAACTGCGGCGCCCCCAACTGTTCT…	histone lysine methyltransferase set1	Golgi transport complex subunit 5.	Chlorella variabilis	2	5	0	2	8	8	2.38	5.52	0	8.36	7.97	12.77	2.48841	0.00799401	-1.05389	0.470756
c10321_g1	TCAAAATGTAACAGTTTCAACCGGCATCTTCAAGAATGGGCCAGCGATCTGAATGGAATAAAGCAGCTGTGTATGCCAGAAAACTTCTGCTTGCTGCTCGTGTGCGGGGGGAGTCGAGAACAGTCGACCCGTTAATACTGGGTAACCTCATACAAATCCTAGCCGGTAATTTTAAGTAAATATTAGTGTTTAACAACGCGACCTGTTGCGTATTAGTACTTTACGCGCCTGGAGCTTTGAGGAGTCTGACACAGGCTTCTACGATCAAGTTCAGTGCAAGTGGGCGAAAGGTCGCTGGTATGGAATCTGGCAAAGAGCACGCAGCAGCTACTTCCTCAACTCTTGCTTCTTTCAAGCCAGAGAGCTTTTTGGAGGATGAGCTGTCTCAGAGTAAGAGTA…	ethylene-responsive transcription factor rap2-7-like	AP2 domain.	Coccomyxa subellipsoidea C-169	81	59	16	55	135	84	75.94	55.24	39.91	56.06	106.01	106.95	1.26624	0.00101126	-0.357253	0.346629
c10322_g1	CCCCGTTCTGTTTGCAGGCGTCCATCAACTTTGGAAATGGCGGCAGCGCCCACAGCAGGCAAGGGTACATTGCACATTACACAGCTTCAAGTCAAGAGCGGTCATTTATATTTCAAAAGTAGAAGAAACAAGGTGATAAAGATTAGATTTGGAGCATATTAAGCTGAGAGTTGGGCTGAGGTTGGCATGCCGGCCTGCAGTGCGCACGCCAGACAGCTTAAACATTGCATGGTTTGCTCACGACAGAAGCCGAGTCGTCTACTTGCGAAAGAAAGACATTCGATGTCTATTTCAAGTTTGTTTCGTCCTTTCAAAATTTCAAGGGGCAAACTAGTTGCAGGAACAGCGGTTGTTGCCTTTGCAGCTGCAGCCACAACCGGAATGCGCCAGAAAGACCTG…	embryogenesis-associated protein emb8-like	Predicted hydrolase of the alpha/beta-hydrolase fold	Chlorella variabilis	20	14	10	24	26	14	36.98	27.33	48.07	44.82	39.96	37.07	-0.179965	0.770474	0.678227	0.127027
c10323_g1	CTGTAGGCAGGAGGAACTGGGGGCTTGGGGCTTGGATTGTATGATGGCGGGGATGATGCTGGCAAGGGTGATGGGAACATGGGTGGCGGGGGCACTGGAGGCATTGGTGACATGCTTGGGCTTGGAACCATCGGTGGGCTAGCACCGTATACTTGGGGTAAACCTGTCCTCTCTGTGGGAGGTGCACAGTCCTCCAAAGGCTTGCTCTCCAAGTAAGCATTGTCTTCCACAACGTCAAATGCTGCGACTCCACTAGAAAGCTCCCAGAAGGTGACGCAGCTACCAGGCTGGGACACAGAGTGGCTCCTCTGCCTGAACAACACCTCATCTGAGATAGAATCCCGGACAACAATGTCCTGCTGGCAGATATCTGTTAGCCACAGCTGACCAGCACCACCC…	NA		Chlorella variabilis	35	41	10	29	90	58	113.07	105.62	69.49	88.58	198.59	211.95	1.52661	4.64592e-05	-0.29486	0.483945
c10324_g1	CATTGCTTCACAGACAAAGGGTGGTAGTCCATCTGTACGCCTCTAGTACGAGGGAGGCTAAACTTTCTGTACACCGCTTGGTTCTTGATCGGCTTTCTGTTGCCGATCGACTACAGATCACGTGAATAAAAACAGCAATGCAGGCTGTTTCTGGCAGGAGCTTTGCTTTACGGTCACGCGCCTTGAGGAGCAAGCTGAACGGTACCCCGCGCATGCCGTGCTGCTCCCTGCCAGATGTTGTCGCTTTCTGTTTTGTATTCTTGCTCATCTTTTCTGCGCAACTCAACCGCGGCCTTCACACGTTTATCTTCCTGCTGAACGAACGCGCACGATTCATCGACAAGGGGAGTGGGGCATTCCGCAGGTACCTCGCAGCTGCCTGCCCGAAGCGTCGATGGC…	signal peptide peptidase	signal peptide peptidase SppA, 36K type	Chlorella variabilis	36	26	6	11	21	5	131.59	96.83	60.67	45.14	62.97	23.87	0.0983604	1	-1.15046	0.143404
c103256_g1	CTTTTTGGGCTGAATGTAAACTCGCTCAAGATACAGTGATACCCATTACTGTTCATGCGCAATGCGGGGGGCCTGGGATCACGCGTACAGGGTGTGCCGGCTGGCGCATGCTGCTTCTAGACAGCTTAGCTGTAGCGCTGACTATTTCGGTCCTCCGCCTGTAAACCCTTCAAGGCGCGTGGTTGTGACTGGTTTGGGACTTGTCACGCCGATGGCAGTTGGTGTGCAAGACAGTTGGGAGGCTTTGCTGGGTGGCAGGACTGGCGTGCGTGCACTCACTGAGGAGGATCTTCCAGAGAGCCATCGGCTATGCCTCTCCCAGCTGCCTTCCCAGGTGGTAGCCTGTGTGCCACAGCAGCAGCTGTCAACTGTGCCCTGGGCTCCTCAAGATGTTGACCC…	3-oxoacyl-acp synthase		Volvox carteri f. nagariensis	1	0	0	1	7	1	6.85	0	0	7.62	39.77	9.08	2.3193	0.180118	0.532443	1
c10326_g2	GCTCCACCAGCTCCATCCACCGATGCTGGCTGCATAGCAACTTGATGCCCCCTCTGCTGCCCTTGCTGCAGTTTGGCCCTGGGCAAATGCAACAGCACGGATTCGCCAGGAACGTGGACTGGGACATAGCTGCCACGTCAGCCGACCCTCAGCCAGACGACCGGGACCCGGAGGTGCAGCTTGTGCTGACAGACAGCGACTATACCAGGGCTATGTGGCCTCACAAATTCAAGGTGGTGTACAGCGTGGCGCTGCATGGGGAGCTTCTGCGCACAGACCTGCGCGTGCTGAACACTGGGGACGTGCCTTTTGACTTTACTGCCGCCCTGCATTCCTACATCGAGGTGCTGGACGTGGGGGAGGCGGCTGTGCGAGGGCTCAAGGGGCTGGACTACCTGG…	apospory-associated protein c	Uncharacterized enzymes related to aldose 1-epimerase	Coccomyxa subellipsoidea C-169	13	18	5	10	4	5	27.09	41.21	26.29	21.22	6.38	14.28	-1.12276	0.111939	-0.345399	0.581192
c10327_g1	CCTCATGCATTGTGAAGCGCCCGCATCCTACCGAGAAGTCAGTGTGCAGCGGGAGCTGCGTGCATATGGGCCGCTGCGGGGTCCATGATCTAGTGACCAAGGCCCAAAAAGCTGCATCTCGCTCCTCCCAAAGGATCGGGTCCTGGGGCTGGGGATCTGCCTCATATGGCCACCCAATGGCAAACAGGGCTTCCTTCTTAGCTGCAGCAAGGGCAATGTCACAGCTGTGGCCGCCCCCACCATAGGTGCCCCTTCCGAACACATCAATCCCCATGAAGACGTCATGGCAGCGCTCCCCTGCCTGTGACACACGACGGCAAGTGCCTGGCCAATTCTATTTCGAAGTGTGGGTCCAAGGCTGAAAGGCGTGACAAAGCACCTGAACCAAATTTCCAACCT…	glycoside partial	Endo-beta-N-acetylglucosaminidase D	Coccomyxa subellipsoidea C-169	5	5	1	2	11	7	14	13.02	7.06	5.76	22.87	25.34	2.08972	0.0261556	-0.994978	0.404192
c10327_g2	CAAGTCTGGAAATACAAACTTGACTTATTTACAATGTTCAAACTGCTGAGACCAAAATAAGAAGGATTTGTCCATGAGGCAACGTTGACGATGTAGTTGCTGAATGTCTTGGCTCCACCTCTTATACAGCACTGTTATCTTTACACACATATGCACAACGACCATATGTCTCAGTCTGAATGTCAAACGACAAATGTACCATTTCAGCCGTGATAAAGGGGCAGACATGTGAATTTCAACTGAAGAATTTTGATCACTGTGCTGATACAGAAGGCGCAGATTTCAAGATGTCAGAATTTGCAGCTGATCTGCTTGCAGTACCAACTCCCCTAGCAAAACCCTGCCAGTATGGCTTGCATGGAAAGCATTTTTGATAGGAAAGACAGCGACATCGATTGA…	cytosolic endo-beta-n-acetylglucosaminidase-like	Endo-beta-N-acetylglucosaminidase D	Chlorella variabilis	8	5	1	1	11	4	16.67	11.18	5.54	2.48	19.63	11.69	2.33377	0.0607364	-1.89666	0.129295
c103278_g1	CGGCGGCGGCAGCGGCAGTGGGTGAGGAAGGCAAGCGGCAGAGGGCGCCAGCGAGGCGCAGGCTGGGCCAGGGCCAGCTGGCACAGCCCCCCCAGGGGCGCAGTGAAAGGGGGGCGGGGGCTGCGCGGCACCGACAGCTCCGTGAGGGGACGCAGAAGAGCAGAACAGTCGTGCCGCACACCCGGCAATGCTATCCCTGCGCTGCAGTACAGGGCAGTACAGCAAGACAGGGGTGAGATGCGGGTCCGGCGGTCCGGCGGCTGGAGGCGGTAGTCGTGCGTGCACCTGCCTTTGTACCCGCCCTTAGCACTCAGCCCTCCAGGTCCTCTGCTCTACTGAGTCTTGTTGAATGGCAACCAGAGTTGCATCTAAGAGGCAGTGAAGGGTTGGTTGTCAACG…	NA		Coccomyxa subellipsoidea C-169	1	0	1	1	2	0	5.55	0	15.08	6.16	9.27	0	-0.396615	1	1.45035	0.638433
c10328_g1	GGAGGAGGAGGGGGGGGAGGCTGCCCCAACCCCCGTCACGCCTCCCCGCCGCCGCTCCTCCGCCGCACGGGGCAGCTCTCGGTCCCGCTCCCGCTCAGAGCCCAAGCCTAAGTCTCAGCCCACCACACGCACCCCCAGGGCCACCGCCCCCTCCACCAGCACCCGCAGCCGGCGCGGCAGGAGCAGCAGCGCGGCGGCTGCAGCTGCACCCCAGGTGGAGTCGGACACGGGCGGGGCCACCCCCCGTGTGCGCAGGAGTGCGAGGGTGGCGGCAGCCACACCCCGCAGGAGCGGCCTCAGGAGCGAGTAGTGGGTGGGGCACAAGGCAGGCGCACCGTGGGGTGGTGGGAGGGAGGGAGATGGCGTGCTGTGGCGTGGCCTGCACAGGCAGCCTCATGC…	protein always early 2-like isoform x2	DIRP./Myb-like DNA-binding domain.	Coccomyxa subellipsoidea C-169	16	23	2	11	7	6	15.72	22.62	5.38	12.21	6.15	8.18	-0.38064	0.849727	-0.901509	0.0632348
c10329_g1	CACACACACACACACACACACACGCTCCATCACCAAGCTGTCTCTCCTGTCCGTCACCTGCTGCTGCCACGGCGCATGCCCTCGCTACCCCTACTTGTCAAAGAAATCAGCAAACGAGCAAATACAATGACCTCTACGCCCTCACCTCCCCCCCTCCCAGCTCCCCAGTGCCTCTTCTCCATGGAGCACTTCACCCCCGGGGGTCAGGGGGGGGTCAAACATGAATGACCCGGAGGGAGAGGTGGGAGGTGTGAATGGAGCACCAGGGGCCTTCACAAAGGTCGTCCCCCCCCCCCCTCCCCTGGATACTCCAAGAGCGGGCCAGCAGGGAAGACTCCCTCTGCTCCCGTGACCTCAGCCGCGCTTTGCCTTGGGCGGGGCAGCCCCCTCCCCCCCAAA…	mfs general substrate transporter	Sugar phosphate permease	Chlorella variabilis	4	4	3	8	20	18	5.94	5.86	11.83	12.96	25.62	54.77	1.37935	0.0112114	1.11617	0.204644
c1033_g1	GTGGGCCTCAGACCTGGTGGTGCTGGCGGGGGGGGAGGAGTTGGGGCAGGTGACGGGGGCCCCACCCCGCGTGCTCACCTGGGGCGAGATCCAGGCCTGCGCGCCTGACGTCCTGGTGGTGGCGTCCCTGCAGTGTACAGCCGCGCACCCCGCGGCAGGGGTGGGCGAGCAGGAGGGCTGCGGCCTGGGCGGGGGTGGCGAGAGTTCCCGTGCTCTGCAGGATGTGGCCGAGCTGGCGGCGTGCCCGGGGTGGTGGCAGCTGCCGGCGGTGAAGCAGGGGCGAGTGTTTGTGGCAGACCACGCGCTCCTCGCCAGACCAGGTCCCAGGTGCGGCCAGCCTCGCCACTCCAGGCTTGCTGGCTGCTGCCATGCTCGCTCTTTGGTCAACGGCTCCTTGCT…	basal body protein	hypothetical protein	Chlorella variabilis	13	14	7	11	10	12	9.91	10.9	14.26	9.2	6.54	12.62	-0.119257	0.893833	0.126002	0.79885
c10330_g1	CCGCAGCGAATTGCTGTCATCGTTGACGTGATAGTCCACCCCAATTTTGCTTGATACACAAGCCTGATCAGACGTTACAACGAACTCAAGCTGGACCATGCGATACCAACAAGAAACAATGACTAACCCATCCATGGAACTAATGCCAATCCTACAACCTTACCGCAACGTTTCACAGAAAGAAAGTACACTCTCAAGTACTGGGTACAGCCACTGGCAACCCTATGATACAAGCACAACAACAGACCGCCGAGCCTTCACCACCAGAACCCCCTTCCCAACAGGAAAAACACCCCCCCTCCAGCAAAGAGGAGCCAGGCTCCCTGCCCAGCTGCCTTGCCAACCCCACACTTCCTAACACAGCACCCAAACCTCAGAAACAACACCCTGGCTTCTTCA…	e2 ubiquitin-conjugating-like enzyme	Membrane protein involved in colicin uptake	Chlorella variabilis	13	16	7	11	17	13	13.25	16.61	19.44	12.46	14.9	18.27	0.309553	0.698916	0.0202629	1
c10331_g1	GGCGTGGCGGGGGCTGGCGGCGGCCGCGGCACCAAGGCTGAGCGTGACAGCGTGATCGTCCTGGTGTGGCCCCAGGGAAAGTTCCTGCTGCTGCCCAAGGGCACCACCGCAGGCGAGGTTGTGTCCCGGCACAGCGACGGCGTGGGCGCTGCCGCAAACGTGGCGCGCCGGGGTGCGGTCATCGTGAACAACCAGCCGGTTGGGTGGGAGCATTCCCTGGACGATGGGGATTATGTGGTGCTGAGTCAGGAGTTGCCCCAAGTGTGAAGGAGCTGGCCCTGGGAGAGGGGTCGTACACGTGCCCCTTGTTTTTCCACCCTTTTTCCCTTCTACCCGGAGGTGGGAGATGCCCAAGACTGAGCGCTTGGCAGTCGGTTGGTGCTTGTGCGCCTGCCGTGC…	kinase-like protein	Protein tyrosine kinase.	Coccomyxa subellipsoidea C-169	26	21	5	7	20	18	38.45	31.55	20.43	11.42	25.87	36.85	1.23126	0.0200662	-1.2489	0.0247141
c10332_g1	GAGGGAGGTGGGGTCCTGTGATGAGTGCGTGTGTATGTGCTTTGGTTCCCGTTGCTGGTTTTGAATGACCAGGGGGTGGAAAGCTGGCCTGCAGGTGGGCAAGGACGTGGAGGGGGACAGGTGGGAGCAGATTGCCGCGCTGGTGCCGGGCAAGACCAAGGCCCAGTGCTTCAGGAGGTTCAAGGAGCTGAAGGAGAGCTTCAAGGCCAAGAAGGGGGCCGAGACATGAGCGGGCTGTGAACAGAAAGAAGGGTGTGGGTGTGGGTGCGTGCGTGCGTGTGTGAGGGAGGGGGAGCCGCACCGCTAGGAGAGTTGCTGGCAGGGAGGTGGTGGTGGTTCGGGCGGAGGGTGAGTTTTGGGGGCAAGGGGGGGATGGTGGACACGGCAGGTTGTCTGGGA…	arm repeat-containing protein	Importin-beta N-terminal domain./HEAT repeat.	Coccomyxa subellipsoidea C-169	2	4	1	3	5	2	4.58	9.33	6.23	7.62	9.77	6.26	0.370316	0.775896	0.0969167	1
c103326_g1	CAATAATTCCTGGAGCTTTCACTCCTGCTGAACGTCTTTTAGTTCCATTTTGAAGTGGACCTATTCCATCACCCCTTGTGCTTCAGCTGTATGTGAGCACCTGGGGGTTAGCCCTCGGGGCCCGAAGCACACCCCTTGCGCATATCCACTCCCAGCCCCACACCTGAGTTAGCCGCCATCCCGCCCCCCCTTCCCCCTACTGGCTCTGGGGCCCTTCCCTTCCCTTGGAGACGAGTGTTTTCGTCCATGCAGGCAACCCCAACAAAACCGAG	NA		Ostreococcus tauri	0	1	0	0	4	2	0	21.35	0	0	63.02	50.03	4.45044	0.0766322	-2.08099	1
c10333_g1	GCTTGTTGTGGGCACGGTGCTGGTGTGAGGTGCGAGTCCCCATGCGGCGTGCCGTCGTTGGGAGGGCTTGGTGGGGGGAGCACCTTGTGCGGGGCGTGTGTGTGCTGGTGGTCAGGTGCTGCTGGTCGCCTGTGGCCTGTGCCGTGCTGCCAGCTGCCATCACCCTGCTGTCCCAGTTTGTGAACAGGATGGGTGTGTGTCCCGGGTCCAGATGTAATGAAGACGTTGTCAAGAAGGCCACAGTGTGTCATCACAGATGCAGCATCACACAGCTGCGCTGGGTCTGAAGCGGCAACCACATCGTTCGCGCTGTATTGTGATGCGCCAGGAACACACGCAGCAGCACTGTGCCACCAACATCAGCTGCCACATCCCTGGCTTGAACAGCATTCACAGCAC…	gdp-man:man c -pp-dol alpha- -mannosyltransferase-like	Glycosyltransferase	Coccomyxa subellipsoidea C-169	12	6	6	12	10	3	16.62	8.6	21.79	18.23	11.95	5.55	-0.903894	0.190567	0.685178	0.297945
c10333_g2	GGGCAAGATTTCGGTTGGCATTGATGCATACAGCTAAGCGGAGCTGTGTTCCATGTGGTTGTTGTAGTCGAGCAAACAGCTGCTGAGGCAAGTGGTGTAGATGGGCGCCAAATATTACTAGTCAGTGAGAGATCTCCAGAGACCTTCTAGAAGAGCCTCTTCACACCGGTAGTAGTTTCATAAATAAGGGAAACAAACAACCCAAGATCCAGTCCCTTTTCCAGTTCCCATGCTCGAGTCGCCCAGACAGGAAGAGGCCTCATCTGTCCTAGGATCAAGAGACACGATCCGTGGCGGGACTGATGAGCAGCAGGTGATGTAAGAGGTCCCTCTGGTAGGGGCTTAGGACTCGCACGGTTTGTGCACAAGCCTGGCAAACCTGCATACTCGTCCAAAAAA…	hypothetical protein CHLNCDRAFT_53862	hypothetical protein	Chlorella variabilis	18	13	7	11	4	4	37.34	25.36	36.23	28.12	6.96	9.43	-1.56082	0.0184501	-0.0741847	1
c103337_g1	TTGCTGGAGGGGGGGAACACGCTGACCATGCACACGTCCTCTACCTCCTCTGGCCGGATGCCCCCCCTCCTCACCGTCTCCTTCAACACGGCAGCTACCAGCTCATCGGGGGGGGTGTCCTTGAACCCCCCCTTCTTGGCCTTGCAGCAGGCGGTGCGGCAGGCGGCCACCACGACAATGTCGTCGGGGGAGCGGGTCCCGTTGCTGAGACCGTTGACTGGGACTGCCTGTGGAGCAACCGGAGGAGTGACCTGTACAACAGGGGTGTCGACCTTCAGTGCAGTAGGGGGGGCAGGTGTTGCTGCAGCAGCTGCAGCGGTCGGTGCTGCTGTTGCCCAGGATGCGGCGGAGGACGATGTCCATGCTGGACAGCCAGTTCCTCCACCTGGGCAGTGCCTG…	3-ketoacyl- thiolase peroxisomal-like	Acetyl-CoA acetyltransferase	Chlorella variabilis	1	0	0	0	0	0	4.14	0	0	0	0	0	2.56274e-15	1	-2.08221	1
c103339_g1	GGGGAGGCGGGGGAGGGCTTTATTGTGGTGGAATCCAATTACAGGGTGTATGCCTACACCACCTCCCCTGTCCAGCAGTCCATCCTGCGCCTGTTTGTGCGCTGCGACGTGCTGCTGCCCAACTTGTTCGTGGGCACGCTGAGCAGGGAGAGTGTGCGGTCAGCGCTGGAGCTGGGCATCACCGCAGACCAGATTGTGGGGTACCTGCGCCAGCACGCGCACCCCAGGGTGGCCTCGCGCTCGCCGGTGCTGCCGCTGGTGGTCAGTGAGCAGATTACGCTGTGGCAGGCGGAGCTGCGCCGGCTGCTGTCCCACCGCGCCACGGCCTACTCCAACTTCGAGACGCCGCAGCTATACGCCGCGACCGCCGCCTTTGCGCAGCGCCTGGATGCGGTGCTG…	tfb2-domain-containing protein	RNA polymerase II transcription initiation/nucleotide excision repair factor TFIIH, subunit TFB2	Chlorella variabilis	6	6	0	4	0	0	44.3	45.33	0	32.84	0	0	-4.22598	0.151648	-0.930215	0.361763
c10334_g1	GCCCAATGTACAGCAGAACAGATTGAAAGCCACACGGAGCTTGCCCTAAGCAGGTACTGAATATCAAATTATTCCTTCCTCACATGCAGCAGCAACGCTTTTCCAAGTATACATAAGAGAAGCTTCTCAACATTCCTAATTATATGAAGGCCTTCTAAACTTGTTAGCAGTGTTGATAAATCACAGCTAAACAATCCACAACCGGATGCACATGCAGTGGACAGGCAATTGCCAACCTCTTTCAACGATGACAGGAAAGAAGAGGACGCAAAGATATGATTTTTCCTGGCAACTGATGCCCCAAAATCCTTATGGCAGTTTTCAAGCATACGATTTACTGATGCTAGCAGCAATATCACCTTTGGCGGCAAAGAATCCATTTGTATATGCTGCATTTCG…	prolyl-trna synthetase associated domain-containing protein 1-like	Uncharacterized conserved protein	Chlorella variabilis	6	10	4	7	6	8	14.45	31.7	26.22	18.72	12.32	26.33	-0.049287	1	0.16403	0.870622
c10335_g1	TCCACCGCTTTCTGGATACTGCACTATATGGCTGGGCAGAACCTTCCATCTACTTGGATTATCCTCCTTGCTAGTGTCTCATTGAGAGGCACACACTCACTCACTCCTCCACAGACACACCCATGCCCAGCTCCCCCCCAGTCCCAATTCTCCTGTTCAGCTTCTTTGCTGCCTCTCCTGCTCCTGCTGCGGATGCTGCCAAGGGCCTTCCAGCTTGTCTGCAGCGCGGCCCAGGTGCTCCTCCAGCCCTGCTACTGCCCTCACAGCATCCTCTCGCAACAGCTGCCTTAGGGCTGTCCTCATGATGAGCTTGTGGTCGAAGGCCAGCAGCGGCATGTCCTGCACGCTGTGCCACTCGGCCTCCGCCGCGTCATCCCCCGCCTTCACCGACAACTCCGT…	NA	ADP-ribose pyrophosphatase	Ostreococcus tauri	0	0	1	0	1	0	0	0	40.01	0	2.97	0	-0.363862	1	2.66488	1
c10337_g1	GATTCAGCACATGGGTCCTGTCAGTAAGTATGGACGGAGTTTGGCCTTTCTCGGTCTGTGCAATCTTATTTGTCATTAGTCCATTCTGGGCAAAACTTGAGTGTGTTTCCTAAACGCTTTGCAGAACAGAAACACCTGCAAGCACTTTATCAACGCTGCCAAACTGCTGAAGAACTTGAGAAGGCGCTGAAGCTCACACGCTTGAATTATCTTGCACGAGGGGAGCTTAAGCAGCACAAGCCTTTTAGCCATAAGACCAGCCAAGTGTTGATCCAAGTTCGTGCTCATTTTGTTTTCATACCAGGCAGCCCAGATGCATGATTTGCTCATCGTACTTTTGTGACACACAGCAGCAGTGCTTTTCTTTGCAAGGTTTGGAAGCAAGATAGGTGGTGTTAC…	tpr-like protein	hypothetical protein	Chlorella variabilis	16	22	11	20	25	14	30.98	41.97	59.12	43.14	43.2	37.19	-0.111177	0.86453	0.413894	0.494108
c10338_g1	GCGTCACATTTGGAGTCAGAGGATCAGGCCCTGATTCAAGCACAGCAAGCTGCGGTCAGCTGCAGACGATACACCCACTGCTGCTTGAACCCTACGCCCCCTGCATCTGAATCTCATGGATGCAGGATCTTCCGGAGACGCTCAGCGGCGGGGAAGAGTCCGCAGAGGAGGAAGGAGGAGATTCTGCCGCTGAGGACCCCCTGGAGGAGGGTGTGGAGGGTCCCTGGCAGGGGTGTGACCTACAAGATGGTACGGAGGTCGGCGCTGCGAGCGGGAGCAGCGACTGCGGCGGCGACAGCTTTGACGGCTGCACGGAGATGGAGGGGCTGTGCGATCGCGAGGGCGGCCCAGGCCAGCAGTGTGACCCATGTTCCGTGGACGGCTTCGTGGAGGTGGCTC…	structure-specific endonuclease subunit slx1 homolog 2-like	Predicted endonuclease containing a URI domain	Chlorella variabilis	7	3	1	4	1	1	15.59	8.27	5.9	14.02	1.85	2.97	-1.59623	0.464664	-0.302792	0.800428
c10340_g2	GGCCAAGAAAGCACAGGCGGTGAAGGGCCTTGTGGGCAGTGATAATTCGAAAAATATTTGATTTTGCTGTGAGTCAGGTTCGCTAGCATCATACATTGCTGGTTTGGCCCAAACTGATATGGCCCGATATTGGAAAACTGAAAACTGAAGGAAGGAGTTGAATATTCAAAAAAGGACGAATGGCACAAACACATATATGCACAAAGGATCAACGGCAAAATTTGATCCGATATTCGACAAGCCAGGAGCATTCACAACGAGAAAGCATCATGAATAGCTTCCAAATGAAGGCAGCTTTTTGACTAAATCCTGTATATTGCAACATGCAAGCATCAAAGCATGACAAGTTCCTTCAGTCATTGGGACAGAAAAGATGTGAAATGCTATCAAAATGTAGCC…	NA		Chlamydomonas reinhardtii	30	41	9	26	45	26	56.54	78.71	46.19	54.4	72.58	67.2	0.620146	0.160012	-0.353556	0.438105
c10341_g1	GGAAGAGGCTAGTCCAGGACAGGCTGGGCAAAAACGGGGGGTTGCTTGTGGCCCGGGTTGGGAATTTTGTGAGGGACTCTTGTCGAACAAATCGGTGTCGCATTTAAATCTGAACGTCATATGCAGAGTTGCTATAAAGCTTACCTTGGTCTTGGGAAAGAGGTACTTCTCACCACGGCTGGCACAGCCCCAGCACAGCCAGTCACCTTTGGGTATCTCCTCGATGCTTGCGTATCCTGCGCACTGTGCGTGAAATGCCGCTGGGCAGCACTCGCATAATATCAAGTCTTGGCCTAGGGTGCCAGCCAGCGCATTGCTGCAGGCGAGACATATATTAAGCTTGGCATCTTCTTCATCCAAGTGTTCAGGCTTCCTCATGGCCACCGGAGGTTGCAAAAC…	snf2 family dna-dependent atpase	Cystatin domain.	Chlorella variabilis	43	46	8	29	20	12	83.8	105.9	31.04	58.62	39.12	31.47	-0.568653	0.323292	-0.628368	0.158153
c10342_g1	GGTGCGGCGTCCAGGTGAGAGATATGCAGGGGGTGGGTCGGTACTGCACCCGCCGAGTGTAAACAAGGACCCGCCACTGCAGCGGTGCGCATGTTGGGGTGGGAACCAATGGAGGGCATCTTCAGGCACGGCCAGCGCCACACCTCACGCCGTGCCCCACGCCCTGGCACACCGGGTCTCTCCTGCAGCAGTCTAGCTGGCCTTGTGCGCGATGCGGAGGTGCGCGCGCTGTGGGTGACTCGCTCTGGCTCTGGCGGCATCCCCCAAAATGAACCAGCACTCTGGGCGGCACGTGCTGTAGCGGGACAACCCCCCTCTCGCCACCTGTTGGTGCAGTCTGGACATGGCGGAGTGCGGCTTGTGCCAGCCAGGGAGAGGGCCTCAGGCGGGGGATGCCAC…	hypothetical protein CHLNCDRAFT_140183	Uncharacterized conserved protein	Chlorella variabilis	2	8	0	0	8	6	2.51	10.48	0	0	9.6	12.1	5.64679	0.00154393	-5.05513	0.0131797
c10344_g1	GACATGTTGCACATCAAAATTTACTCTCAATGAGTATATAATGGATTTTACAAGAGTAGAGGAGCATGCTCGACATTCTATATCGCAAAGTCGGTGTGCTCTTGCTGCTGGGGATGCAGCCGGGGCTTTTCAGGCTTTGACTCAAGCGCTTCATCTGTTGGGCAGAGGGGCCGAAGCTGCGAAATTTCGAGAACAAGTTAAAGAAGCCTTGCAGGCCGGGAGCGACGTCTCAAGTGCAGCAAATCAGCTTGCAGCTTTGTTGAACACAATAACCCTGCAAGGAGAGCATGAAGCGCTGCAAGACAGTGCATTGCATACATTGCAGTGGGGTTCCTCAACCTGGCAGACCCCGTCGACCCCTTCACAAGGGCCCCTTGTACAGCGTGAGGCCATGGCGCA…	NA		Coccomyxa subellipsoidea C-169	2	4	4	4	9	3	3.62	7.4	19.73	8.02	19.58	7.41	0.109865	1	1.10716	0.222722
c10345_g1	TAAATATTCAACTGAAGTTGGTTCATTTGCACCTGCGCTGCTACAAACGTGTGCCTGTTTCCAATATGATTGGGCGTGGGGTGTTTGCAAGAAATTGCCCCTTGGTAATTCAAAGGTTGACCTGCAAACAAGGGTGGAATAGCTTTCATTACTCACGGTATTTCGGTGCGGTCTCTAAGCGAACAGATGGAAGGCACGCAATTCCTGCGTTTGCAGCATTTGCGGCGGACCCCTCTGTTCCTTCTGAAAGCTCTGACAAAGCGGAACAAGCATATGCGAACTTCAAAACTCTTGGCGTCGACGATAGGTTGTTGGGCCCCTTACTGCAGATGGGCATCACACAACCTACAGACGTTCAGCGTGCAGCTATTCCGGAAATTTTAACAGGAGCCAATGTAG…	dead-domain-containing protein	Superfamily II DNA and RNA helicases	Chlorella variabilis	9	6	2	9	19	19	17.2	12.39	7.99	18.7	40.55	60.57	1.41022	0.0150665	0.211288	0.858989
c10347_g1	GATATTTCTTGTTGCAAAAATTGGAATTACCGAGGTTTACGCTTGTATGAAGAACGACAGAGGCTGCATCACGTATTCTCAGCTCACTCGGGCTGTCAAATAAACAATTCAAACACATACATATCAGCTATATTGCTTCATCTATCTTGGTAGCCAAAAGTCATCCAGCAACCATGTATGCTTGAAGCAGATGGGGGTATGTGTCTCAAGGGTGTCGAGTTGTTCGTCAATAAAAAATCATTCTATTGACACGATCAAGGGATATTGGTCCACCTGAGTAGTCCCAATGCAGTACTCAGCAACGTCGTTTCCGGCGAGGTCGCCGAATTTCTTGTGCGACATCCTCCTCATCTTCATCATACTCACAATATTGCTGTCCTGTATTTTGAAATATTGGCT…	beta-ketoacyl synthase	Cohesin	Coccomyxa subellipsoidea C-169	2	0	0	0	23	13	1.41	0	0	0	16.74	12.8	6.98062	1.26643e-07	-2.90113	0.502826
c10348_g1	GCTAATTGTTCTTCACCGCGGATTTCGTGCTGGCATGTTATATCCTAAATTGAATGAAATTATATGTTCTTCTATTGTTGTTTGTTCAACTGCTGACTGTTCACGGGCAGTGTGCAACAGTTCCAGACTTTTTTCATTTGAAAGTTTACAGAAATTGACGTTTTAAAAGATTTCGACCACGCTTCTTCAACAAGTGGCGTACGTGCACCACAATGTCCTCCTTAGCGGCTGCAAGGGCTGACAACTTCTACTTTCCGCCTGAATGGGATCCAAGTAAAGGCTCGTTGAATAAGTTTCAAGGAAGTCATGGAGCTCTTGGAGACAGGGCTCGAAAGCTGCACCAGGGAATTCTCATCATCCGTTTCGAAATGCCCTATAATGTTTGGTGCAGCAACTGTC…	duf572-domain-containing protein	Uncharacterized conserved protein	Chlorella variabilis	64	80	43	103	80	54	54	64.44	91.98	92.79	60.26	59.4	-0.518949	0.0638518	0.694368	0.0112976
c10349_g1	CGCCTGTGAGGCCACGGAGTCTTTTGTACTACCAGTCCTTCTCAATGAAACCAGTGGTTGATTCAGTGCGATTAAACCAGCATGTCATGCGATTAAGGAGTGCCCGCATGGAATGCATGGAACCATAGTGCAACGGTTGCCGAGACGCAGCGTCAGCCCCCCAGCCTCTCCAGGTTCATGATCACGGGAGAGCGCTGGTGTGCTGCGTAGCTAGCAGTGGTGTATCGTAGCATGGGGCAAATACAGCACGGGTTTAGGGTTATGTAGGGTTGGCGACAGGGTATGTCACCAACCCTATTGCCTCACGCTGCGTTTGCCCCTTCACGATGACTGGTGACTGCAAGTGTCGCATGGCTGCGCTGCTTCCCAGCAGCTGCATCAAGAGGTTTGCCGCACAGG…	citrate synthase	Succinyl-CoA synthetase, alpha subunit	Chlorella variabilis	29	37	8	25	30	24	35.69	46.36	26.82	34.15	31.73	40.7	0.329622	0.380296	-0.329715	0.369652
c103498_g1	TGATGCCCGGCGCCCGGGGATGTGGCAGGGGCGGGCCTGGGCCCGAGACCCCCCCGCGCAGGCCCTGGCGGGGGGGAGGCCCCTGCTGCGGGGGTGGCAGGCAGTCCGGGGAGGGTGTCCGCCACGTGGGGGTCATCCAGGTCCATCAGCCCCGGCAGGACGAAGTCGGTGCCACCTGGGAAGACCATGTTCTTGGTGAGGGCTGCCCTCATGCGCATCTCAATCCAGGAGCTCACCCGCGCGGTGGCGTACCGGTACTTGAGCAGGCGCACCCCAACCTCCGGCGTTGCTTTCACCACCAGGTGCGGGGTGCGGAGGAAGGAGATGAAGAGGCGGTTGCCGGGGGGAGGGGGCACCCAGGCCATCATGGTCCCCTCAAGCACGCTGAACGTCAGGCTC…	protein isoform a	hypothetical protein	Chlorella variabilis	6	3	3	3	0	2	31.21	15.94	42.45	17.34	0	13.95	-1.86091	0.184085	0.11243	1
c10351_g1	GTTCGAAATTTGGCTGGTAGTACGCGCATTGCGACCACTATGTTGGTATGAATGTTATTTTATTTCGCATGCTGACGGAGACGTTCAGCGTGAAGGCGCGCGTTGTTTGTGCGCGACACATCTGCGAAACTCACGTTATGTTTGGGAGCTTTTGCTAGCTTCTTATGAACTGTGGTAGCGTCTGTGGTAATTTCGTTTGAGTTTTTCTACTACCTGGTCGAACCAGGGCGGCCAGCGGGTGCACGCGCTGTCACCATTTCTATTTTCTCGTATCAGGGCAAAGCCCTCGCTTTTTCAATTCATGAAGTGCTGAACACGCCTGCAAGTTATGACTGAGCGCGCTGAAAAGACAGGAAGTGGCTCCAGTGGTTCGAGCCTGGAAAGCTGGAAAGCTTTCGG…	NA		Chlorella variabilis	37	33	12	29	19	5	131.95	93.18	83.75	108.55	52.63	19.92	-1.1982	0.0144786	-0.0953124	0.8958
c10352_g1	GGCGGGCGGGGCGGGGTTTGCCCCGGGGGGGGGTACCCACGACCCCCCCCGCCCCCCTCACCTCTCGCCCCCTCGTGCTTCTCACTAATGCCTCCACCGCCTCGGCCAGCGAGCTGCTGGCTGGGGCCCTCCGCGACAATGGCAGAGCGGAGGTGATTGGGGAGCGCACGTTCGGCAAGGGGGTGGTGCAGGAGTACTTTGGAGAGCCGGATGGCAGCGGGCTGAAGCTCACGGTGGCCAAGTACATCACGCCCTCCGGCTATGACATCACACAGAAGGGCGGGCTGGCCCCTGACCTGGTGTGCCACGACCACCCCCGCGGACTTACCGGGAGGCCAGACGTGTGTGTGGCTAGAGCCCTGCACTCCATTGCGGGGGGATGGACACCCTGAAGGTGTC…	plastid beta-hydroxyacyl-	beta-hydroxyacyl-[acyl carrier protein] dehydratase FabZ	Chlorella variabilis	34	25	10	30	34	26	41.16	29.77	34.71	32.97	37.53	48.31	0.202176	0.627644	0.104734	0.935118
c10356_g1	CGGACGGGGAGCTGCCACCACGGGGGGGGAGCGGGGTGGAATGTTCGCATCTGGGCAGCGCAGAGCCAGTGGGGGGATGGAGGGTGGCTGATGCGGTGGCTGCGGCGGCGGCTGGAGGGTGGGCCGCTCCAGCGTGGCCATCTGCTGCATCGCGGCAGCAAGCCTCCTGTCCTCTGCCTCCCGCCGCTCCGCCTCCCGCCGCTCCTCCAGCTCCAGCTCCTGCTGCAGCCGCCGCGCAAGCTCAGCATCCCGCGCCTCCTGCTCCTCCCTTCTTCTCCGCTCTTCCTCCCCTTCCTGCCTCAACCGGACCGGCTGCTGTAGCTGATGGGGAGCTGCAGCAGCCGGAGGGCTGGTGGGCGGTGGGGGCTTTGTTTGGCCAGGGTCAAACCCAGTCAAAGT…	NA	hypothetical protein	Chlorella variabilis	5	0	0	0	6	3	12.7	0	0	0	17.87	35.14	5.01393	0.0110549	-4.10444	0.135164
c1036_g1	GCAGTAACCATAAACGGGTGTGACGAACCCAAGAGGTGCGATGTCAAGGTAATTGGTGGCAAAGCATGCGAGCCATACTTCAATCTAGTTAAACTCTGGAAGCTGACACATCTCGGTTTCACGTATTTATTCCTTTTTCATTGATTTGTATTTTGGTGAGCATCAGGCCTTTCAGGATATGGCATCCTGACGATTGCCCCACCTTCACCAGAATCTTACCAGAAGGTTATATCGGTAATTCCGGTTCATTGACGGTCGCGATACGTTCACTTCAGCTGATCTGGGGACCCAATCCAGATTCGGGATGGAGAAAGCTTATTATAGATTTTCTACGGATAGTTGTAAATTGTACGCAAATGGAACAGAATTTGCACAACAATAATATGTTCGCCATGGCCA…	NA		Chlamydomonas reinhardtii	8	12	5	7	1	0	23.73	35.91	38.88	22.85	2.67	0	-3.687	0.000528764	-0.019976	1
c10361_g1	ACCAATCGTTGAGACCTCGCCCTCTCCATCTATGGAGCCCTCCCCATCCCCGCCTGTCCAACCCTCTCCAACTCCATCACCCTCACCCAGCTTACCCCCACCAAGCGCGGGAGGTGGCCAGCTGCCTGCCATCACGGCAGAGTATGGCAAGGTCTTGGGGTTATCATGGTGGTTCTATGAGGTCCAGAGGAGCGGAAAGCTCCCCCCCACCAACCGTGTGCCTTGGCGTGGCGACTCCCACTTGAATGACAAGGTTCCTGGGGGGTGGTACGATGCAGGAGACCACTTAAAGCTCAAGTGAGTAAATGTTGGAACATGTACCAGCCTCTGGCTCTGTCCTCACTGTCTCATCAGCCTCCTTGTTACTTGTGATGTCTTATTGTCTGCAGCTTTCCTTTG…	six-hairpin glycosidase	Glycosyl hydrolase family 9.	Coccomyxa subellipsoidea C-169	2	5	0	4	3	4	3.56	7.08	0	6.76	3.71	7.82	0.405103	0.764603	-0.126672	1
c10362_g1	ATGCTTCGGCAGCCGCGCCCCCCCCCTCCACATCGCCTGTCGTGGCTGCATCGCCTCCTGTGGCTGGCTCGCCTGCCGTGGCCACATCAGTGTCGCCAGTGGGCTCGGCCGGCGCCACGTCGGCGTCTCCAGCGAGGTCAGCTGGCGCCACGTCAGCGCCCCCTGCTGGCACGGCTGGCTCCTCATCACGCTCCACAGTATCCTCCGGGGTGGGCGACACCACCATCTTGCCCTCCTCGTTAAAGGAGATGCTGAACGTCATGGGCTTCCCTGGCGCCAGGGCGGGGCCGCCGTACCGCGCCTGGCTCTGGTACGTGGTCACCAGCACCATGGAGAGGAGGCCTGAGCCCGTGTTCTTCAGCATGCTCAGCGCGGGGGTCAGCGGTACGTACTTCACAA…	endoplasmic reticulum metallopeptidase 1-like	Peptidase family M28.	Coccomyxa subellipsoidea C-169	19	8	1	6	3	0	21.1	9.06	2.68	6.93	2.54	0	-1.53969	0.200228	-1.25576	0.0483378
c10363_g1	GGAGACCAGCACCTTGCCGCTTGGAACCCTGCCCGCCCAGCTCCGCCCCCCCAGCCTGACCCGCTCTCTGTGCTGCGGGGCCCTTCAGGGAGGCAGCGGCCCCCGTGCGGGTTGGCTGCTCCGCCACCCTGGCAAGTGCAACAGGCTGGGCCTTCTTCCTGCCTTTCTTGCCGGGTGGCTTGCTCAGCGTGGGCAGCGGGGGGAGCGGGGCAACCCTGGCCTGGGCAGCTGCCTGGGCGTCCAGGGGCGGCGGCTTGCACCACCATCCCGGCGGGGCAACGCGCTTCTCCCAGCACAGCATGGCGTACGCCTCCCTCAATGCCCCATGCACCGCCTTGGGGGCAAACAGCCCACTGTACATGCCCTGGCTCCAGCTCAGGGTGTGTTTCTTGGGGACCC…	histone methyltransferase		Chlamydomonas reinhardtii	4	0	0	2	6	2	16.83	0	0	9.37	21.26	11.36	1.48931	0.206114	-0.298236	1
c10366_g1	GGTTTCCGCTGTCCCAAATTTTGCACAATTTTTGCATTTCAACAATATTTCTACCAAAATAATCGCGTGCCTTTTGCGTGAGTTTGGAGTGACACTGTGCGGAACTCTGTTGGTGCCCGCGCTTCTCACGCCAGCAAGCACAAGTTGATACATTTGAGGATTATTTGACACTTTTAGCCCCACATCGAGCTCCTCAACCAAGCAAGCGAGCCTCTACAACGACATATTCGGCAGCTTCCAAACCAGCTTCCGAACATATAGCGAGCGCAGAATAGGCGCTCATAGCCCGCAAATACCTATCATGTAAGTTACAAAT	hypothetical protein CHLNCDRAFT_54034	hypothetical protein	Chlorella variabilis	7	8	2	6	28	12	12.91	25.1	16.88	17.81	60.77	37.15	1.86257	0.00239644	-0.217133	1
c10367_g1	GCAAATGCGAATCATCCAGGGTGGGCAATAGATTGTTGCGCGCGAAACTGTATGGATGTCCAGCAACACGGCACCTCTTGAAGGAAGATTTGTGTGGCTCGATCCGCCAACTCCTCCTTCTCGAGTGGCGATCACAGGCAAAGACGGAACCTTCCTGGACTTTGCTTCAGAGGCCGATCGACTGGATCAAGAGAACGAATGTCGGGCTAAAGTTCTGCGCAACTGCTTAACTGGAACAAGAGCGCAGCTGGGACGCAAGGGAAGCCTGTGAGGTAGAGATGGCTGAAGCATGCCTGCAGGAAGGGCACCCCCGCTGTGAGCAGCATGCAGGGCGGTTCTGCAGGACAGCCTTCTCGCGCAGAGCCAGACAGGCAGTACAGACAGGCAGTACGGGCAGGA…	gtp-binding protein -like protein	hypothetical protein	Chlorella variabilis	1	2	0	1	8	6	6.77	8.69	0	5.72	35	39.63	3.1462	0.0049357	-0.781913	1
c103691_g1	CGTGATTGTTGTGACGAGGTGCAAGCTGATGGTGGCAGTATTGCATGTGTGTGCGCACAAGAGAGTGCGTGCGTGCACGCTTGTGTGTCTATTTTCGCTTGCGCCAGCGGGTTTGTTGGAGGCTGCGGTCATGCAGGCGTGGTTTGAGGTGTGGCCAGGGCACCGCAGGGGGTTCTCATAGGCAGGCTGCAGCAGCAGCTGTGTCGAAGGCAGCAATCGGAGCAGCTAGCTTCGGGACGTGGGCTTCATTGCCACCCCCGCAAGGAGCATGCTGTGCATCCAGCCATGGCCTAATGGCAAACGTACTTGAGCTTATTGGTAAGCTTCGACATTTTGTCGTTGGGCGAGCATGATAGCCGGCATGCACGTGGTATTGCACAAGCAGTAACATTTGGATGG…	NA		Volvox carteri f. nagariensis	0	0	0	0	2	2	0	0	0	0	10.94	17.48	3.91639	0.275451	0	1
c10372_g1	GCTTAAAATAAAATTCTTGAAGGCTTTATTTTGTTTAACGCTATGCAGCCTTTACAGTGGCCTCTTGGGATGCACTGGATTTCCTGCAAGGTAGTTTTCAGTAGTTGTGCAACGGCGCATCTATTGCCGCAACATTCACTGTTTGCTGGCCTGGCAAGCGCACACAGAAACAATTTGGAATCCGTATAAATTGGAAGTTTGGTTTCAATCCTTGTATGGCAACAATTTTCTTATCAGAAAGGCTGCGATCCTGCATTGTAAAGCGAGGAAAGTCCATATGTGTTCCCTTTTGCTTTATGGTTCTTGCTGATGATCAGTAATTGACCTTGCTCTGCAGACGTTGTCCCCAAAAAAATTCCGGCAGCAGTGGTACTTGAGCGAATGAAGCAGATGCCAGAT…	hypothetical protein CHLNCDRAFT_52003	CCAAT-binding factor, subunit C	Chlorella variabilis	4	9	5	5	5	2	13.96	31.52	47.38	18.87	14.5	10.46	-0.938623	0.175093	0.340574	0.707322
c10375_g1	CATATACTGTGCAGAAGTGGTAGTGGATGATAATGAGCTAATACCAACAAGATGAGATGTTTGGGATGTTGCTGTTCCAAGGCAACAAAGATGCAGCAAAGTTGCAAAAATGCAAAGGGTGTTCCAAAGAATTACCATCCGATTCCGTTGATAATTATCATCTCTCAACCAGTAAGGTTGGCGTTTCCAATAAATTACACTGTCAGTGTGAACATGGCAAATTTGCATGCTGTTAGAACACTTGCACAACTTACAACCAGGACAAGTGCTGTCAAGAAAAACTTAAACGAACATACCATCGAACCAGCCATGGAGAATCCAGCAGTTGCCCAACACCTCAGCCGCTGGGCATGTAACTGACAACATGCTGCAAAAAAGACTCAAGGGACTTGAAAGAGG…	myb transcription factor	Myb superfamily proteins, including transcription factors and mRNA splicing factors	Chlorella variabilis	10	8	3	6	9	4	12.68	14.09	10.87	8.86	11.11	6.82	0.0999147	1	-0.297826	0.722801
c10377_g1	CCGAAATATTTGTGAGGTTTAATACTTGGTATAATTTAAGCTGTATTTATAGCAGGGCAAACCAATGCAGGGGGCTTTTCAACTATCGAACATGCATCCTATGCATTATATGATTCAGTCAACTTGTTCGCATCATTGTAGCACACTGTTGCTCGCGACGCGACCTGTACGCTCTTTAGTCTCAGCTGCAGCCTTTAGCACGCATGTGGCGAGCCGGCGACGAAAACAATGCAGCCTTTCAGTTGTCAACACATATCCTGAACCAGAAACAGAAAAGGAAAGGTCCCCTATAGACATTCCCCAGGAGTGGATTACACCACAGCCAAGCAGAAGGCCAGATATTTTCCCTGAATGGGAAAAGCTAGAGACTCCCCTACCGAAGCCGATGCCGGGCGATCC…	sec34-domain-containing protein	Sec34-like family.	Chlorella variabilis	26	28	21	35	14	10	18.33	20.03	40.5	27.56	8.63	9.91	-1.65262	0.000525986	0.772923	0.0713055
c10378_g1	ACCACAAAGATCAAAGGCTCTGCCAAACAACACCGCGGCGACTACTGCAACAACTCCTCCAGTTACACCTCAAACTGCCAAATGCAACCTACCCGCAGGGCCTTCCATGGCTGCAGAGGTTGTGGATAGACAGCGGGTTGCGGTCCGACGGCGCATCCCAGAACAGCTGCAACAGACGGCAAAGCTCGGCGGGGGGTTCTTGCTCAGCAAGCGAGATACCCCCGCCGTACATGCTGCTGCTCAGGCCACTGCTGCTTTCTTCCCAGTGCTGCTGGCTCAGGGGCCATCGCCAGTCTTTCCCCAGCCAGTGCCGCTGCAAGGCCTGCGCCAGGATCATCTGGCCACTGCGGAGCGTGCATCCCCACCCGGCGTCGCTGTTGAGAAGCACCTCTCCAGCCA…	peptidase c54	Peptidase family C54.	Coccomyxa subellipsoidea C-169	6	3	0	4	7	3	30.68	10.3	0	16.34	22.41	14.89	0.884218	0.413132	-0.477897	0.568529
c10379_g1	GCCTAGGAAGCTCTTCAACGTTCCGAGTATGCAAAAACATCTCATTTGTTAAACTTGTTTGGCTGCGAAACTGGTCCAAGCGTCGCTTACAAAAAACTCACACATGCTTGTTGCATTTTGTTCACGTTTACTGTACAAAGAGTTGAAAACGTAAGGTATGGTGCGTCAGAGCTTCTGGTTACTGAGTGTGAACGGAAGGCCCAAGTTGGAGAAAGCCTTGCCGAATCCGGTTCAGAAACCATTTACCGTTCCTCCCGGATGGGTTCCACCAACTCTAGGAGAGCAATTTAGATATGCTGCAAGGCGCCACCCATACTACAGATATGGATATGCTGCTGCAATTTTATTGGGCATATTGGGCTACGGCATATCTTCGAAATTCAGGGAACAAGTTCAAGA…	s-adenosyl-l-methionine-dependent methyltransferase	Predicted RNA methylase	Chlorella variabilis	28	32	12	29	21	10	48.43	58.75	58.81	56.62	31.32	24.74	-0.813798	0.0959699	0.129348	0.828827
c10381_g1	CAATTTTAATATGTTTCAAACTTCATGGATTGCGTTTGTCGAAAATATATCAGTCTGATTCTGACGAGATGATGTGCGGGAGGCCATGGAAGCTTTCTCATGTTTGTGTCTGTTTGGTGACCGTGGACCCGCAACCTTACAGTTTCAGCAAAAAGCTACCAGTGCTTGTAAACCACTGCAACTAACGTTTGCCAGCCGTGGCAAGCAGAACGCCACGTTGAGAATCCCCTTCACACCAAATCCTTCTCAACGGCACGCGCAGACCTCGGCTCGCACAATAACCTATGCCGAGAGCAACTGCAGCCAACCTGGCAAATCTTCGCAATCCTCGGATTTCCTCGCACAAAAGCAGATCAATGCTGACTTTTGTGAGTCAGGAACTGCTCAGGACGTGTTAGA…	protein of clr family	Membrane protein involved in colicin uptake	Chlorella variabilis	9	14	3	9	23	8	13.19	19.35	13.03	15.21	31.17	20.48	0.923771	0.149236	-0.257155	0.662279
c10381_g2	AGTTCAGGTCGGTTTTTAAGGAGGCCCTGAAGGGGTGCGGGTTTGGGCAGGAGAAGCCCTTCATGGCGGAGCTCAGGAGGCGGCTGAGGGAGGTGTGGGACAGGAACAGCAACCAGCTTCGGAGCGGGTTTGAGCTGGAACCGGCCCAGGGGCTCAGCGCGCTGGCCTCCGCAGCCGGCGCAGCGCAGCAGGCGCCTGAGGACGGGGAGCAGGTGGCGAAGGGGCTGACCGCCGCGGACCTGCCTCCTGTGTTTGTGCGCGGGGAGTCTTCAGCGCCGAGGGCCGCTCTCCCATTGGCGGCGGTCCGAAGGTTCCTGCTGCTGCGCCGGCAGATCCCCGAGGCTGAGCTGGAGCAGTACGAAGCCCCCAGCAGCCACCTGAGGGGAGCAGACATACAGC…	hypothetical protein COCSUDRAFT_62069		Coccomyxa subellipsoidea C-169	3	2	0	2	4	2	21.55	11.85	0	24.77	18.96	15.43	1.1024	0.478932	-0.600997	0.702247
c10383_g1	GCTTCTGCATGGACGGGGCAGGTGTCAGGTGTACAGCTGGAGCTGGATGCCAGGGGCACGGCCACCCACCATGCCGGGATATGCCTCCTGACCCCTGGTCTGTACCAAATCACGCTGGGCCAGGTGCTGTGCCAACGGGGCAATGCAGCGCTGCAGGCGGCGGGCAGGAGCAGCACGCTGGTTGGGGTAGAACCGTGCTATGTGCTCGCAGAAAGTGGCGAGGGAGATGTGTAAGGGCGTGGGGAGGGTGCCCTGCCGTTGGCCCGGCTCAGGGAGATGCAATTCTCCGCCTGTCTCTCTTGTCAAGCCGTCTTTCCTCGCCCTTCTGCACGGTGGCAACCAAGACTGCACCACCACGCTTCCTCTTTGCATAGGCTAGGGGCTGGCAGATCTGGCAGA…	metacaspase type ii	Uncharacterized protein containing caspase domain	Chlorella variabilis	5	5	0	5	11	5	16.56	17.88	0	21.17	25.07	26.43	1.26111	0.154529	-0.347607	0.62478
c10384_g1	GGGGTGCAGCAGCAGAGGCATGGCCATGGCGGTGCAAGGAACGCGGTGCAAGCTCCCCAGCAGCATTGCAAATCGCCAGCCTGTCCAGTGCTTATTCAGTGTTGAGAATTATCGGCTGGGGGCAGGACAGGTAGAGCACAAGGTGCTGGCAGTACGGGTTGTACGGCCCGCGCACAACCCTGTACAGGCTACAGGGGTGCCCCCAACCCCACAACTTACGGTGCGGCCCGTACCCCTAGTACACACTACACACTTCACACCGCAGGGTCCAGGCAGTACAGTTGGTACCGCACATGGTCACCCCAATCGGTACTGCACATGGTCACCCCAGTTCACACCCACCGCCGCCTGCTGCCAGTTGAGCGTCCCCAGCAGCCCCTTGGAAGTCTTCAGCTGGCC…	vesicle transport protein sec20	Sec20.	Chlorella variabilis	10	9	2	10	3	0	20.46	22.94	8.23	18.75	3.89	0	-2.29632	0.0172703	0.0105289	1
c10385_g1	GGGATCGTTGGTATTTGAACACTGCCAGCTGATGGGGATGGTACTTTCAACGTTCGTGCACTCGTTTGCTATCCGTTTGGATCAAATACCTTGTGCACCGTCACAGATCTGGCGTTGAGTACTGTCCAGGCGGCTGAGGCAGTACAATCCTGGCACTGCTAGGCAGCATCAACCTCAAACTCGCAGTACGCACACAACAAATACGTCCATGCCCCATCTGTAGCTGCAGGGCAAACAATCGCAAGGCCTGTGCATGCAAGAAGACCGGCCTCTTCTGCAATGGGATCACCCAGGAGTTCATGGACAGCGTGGCGTGCTCAGTGTAAAGCTTGACGGTTGAGGGCCCACGACATGCAGTTTCCTGTGGAAGGAACAGTATATTAACATGAAGATACCTGT…	dtw-domain-containing protein	Uncharacterized conserved protein	Chlorella variabilis	3	5	0	1	7	0	4.4	6.32	0	1.43	8.08	0	2.10604	0.2954	-2.13797	0.199848
c103871_g1	GGTAGGGGGAATTATGAAAAGCGCACTAAGCTAAAAAAAGCTGAAGAATCCTCTGTCAGAGCCAACTGTCCCTGGTGTGTCAGGCGTGTCGGGAAACCAAATTGCTTTTGCTGCAGTTACTCTATGCATCACCGACCAGAGCTGATGCAGAGAAGGGTTACCATGCAAACCATATCAGGGTTTGCATGGTAACGTGCATTGCAAACACACTGTTCAGCTTATATACAATGGCTAAGCAGAGAGCGTATATCAATTTTCAGTATCATTACTTTCCTCAGCCGCAGGAGGGGGAACTG	NA		Chlorella variabilis	1	1	0	1	1	0	17.57	18.14	0	19.61	13.66	0	-0.312143	1	-0.318914	1
c10388_g1	GTACATTTGCGTAATAGTCTGAGTAATATAAGTTTCCACCATATGCCCTGGGGACTATTTGGGCCCGTATCTGTCCAAACCAAGAAGGGCACCAGAATCACATTTATTGCTGGGTTTGTCACGCTTCCGCTCACCGCAATTTCACTTTGGAGCATCCTCAGTCACGATACTCGTAGAAATTCGTCAAATGGATCACCTGTAAGACCACAATCTGGAGACGTAGAGTTGATCGACAAGTAGAATTCCCACCTGCGTGGGTGCACAGAGCGCGACACATTCTGGGGTCGAACGTGTATTTCTATATCAACTTGAACCAATATACCTGCCATGGCCAGCAGTGCGGGCCTTCTGCGTCGAGCTGCGCGCCTCTTGCAGGCCCAGCCACGTACAGTCGTTGCT…	creatinase aminopeptidase	Xaa-Pro aminopeptidase	Chlorella variabilis	49	59	17	36	70	56	24.32	29.38	22.9	19.83	29.58	37.69	0.844353	0.00876933	-0.331882	0.326513
c103905_g1	GTCGAGGAGGAGAAGGGGCAGGTGGTGCTGTCAGAGCGCGCTGCGTCTCCCAAGCAACGCTCCGTGGACGCGGCCACCGCGGCCGAGGTGGCAGCCGCCGCCCTCCCCCTGGTGGGGCAGGTGGTGGCCGCCAAGGTGCTGAGCGTGAAGCGCTTTGGGTGCTTTGTGGAGTTTGAGATCCCCGCCCCCCAGCCCCCTGCCCAGGCAGCACCTGTGGGTCAGGGCCTGGAGGGCGGCGGCGGCCTGGACAGCCCCCAGGGGTCTGAGCAGGGCGGTGCTGCAGCGGGGCGGACGCTGGTGGGGCTGGGCCTAGTGCACACCTCGCAGCTGTCCTGGGAACCGGATGTGGAGCCATCAGACGTGGTGCAGGTAGGCCAGTCCCTGCGGGCCGTGATCTTC…	30s ribosomal protein s1	Ribosomal protein S1	Chlorella variabilis	1	3	3	3	3	1	5.4	16.55	44.05	18	13.55	7.23	-1.04896	0.455853	1.29361	0.348531
c10392_g1	CGGTCAGGTTCAGGGAGGGTCAGGAGGGGACAAGGGTTTGTGCCAGGGTGCTGGTGGGGTGTGATGGCAACCAGTCGGCAGTGCGGGCGCAGCTGCTGGGGGACGGCCCCCCCCACTTCATCGGCACAGCCATCTGGAGGGCGGTCCTCCCCTCCCTCCCCCCCTGCTGGCCCTTCCGCGACGCCTGCAACGCATTTTGGGTGGACATGGCGCGAGGCCAGGCCTTTGCCTGCTGGACGCTCCAGGGTGGGCGCCTCTCGCTGCTGGGCACGTCGCCGTGGCAGGAGCAGGACCTGGGGCAGCTGGTGGATGCACAGTACATTCAGGAGCCGCAGCAGCGTGCAGAGCAGCGTGAGCGTGCTAAGCAGCGCCTGGCAGCCGCCTTTGGGGAAGGGTGGG…	fad nad -binding domain-containing protein		Coccomyxa subellipsoidea C-169	22	17	8	17	27	19	44.79	35.65	44.07	38.85	47.59	52.6	0.463957	0.332729	0.050172	1
c10393_g1	GGCAAGCTCATATATCAGCCATAGATGGAGCCTGCTTTGCTGTAGCTGGAGGCCGATCAGCGCTCTTGCTGCGTGAAACATCTGCAGCGATGCCACTCGACCCAAGCATGTGTTGCTCTCCACTAAATCTGGTTTTTGATTTTCGTGGTGCTTCAAACACTGAAGCTTGATTGTCGGCTTCGAGGCTACAATTCAACCAGCAGGCCCGGTCTGTGTGCACTGTAGGTTGGCAGTGGCACTGACCCCACGGAGGGAGCTGCTCTTGCAGCATCACTGTTGGACCGGTTGCACAAGGACTCGGCGCTGACATACGCGACCACTCACCACGCAGAACTGAAGGTATCAAAGTTGCCTGGTTTTGGTGCTTAAAATCGTCTTCAATTTGTCCTGGCTTGCATG…	2 protein	MutS domain V.	Chlorella variabilis	8	15	2	12	10	10	18.72	35.83	11.88	33.18	23.24	33.97	0.15515	0.757732	-0.0609786	1
c10394_g1	GATCCAGGAATAGCTAGGATTGATCAGATTTAATCTGCTATTTTTCATCGAGGCTCGGCGCTTTTTTGCTCTCAAAGCAGTGGTGGCTGCAAACTGGCTAAGCTAGTCCGTGCTCAAGCCACGCACACCCCGCGTCGGGCTATGACGAAGTCAAGAGCCACGGCAAAATGTAATTCACCTCCGAAACTCGTTGCCTTCGATTTAGACGCTACTTTGTGGTTCCCTGAGATGTACATGCTGGACGGGCCTCCTTTCAAGGCTGACCTCAAGGCAGGTGTGGTGTACGATTGTTCTCGGGAAGAGATTAGCCTGATGGGTGATAGCAGGCGCATCCTGGACATGATTGCCAGTGACGAACAGTGGAGGGACACACAGGTTGCCTACGTAAGCAGGACGGAG…	glycosyltransferase family 28 monogalactosyldiacylglycerol synthase	magnesium-dependent phosphatase-1	Chlamydomonas reinhardtii	11	8	3	14	20	24	19.2	13.45	13.8	26.12	29.31	55.69	1.01242	0.0353299	0.493301	0.540535
c10395_g1	GGACACCTCACTCGCTTGTTGTTGCCAACCCACCACTTTGTACAAACCAGGTTTCTATCAGCACACGATGCTGCGAGAGCAGCGATGAGCAGCGGGGCTTTGCCCAGAATGGCTGGCCCACTTTTGAACGCTGAGGACGTCTTGTACTTCCGCTCTTTCATCAACAACGTTAAAGACTTTGCTGATGATAAATGTCGGACAATAAAGCTGTCAAACCTGCCCGGCGTGCGGGGCTGGCTGCTCCCCTTGGTTGATGGCTCCAGCCTTCACTTGTACGAGGAAACAACTGACGAGGAGCATGCCGCCTGTGACCAGTGTCGCATTATGGGCTGGCACAACCACCCCGTAAGCCTTAAGAGGTTTCATTTCGTCGTACCAGCAGAGGAAGGCTTGGAATCA…	phd-typetranscription factor	Membrane protein involved in colicin uptake	Chlorella variabilis	8	15	4	3	5	7	20.41	35.58	25.57	5.66	7.37	19.49	0.337814	1	-0.964056	0.24985
c103969_g1	GTCAAGTGAATGACACAAATCGTAAACTTGTCCTATCACTTATCAAAGGGACTCAACATGGCTAGGCTTGTACTGCTTCTGGCCTGTGTCTGTTTTGGCTTGGCTAGAAGCCAGCCTGAGAACCGAATAAGATATCCACCAATGGGACCCCGCGACTTGACGCGTTTGAACGGGGTTTCACGCCCTCCCGCTTCACATCTGCTCGACCAGTGCCGCGAGAGGTACAGGGAGACTCGGTTGGATCACTTCTCCGAGGCCAACGCCAGCACCTTCAAGCAACGCTACTTTGTGTGCGATAAACACTGGCGCAAGGGCGGGTCTGTGTTCTTCTACTTAGGGAACGAAGCTGATGTACTGCTGTACCTCAACAACACCGGGCTGATGTGGGAGCTGGCGCCC…	diphosphate--fructose-6-phosphate 1-phosphotransferase	Serine carboxypeptidase S28.	Chlorella variabilis	2	0	0	0	1	2	9.17	0	0	0	3.86	12.34	3.55506	0.288418	-2.90458	0.525612
c10397_g1	AAATCCCTGAAATGTAAGCATTTATGGGCTCACACCCTTGCGAAATCCTAATTTGCTCCACACTTTGCTGTTGCTGAAGGCCAAGGGCTGCGTGATCGCCATGGCAAGGCCCTTGCTGCTGACGCGTTCAGCACCTCTGTCACCCTTGCCAGTCGCTGTCGGACCGTACTCCTGCTGTCGAACACATAAGTATAAGCATCTGCCAAATAAAAGGTTAAGCCAGGCTTCATGCGGCAGGCCGCTTCAACACACTCTATGCCACGCGACATCTAATTCTTCAGCCATCCCGCCTCCAGCACCCACCAAGCTGGAGAAGCTCGCCGATGTTCTCACCATGCTGTTCCCGGTTTGGGTGAGACGGGGACCCTCTTTAGCGCGAAACGCACGACGTCACGGATA…	sbf-domain-containing protein	Predicted Na+-dependent transporter	Chlorella variabilis	15	13	1	15	6	1	38.35	33.63	7.23	42.7	12.7	3.16	-1.46263	0.12928	-0.26853	0.763212
c10398_g1	CTGTTATATCGCTTCAATTTCAATAAGGCCGTGACATATATCCAAATTGTCACATCCACTGACTGGAGCAGTGCACTTTCTGCATCTCGTGTAGAACAGCGCCAAGCTGTTTGTCAGCCTGCCAGAGCAGTCATCTGGCATGTTGCAGCTCGAAACGAGGTGCAGTAACATGTTTTTTGCGCCCAGGTCCCTTTCGCGGCTGTTCCGAAGGGCATGTGGCGTTCAAGTGCATCCAGTGCTGGCAGCTCGCAGATCAATTATGAGCACAACTACGCAGCAGTCAATAATCTACAGCAGCTTGACTTCAAATTTCGTCTGTAACAGCTTTGTGGGCTCAAGAACCCTGCCACAGCGGTCCACCCGGTGCCTGGCAACCCAGCCTCAAGCAAATGCAGCAGC…	threonyl-trna synthetase	threonyl-tRNA synthetase	Chlorella variabilis	34	46	10	38	21	15	40.05	56.03	31.89	50.1	21.32	24.26	-0.761802	0.132302	-0.101312	0.755551
c103988_g1	GTGCCAGTCTGTTCTAAAGTGCTCCCGCTGCTCCTCGACAGACGCAAAGGCGGGCAGGGTGACGCCAATTCCGCAAGCAATGCAGGTGCTAGCGACCCGGGCTTCCAAGCGCTCTCGTACAGTTTCGCTATTGCGCTCCTCAGATTCCACATTCAAATTCAACTGCTCCAAGGATTCCTCGGTAAGAGCACTGCTTTCAGTCACAGCTATCTCTGCTTGAGCGAGCAGCTGCTCTGACAGATCAAAGATTGTTGTCATCACCAACGCAAAGCAGTCTCTGTCAAAGAAACATAAATAGCTATTCTGAA	ankyrin repeat and zinc finger domain-containing protein 1-like		Volvox carteri f. nagariensis	0	0	1	0	1	0	0	0	44.35	0	12.81	0	-0.467646	1	2.74478	1
c10399_g1	GTCTGCAGCATGTTGTGTTAGTTGGTTTTTCAGCTTGACACGTGTCCCGAAAGCAATAACACTGGTTGAGTGGCATGTTGGTATGATGACTTTGGCAGCATGAAGCTGCGCCGCTTGAGAGGCGGGGTTCAACCATTGATAATATTGACTAATCATTAGCGCGTCTCAACAAGATCTATGTTGTACGCTTATGGCCTGGGTTGGAGTCAAGCAAGCCCGAAAAAATATCCTTGCGTGGTTTGCTACCGCGACTTAGGTTGTTCTGGTGTCCGACTAAGACGGAAGTGTGCTATAGCAGTTAACTCTACTAAAAGTCGCTGGCGACAGCCTCTATTGGACACTGCCTCTCAGAACCATACCGGGGCAATGGTTGCTTTGGGCAAGTTTGACGCTTTGCAC…	NA		Volvox carteri f. nagariensis	14	9	3	17	2	2	22.9	15.78	15.45	35.13	2.8	4.5	-2.60129	0.0014517	0.438519	0.585394
c10400_g1	GGCGTATACAGCTGTTTGTCGCGCAGTTTATGTGCACTTTAAGTCTTGTTTTGCTTGCAGCATAGCCGCTGAAAACAAAACTGATCATGGCAGACACCTCAGGATTGTTCACCCAATATGAAAACGAATATTGTTCAAAGTCAACGGATATTAATAGAAAAATTCAAGCTCTTTCCGCACTCACTCCAGAACAGAGGAGAGCAAAAGGCCGGGAACTCGACGCAGATGTGCGGCAGGCGGAGCAAGTTGTGAGTGCAAGTGGTTTTGACTGCCGTGTAAAACAGCGTGGCTGGTGACTTACGTTAAACCCGTGAAACATAGGGGTCCGTTATTCGCCCAAAATGTATCTGTTTTTCAGTTGCAACGAATGGATATGGAGGCTAGAAGCTATTCACCAGA…	qb-snare vti1-family	Snare region anchored in the vesicle membrane C-terminus./Vesicle transport v-SNARE protein N-terminus.	Chlorella variabilis	17	13	7	10	19	7	37.26	31.86	44.54	25.37	37.61	22.81	0.142498	1	-0.0990671	1
c104007_g1	GCAGCTTCTCCAGCGACCGCTGCCTGTCATCCACCAGTCCTGGCTGCAGCGTGCCCCCCCGTATCTTGCGGTACTTCTGCATGTTGTACAGCACCACTCCTATGATGAGCACCCCCAGCCCCACGCCGTTGATGGCGGTGAAGCGGTCGCCGTCCAGCACCACGCCCGCCATCACTGTGATGATCTCCTTGAAGGTCCCCGCCACCATGAAGGTGAGTGCAGAGGTGCACTTGATGAGCATGAACTCCGCCCAAACCATGGAGAAGGCGATGAGCCCGCCGGTGAGAACAATGCCCGCCGTCACAAACGCGCTGCCCACGCTGTCAAAGTAGGGCGACCCTGGCAGCGTGGCCCACAGCCTCTCGTGCCCCAGGGAGAGCAGCAGCAGGGTGAGGCCCA…	tpt-domain-containing partial	Permeases of the drug/metabolite transporter (DMT) superfamily	Chlorella variabilis	0	6	1	1	3	4	0	31.88	14.15	5.78	13.08	27.89	1.30548	0.61721	-0.778779	0.787339
c10401_g1	ACAGCAGCAGCAGCAGCAGCAGCGGCGGTAGGGGCGACAACGCGGCAGGAGATGAGGGGGAGGAGTTCCATGCCGGGACGGGCCGTCCAGGCGCCCAGGTTAGCTTTGTGGTTCCTGAAGACGGCACCCCCCCCAAGAAGGCATCCACTAGCGGCAGGGGCAAGCTCGCCCGCAGCAACACCAGCTTTGCCGCCAGCAGGCCGGGGGCGTCCCGGTGGGGAGCCTCCTATTGGGTCCAGCTGCAGGTGCTGTTCATCCGGGCGGTGCGGGTGCGGCGGTTTGAAACGCTGAACTTCCAGGACCTGGCACAGTTCATCATTGTGGGCGCCGTGTGCGGGATGATCTGGTGGCAGGTGGGGCAGGGCCAAACTGTGTTTGTCGCCCGCAACGCCATTGGCC…	atp-binding cassette transporter	ABC-type multidrug transport system, ATPase component	Auxenochlorella protothecoides	32	21	1	11	7	10	95.18	59.36	6.13	33.83	14.57	33.73	0.268661	0.689728	-1.56499	0.0366302
c10401_g2	AATCGTAGAGGTATCCTAACAGCTTCGCTTTCTGCCAAATTTGTTGGGTCCATGCCGGCAGAGTTAAGGTTACATGTGCAAGCTTGCATTTGCTGATCCAGGCTGTTATTATTTCTGTTCACTATTGTGTGCGTCTATATCGTGTTGATGTTCTACGATGTATTCTGCGAAAAGACATTTAGCTGGCTTGCTGCGCAATCTGGTGCGCCCTGTCCTGGATGGTTTCGCCCAAGGAGCTGATGTAGTAGCAGTAACCAGCCCCCCAAGTGCTCAGGTTACTTCAGTTTCAGGAGCACTCCCTGCTGGGCTCACGAGGTGGCTTTCATACAGGCAGTCCTCTGTTTCGACCCAGCAAAGCAGGCCTTTTGTGCAGGTGCAACGAGAGCTGGATGAGCAGCA…	light-harvesting chlorophyll-a b protein of photosystem i	Protein of unknown function (DUF751).	Chlorella variabilis	45	49	26	63	33	27	87.42	99.97	141.98	140.32	55.34	71.79	-0.941718	0.0221733	0.588799	0.144504
c10402_g1	GCACTCGAGTGCGGTGTGGATGGTACAAACCTGGTGTACTGTGCTCCTACCAGTGGTGGGAAATCGCTGGTTGCAGACATTCTACTAATCCGACAGCTGCAGCAAAATTTGCGCGGAAAAAGGAGCACTGGGCAACTTGGGCAAGTGAGGAACATTAGCTGGTGCCTGCCCCTGGCATAAGTTTCCCAGCATGCTGGTGCCAACAACGAAGGCCGTGCCTTCAAGTTTCTGTTTGAGTGCAGTGCTCTTTCAGGTTTCTGCTGGCTTGGATTTTAGTGAATGCCATCTGGTTGCAG	rna helicase	Superfamily II helicase	Chlorella variabilis	3	1	0	2	3	0	3.7	1.2	0	2.86	3.01	0	0.153501	1	-0.292586	1
c10403_g2	GTAATGTTCAAATTATTTGTACATAAGTATGTTCAAGAGTGACATCCTTCGTGATATGTGAAACCGGCAGCTCAACAGAAGGGCTTTTTTAAGTCAGTATGGCCAATGAGGAGCTCAAAATTATATCGGAAATTGGGGATCAGAGGTCAAAAAGTGATCAATACAAAGTATTTCTGGATCGTGCAGTGTCTGATGGAAACGAACACAATTGCAAGCTGTTTGTAGACCATGTTTTATCAGACGCGGTCCCCCTGGTTCTTAGCCGGCAATTGCTCGTCACTTTTTCCCAAAGCTTGAAACAGATGGTGCCAGAGCTGCAGCAGCAAGTCGCTGTGTATGCCCTGGACAAGGTCCAACCACGCGCCGTGAGCTATGAGGAGCAAGTGACTTTGCTAAGAG…	transmembrane protein 53-like	26S proteasome regulatory complex component	Chlorella variabilis	11	19	11	19	15	13	12.39	21.52	34.05	23.39	14.4	20.18	-0.515043	0.292314	0.707092	0.148543
c10404_g1	GGGAACAAGCTGGAGAACGTGGGGGTGAGCCGTGTTGAGCATGGCTGGGCTGCTCGCTGTCACCCAGCAACCACCCACCGCTCGTCCCCCCTCCCGGGGCCCCCACCTCCTCCCTGCCGACGCATGTCTGCAGATGGGGGGACGAGGGGCTGCGGCCGGGGGGATCTGACGGCGGCATGGATGAGGAGTTGGAGGCGCTCCAGGCTGAGTCCGTGCTGGGGCAGTGCTGCCGGCATGCTGAGGACCTGGGGGCGCAGTTCTACCCCAGCGAGAACAGCTTCCCGTCCTCCCACGTCCTCCTCCGCCTGGAGCAGGCAGCTGCAGGCACCTGGCCGCACAGAACGGGGCTGCCCCTCCCGACACACAGGGTGGTGCAGGCGATGCTGAAGATATGCCAGG…	26s proteasome subunit p45	26S proteasome subunit P45 family	Chlorella variabilis	33.98	36	15	20	27	9	40.15	43.29	48.26	26.22	27.42	14.65	-0.440481	0.28548	-0.264787	0.605012
c10405_g1	AGACATCCATATTTTCCTACAAGAAAAACCGTTTGCAAATGTACATGCAGCAGAATGAAGCCATTCCTGCTAGCTTTGCTTTCAAGAGGGCTGATTCTGGTTTTGATTGTGGGATCCAGTCGCTTATTTTCAGATCTCGACTCGTCAAAACGTCTGCAATCACAACCTTGTGACAATAAAGAATTTTTTGAGTCAGCAAGAACTACAAGCAACGGCTTTTTATTACAGACGGCTACTGATATGTCAGTTTGGGATGCTGTTCACTTTGGTCGAATAGCACAGTGTGGTTATGAGACGGATATGCTGAGAGCTTTTTTCCCGCTATTACCTTGGATTATGAAAGTCACTGCAAGTTGGTCAGATTTGCTGTTAAAAGAGTTTGGTATGATAGTTGAAAGG…	transferring hexosyl groups	Predicted integral membrane protein	Chlorella variabilis	1	3	0	3	2	5	1.61	4.91	0	6.84	5.13	12.85	0.893305	0.579268	0.19779	1
c10406_g1	CACCAATCACTCCATCAACCAAATTTTATGTGCAGCTATAATTGACTGTGCCTTCAAGGGGCGTCGTGTCTACCAGCGCTGCTCAGTTGTCACCCTTCTCCCATCACTCCCACTTTGTCAATGGAGGCGCATGAAGGTGATATTGGGGCATTACACGACGGTATTGCTGCTGAAGCCATGAACGGGACTGTGATTGACGATGAGTCGGTTGTGCGGGAGGAGAGAGTGGTGGTCAAATTTTTGGTCCCAAACGTAGCGGCAGGAAGCATCATTGGCAAGGCTGGGGCTAATATCACAGAGATTCAATCGCAATCGAACGCTAGAATGCAGCTGTCGAAGGCCAACGAGTTCTACCCTGGCAGTCTTGAAGAAGGAGGCCAGGACCGCATCTTGCTCATT…	rna-binding protein nova-2-like isoform x2	Polyribonucleotide nucleotidyltransferase (polynucleotide phosphorylase)	Coccomyxa subellipsoidea C-169	17	17	8	9	18	2	24.76	24.92	33.03	14.75	22.85	3.98	-0.274546	0.573746	-0.258389	0.822482
c104062_g1	CGCCTTGCTGGCGGTGAGGGGTTCTCATGTTGCGGGGCGTGCGTTGCGGGCTGAGGGTCTTTCCCCTGCTGGCCCCAGCAGCAGCGACAGCCACAGCGGCACCAGCCAGCAGGCAGCGTGCTTCATTGTGCTCAGCACGCTGGGCGCGGCGCTGCACTTCCTGGGTGCTTTTTGGGGCGCACCAGGCTGGCAGGCTGACGTGGCGGCACAGCGTGGCGCAGCGCGACGCCAGCTCATCAAGGCTGGCCTGCTGCTACCCTCTTGCTCCGACCATGAAGGCGCCGAGGACCCTCCCCCACCGACACACACCTCCTCATCTTCCTCCTTTCCCAGCCCACGACCGGCTTCTGCTCCAGCACTCTGCGTTCGACACATTGCTGAGCTGGCGCAGCTGGCAGT…	NA		Chlorella variabilis	0	0	0	0	1	1	0	0	0	0	5.49	8.78	2.99951	0.500112	0	1
c104064_g1	GCATTGATTATTTATAATGACGCATAGACGCTGAAGGCGACCGCTGGGATGTGACGTGAATACCTCTACCGCGCGAATCGTGATGAGTTTGCTAGAGGGGGGCGAGGCATCAAACGGCGTGGAGGCTTCATCAAGAGAGCTTAACTCTTACGCGGCAGACAAAGAACGGCGAGAGCGGGGCAGGGAGGAGGCTCTGGGCATGCTTCTTCCCTTTCAGCGGGCCCTCATCACCGACTTGCTGCGGGAAGACGGCTTGTGCATCTTGGCGCCAGGGATCGGGCTGCACCAGGTTATTGCTGCCCTTCTGCGACTGCAAGATCTGCGCCTTCGCGAGCCCAGCCAGCGCGGCGTGGTGCTGGTGCTGGGGGCTGCGCCATGGCAGCGCGACATGCTGCGGCG…	dna repair endonuclease uvh1-like	ERCC4-type nuclease	Chlorella variabilis	0	0	0	0	0	0	0	0	0	0	0	0	2.56274e-15	1	0	1
c10407_g1	GGCGGAGCGCGCCACGGACGCCTTCCAGAGGCTGGTCCACGCATACCAAAACCTGCTGCGCTTTGCACTCTGAGGCGCAGCCAGGCATGGCTGCGGACTTCCACTTCTCACTCTTATACCCCGCAGAGATCTGCAGCTGCTCTTTGGGGCACGCCACATTTGCTGCAGCTGCGACTCGCTCTGGGCGTGTGCACACGCTGTTTGAGACTCTGTCACCTGCCTGGTCGGAGACCGTGGCCAGGTCCTCATCACTCACTACAGTGTGGTTGCCGAACGAAATGCGGACCCATGCCACGTACGCATTTCGTGAAACAGCGTCATATGGGGACTGCACGGGTCTCAAACGAGAACTTGTAGTTTTATCGGGGACACATGCGAACCCGGTCAGGTGCCAATCAT…	carbamoyl phosphate synthase large subunit	Biotin carboxylase	Chlorella variabilis	17	22	2	13	94	62	13.08	17.23	4.19	11.1	62.35	65.94	2.97	7.98376e-14	-0.704198	0.121678
c10407_g2	ATATATTGAATTTCCTACTATTAGGATCAGCATTGTCTTAGCGTGTCATCCATGGGTGCTTTTTCTTGGTCTCGAGATAAAGCGGGGAGCGGCGGCAAGACCCATGTAGCCGGAGCTCCTGTGGTACTTCCGAACCCTGCTGCCCAAGCACCGGCTCATAGACCATCCAAAAAACCAAGAGTTTGGAAAAGAGAAACTGGTGCGCACTGCGATAGTACGTCCGCTGGCACGCACGACGCAACTCCCAGCCAGCAGAACGCCCATCCCCCTGCCCCCCCCTCTCCCAACGTTCCTGCCCGTCCAGCACATCAAACAGGCGAATACAGTGCAAACCTAGGGTCACACCGCTTTTATAGAGAGGAAGCAGCAGCAGCAGTGGCAGCAAAGACCACGCCTTGT…	NA	DnaJ-class molecular chaperone with C-terminal Zn finger domain	Coccomyxa subellipsoidea C-169	3	4	0	1	0	1	10.65	14.49	0	3.94	0	4.81	-0.311906	1	-1.93153	0.243358
c10408_g1	ATATGGTGGGTCCAGTGATGTTGCTCTGCAGAAGGAGAAACTTGATGCACATCCTTTGTTTGAGCGTATTTCAGACGAAGAGCTAGAATCCGATCCAGCAGCAGGTCTACTTTATCAAGGGACAGAGGAGGGCCAGAAAGTAGCAAGAAACGAAGGGCAAACATGGCGCGCTGTATATGTGCGCAAAGCTGCAGCAGCAATGGAGGCAGTACCTCAACAAGGAGAGAATCTGGATAACCAGCAACTTTATCGGATATACTGATCTGAGCTGTCGATTGGAGAAAAGACTCCAAGAAGTACTTTGAATGTCTGTTTGGGTTGCTGACACATGTTCAGCATGCTCGAGGCTATTTGACCAAATTGACGAGCATGAGCATAGCTACAAAGGCTGTTTTGTTT…	trna (guanine-n -)-methyltransferase	tRNA (guanine-N(7)-)-methyltransferase	Chlorella variabilis	0	2	0	0	8	3	0	4.96	0	0	23.34	9.98	5.29681	0.00456275	-2.90023	0.502229
c10412_g1	AGCGCGGGGATCGTGGCGGGAACAAACCTGAATTGCAAATTCGACTTGCTTCCAAGCGATTATTGTGTTTACTGGTTTGTTAGAGAGAATTGTTCAAAATTCTTCTCAAAACTATCCATAAATATGGCTGACAGGGACTCTATCGTTGATGAAGCCGCTGCCTCTGATATCGAGGAAGAGCCAAGCCGTTCATTCAGGGCAGAAGGCAGCGAAGCGGACGATGGCGAGGACCTCATGGACAACATCGAGGCGGATTATCGCCCTATGGAGCACCTGGACAGATACGAAGGTGAAGGCATCGACGATTTGTATGTGGAGGACCTTACAGAAGAGGAGCGCCTTCAGGCCAGGCTTGCAGCCGAGCGTGAGCTCGCCCAGCGGGACGTGGCAGAGGGACGT…	mcm-domain-containing partial	Predicted ATPase involved in replication control, Cdc46/Mcm family	Chlorella variabilis	1	0	0	0	6	3	1.08	0	0	0	5.57	4.47	5.0109	0.0129735	-2.08284	1
c10414_g1	ATGGTAATCCCAACCAGGATGCCGCCACAACACCTCACCCCGCGTGCGCCCTTGCATGAGCGCTGCGGCCTACTGAACCTTCTTGCTGCCCTCACAGCATTGGGCCTGCTCAGGCAGCAGCATACAGTCCCCTCTCCAGCTCAGCATTGCCCCCGCTTCAGCAGCTCCTGCTCATGGGCCACGCCCTGTGTGTTTCTTGCTCAACAAAGCTTGATGTTTAGTCCTAGTCGGCTTCCTGGACAAATGCGAGAAAAGCTGTCAAGAACCTTCAAGTGGAACCTAAAACCCAAAGCATCTTAGCTATCCAGTCTAGACCAGCACTACCTTGCTACACCCAAGGAGACTCCTAGGCAAAGTCGGGTGCGGTGGGTTGGGTCGGAGGTGCAGGTCCAGGACGAA…	major facilitator transporter		Chlorella variabilis	3	2	0	0	11	3	12.79	7.53	0	0	49.4	16.61	5.62865	0.000708632	-4.10199	0.129509
c10416_g1	GCAGCCTCTCAGGAAACCCGGCAAGGTGTGGGGCTTCGTAAAGCGAAGGAGGAATCATGCTGTACATAATGTATTTGTGTTGGAGACGTCTGACATTCTGCCAATGTCATTGGCAGATACTTAGGCTATGTATCACATGTCTGAGTATGAATTTGTGTACGGGGTAGTGTGGATCTGCATCTGTGCATCATGTTAAAACTCAGTCAATGATGGGGTCATTGTGCTTGTAGGTTGAATTTGTAAGGAGTTCCGAAAATCCAATTAACAATGACGAGAAAATTCCACAGAAACATCCTCCTTTGCAAAAACTTCAGAATGCCCAAACCACTTTTCACATACCAGCAAGTATAAAGTTCTTGCTTTCGTCTGTGACAAATTCACTGATATACATCTTACTAC…	adenylosuccinate lyase	adenylosuccinate lyase	Chlorella variabilis	41	52	14	40	37	26	61.56	79.88	57.94	66.04	48.1	53.58	-0.149106	0.804771	-0.128844	0.75482
c10419_g1	AAGCAACCGAATTCACCTGCTTTGTCCGTTGAATCTGGCTGGAATCTGGCTGGAATCTGGCTGTTAATTGATACAATCAAAAAGGTGAAGATAGTTCAAGCTGTGCAGCTGCAGCCAATAATGGTAGCTCCCTGCTCTTTACAGGCTGCTCTCAAGGTGGCTCTGGGGCAGTTCACCCTTTTCCCTGTGTATACAACTCTTTTCTTTGGTGGGATGGGTCTTTTGGAGGGGCTAAGCATGAGGTGAGTCGGTTGCGCTCATGGAATGAAACGAAACGAGTCATTTGGTGTTGACAGCATCGTGCACCTACATAATTGTTGTGGGTCCCCGATGGAAATATACCGCGGGCGGCAGTGATACATAGTAAACCATGGCCATCAAAACACAGTAGCATGCAGC…	peroxisomal membrane protein	Mpv17 / PMP22 family.	Chlorella variabilis	32	37	5	25	33	22	51.68	61.29	20.01	44.95	45.63	47.54	0.511376	0.221758	-0.560211	0.177128
c10420_g1	GTCATGACCGTCACTGGTCACTGGGATACTGTACATGCACCTTAGAGCGGTACATTCATCCTCGAGATTCGCGTGGGCCTAGCTAAAGTGCAATTGCAGGACACCAATTTGGCTCCAAACATAACTGATGCAATGAAGATTCCGATAGCTGTCTTCTAATCATGAACAACAAGGTGTTGTCGTTGACACGATTTTCATTCTCACCGGGAAACTGATTGCTTGTGGCGACGTGAGTTTCGACTCATTATGGATCCCCTAACACTATTAAGAGATTTCGTGACGTTAGGAAAAGTTGAGGAAATTGCCGTGTCTGGAGAGAGAATAGACTTTGGTGGCAGATACAGTTTTGGGAAGTCTGTATCAACTTCTTACAAGTCTCAGCAAGGAAAGGAAGGATTC…	cdc73-domain-containing protein	RNA polymerase II assessory factor	Chlorella variabilis	34	31	9	26	21	14	65.44	58.38	44.48	52.11	30.08	36.91	-0.394661	0.459964	-0.21608	0.551432
c104205_g1	GGGTGCAGCGTTTATTGAAATCCTGTGCATTTAATGAGATGCCGGACGCTTACAGCCCCGTGGAATTGCTAGGGAAATGTAGGCTAGGTAGAGTACTATTCGTGGAATGTACACCGCTTCAAAATTGCGGTTCCTGCACGTCATGTAGGAAATGTTCGTTGATACATTTTTGAGCCGGCACATGGCAGCTGCGCTTCTGTCACATCAGTCATATAGGCCCGGTCTGGCAACAGTGCAGGAGGCATGCCCAGGTTTTGATCAAACTTGCACCGGCCTTGACCGCAGAAGAAAAACCCAGAAATCATCCCCATCCCCTTTGCAACAAGAGGCGAAACCGTGCCCTGCCAGACATAACCCCTTTCCCCTCCAAGCACTGCTGTGTGCTGCTGCAATGTCACA…	NA		Chlorella variabilis	1	1	1	1	0	0	6	6.13	16.32	6.67	0	0	-3.39194	0.51844	0.64293	0.651234
c10421_g1	CCTGCCTGCATGAACTGGGTGTATGAAGAGCATGGCTCGATCCCTATAATTGCATTTGGCAATGAGATATACATCTTGAAAGCTCCCATAAGCCGAACAAGAAGCAGGAAGCACGCCTGGTGCATGCAGTCAACGCATACCCAGACCACATAGCGCTGCACCCATCAGCTCAGCAAGGGGGGAGCAGGAATGTTGGTAGCAGGCAAAGGCCTGACCATTGTTGAGTTCAGTAGAGCAATGAGCGCGAGGAAAAACAGATCTATATCACTAAGCTGACGAGCGGTGCCAGGATGCAAAACACTCCAGAAAACAGAGCCCTACACAAAAGATGCTGCTCTTGAGGCGCCAGGGGGGGCGCTAGCTCCTTGCACCCCCCCCTTCTTACTCCGCACATGCAAA…	glycerol uptake facilitator protein	Glycerol uptake facilitator and related permeases (Major Intrinsic Protein Family)	Coccomyxa subellipsoidea C-169	0	0	1	1	20	14	0	0	7.11	1.25	27.38	28.18	3.52504	0.000135111	3.53324	0.509315
c10423_g1	GCCAAACCCGCACCGTCACAACTGCAAGTGCACCATCACTCCACCCCTAAACCTTGCGCCGAACGGAACTCGGGATTTGGACCCCACCTGCGCTGGGGGTCGTTCCTGGTTCAAGGCTACAGCTGTGAGGTGGAATGGAAGGAGATCAGTGGCTCAGGAACGAAATGTGAAGCACCCCGATGGCGGACCCGAAGCGTCACGGCTGACTGCGGCCTCGAGGCGGAAGCTTGGCACCTTGGGATCCCTGGTGGACAGGCTTCGATCTTCGGTGGAGTCTCCACAATACAGCCATTTGAGTGAAAACGAGCGGAACCGGAGGCGCGATCTGGCGGCGGCACTGCGATCGCGACGGGAGCAGATGCTGCAGTCCCTCAAGCGCGACGCGCGCCCAGCTGCCGC…	qc-snare syn8 syntaxin8-family	SNARE domain.	Chlorella variabilis	4	6	0	4	13	7	14.04	21.11	0	16.04	39	34.25	1.87705	0.0205688	-0.639921	0.433034
c10424_g1	TGCCTTCATCCACAATGGTTTTGCCTTCATCCACAATGGTCCGCCCTTTAGCCACCCCATCCGCCACGACCACCACCGCCCCCTGCAGCCACGTGAACAGCGATGGGTCCACTACCGCCGCAAGCGCCGCAGCATCGTGGGTGTACACCGCATCCATCCCATACACCCGCTGGTGGTATTGGAGGTAGAACTGGGAAATGGAGCTGAGGAATGTCCCGTGCCTTCCCCTGCCCCTCAGGGAGTGCAGCTGCTCCTGGGTGATGTGGCACTGGTGCGTCACATCCAGCCCCACCACCCAGCAGTTGGGAGCCCTGCTGAACACCACATTGGCTGCATCAGGGTCTCCGTAAATGTTGGCCTCTGCGGCAGGGTTCACGTTCCCATTGCAAAAAAAAGCCC…	inosine-uridine preferring nucleoside hydrolase	Inosine-uridine nucleoside N-ribohydrolase	Chlorella variabilis	2	5	0	2	8	9	3.22	8.58	0	3.71	11.49	19.78	2.58609	0.00596075	-1.05727	0.475458
c10428_g1	GGGCGGGGTCCCGACGCCTCGGTGATATTCGTGGCGGGGGCCACGGGCCGCCTGGGGGCGCGCATCGTGCGCGAGCTGCTCAGCCAGGGATACCGTGTGAGGGCGGGGGTGCGGAGCATCGACAAGGCCGAGAACTTTGTGCGTACCGCCGCCAACTACGGCGTACTGTCGGGGGAGGAGCTGTCCCGCCTGGACGTCGTGCAGTTCGACCTCGAGGACCCCGACACCCTGCTGCCCGCGCTGGGCAACGCCGGCAAGGTGGTGTGCGCCATCGGGGCGGCAGAGAGCGAGATCAGCAACTTCTCCGCCCCGCGCCGCATCGACGGCGAGGGCGCCACCGCGCTGGTGGAGGCGGCCACCAAGGCCGGGGTGCAGCAGTTTGTGATGGTCACCTCCCTG…	nad -binding partial	NmrA-like family.	Chlorella variabilis	54	56	6	32	11	8	95.57	104.12	33.54	64.19	17.34	18.42	-1.31679	0.0159753	-0.917807	0.0209176
c10429_g1	GTCCGATTGTTCAGCTTTCGTAAGCGATAACTACCAAACGTAAGTCGCAAGAAGCATTTTCCAGTGCATGTTGGGTGGCACCCTGTTCTGTGTACCTGTTTGGGAAGGTATCAAAGATTCCATGATGCCACGGTATCTTATCGCCAGCAAAGCCAATCCCCACTTGCATAAATCTTCCGAAGACAAATGCTGGCGCCTCGCACTCTCCACGCTCAGTGCGGGCTTCTTGCCCTGCCCGCACATCACCTGCGGCGCAAATCACATGCGGCCGGATTCCGTCTGCCTGGAAGAGTAGTCGCAGTGTCTGCGTCAAAGAAGAGCCAAGAGCAGCAGGTGGACGAGTCTTCTTACAGCGCAACCAGTGCCGAGGTTCCTGAATGGGCGCGCCCTGCCCAGCCT…	heat shock protein sti-like	hypothetical protein	Chlorella variabilis	107	84	31	72.99	140	81	73.96	59.08	58.36	55.99	83.42	77.45	0.676013	0.0778758	-0.208452	0.593231
c1043_g1	CCCCGAGCACTGCCGCGCCGCCATGCTGGCCTTCCCCAGCCGCTGCGCCCAGTAGGGGCCCAGCACGCAGTGAGCCGACCCCGTGACTGGGTCCTCCGAGATGCCAGCCCAGGGGGCGAAGAAGCGGGAGTAGAAGTCGTGGGGCGAGGCAACCCCCCCTTGCAGCGTGACAATGACGCCCACCAGCATGCTGTCCCTGTGAGCAGCCTCCATGCGCTGCGCGTCGGGGCGCAGCGAGAGGAAAGCCTCGTATGTGGCTGGGCCCTGGTCCCTCAGCACCACCATGAGGTAGCGCAGCGAGGGGGCGTACTGAACCTGCTCCACAGGCAGGTCTCCCACCACGGCCTGCACCAGCTGGCTGCCCTCCTCCATCCCCTCCGGCAGCGGCTCTGACGTGGG…	phenazine biosynthesis-like domain-containing protein	phenazine biosynthesis protein PhzF family	Chlorella variabilis	5	2	1	5	3	4	25.17	7.08	9.44	32.34	8.81	18.82	-0.146807	1	0.430281	0.792971
c10430_g1	CCGCGTGGTAACTGGCCTTTACAAAAACGACAAGTTGACCTTAATAAAATATGGTGGCACCCAACATGCAACAAGGTAATATCGTATAACTGGTAAATCGATTACTGTGCACCGCCACTCCTGCTGATAATCTACCTGTGAGAGAGCTTATTGCATCTAAAATACACTGCTGCATACTGGCAACTGCATTGGCCCCAACATGCTGCACTGTTCGAGGCACAGATGATACCAACAGTTCATTACCCTTGCATGTGATTTCCAAATGTCTCTGATTTAGGAAAGCTTGAATCTCAAACAGATCGTCCATCAGTCTGGCCCTGTATCGGGGATCCTCTATCAATCTCTGCACTGCTGCTGGGGCGTCTGCAAAGGTTGCGATGCCTGCCCCTCCTGCTGCTG…	duf773-domain-containing protein	Protein of unknown function (DUF773).	Chlorella variabilis	4	4	2	2	4	1	6.39	6.4	8.39	3.3	5.29	2.5	-0.111218	1	-0.278584	1
c10433_g1	AGTTTGGATTGGCATAGTGAGGATTTCATTAATCGTTGTATCTATATACAATCTGGATCAGTGCATTTCCAATGAACCAGGGCTAATGTGAGGTTTGTTCAGTCAAAGGAAACTTCATGGCAAGCCTTTCCAGTCAGCATGTGACCTGGCAAACTAGTGGTGCACACATATTATGCCTGCAACCTATGTCTGATGTTAATCAACATACCATCAATGCCAAACGAACTGCTGAAGCAATCGCTGGTACTCCGCTTGCATCTGGCATGCTACGGAATATTTTCTGGTACTGCAGACGTTACAAGTGCAGATACACCAGTGAATCCAAAACAAAATGAATGATAATGAAATCAAATCTTGCAAATCAAATGTGACGGGCTGTTTACGCAACGTGACAGCAAA…	glutathione peroxidase	Glutathione peroxidase	Chlorella variabilis	155	160	62	138	56	39	382.22	402.42	416.36	377.16	117.6	131.19	-1.46569	0.0173584	0.0195837	0.983729
c10434_g1	GTGGGGGCGGCGGCGGTGGTAACAATTTTGGCAGTCCATCGCAGCCGCAACTTACAATGAGAGAGCTAGATGAAGATGATGATAAGAATAAGAAAAGGAAAAAGAAGAGCAGCAAGTCTCAGAGCATGAGGCTTGCAACAGCCTGAGTGTGAGCAGGGTGAAGCAGCTGTTTCTGTTTACTCTTTTGGGCCCTCTGTGCATTTTTTCTGTGCATACTTGCAATTTTCAAGTATTCTTAAATGCATCTTATCTGCTATGTTGTTTGAAACATATCACAATTGCATCCAGGGAAAGGGATTGCTTTGCTTCAATTTTTCAAGTGGGTGGGTGTGCTTCCTTTCCGCTCAGCTGTGTACAGTATCTGTATTTCGCCAACTAATCGGCTGGATCTGATTCTGT…	iron abc transporter atp-binding protein	ABC-type transport system involved in Fe-S cluster assembly, permease and ATPase components	Chlorella variabilis	41	40	17	44	21	11	61.21	60.21	71.75	73.78	23.67	20.4	-1.3194	0.0147991	0.246731	0.65565
c10435_g1	GGGGGGGGGGGGCCGCCATGGCGCCCCCCCCTGTTGTGCCCCCCGGGTTGGGGTACTTTGGGGTGCCCTCCGCCGCGGCGCTGATGCCTCCCCAGATGCAGCTGCCGGGAGGCGGGTTCCCAGGGAATCTGATTGGATCCATTCCTGGGATGCCGTACGCTGGGATGGGGCACGGCTCTCCCGCCGGGATGGCGGGCCTCATGGCCGGCCATGCCCCAGGGCTGGTGCAGCTGGCGGCAGCAGGCGCAGCAGGGCTGGCCCACCCGGCGGCTGCGGTTGCTGCTGTGGCAGCAGCGGCACAGCCCCAGGGAGGGGCGGGGGGAATACCGGGGGGCAGCTGGGGCGGGCCTGCAGCCGCACGTTACATGGTGCAGGACCTGTCCACCGGCCAGCGTGTGT…	adenylyl-sulfate kinase chloroplast precursor	adenylylsulfate kinase (apsK)	Chlorella variabilis	87	72	43	84	101	84	77.92	66.81	111.42	84.22	79.35	105.33	0.13806	0.681535	0.375411	0.240085
c10436_g1	GTGTTTGCAAGAGAGGAGTTGTGGGCGCGGGCGGGAGGGAGCATGGGAATGGAGGATGGCCCTGTGAAGGGGCGGGGCCGGCAATCTTGAACGCTCCTGAACAGAGATGTGCACGCAGCGATTTGAGATGGTGGACGCAGCTCGTCGAGCAATGCGTGTCGTTGTGGGAGGGGGCAAGCAGGGGGCGGCAGACCAGGTGGAAAAGCAGTTGTCCATGAACAGGTAGCAAGCAGTGGAGGGAGTGAGGACGACCTTGAGTTTCCAGGCAGTGGAGACAAGAGAGGCGCTGCAGAGTATGGAATGGACCCCAATGACCACCCAGGTGAGGGGTGTGAGGGAGACGCGGAAGCAGATGTTGTTCCCCTGAGTAGGTCGACCATGAAGACCTCATCTGCCGAG…	cral trio domain-containing protein	CRAL/TRIO domain.	Chlorella variabilis	15	10	3	13	6	4	32.92	24.58	19.95	32.85	11.71	11.68	-1.04314	0.191819	0.0202791	1
c10437_g1	GGTCACGTCATTTTTCAGGTGCGGTGGCACAATCGATGCCATGTGGCTGCGCAGGAAAAGGTTGGCAAGTGGTAGCGTGGAACAGAGTTACCTGTGGGGTCCAGACCCAATTATTCCAGGAAGTTCTCGGAAGGTTGTTCCCGTTGGCAGCAACTGACTTTAAAGGTCGAGCAAGGTTGGCGAAGTTCAATGCCTGCCAATATGCGCTGACCCCATCAGTTTTAGGAGTGAATAGAATGTTGGGCTGGTCCATGTAAGGGGCGCATTCCGCCCACTCCCAAGACACCTTAAAATTCTGTTGGCGGGTCCCAGTGACAGATTTGAAAGCACTAGCACTCATACCAATATCCCCTTGTTGACAGTGTCCACACTGATCGACAATCTGTAGCACCTTGCTGG…	barwin-like endoglucanase	Endoglucanase C-terminal domain/subunit and related proteins	Chlorella variabilis	0	0	0	0	1	0	0	0	0	0	3.38	0	2.16404	1	0	1
c10438_g1	CCCCGCCCAGACAACGCATGGTGAGGGAGCGCTGCCCAAACCCGGGGTCTCCAGTCCCAAAGCATCGGGGCAGCACCGCCAGCACGGGTCGACTTTACATGCATCAAGTACGACGAGCACATCCAGATACGCGTGCAGCATGGCCCCCAGAACATTGCAACTTGCGACCATCAACGAATTATGAGCTGCTACACACCGGGACACCGGGGTCACCCACCACCCCAAAAGCCATGACCCCAATACACAAGCATCCAATACACATCGACTGCATGATGGAGCACATGGTGGGTGCACACAACAACACAGGAGTTCAAATCCCCACACGGGGTGCATTCTCCGATGATTTGTCCGGGGAACATGTATCCCAGGAACCTCCGCAGACCAACCAGAAGAGTTGCG…	polyadenylate-binding protein 2	Membrane protein involved in colicin uptake	Chlorella variabilis	72	61	21	59	28	23	67.94	58.56	54.05	61.88	22.97	30.15	-0.998549	0.02836	-0.0887497	0.826783
c1044_g1	GGTCTTCAAAGGTGGACTTGGCCATGTGTGTGTCCCTTGTTTGGTTCACTTCAAGGAGCTGACTCTGCCCAGGCTTGCAAATACCTGCTTGTGCAGGCTGCTCCTTGCAACACCCAGATGTCGTGTTGACAGATACAGCTGCCCCTGCATCGGGTCTGGCTGCATGGTGATCAGCATTGAGGGTGGGCACACGTGCCACCTCGGCATCTGCCGGCATGACCACTGATGGTGGAGTGCTGTGGCCAGTACATTCCTGCTTGACCTTGCCTATGAAACTGGGAGTGCCTCCCTCGTCGTCACTCTTTGTGCCCTGCTGTGGGGCCGCGGCCATCCCAAAGGAGAATGTGAGCCGCCTTGACATGCCACCACTAGTCTGACTGCCTTGCTCTCTGTCCTGGC…	NA		Chlorella variabilis	1	0	0	0	2	3	2.89	0	0	0	4.66	10.98	4.23404	0.150566	-2.08339	1
c10440_g1	AAAAAACGCAAGAATACACCTTCATCAAACCTGACTTCTTACTTATTCTCCACGCTATTGCCAAGCATTGAGCGTGCTACTTGGTGTCAGTTCGAAACTCACGAGTAATTTATTTCATACAGTTCGTGGTTTTTCCAGCTTATATCAGTATCATCAACTTGGGAAACTTTAGAAATATGACTGCAAACAGAATCGTATGCGATCAGTTACTAAGAGATAAAGAAGAGGGAAACGAAGCTTTTCGGCGTCATGATTGGCAGGCAGCCCTTCGTCTATATACGCAGGGAATTAACTTCGCTCTTGACAGCAGCGTTAGCAATAGATTTGGAAGTGGTGGTGATGACAGCGAACTTGCGGTTTTGGGCACCCTTTACAGCAACAGAGCTGCTTGTGGGTTGA…	maltose o-acetyltransferase		Chlamydomonas reinhardtii	17	22	6	13	10	3	42.18	41.61	20.55	30.67	16.28	7.76	-0.964529	0.117595	-0.340895	0.589762
c10443_g1	GTGCTGGGAACATTGATTTAAGTTTGCAACAGTTATTTGCTTACAGTCGTTTCGACTGACGTATATACTGTACAAGTTGTGATCTGAGCTTATGGGAACTCCAATTGACGGCAACGATAATCCCTTCATAAGTGGCGATACTTTTGTGAATGAGTCGTTTGGTGGTACATCAGCCGTGCAAACGACGTACCAACCTCCTCTGGTGTCAGGGGCCTGGTCTTCACAGCCTCAGCTGGAAGATGACGACATTGAGCCTTTTACTATGGCTCATCTCACAGCCCAAGATTCCGTCGTGCCAGCCATACCTGTTTCGACTAGTCCTGAGGGCGCAACAACTTCGAAGCAGGCGGATCACACCACCTTGACTTTCACAGAATCTAGCAGCAAACAGAGAGATGA…	3 (2 ) -bisphosphate nucleotidase	3'(2'),5'-bisphosphate nucleotidase, HAL2 family	Chlorella variabilis	38	58	24	50	22	12	38.01	59.33	65.5	55.4	19.01	16.71	-1.53691	9.44852e-05	0.319232	0.403183
c10446_g1	GACCAGGTGTGTGCGGGGGGAGAGACAGGGCGGTGATGGTGGTGGAGATGCATGTGTTGTTCTTGTTTACGGCGATGGTGTACATGCCTGCCCAGTAGGGGGCAGAGCACCCTCTCTACTGATTGCAGCTCCAGCAGGCACGGCAACGCACACATTTGCTGAAGTCCTTGTACATCACGATGCGCCTTCTGGTCATGGCATCCCTATCACTGCTGAGGGACTGTGTGGTCTGCAGCTGGGCTGGCGTGCTGTGCATGCTGTGTGCTGCATGCTGCACGCGCTCACCACCCAGCAGGCCATTTCTGTGAAACCCAGTGCCACCCTGGTAATCTCATCGACACTGTTGGTGGGGTACTCCTGTGCCTTTGGGGCGTGTGTGCAGGGCTTTGCTTCCGCACG…	ribonuclease iii	dsRNA-specific ribonuclease	Chlorella variabilis	19	25	3	13	14	6	41.54	57.04	20.26	29.6	26.31	18.25	-0.0741786	1	-0.790256	0.121745
c10447_g1	GCCCCTGCGAGTCGCCGCCGCCTGCCGTGGTGCGTTCCTCAAGCGAGGGGTGCTGTGCCTGCTGCTGCTGCTCCTGCTCCTGCTGCTGCGCACGAGATGGCCCAGGGTCGCAGTCGACCCCTGGCATTGCCAACTCCAGTGGCACCGCCTCCCGCTCCATTGCAGCACAGGGGGGTCTCTTGGTGTGGCCAAGCTGGCGGCAGTCTGCGTGTGCAAATCCCATTAGCTGCAAGCCGCGGTCGTACCGCACCAGGATGTTGCGGAAGGTGATGCCGCCGAGGAGGGTGCCTTGAGCCCCGTTGTCAAACACCCCCAGGCAATACTTTCCCGAGTTGAAGGTGTGGACAAACAGATAGTTGAGGGGCGGGAGGGACAGCGGCTCCATCTGGTCCAGTACGA…	acid protease	Eukaryotic aspartyl protease.	Chlorella variabilis	21	24	8	18	28	27	42.36	48.65	43.86	40.19	47.14	74.89	0.694158	0.162422	-0.102728	0.927893
c10451_g1	TTCCATAAATCCAGTCTATATATGCGGACGTTGGGCATACATACGGAGCAACAGGGTCTGCAGTGCAGTTGGGGTCTCTAAAATGCTGTACACATCGGGACATGGTGCAGCAACAGCGCCGAGCGTACCTTCTGCAGGGTATACGTGCATTACCTCATGGTAACGGACGATTTCGAGTTCCACCAGAAGCAGCCCCTCTTCAATCTGGGCACCCAGCGAGCAATCGCAGCCACCCTGAACACACTCATCTTCAGGACCCACCTGCCAGCTCAGCAGCCGCAACACACGCAGCAGGGCAGGGCAGGCGTGCGGTACACCAGCAAGGGCGCGCAGTACGGCATGCTGGCTGAGCAGGCGCCCATCCTGCTCAGGGCCATGTACGAGCGTGACGCGCGGCGG…	hect-domain-containing protein	HECT-domain (ubiquitin-transferase).	Coccomyxa subellipsoidea C-169	213	224	94	224	73	33	174.03	186.51	211.39	205.15	52.05	37.4	-2.00144	2.08401e-08	0.204118	0.553779
c10454_g1	GCAGATGCAGTCTTTAAACCAGGTGGCTGTAGGAGTTTATCTTATAATTGAACTTTTTTTCTAACCATAAAGCGACAGTTGTAGAAGTTCTTGTCTTCTTGTATCTCTTGCAGGAAGGCAGCAGTAATGGTGCAACACCCTCCAAGCGTCCTAGAATCAAGCCTTTACAGGCCAAACAGCAATCTTCGTCTGTTTCTCCCCCCCCCAGCCCTGAAGTGATCGATGAAAAAGATTTTTAAATGTCTGCAAAGACTTCCGGACCTCTGCAAAGTGGCATTATGGGGAAAGAAAGCCAGGGTGTTTGTGTGGTACACTTAATAGATAGCTGCCTTTCTGCCATACATACAAGATTGGCAGTTGTAGGACCAGCATTGACCTCTAAAGGGAAGTCCATGCAAA…	NA		Coccomyxa subellipsoidea C-169	7	5	2	5	1	1	13.91	9.87	11.02	11.14	1.66	2.89	-2.06882	0.194624	-0.0835816	1
c10455_g1	CGCCCAGCAGACGTGTTCCGGCACCTGGTGCAGGTGCGGAAGAGGGAGGGGCTGGGGGTGTTCGTGGGGGCCCGGACGGTGGAGACGCTGGACATGCAGAACCACATTGTGGCACAGACCTGGAGGGCCTCTGGACTCACCGGAGGGGTCACCGCCCCCCGCGAGATGGTCCTGCTGCGCACCTGGCGCAAGGATCAGGACGGCACCTACATTGTGCTGTACCAGTCCACCAAGCACAGGGCGGTGCGGGAGGACAGCAGCGGCTGGGGATGGTTCAAGCCGGTGCGGGTCCAGGTCCAGGCCGCAGGGTTCACCATCGCGCCCCTCATGCCTCAGTTCTGCGGGGGGGGGGAGTCGCAGGAGGCGCTGCTCACCATGGTGCTCAAGTCTGATGCGGGG…	duf1336-domain-containing protein	START domain./Protein of unknown function (DUF1336).	Chlorella variabilis	16	16	3	9	7	9	33.94	29.54	21.52	23.6	14.98	22.39	0.0590474	1	-0.737416	0.297756
c10457_g1	TTCAAATGCAGGCCGTTACACAGTCAGCTGAGTACAAAGCCCTTGGGACTAGATTCAAAAGCCTTGCCTATGAATACATAGCTGTGGAGCGGCAAATAGAAGAAGCTCGATATCAGCTGCAAGAAATAGAAGAGTTTGCCAAATTGCAGCAAGTCACAGGCTGAGTTGTGCTGGTACAATACTGAGTGTTGCATCTCCTTGCCATTTCAGACAGTTAGCCTGGAAAACAACATTCAGAGTGGACAACACATTGCTAAATCACCATTACTACAATTGCTGACATTATTGCCCCAAGTTGCTTTTCTGCTGCGTCTTTGGTGGACGACCAGGTCCTCGCCTTGCCGCTGAAGCTGCTGTACCAGGGGTTGGCTTTGGAGGCAATCCAGTGGTTGGAGTGGC…	hypothetical protein CHLNCDRAFT_133649	Enhancer of polycomb-like.	Chlorella variabilis	9	5	4	8	7	7	23.42	13.04	28.94	23.24	15.7	25.15	-0.183035	1	0.46496	0.461956
c10457_g2	AAACACCTTCCCCACACAGGCAGATCCTGCAACTCCAAGTTTTTGCCTCACCACAAGGTCTCTCTTCTTGCGCTCCCTCTTGACCAGCATCTCAAACAAGTCCAGCCCCTTGTGCACATTAGCCTGTATCATCTTCATCTTTTCCAATGAGTCCTCATTATTCTCTCTTCGTCTCCGAGTCTGTGGCCGATGCACTTTCTCGCGAGGCCTGAAAACATTGTATGGGTTGCTGTCTGTGATGGGCGTTGGGGCATGCAACCGTCGTAGCAATGGTTTGCCTCGTTGCCGCCGCTTAGCCAGCCAATAGTCGTATACTGCCACTCGCGTGGTGTCACGCACTTGGCACCATTCCTCCAGGATGGCTAAAGCATCCTCCCTGGGGAGATGATCAGTGGTGGC…	dna mismatch repair protein	Enhancer of polycomb-like.	Chlorella variabilis	5	6	5	9	10	0	15.55	19.02	42.31	31.08	26.4	0	-0.939843	0.148151	1.03256	0.170864
c10458_g1	CCTGCTGCTCACACACTTTGTTGCTGCAGAGAAATGCATGATGGCGGGAGCGCTGATTTGTTCCGCCTCAACATCCCAAAACCCCCAACAGGGGTATCTAGCCTCCCAATGACTCGATATCCGTGATTGACCGTTGGTAATATTTGACCAGTATTCTTACATTTACATCAGGACGCGTACATAAGTTTAATAAAGGCTCCCTTGTCTGCCGAATATCGGCTCCTACTCGCATCGCATCGCGGCGGCAGCCTCTGGGCTAGGCGCGCTGCTTGATTTACCGGTTTGACGCTTCGAAAATACAACTGCTGCTTTTACCGACTTGTATATCAGAGGATCTGACGCTGCAAGCTTGGTGCTGTGTTGCTTTTGCTATTGCAAGCTCCGTCCTGACATGACGTC…	NA		Volvox carteri f. nagariensis	1	2	1	0	4	0	4.87	8.63	9.73	0	14.24	0	1.37013	1	-0.762207	1
c104603_g1	TCCCAACCACCACAGAGCAGGGCAACCCTCCCAACCACCACCCTGTCGTGACCCGGGTTTGCCTGCTTCACACACACGCGCCCACCGCCTGCAGAATGTGCGGCAGCTGCAGCTCCGGGAGCGTGAGGCCAAGGCCCCCCAGAGCATCCCGCCTCAGCTGCACCACGTGGGTCGCAGGGTAGGCCTGGATGTCAGAGAGCAGGATGCGGATGTAGGGCCAGCTCCGCTCGGCAGCCGCGGCGTCCTCCTCCATGCCATCGCCTATCACCAGGAACCTCGCACGGGGGCCCCATCTCCGGCGCACCCTGTCAAAGCAGTGGCCCTTCCCCAGGCGCCGGGAGCTGTACACCCTGTCTGGCGTGAAATGCCTGCTGAGCTTGCACAACAGCAGCTTGGCCA…	eyes absent homolog	hypothetical protein	Chlorella variabilis	1	0	1	0	1	3	4.41	0	11.99	0	3.71	17.82	1.40345	0.692708	0.567181	1
c10461_g1	GTATCTTCGTATCCCATTACTTCTGAACTGTATTGAAAGGTATATATTTTTGGGTCTGCGTCGATTAAGTGTGGCAAGTCCACGAAAGCTGAAAATGGCCGCTGTTGACGTACTTTCGCGCGAGTTAGCAGCTAAAGCTCAGTTAGAAGCAATTAGTAGAGATTATATATGTGAACCACGTCTTGAGTATAGAACCGTTGGGGGAGTTGCTGGACCTTTGGTGGTTGTTAACTTGGTCAAGAAACCGAAGTATGCCGAGATTGTCAATATCCGACTTGGAGACGGTAGCTCCCGCCGTGGGCAAGTACTGGAAGTCGATGGCGATAGGGCTGTGGTGCAAGTGTTTGAGGGTACTTCTGGGATTGACAATAGGGGCACTACCCTGGAGTTCACTGGAGA…	brefeldin a-inhibited guanine nucleotide-exchange protein 2-like	SEC7 domain proteins	Chlorella variabilis	52	65	17	42	102	52	18.22	23.19	16.24	16.34	30.93	25.3	0.95977	0.0078667	-0.311632	0.423171
c10462_g1	AGCCATTCTTGGGGGGTTGCTTCTTTATCATTTGCCAGTGTTTAAACACGACTGATGGCTGCGCAAGTAGAATGCCAGTCAATCATGACTGGAAGAGCAGATAGAGTGGCATCATGATCACCCCAAAGCACAGCTGACATGCGTCTGCACTGGTGTACTACTGACAATGGTAACAATTATGTTAAAACAGACCTTCACATACCAAAATTTTGCAAGCCTCCACACTCTGCATAGCTTGCTGCAACAGATGCATGCAAAGCTTCAGTGCAAACCCTCCTGCATTCTGATGTAACCCCACATGGTACACGGCTTCGGGTACTCAATCCGAGGGGACGTAGTCGTCCTCATCAGATTCGGATTCGCTCTCAGTCTCACTGTCAACCGTGTACACAGCCTTGC…	dna gyrase subunit b	Type IIA topoisomerase (DNA gyrase/topo II, topoisomerase IV), B subunit	Chlorella variabilis	1	0	0	0	0	0	0.57	0	0	0	0	0	2.56274e-15	1	-2.08328	1
c10467_g1	CACGGCAAACACTACGACTTTATTCCACCTTGTATGCTTTTTCGTGCATCGTCAATATATCACGCTTCATTGTCATATCGCGTGCTTGCTGACTCCAGCTTCCGGCCGCGGGGCCTCAAAGTTTATTTCTTAGAAGGCAGCTATAGTTTGCCCAAATATCCGTTGTGGGTATCTTTCCCGTCATTCACGAAATTATTGAAACTTCTTGCTTCAAAGCGGCTGCGTTCGTCTCGGATGTTCTTGGGCGTCTCTCATCTTTTGAAGGGGACACGTGATACACTATAATGTTAGGCGATCCCCAGGAACCTTACGATGAGAATGTAGAAGCATCTTCCGAGAATCAACGTGCACCTGATCAGCCGCAGGAGGGCGCCGAGGTGTCAAGAAACCCGGCGCTGC…	NA		Chlorella variabilis	2	4	0	3	10	5	5.3	8.37	0	8.19	20.46	17.44	1.83772	0.0268595	-0.296207	0.732258
c10468_g1	GTGAGACCTAAACAATTCCGATGGCTGCCACAAGCGTTGGTGTATTTGCAGCAATCACTGCGAACACGACAGGGAGACACACCTCCCGGACGAGAAACTTTCTCGCTCGTGCACGGCCTGTCTTTCGGCGTGCTCCTCGCCACAGCCTAAGCACAATGAACATATTTGGCGGTCTTTTTGGAGGTGGTTCTTCAAATGAGGGCAATGGTGTCCGCACAGGAAAGCGTGGTTGTGAATTAGCACCGGCCTCTCCACCAGAGGGACTGGAAATTGCCACAGTTGCAGGCGGCTGCTTTTGGGGCCTAGAACTCGCTTTCCAACGTGTACCTGGTGTGACCCACACAAGCGTCGGCTACATTGGAGGGCAGGTTCAGAACCCCACTTATGAAGAAGTTTGCA…	peptide methionine sulfoxide reductase	methionine-S-sulfoxide reductase	Chlorella variabilis	97	111	41	108	51	35	93.75	109.69	107.66	115.97	42.93	46.73	-1.16291	0.00128247	0.171405	0.636791
c10469_g1	CTGCAACAAAACTCTTGTCAGGGTGGGGACTGCAGGGGGTCAAGTTGGGAAACCACAATTCCACGCAAGCTTGCCCCCTGCAGCGTCAGCAGCTGCTTTATTGCTGATAAATTCTCTCCCCCCCCGCAGGCAGCGCGGAGTGGTCTCGTCTGGACGACTGGAGGCGGCAGTGCCAGGCCAAAAGGGAGCTGCTGCGGCACCTGGTGGCGGCGGGCGTCATCTCCATGGTGGGGTACCTCCCCCTCTCCTCCCTCCGCCTCCTCCATGCCTTTGTGTGCCTCACCGCCCACCGGGGCTTTGCCACGCTGCACGACGTGGGCGATGACGTGGCGCGCTGCCTGGCGGAGCACGGCACGGACGCCGAGCTGTGCTGGGAGGAGGGCAGGGGGG	NA		Micromonas pusilla CCMP1545	9	9	2	6	3	0	31.3	31.98	13.73	26.39	6.45	0	-1.73881	0.121958	-0.471871	0.573154
c10470_g1	TGCAGACTTTGGCTTGTTAAGAGCCTGTATCTGAGCAAGGGTACCTACCAACTACGAAGTAGCATTATGAACTTTGGAGTTTCAGGTGTTATTGGTGCAGGCCAAAGCACTGGCAAAGATGCTCTTGCAGATTTGGGAATGAACTCGTCAGCGCAGGCGCCAAGCGCTAACCTTTTTAGCAGCATAGCTATGCCCGATAGCAGTGGTTTTGGTCTTCACGACTCTGGCGATAGCACAGCGGAAGGAGCTGACGGACGAGGGAAACGTGGTGGTGCAGATAAGTCACAGGCGATCCAGGAGAAGAACAGACGCGCACAGAAGCGGTTTCGGGAACGTCAGAAAGCAAAAATGAAGGACATGACTGAGCAGTTGGACGAAATGAGTAGCGAGCTTAGTAAA…	chromodomain-helicase-dna-binding protein mi-2 homolog	Basic region leucine zipper.	Chlorella variabilis	82	105	56	121	85	38	126.39	165.08	235.48	208.5	112.44	81.24	-0.962095	0.00108221	0.607419	0.0341114
c10471_g1	CTCCGCGAAGTGGACAGCTACAGGGGTGCTTGGCTTGAGGCCACGAAACAGCTCACATCCTGGGTGCCAACATGTCTGCCAAAAAACAGAAAAACTGGTGTTTCTTTCTCCTCAAAACTGCACGTACTCTCTAGCAGCATTCATCGCCTAACAACAAGCAAGCTATTTTGCATGGCAAAAGAAGAGCATTTCAAAGGGAGGTTACGATTACAGCAAGATGAGGAGCCAAGCACCAAACCGAGCATTTGAAACCACATATGTGTAAGTCTGCAAAGCTGAGCTCGGATCAAAGGATGTACACAAATTCAATGCATACTCTGAAAGAGATATACACAAGCTGTACTGACAGAAAAAAGAACTGGAATGGCAAACAACCTGGAAGTTCAGTTTGCTACATAG…	copper transport accessory protein	Ctr copper transporter family.	Chlorella variabilis	32	49	47	97	24	19	74.3	115.9	297.04	250.05	47.59	60.4	-2.14181	1.06544e-08	1.52222	1.13141e-05
c10472_g1	TTAGCCCACCGTAGATACCATGGCTCCCGGCTGCACTGTTTTAATGGTTGCGGAGAAGCCGTCTTTGGCATACTCCATCGCCGAGTTCCTGTCCGACAGAAAGATGCACAGCAAGCGCACCAACCTCGACGTTCACTACTGGGAAGGTCATGTGCTGAGTATCGACTTCCCCCCCGCATATCAGAGCTGGGAAACCACCGACCCGCTGACGCTATTTGATGCGCCTACCATCAAGAGCGAGGCAAACCCAAAGGCTCATGTGTGCCGGCACCTCCAGTCGGAGGCCAAGGGGTGTGACTACCTGGTGCTGTGGCTGGACTGTGATCGGGAGGGGGAGAACATCTGCTTTGAGGTGATAGACAACACCGTGCGGTGGATGGGGCGGGTGCCGGACCAGCA…	dna topoisomerase i	Topoisomerase IA	Chlorella variabilis	4	8	2	5	3	0	14.91	33.24	18.41	23.38	10.86	0	-1.56273	0.141321	-0.0857045	1
c10473_g1	CCCACGTGAAAAAAATTCGGACCACCGTGTCAGTGGTGAGATTATATTCTTCAATCATTAGAGAAAAGGAAGCCGTGCTGAAGCCCATCAAGTTGCATCCCCAAAAACAACAGCATGCAGAAACAATTGATTTCCCCTATGTGCGGCACACGCCAAAAAATCTGGCAGAAGTGATGACGACGATTGGTATACATGCATACTGACACAATGCGAACAGTTTGTTGTACAAATGACACCCCGTTCATGACTCTGCGGCGGGGCGACCTGGGTTTCCCCCCACACGCTTCACAGCCTCCATGACCTGCAGGATGTCGGGGAAGAGGGGGTGGGCTGCCGCCAGGACCTTGGCCTTCTGCAGGGGGGTGAAGATCTTCCCGGTGTCGCTCATCAGCTCCAGCA…	NA		Chlorella variabilis	23	13	9	14	12	6	54.74	29.28	62.46	40.43	25.8	22.52	-0.795429	0.153886	0.0693002	0.918751
c10474_g1	CCCGCGCGCCTATCCAAGAGGGTGTACAAGCCTGTAATTACTTATAAGCAGGAGAAAGCCAGCAAGCACTCGTGCAGTGGAGACGCCAGCCGGTGTGATGGCGGAAGCGCTGGTCCACCACGCAGCAGCAGCAGCCTCGCCAAGAGATGCGAGGGTGTCAATCAAACACGTGGTCCAGCTCCACATCCGGGTCCAGCATCCCCGGGAAGCAGTCCCCCACATCCAGCTGGTCCAGAATCAGATTCTCCATGGTCTCCTCCAAGTCTGCACCGCCAACATGAAAGCCAGGTGCTGGCTTTCCTGAATCCTCCGCCTCTTTCGTGTTTTCGCGAGCTGTGTTGGTGCGATGTGTGACAGGGTGGGGCGCGGGGGTCTCGTTCACCCTCCAGACTGGCTCTT…	fad nad -binding domain-containing protein	Uncharacterized NAD(FAD)-dependent dehydrogenases	Chlorella variabilis	7	2	2	7	1	3	25.87	9	21.19	30.35	3.71	14.21	-1.44705	0.349658	0.634886	0.697214
c10475_g1	AAGGTACCTGAATGATCGCTTCCTAGGCTTGAAATGTTTCACATCTATCGTTTCATCTCAATTGCACCAGGGTTGGGTTATACAGGCTCCGTTCCCACTCCCTCTCAAGGATTTTGGCGCTATCGGCCCGATGGCATCATTACCGAACAGAATCTGGATGCCATCCTTTACGGCTAATTTTTAAATTTCACTGAGACCATAGCTACCATTGGAGTTATTAACCGCCACCCATAGCAATCGATTATGGCCGTTTCTGCTACGTTGCGGTTCTTCGCGCTCAACGTGTGGTGCTCTTGCATTGCTCTCAGGGTGATCCTGTACTGCGCCATCTAGACAGCCGTACTGCAGCCACAAGTCGCCCCAAGATAGGCTGACTCGTGACAGGATTGTTATTTTATA…	superoxide dismutase	Superoxide dismutase	Chlorella pyrenoidosa	335	331	180	363	93	68	257.25	261.44	379.93	310	62.7	71.99	-2.1649	5.41873e-21	0.401914	0.052273
c10476_g2	GAAGAATCCGGCATGCCAAGTATTCATACCCACATTCATTAAAAAAGTTCGGTATTCATCAACTCTTTAGGCGGAGCATCTAGCGTGTTCCGACGATGGCTTCTTTCGTACAGTCTACCAAGTGCTTCGCACCCTGCATCCACAGGAAGAGCGCTGTGCAGCTGCCTCGACACAGAAAGGTCCAGGTGTGCTGCAAGGCTGAGCATCAGGTTTCGGGCTTGGATCGGAGGGAAATTCTCGCTGCTCTTATAGCTGGTGTAGCGGCATCTCAGTCCGGTGCCGCGATCGCAGAGCCAGAGTACACCACTTTTTTCGGTCAAGACAAGCCTCCCACTTCGTACGGCGGTTATGGCGGCACGATGGTTGAGACAGCCAAGTACGTGTTCGAGTACCCTGCCT…	thylakoid lumen protein	PsbP.	Chlamydomonas reinhardtii	38	31	12	20	1	0	115.34	87.76	81.27	65.37	2.36	0	-5.07997	1.72725e-09	-0.397073	0.378985
c10479_g1	TAGCGCATTGCGCTGCCTCGGCAATCCTCCTCACACCTAAATCCTCCCACCCATCCACTCCTATCCCACCCACTGAACATCCACATCACTTCACTAAACCAGGCGCGCCTCTTCCACCGTACTGCAGATGAAGCTCAGTGTCTCAAGAACAAGCCAGAATCAATCATGTTTCAAAAAGGTATTCAAAATGTACACATATTGTGAAATTCTTGAAGTTGTGCATGATTTGCATTTGCCAATTTGACATGGGATTAGCTGTTCTTCTAAAGTTCATGATGGTATATATGTTTAAGTGTTCCACGCATGAAGAGAAAGCATGCCACAACAAGGCCAAGCGAGCAAATTACACTACACAATTGATGTTTGTTCAATCTCAGAGCGGATTTTTTGTTCCAAAGG…	NA		Micromonas sp. RCC299	7	10	1	15	19	12	15.13	21.6	5.51	34.99	35.31	35.09	0.647732	0.27631	0.478687	0.683343
c10480_g1	ACCGAAAGGGTTTCTCGCTGTGGGTCCTTCTTTATCGTCACTTGTGCCAAGCCTGGCAAGCAGATAACTGTGACGCCATCACTGCGAATCTTGAGCTGACAACTGCCACTTCCAGAGGCCTGTTGAAGACCATACTCTAACTTTTTCCAAAGACCATTAACATAGTCATCAGCAAACCTGCCAAGTAGTGATACGGAGATTAATGTTTTGCAGGTGGAGTGCAAGATGCACTGAACATGACGAAGGACGCTCTCATGGCGCGACTCGAGCAACAACAATCCAGGAACGCTTCAATTTGTTTCTTCTTGTCGAAACTAAAGCGTTGCGAAGATTGCGCCAGCGCAGCACTGCCTTTAATGTCCTCGCGATGTACCTTTGAAAATCGCTAGGCAAGGGAGT…	hypothetical protein CHLNCDRAFT_136932		Chlorella variabilis	23	24	23	41	20	8	46.71	49.32	127.18	92.93	35.11	20.49	-1.63193	6.85422e-05	1.15116	0.00290441
c10482_g1	GTACTGGTGAAGAAATCATTCTTATACACAATGATTTTTCGCATTGTTTACATCTTCAGTTTTCTTGTTGCTGGAATTGGTTTGAAATCTCGAGCCATTGCCAGCGTGGCCTCCGCAAACAACCCGCGTTGTTACGCTGAGCTGGCAGGGTTGACTAACTGTGCAATTTGTTAAAATGCCAATGGAATGGCCGCTCAAATCAACTATACACGCCAATGCATTCAATTCTAAATACCAGGATCTGTAAAATGTTTAGGAGGTTTCAAAAGGGCTAGCCATGTGCCCCAGTACGTCCACTGTTGACACCATGCAGCAGCAAAACGGGCAAGAGGAGCGGGCTGAGAACGTTGGAATATTAGCGGCAGAAGCATATTTTCCTTACGTCTATATCAAGCAAGA…	expressed protein	3-hydroxy-3-methylglutaryl-CoA-synthase, eukaryotic clade	Chlorella variabilis	163	172	65	164	74	51	315.63	334.22	342.72	356.14	107.24	116.35	-1.24269	0.00350332	0.101908	0.818916
c10483_g1	TGAAAACCCAGTAATGTATTCTGAGGTTGCGGCCAGCTAGAAGTTGCCCACACCCTTGTACCTGCTGCCACGCTGTCGATGCCGCAACGATTACGTGATCTACAATCGCTCAGAATGTGCCATGGAATGAAAAACACCTTTCTTCTCTGCAAGCTTGGCAAAAGACTTAATTTTTTTGATGGAATAACTTGAAATATCTTGGAATAACTTGGCTCCATTATTTGACCTTGCTGCACATTTTCCACGTCTTTTGGTCTGTATATCATAATGGCTATGCAGACTCTGGGGAAGTTGCAGATGCTCCGTAGGGCGTTTGCTGATGCTTCTCAAAGTTGCAGTTTAGAGCTTCAAACCAGGGCTGCATGTGTGCATCAGCGACTGCACGCATCCTCAAGCTTC…	glycoside hydrolase	Uncharacterized conserved protein	Volvox carteri f. nagariensis	4	6	3	5	2	6	13.11	28.13	27.53	22.58	5.08	27.44	-0.386636	0.816864	0.371326	0.654076
c104836_g1	GGCGGCTGGTACGACGTGCTCCCTGGAGGATGCTGTGCGCGCTATGGATACCGCGGCTGGCGCACTGAGGTGGATCGGCAGCGAGGCGGAGGCGCTGAGTCCCGAGGATAGGGCGCAGGCACTGAGGGTTCCGCTGGTGGTGGGGGAGGGCGTGGCGGAGAGGGTGGTGGCGCGGCTGGTGCGCTGGGCGGCGGCGGCCTCCGAGAGCAGCGCGGCTGCTGTGGACCGCAGCGCCGCAGCTGAGCGTGCAGAGCAGCAAGCGCAGCGGCGGGAGCAGGTCCGCAGGTCAAAGGCGACACAGGCAGGCACGGCTGCAGGGGGGAAAGGCGGAGGGGCAGCCACCACGCCAGACCCTGCAGCTGCCGCTGGACCCAGCACGCAAAGCGTGCCTGTAGGAAA…	NA		Chlorella variabilis	0	3	0	0	1	1	0	16.83	0	0	4.59	7.35	3.00313	0.510618	-3.41718	0.510618
c10485_g1	CAAAATTTCTGCAGACACTGAGCACTGTTTTTCTAGCTGCAGACACGTGTGCAGCTCGTACGAGCGATGTGTTCAAGTATATTGAGGCAGTTTAACAAACAAGCTCTGCTGCAGCTGTGCGCACACCTGTATACACATTCATCGACGTGCATATGCACAATTGCAGGCTGGCACATGAACACATGTTGCACGAATGCAACGGTATCAGATGACAAGAGTTTGCACTTCTGAGTGACCGCAATGTTGGTCCTTGCTTGGTATCAATGAAGATCCGCCCTTTCATCCAAACCATGATGAAGCAAGTTATTCAAGTAAGCAAAAGAATCGTTGGGGGTATTAAACGTAGAGTTTGAAGAAACGTTGATCCACAATCATGAAATCCAGTTAAAGCTGTCCATG…	rcc1 blip-ii	Phytochelatin synthase.	Chlorella variabilis	22	31	2	12	11	7	21.39	28.61	4.73	12.54	8.57	8.25	-0.0157482	1	-1.25097	0.0142872
c10486_g1	GGGGTTTTGAAAGCACGCGTGAATGAGCTCAACTTCACGCACCCATGCTCTTTCCGGCTAGGTACCTTCAAATTCAACTAGAAATGAACATTTTCAATCAATCAATATTATTTGAATTATTGACCAGGTCGCCTTATTCCACGTGGTGACAGTGTTGCTGAAGTTTGTTACACGTTTTGGATGCCAGCAGCAAAGCGGATAAACGTCCCCTAGCCTTGGACGGAATGGCCCCCGCAACTTTCGAAGTTGATAATAGCCACTTGAACACGCTTGAAAACAAGCAAGGCAGGGGACTTCGCAAAAGGTAGTACTGCAAAGACGAGGCCTTGTCCAGGGACCGACTTGCAATTATCGGAAACATAATTATTTTTGATTAAGCAGGCTATTTGAAGCTTCTTT…	glucosamine 6-phosphate n-acetyltransferase-like isoform 1	Acetyltransferase (GNAT) family.	Chlorella variabilis	2	1	0	1	9	3	4.3	1.93	0	2.01	14.66	9.19	2.91428	0.015341	-0.783043	1
c10490_g1	CCTTGTCGAGCTTCGTGTAGTTGTTGATCAGTAGGGTTGGGCAGTTATCACTGCATATGACTGGGTGATCACAACTAACGCCATGCAGTTGTTGAGAGGATTGAAGGACCTCAAGAAGGCAAAAAGTGGTGGGGGTTTTCTCACGAATAAGATCATCCAAATCCAGTCATACTCCGTTCGAGTTGAACATGTGTTAGGAGAGGGGGGTTTCGCTACCATATATCGCTGCAGCGACAACACCACGAAAGCCACTTTTGCTTTGAAACACTTCCGGTTAAGTGGTCATCCTGAGGCTGTGGCTGGCGTCAAGGCAGAGGTGGAGGTCATGAAGGCACTCCGTTCTGATCCAAATGTTTTGAATATCCGCGCATATTCTTTCTCCGGCCCCTCTGGAGCGGA…	kinase-like protein	Serine/threonine protein kinase	Chlorella variabilis	12	12	3	11	17	7	10.91	10.78	7.27	9.91	12.68	9.66	0.359673	0.544841	-0.0983089	1
c10491_g1	TAGGCAGTTCATACCAAGGTTTATCTCCTGCACCGCTGATCTTGTCGCTATAGCATTCCTCTATGCTGTCAGCATGAACGACAATGCAACAAAATGATGCTGGTTTGCTTGAATCGCGCTCTTACTCTAGGAGCAGGAACAGGAGTTTCAAACAGACTGAGTTGGAGAATGGGGGTTTATACAGGAAGAATCAGCAGAATTGGACGCTTCACCACAGATATATTCGAGGGTACCGCCTGATGTGGTGGCTTGGTGTACTTCTTGCAGGAGGAATACCATTGAGTCTTATACAAAAGGTTGGGTATGCGGAAACTTGGGATGCCTTCAACAGATATATCGAGGGCATGACGGACCTTGCTATCACACACCCCATTCGTGTTCCAGTTATGTTAGATCCAG…	2-hydroxy-acid oxidase	Predicted methylated DNA-protein cysteine methyltransferase	Chlorella variabilis	39	43	13	27	25	23	39.58	44.3	35.67	30.13	21.86	32.03	-0.127291	0.887528	-0.340372	0.498687
c104923_g1	GGGAGGAGTGTTCTGCTGTGTTGTGAGGTGGGGGGAGGGGGTTGCCAGCCGGAGGGTCCCCGGTGCTGAACCTGCTTGGCGGCCTCAGCAGGGACCACCCCATGGTGCGCCACCCTGTCACAACCCCCTGCATGCTTCGAGAGCTCGCATGGGCACCAGCACCCGCACCTGCAGGTTTCTGCGAGCTGGGTGAGACGCTGGAGCAGGCGGCGGTGAGGGAGGTGATGGAGGAGTCGGGGGTGGTGCTGGACCCCCGCTCTCTGATGTACCACTCCTCCCAGCCCTGGCCCTTCCCCTCCTCCCTGATGCTGGGCTTTGTGGGTCACGCAGCCCTGCCCCCCGGGATGGAGCACAGCTACCCCCTGCAGTGGCTCACGGAGTTTGGGCGGGCGGCTGCCC…	nudix hydrolase		Coccomyxa subellipsoidea C-169	2	1	0	1	0	1	9.18	4.69	0	5.1	0	6.18	-0.327236	1	-0.781232	1
c10493_g1	GCCGGTGTGGAACGGGGTGCGCCCCGCGCGCCAGCTGCGCTTCTCCGCGCTGCCGCCACCCTGGGCGGGGTCGGGCCGCTGCCGGGTGCGGCGCTGTGCGTCCAGGAGGCTGATGCGGTCACCCGCCCCTGGCTGGTCAGGGCTCTCGGAGTCCGCCTTCCTCTTGGCGCCCACACCCGCAACGGCGCCTGCACCCGCCGCACCCCTCAAGGGGGCCATGCTGCTGCGCATGGGAGTCCAAGCCAGGGGGGCGGGGGACGCCAGCTCCTGGGTGGAGGCTGGGAGGGCTGAGAAGCGGGGGGGTGCGGGCGCCCTTGGCGCTGGCCCCCCGCCGCCCCCCGCAGTCTTGTTGGCGGCGCCAACTGTGGCTGGGGTTTCGGCAAAGTGCACCCGGGTGGT…	hypothetical protein CHLNCDRAFT_139064		Chlorella variabilis	7	4	3	3	4	1	14.95	8.7	17.45	7.11	7.3	2.92	-0.695896	0.584754	-0.144526	1
c10494_g1	GGCATGGCAACAGACTGCAACAGGTTCGATGTCAGTTGAAAACCACAGGGGGTGACTGTAGCAGATTGGTGGCAGGCAACATAGGGGAAATGTTATTTAAAATGGGCTTAAATCCATACATCTACTTTGATGGTGGCGAGTTCCAAACTGATTCGGAGAGAGGTAGGATGTGTGCTTTAAGTTCACTTGCAGCTCGTCAATTACAAAGCATAAGCAAGGATGCATAACATATAGCAAAATGAGCTTTCCTCTTCGACCAAGGTAGCACAGCGAACAAGCAATGCCGTTCATTATTCCACTCATCCATGGTTCACTGTCTGGCAACGCATCGCTCGCCAAGCCCAATTAGTGTGGATGATTCGTGTTTTTCAGTTTCGCACTTGTTATCCTGCATGGCAT…	aldehyde-alcohol dehydrogenase	hypothetical protein	Chlorella variabilis	11	15	7	9	8	5	33.56	40.73	52.18	26.83	16.18	16.87	-0.72889	0.318276	0.0201575	1
c10495_g1	GGGGGGGGGGGGGGGGGGGGGACGATAGGTTGAAAGTCTTGGGGTTATTCCCTGGTGGCAGCTGCCCCACAAAATAGAGGGTAGAATAGTGCCCCGAGACAAGGGACAATGGGGCTTGGTCCACTAGCAGAGAAGGTTCGTGTGAGAAGCAAGTGCCGGCCTCTTCAAGGCAGCCGCGCCTCACGCAGCGGGGCCGTGGGCAGGAGGGTGGAGGCCGCGTACCTGCGCTGTCCCGTGCGAGGGGTAGCGTATGCTGGAGCCGGGGAGGGGCAGCACGACGTCGTCCATGCGGTATGCCCCACTGGCAGCCTCCTCCGCAGTGACCACGTGCACAGTGTCTCCCTTCCCACGCCCGCCTCCCCGCGCTGCACCACCCGCCTGCGCGCCCCCCCCCCCCCC…	r-snare vamp72-family	Synaptobrevin/VAMP-like protein	Coccomyxa subellipsoidea C-169	9	12	2	5	8	5	13.66	19.03	8.13	8.63	17.75	10.63	0.465944	0.662927	-0.8728	0.258218
c10498_g1	TCGGTTTATCGTAATAATAATTGATGTCTGCAATTCCCTTGGCGATAGTTGTGGCAACACCAGATCCCATGAGGATGGCTCCAGCAAACTCCATCACAGCTGCAGGATGGAACTCCAGCGTGCAAGTGTGCAAATGATGTACGGCAACAAGTAAAGCAACTGTTGCTTGTCAAAATCGGCTCAGCACAGACGAGAATATGTCTCTGCACAAGGATCACGCCCAGTCGAGACGGATCACTCAC	NA	Phosphate/sulphate permeases	Volvox carteri f. nagariensis	1	2	1	0	2	4	4.37	31.85	11.88	0	7.35	58.16	1.95571	0.486881	-0.748742	1
c10499_g1	CAAGTCCATTGTGCAGCCCAAGGTGAGCTGTGCTCGCATGTGTGTGTGGGAGGGGGAAGGAACATGTGTCTGTGGTGGGTGTGGGGTCATGCTGTATGGTCACGGAGCACGGTCAGCGGTGGTACTTTGCACCAAGCAAGCCGCCGATGTAATTCATGCTCCCTAGATTTGAGGGAGGGTGTGGTGAACATTCTGGGGAGGGATATGCGGGAGAGCTCTCGGCACAGTCAGCGCAGCCACTGCATTTCTACCCGATTTTTGACCACCCTGTGCATTTGCAATGTGCCATGGACATGTTGAACGGCGTGCGAGGTGGCAGCTCTAGGCCACCACCATTCCTGCAAAATTGGACACGATTTAAGTTGTGCTGCAGGGACCCGATGGCACCCGCGGCTTCAG…	cold shock domain-containing protein e1-like	Cold shock proteins	Chlorella variabilis	12	10	2	4	2	1	31.2	27.06	14.24	11.83	4.46	3.7	-1.33732	0.191701	-1.15287	0.134415
c105_g1	CACTGGCCTTGCTATCCCAGCATGCCGAGCGTGTCGAGCTGCCAGCTCAGCAAGTGATGCATCAGCTGTTTGCTGACGTGGCACATTACTGCTGGGAGAGCATCACCAAGGACGTTGTGGAGGCAGAGCAAGATTCCGGCAACCCAATGGTGTCTGTGGCTCTGAAAACAGCCGCATCGCTGTATTTCAGGCACCTGAGGGGCTTCCACGGCCAAGGGACCACCCTGGAGGCGGCTATGCGCTGTGCACTGGGGGGCCGGAGGTATGAGGTGCGCTGTGCTGCCCTCAAGGAGCTCGGCAGGCTGCTCACCGCGCAGCAGGAGGCACAGCGGAGCGCTGCGCTGGATGCCGTTGCCATCCCTTCTCTGCGTGACGAGCTGCTCCGCCACCTGGCGACCG…	transferring glycosyl		Coccomyxa subellipsoidea C-169	4	0	2	9	5	2	5.45	0	7.42	13.61	5.85	3.75	-1.02833	0.227938	2.05839	0.0419713
c1050_g1	CAGCAGTGCCAGGTCCTGGGAGGGAGTGGTGCCCCACGCGCCCCGTTCTGCGTCCAGCTCAGCAAGCAAAGCGCGCGCCAGGTGGGCCTGCTGCTGCAAGCTGGCCGCATCGCCCTCGTCCACGGCCAGCGGGAGCGACTTGAGAGCGGCGTACAGGTAGGGGTCCCTCCCGCTGAAAGCTGCCGCCATGGCCTGACCGTCCCCCAGGCATGCCTGCAGCCGATCCAGAGACAGCAGCGCCGAGGGAGGGGCGGCTGCAGCTGTGGCGACCGCCCCAGTGCTTGGGCCCGCGCCAGGCGGGGAGAGGAGGGAGAAGTCCAGGCGGTCGGCGGGGTTGCCGTGGGGCGGTACGAATCCGTACTGTGCCATCAGTCGCTGGTTCGTCATCCCCTCGGGCCC…	set domain-containing protein	SET domain.	Chlorella variabilis	7	2	1	5	4	0	32.02	9.23	11.27	25.54	15.21	0	-0.950935	0.602238	0.0294551	1
c10500_g2	TGATAACTTCAAGATATTCGTGCATCATTTTTGTAAACAATGCCATTTTTTCCAATCTCGCAGATCTTTCAAAGCTGTAGCGCGTCCAATTTCGCTTAATTCAAGAAAGGTTCCGTCCTGCCCACACGGTTTGCGTCATTTTGAGAATCCAGTTCTTGCAAGTTATATTTTAAAAATCAAACAGGCTGTCCAAACGAATTGTTTCAGCTGAAAATATAGAGTGCCAGGAAACTTTCTTCATGGATATCGAGGCTACAGCAATTACACCACTTCCTGAAGGTGGCTTTGCCTCGGCAAACACCTTGCTGAGCAGCGTAGCTTTTCTGAGAAACACTCTCGCAGGGTTGGGGTTCTGTCAGGAGTTGAACTTGCTTTCAACAGATCCACACGAGGTTGCCC…	ribosomal protein l6	Small-conductance mechanosensitive channel	Chlorella variabilis	125	132	68	130	41	40	108.12	115.95	160.16	123.89	30.41	47.42	-1.69145	1.92167e-09	0.328917	0.189358
c10501_g1	CGGACTGCTGTGAATAACGTGTAATCAAGTCAAGTCAAGTTCCATACAGTTAAGAACGCATTAAATAGCACTTCAGTGGAGTCGCGTGCGACTAGAGTTTACTATATTTCTGTTCGCGCACGTGGATTTGGCAGCTACCGTATATTATCTGCCGCAGTTATCGACTAAGGTGCGCACGTAGTGCTTGTGATGTTGTTCACAACGAACTTGGGGCCTTCCAGGTCCTCAGGATCTATTGTGAGCAAACACCCGTCCTTCTTACAAGCGCATGGACGTCTTCGTCACATAATGTCTACAACTATACCCTACTATTTTATACTTTTGCTTATGAGTCTTCAACAAATTGAAACTGCTGGGCGCGGCAGCCAAATGCAATCCGCTTAGCATCACTGCAAGCAC…	molecular chaperone	DnaJ-class molecular chaperone with C-terminal Zn finger domain	Micromonas sp. RCC299	7	9	2	4	4	1	4.43	5.74	3.46	2.82	2.16	0.86	-0.657827	0.565386	-0.699892	0.533975
c10501_g2	AGCGCCCAACAGCGGAGGTGGGGCCAGCGGCAGCGTGGCCCCCGCCGTTGGTGCGGTACAGCAGTACGTCGTTCTGCATGGGGACCGCGTACTGTTGAGCTGCGGGTACTTGGACGGCTCCATCCACTGCAATGCAGTGGACGACGGCGCGCTGCTGCAGTGCATGTGCTACCACCGAGACGTTGTCACCTGCGTGGCTGTGTCCTCCGACGGCGGCACCTTGGCCAGCGGGAGCAGGGACACCACCGTGATGGTCTGGGAGGCCAACGCGGCGTATGGGGGGAAGGAGTCCAGAAGGGCGAGAGGGGTGCTGCCCCTGGTGCCCCGCCCGCGCCACGTGCTGTACGGCCATCAGGACGAGGTGACCTGCCTGGCCATCAGTCATGAGCTGGATGTGGT…	beach-domain-containing protein		Coccomyxa subellipsoidea C-169	21	20	5	10	19	8	26.86	26.37	14.44	11.96	21.09	14.33	0.408371	0.575823	-0.746294	0.153856
c10504_g1	AGCTACGTCTGTTGAACACTAAATGTGGGATTTCTTCATAGATTTTGCAAGGGTCGAAGATGCGGTATCATCCCAGACACCACCAACCTCGTCCTTAGCAGCATCTAGCCATGTCTGCCTCGGCAACAGCTGAACGCATGGACATGCCATGCCACATCCTGCGTTTGCCCAGTGCCCACTTTGCAAAATGACTTGGATACAAAAACAAGCACTGTGGATCACACCACAGCTTACTGGCTGAAGAACCCCACGGCCCACCCAGACCTTCACTTGCAGGCCTCCAGGTAGTTGTTCGCAGAGTTCACCACATCTTCAGCATTGCTTGCGCCGCTCGATGGAGCCGTGCTCTTGGCAAAGTTCATCAGGTCCACCAGACAAGTGGCGCCCAGCTGCAGCAGT…	NA		Micromonas pusilla CCMP1545	1	5	3	6	29	22	1.36	6.36	11.11	9.27	34.59	40.78	2.06487	0.000186166	1.24122	0.140441
c10506_g1	GCTCCATCCTCACCGACAAGGTGGGAGTGCTTATGGATGCCTGGAACCCAAACACAATGAATTCCTCTGTCTGATCAGGGGGGCAAAGCGCAGCGTGTGGCGGCAGCTTCAGGAGGGGGGGCCCTCCCCAGCAACAGCCTCGGACTAGCCTGTGCGCCAGAGTCAGGGGGGGGGGGGACCCTCAGCTCTGGTTGTGCTCACCTGCCCGGCGCAGCCGTGAAAAGTGTTGCGCTGACCTTTGATGCGTTGCAAAGACCAGAATGACACATTTTATGCCCTGCCAGTAACCGTGCCTGCACGAGGCACGTGCGCGCATGAATGTGTGCGTGCGCTGTGCGAGTCTGCGTTTGGTTGAGATGAGCATCAGCAGATTTTGATGTGTCCTTGCTGCGTGCCCAT…	NA		Volvox carteri f. nagariensis	19	14	7	19	9	6	41.95	31.24	42.14	46.45	16.22	17.96	-1.16995	0.0533682	0.322056	0.616288
c10507_g1	GGTGCAGGTGTGGGTTACAGACAGGGGTGCAGGTATGGTGTAGCAGCCAGGGGTGCTGAAGAGGTGGGCCAGCAGAGAGGTGCGCAGAGGGCCCCCAGGCAACAGCTCTTAGTGCGGCAAATGCCAAAGCCGTGTACTTGGCTTGCGAAGCAAATCGGTGGTGAGAGCAGATGGCACAGGTTCCTCCGAGATCGCACCCGCCTCGCCCTCTGGAGATGGCAGAATCGGTGCCAAACCCGCCAGCGTCGTCGCCACCCAGGGGACCAACATCTGCAGCGCCCATCCGTACGTCTACGGCTATTACTTGCACCAAGTCTGCTGCGTGTATGACCAGTGAAGCGACTGGCTTGGCTGGCGCCAAGCCGTCGTCTTCGCTGACTGCGGGATTCTTGATGATCC…	acyl groups transferase		Chlamydomonas reinhardtii	18	11	7	13	6	7	41.25	29.28	49.73	32.29	10.47	24.88	-1.0157	0.115167	0.161727	0.801209
c10510_g1	CCAGATTGCTGCTAACCGCAACGACAAGATAGGGCTACAGTATTGAGGGCATTTGATTGTAAATTGTTATTCACGCACCCTGAGAGGCCACTCGCGATGGCAGGATACATGTCAGCCAGCGGGCTGCGGAAACCCTGCGCATTATCCTGTAGAACACGTCAAACAGCTGTAACTGAGGCTGATCAGTGCAGTCATCGATGCTCTTTTGGCAACAGGCACCTGGCCAGCGTCTGCGGCTACGGCAGTCGACCGAGAGTGGCAACCAACGCGGCAGCCGTTGAATCGTCTAAGGGCACAACTGCATCTGCGAAACCATGTTTTGAGGTTCTGGAGGCTCCTCAGCCCGGTCGGATGATCAATGACTACAAGGCTTTCGTCGAAGACCACAGGTGGAGGACT…	dna-directed rna polymerase subunit 2	Acyl-ACP thioesterase	Chlorella variabilis	0	0	1	1	21	11	0	0	8.32	3.39	54.51	45.73	3.43337	4.80967e-05	3.52646	0.503779
c10510_g2	CAGAATCCGCGGGTATGAAGTCGGGCCGGATCAGCGCACCACGATCGCCAGCATCGCCAACCTGGTCCAGGAGGTGTCCAGCAACCACGCCGTGGCCATGTGGGGTCGCAGCGAACAAGGATTTGCCGCGGACCCTGCTCTGTCTGACAAGGGGCTCATTTTCGTTATGACTCGACTGCAGCTGCAAGTGGACGAGTACCCCAAGTGGGGGGACGTGGTGAGGGTGGAGACCTGGTTCATGCCCTCTGGCAAGATTGGCGCACAGCGGGACTTCCTCATCTCATGCGCCAAGTCCGGGAAGGTGCTGGGGAGGGGGACAAGCTCCTGGGTGATGATCAACCTGCACACCCGCCGCTTGTGCAAGCTGCCAGATGAGCTGAAGGCCAAGTACATGGGGTT…	acyl-acp partial	Acyl-ACP thioesterase	Chlorella variabilis	1	0	0	4	23	20	4.34	0	0	19.28	94.62	142.17	2.98923	9.95269e-06	2.34477	0.390623
c10511_g1	CGCGCCTACGGTTTTTGTTCCCGCCAGCGATTAGTTACACGCACATGGCGAACATTCCCAACATGCCTCATGACCAGCACAGTCAAAAGATAAGAGCTATGCAGGCCGTACAGCAATGCAAGACTCAAGGTACACGCATATATACAGCACAGCAGAGACAGCCAGCCAGCCTGGAAAACAACCTTTGTGAAAGTAGAGGAAATCGCTGAAACAGAGAAAAAACGCCACGAAATCATTTAAATACAAACTGCAGTTTCCCAGCACTGCCTATGGCAGTATGCAATTGCGTTGACTGCCTGGATCTAGCCATGAAGATAGCTTTTGCCAACCCAAAAGAAACACGCACCAGAACAAGGACCTGCAAGCATTTCTTGGAAGTTGAGCATATTTTCCATATTT…	atp-dependent helicase	hypothetical protein	Chlorella variabilis	19	24	10	22	14	6	56.71	74.15	80.68	71.79	35.52	24.28	-1.08882	0.0235131	0.264916	0.543451
c10512_g1	GGTGTTGCGCAAGCATGACGGGGGCTCTCGTGGCTTTGGCTTCGTCACCTATGATGATGAAATCACCGTGGAGAAGTGCTTGGTCATGCCCCACATTCTAAATGGCAAGACCGTGGAAACAAAGCGTGCTGTTGGAAAGGAGCAAGGAGGAGGAGGTGGTGGATCAGGAGGTGGTGGTATGGGTAAGCGTGGAGCTCCTGCTCGACACTTTTTTTATATTGTGAAACAGTCAGCAGAGTGTCAATCTTAAAATTTTGCTAGGTATCAATTTTAAAACCTTGCTAGGCTCTGCTCTGTTGCACCAAAGCGCCAGTTTGATACACAAGAAGTTCATGGCATCGCTTTAGACTGTTGCAGGCATGGGCCGCTCTGGTGGTGGCTCAATGATGGGGGGCAGTG…	rna recognition domain-containing protein	RNA-binding proteins (RRM domain)	Chlorella variabilis	39	38	10	21	24	14	124.97	117.71	84.62	73.66	69.23	67.4	-0.127285	0.841667	-0.615917	0.15196
c10513_g1	AACAGGCGTTCACAAATGCCAGTTCTCTGCCCTACACCAGACTTGCATATGTACCCTAGTGGGTACTTGCACTCTGGGCTGTGAGACGTTGATATTGTTTCCTGCAAGTCAGTACACCCAGAGGTACAGTGGATGTGTTGCCGCCGATGCCATGAGCTCTGATTTCCCGTGGATACCAACAAATCCAAGTCACTGTAGCTACTATACTGTTGCGATCGAGTTGGACAGCAGATGAAGCATTTGTTGTCTGTTAAGCGATCACCGAAGTAAAGATAAGGTCTTTGTGCTGCTAGTATGGTTTTAAACACAACAAATGGAGTTGTAGCTACTTGTTGAAGACAAGCCAATTAAACATCCACTGGTAGTCCGGAGTTGAGTGAGTGGTCAGTGCGCTGTACA…	dead-box rna helicase	Superfamily II DNA and RNA helicases	Chlorella variabilis	69	59	24	57	50	30	57.47	51.21	49.46	52.6	35.31	33.41	-0.424386	0.221586	0.0176897	1
c10514_g1	ATTTACTATCCACCATGCACAAGAAGCGCCTTCAACTCCCTATTTCAGTATGAAGGACGCCTATGGTAATAGTCGCAATTGCGCAGCGCTGAACTAGGGTCTTAAAACAGTGTACTTCTGAGTTGGTATGAACGCTAAGGAAAGGGGCTCGGGAGGTTTCCGAGCTCCTAGGGCAGCTTTAACCCTTGCTGACTTCGAGCTGCTGCGCCGAATTGGGGACGGCAGCTACTCACACGTTGTGCTGGCCAAACACAAGAGAAGTGAGAAGGAGTATGCTTTAAAAATAATTGACAAGCACTACATCATGCGGCATAAAGCAGTGGAGCATGTGAAGCGAGAGCGTGCGCTGCTTGACCGGCTCGAGGACCCAGGCATTGTACAACTGTATTTCACCTTCCA…	serine threonine protein kinase 19	Protein kinase domain.	Chlorella variabilis	5	5	1	9	45	19	7.85	8.21	3.79	14.7	58.92	37.63	2.272	0.000598169	0.598502	0.56553
c10516_g1	CGAGGCGGGAGGCGAAGCGCCAAATGACGAGGCGAAACCTATCTGCTGCTTGTTGATTTCAGGTGCTCAAAACATCCAAACTGAAAGAATGGCTGAACCTTATGTTGATGGCTTGTCACGTGGTCTTTGCAGTCGTGGGCTCGCTGAATTCCCGGATGTTTTGTGCAGGCACTGCTATATTTGCTTACTTCTGCAGCACTTGATGCACAGTTTTGTGACAGCAGGTTTATTATAGACCCAAGGTGGGGATATTTTATTACAATGGATAGAGGAACCAATGGGTTCACGGTGAAGATACAATTGGGTGGGAGCTACTAGATATGGGTTGACAATATCTGCTTGAGCCCACAAGGAAGACAGCAAGGAATACAACAAATACACGCCATTGAATGGCACGTG…	peptidyl-prolyl cis-trans cyclophilin-type	Pre-mRNA splicing factor./N-terminal domain of CBF1 interacting co-repressor CIR.	Chlorella variabilis	105	104	54	104	74	38	86.34	86.94	120.83	95.05	52.41	43.38	-0.938557	0.000790201	0.299543	0.276171
c10517_g1	GGTTTGTCGAAATGCATGGGCGTATCAAGGTCGATGGCTTATAGCCAGTAGCATAGCTTACAGAACATGCAGTTACCTCAAAGCTGCGGCAGAATATAATCCTGCTGATGGGTTTCTGATGGGTACCTTTTTCTATGACCACCTGCAATCCTTGTGTTGCAGTTCTCCAATACCTACGCATCTGATATCTTGATATCAGATATAAATCAGGTAGACATGGAGGCAATGGTGATCCTATGGTTGCTCATATATACTGTAAGATACAAGTGTTACTGCTTTTCAAACAGCAGTATATTGCTTCTCCTCTAACAACAGTTGCTGCCACAAGAGGCCCGATTAAAAACACAGCTGCAATTACATCATCATGTATCAACACAACAGAAGAACAACGATCAGTTG…	beta- -galactosyltransferase 1	Galactosyltransferase.	Chlorella variabilis	19	19	16	27	24	12	23.23	23.65	53.29	36.65	25.22	20.22	-0.699219	0.101993	0.886292	0.0344049
c10518_g1	GCCAAACACAGGCTTATAACCGGATAATGTTGCTTAGCTTAACGTTCAATGGTGGAACAGAAAACCTTCAATCTAGGCAGGCTGTCCAGAGATTGCCCCTCCCCCCCAGGGTAGCCCCAGATTTGAGCAACAGCCTCCCTCTCTCGGCTCTACTCCAGGTGGGGTGCAGAAACGCAGCCAGGTTCGCCTTTATGGGGTGTGGGCTTGAGGCTTCCGCGTGCCCCACTTCTTGTTGCATGCAGGCTCCTGAAGGAGTCTTCCCCCTCCTTGAACACCCTTCCCCAACAGTGGCTGACTGCACTGCTGGACTTCATGAGACGGGCAGGCCAGGGCAGGAGCGACATTGTACGGCGGAGCGCGGGGCTGCCCTTTGCAATCAACGCTCTGTTCACTGCTGAG…	thyroid adenoma-associated protein homolog	Putative death-receptor fusion protein (DUF2428).	Coccomyxa subellipsoidea C-169	1	1	1	5	1	3	3.32	1.7	4.55	14.19	1.43	8.41	-0.905432	0.772081	2.09301	0.0883901
c10519_g1	AGACAGATGACATATACACTTATGTTATGGATGTTTAATTTTCATACTTTTTGCGGTTTCTGACGTCGATAATATGATGCGGACGGATGCCACGTGCATGCTGTGCCAGAACCGGGGCCTTCCACACTGGCAAGGCTCGTTGCGTCCTGTCGCTTCAGTCCATACTCTATGTAAAAATGATTACGTATCATTATTGAGGCATGTTTTGACGCTCTCCCTGGTGACTGGTGCTCAGAAACGAAGCCTTGTCAGGACTTCTTCAGCAATACAAAGTAGCAGAGGAGATTCTATTACTGCCCATGCCAAGCCAACCAGCGAAGCTGGGGCTTTCACAAGGGCTGCTACTCAACTCCGTGACAGGCTGACCGCCGCTGTTGAAGCTGAGCGCCAGGCACAATT…	dna helicase	hypothetical protein	Chlorella variabilis	37	54	25	39	108	81	19.27	28.76	35.58	22.61	48.75	58.57	1.11794	0.00156915	0.223481	0.556717
c10520_g1	GGCCGATGCAGCAAACGCAAAGGAATGCTGTCCAGCGGAGCGTGTCCAGGGCTCACAGCAGGCCATCGCACCCATGCAACTGTAGCCGCAGTTGGGTGGGGAGCTGAGCAGCGAGTACGGGATGAGTGCCCCACCTTGCCCCCCGGGAAGTCCCTGCTCTGGATGCCGTGCAGGTGCCACATCAGATGCCAGGTGGAGGCCTCCCCGTCCAGCTCAGCAGCCGCGTCCCTGAGGGTCATGTAGCGTGCAGCGCGCTGCAGCTGCGAGGAAGCTGCCTCCCT	glycerol kinase	Nuclear pore protein 84 / 107.	Chlorella variabilis	0	1	1	2	4	2	0	3.43	9.15	7.71	11.4	9.13	0.545498	0.740365	1.98285	0.391386
c105211_g1	CAGTCAGATCATGCAACTATGGGACATCGGGGATACATATGTCTCAAGCTCTGACGCAGTCCCTCGCAAAATGTTCGTCAGGCCACCCCGGCGTCCGCGATGCTCCCTGTTGACGGTGGTGTTCTTCCTGTTTCTCACCACACTTTATTTTCAGGTCGTGAAATATTTTTCTCAGGCCCGGCTCGAGCCAGCAAACTCCGCGGCAGTGGCCGCCGGTCGTCGCCAGTCGCGCCTTTTAAACGTTAGAGCTGCTGCCACTGCCGCGAGCGCTCCTGCACAGGCAGCCTCCACCGCGGTCGCCACAACTTATAATCAACCGTCCTCATCATCACTTCAGACCGCCTTGAAAGCTCAGCTGTCGGGTTTTCACTTGGTGAAGCAGCTGCAGCCAAGAAGGAA…	NA		Volvox carteri f. nagariensis	0	0	0	0	0	0	0	0	0	0	0	0	2.56274e-15	1	0	1
c10523_g1	GCGCCAGGTGCACTCCACCCCACCCTCCCCTGGCGCTGCCATGTGCTGTTCAGAGTGGCACTCAGCACCCCCCCTCACCGCATTGATAGGCTGGACCACAAAGACAACATCGGTTGCCTGAGGGTTTTGGGAGATCAGGATGTTGTTCAAGGTGAAGTTTGCCTGGTAGCCGTTGTAGTCGTCAGACACCGTGAAAGTAATGTCCTCGTAAGCAAATTGAGGGCATGGAACATATGAGTCGTCAACACACGACCTATCCTGATTATCAGTGATGATGCAGGTGCCATCTTCAGGACCTCCCCTGATGTCATCATTGAAGCTGCCACTTGCCTTGAAGGACCCGACCACTTTCCCCGGGCCCACCGGCGTATAGGCATTGGTGAAGTTTACATAAAAGGT…	choline dehydrogenase	Choline dehydrogenase and related flavoproteins	Chlorella variabilis	1	0	0	0	7	8	1.67	0	0	0	13.35	19.37	5.76054	0.000651068	-2.08259	1
c10524_g1	TGGCCTCCGCCGCCGCACCCCCTGCCAGGTCCTTCATGACAGCTGCCAGCCCCGCCGCCGCCGCCTCCAGCAGGGAGTCCAGCACGGGGGGGTACTTCAGCCCCAGGGAGTGGTAGAGCTTGAAGTTCACAAACTGCACCATGGTCTGGTAGAACTCCAGGAAGGTGAGCATCACCCGATAGTCCACGTCATCAGGCAGCACCTGAGCCAGCTGGTGGGGGACCAGCCACGTCACGGCCTGGCCCATCACCTCGGCCTGGTAGTAGTACCCCTTGACCGATACAAACACCTTCCGCAGCGCGTGCGCCCGCACCACCCACGCCTGCCACTCCAGCACCAGCCGCCGGGCGGTCTGCACCTGCGCTGCGGGTATGCTGTGCGTCTGCTCAGCGGGCAGCA…	ribosome biogenesis pescadillo-like protein	Protein required for biogenesis of the 60S ribosomal subunit	Coccomyxa subellipsoidea C-169	2	1	0	3	6	1	7.76	4.1	0	11.06	18.4	4.51	0.769074	0.545411	0.607057	1
c10525_g1	CAGATCCACAACTTTGGATACTTGGACGGAAGAGCAGCTTCGCGTAATGGCTGTGGGAGGCAACCAGAGGGCACGCACATTTTTCAAGCAGCACGGTTGGGACGAAGTGGGCTCTGACAAAATCGAGGCCAAGTACACCTCCCGCGCGGCTCAGCTGTACCGCAAGCAGCTCGAGAAGGATGCAGCCAAGCTTGCCCAGGCAGATGGCGGCCTCTCCCCCGTGGGCACCCCCACCGGCAACTCGGACGACGCGCTGTTCAGCTCGTTTGCTGCCCCAAAGCCGGCCATCAGCAAGGCCCCCGCCGCACCTGTGGCCCCTGCCCCAGTCCCGCCCCCCGAGGCGGTGAACGGCGGCAGTGCAACCGAGACGGGCCAGACAAGCGTCGACGGCGCTCCCCA…	ap-domain-containing partial	GTPase-activating protein that regulates ARFs (ADP-ribosylation factors), involved in ARF-mediated vesicular transport	Chlorella variabilis	5	1	0	4	7	3	15.42	2.79	0	12.14	16.29	15.82	0.886259	0.416829	0.0794904	1
c10525_g2	GTCCTGAAGCACGCGTCCGCAAGCTGCACAACAAAGCAAGGGCGAATAGAATAATTGCCACCTTCAATATTTAATTTGCGAGAAGCAGAGCACGTTTCTACGCTGAACGATCTTGATTGTAGTGGCAGTTGTTGGAAAAGCGGTATAGGCATCCACTCAGTTGCAGCTTAAAAGTTCCACGCACATTTCTGATGAAAAATTCAGTTTCTTTAGATAGGGACACTTTGTTCAAGCGGCTGAGAAGCAAGCCCGAAAACAAGGTTTGCTTTGACTGTCCCGCAAAGAATCCCACCTGGGCATCTGTTCCGTATGGAGTCTTCATCTGCCTTTCATGTGCCGGAATTCACCGCAGCTTGGGCGTCCACCTGAGCTTTGTCAGGTGCGTACTGTTGCGACTGA…	ap-domain-containing partial	GTPase-activating protein that regulates ARFs (ADP-ribosylation factors), involved in ARF-mediated vesicular transport	Chlorella variabilis	4	2	0	2	1	1	18.36	9.37	0	10.2	3.86	6.18	-0.343309	1	-0.854393	0.483579
c105251_g1	AGCCGGCAGGAGTCTGCGGCTGCCAGGTGGCGGCAGTACACGGAGCTTATGGAGGAAGTTCAGGCCAGGGTGCGGAAGCGAGAGATGCTTCGGGACCTCCCCCTCCGGGCCATGCGCCTGGTGCTGGGGTCCATCTCCCCGCACCTGCTGCAGCGCGCAGTCCTGGACCACCCCTCGCGCTCCAAGCCGCTCCCCCTGCCCGACACCGCACCGCCTCCCGCACCTGCCAGCCCTCCATCCCCCCTCCGCCCCACCCCACCCTCACGACCTCCAAGCGCCTTCAAACTCAGCACCCTCTTCCTCCCACCCTCACGACCTCCAAGCGCCTTCAAACTCAGCACCCTCTTCCT	NA		Chlorella variabilis	0	0	0	0	0	0	0	0	0	0	0	0	2.56274e-15	1	0	1
c10526_g1	CAAACCGCTGTGACGTAATGGATGTCGAATGAAATTCCATTGCCGGCTGCATGTAAAAATTTACCCGCCTCCAAGCTGGCATATTTTCGAAACTGTTACTTGTTGGAATGCAAGCCTGATATCAAGAAGGCGTATCATCAATCGGACAACCTCAACTGCCAATTGAATGTTATTCTATCTTGTCCCGACGTAGTCAAACTCCAATTTTTTGCTAGCCCACTGATTTGCTGGGATTACTGGTTGTCCACATTTGTTGCCCCTTCTCTCTTTTTTTCTTCCCAAAAATATAATATGGGACCACAGAAACTTTGATCACATCATGGACGAGCAGCGCGCCACAAAGACATGGCTACAGAAGCAGCTGAAAACAAACGGAGTTCAATGCCAGCGGGACGCGTT…	dna polymerase subunit b	DNA polymerase alpha/epsilon subunit B.	Chlorella variabilis	0	1	0	0	4	2	0	1.46	0	0	6.5	5.2	4.45355	0.070559	-2.08138	1
c10527_g1	TAGTGAACAGATTCTAGAGCTTGATATGGGATTGTGGGAAGGTGCAGTAAGGGCGGAATGCTACAGCCCTCAGAACCTTGCCATTATCAGGAAGGACTCCTGGAGGTTTTCTCCTCCTGGTGGAGAATCTCAGCAGCAGGTTGAGGAGCGGATGCTGCGGTACATGACAGATGTTGTACTGCCAGCAACTGCACCCGGCCGTCCCGCTTTAGTGTTCACTCATGGTCTGGCTATAAAATGCTTGCTGCGGGGAATTTTGGGATCTGATCCCGCCATGACAAGAAGGTTCCGACTGGACAACACGTCCATCACAGAGCTTGGGTTCCTGTCAGAGGGGTTGGATCATGGATGGCATATATTGCGGATGAATGATACAATGCATCTATCAATTGCTTTGAT…	iron-containing alcohol dehydrogenase	Alcohol dehydrogenase, class IV	Chlorella variabilis	0	2	0	0	108	75	0	1.35	0	0	61.51	68.69	9.32437	3.43254e-17	-2.899	0.509764
c10528_g1	AGGGGGGGAGGGGGTCAGGAAGGCACACTCAAGGGCCAGAGAGGGGTAGGGGGCCCCGGCTGCAAGAGCTGGGTGCAGGGTGGTGCAGTTGATGATGAGGAGAGGGGGCGGTGATGCAGAGGCGGTATAGCTGTCGTCCGGAAGAGCGCTCCAAGGGGTCGCACAGCCCCTCCCCGCCCTGGCCGAACAAAAGAGTGGTGCAGCCTTCCCGATTGGGCGGTACGGAGAGGAGGCGGTCCGGTGCAGGGAGCCTTCACCTTATGGGGGAGTCACCATCGAATTCGTTGTCTGGCGCCAGGTAGAGCAGCTCCCGCCCATCGACGTGCCGCCAGCCAGTCACGGTGGCACCGTGCAGATAGACGTCGCACTCGCTGCCGCTGGGGTGCTTCAACGTGACCA…	apospory-associated protein c	Uncharacterized enzymes related to aldose 1-epimerase	Chlorella variabilis	3	2	4	5	1	2	8.81	11.4	45.4	17.72	3.02	14.31	-1.91418	0.0510004	1.50626	0.0759138
c1053_g1	GTTCGCACGAATCTTACCATGAGCACAATAGCAGGTCTATCCTCAGGGGGGGACGATGCACAGGTCACATGCAAATTTGTGACAAAGCTGCCTTCTGAATTTCGCGTGCCAGAGACGCGTGTGGTAAGCTGGAAGAGTCTCAAGACTTTAACGATGATTGAATGTGCTCATGCATATCTCAATACCAAGATGTAACTCTCTACTTGCAGGCCGTCCCAGCGAACCTCACACGATATGGCTTGTCGCAAATCATCAACCACCTCCTCGCACTTGAGCCTCCCAGGCCGTTTGATTTTTTGATCGATGGGGACCTCCTCCGCCTGTCCCTTGTGAAACACCTTCAGTCCAAGGAGATCTCCACGGAGGCGGTTCTCGAGGTGGAGTACGTACCTGCAGTAC…	notchless protein homolog	FOG: WD40 repeat	Micromonas pusilla CCMP1545	0	0	0	0	3	0	0	0	0	0	19.37	0	3.4567	0.53658	0	1
c10530_g2	GAGGAGGAGGAGGAGGAGGAGGATGCTGATGATGAAGGGCTTGGGGCAGCTGCCAGGTGGAAGCGCAACATGCTGGAGCGGGCCGCTGCGCTGTTCAGCACGCGTGGCGCTGACCTGGCGGGGTACATCTACGGTACAAGGGCGGTGGTGGAGGCCAATGGCGCAGCGCAGCGCAGTGGGGGCGGTTCCAGCCTGGCAGACGACGACGACGACGAGCTGTTCAAACCCAAGGGGGGGAAACGGGCGGCAGGGGACGGTAGCGCCCAGCTGGACTCCCATGACGCGGTGGACATCAGCCGTGCTACGCCTGCTGCGGCCCAGCTGGCCCGCTGGGACGAGGGCGGGGCGGTGGAGCAGCTCCGCAACCGATTTGTCACAGGGGACTGGGCGGAGGGCGAA…	duf663-domain-containing protein	Protein of unknown function (DUF663)./AARP2CN (NUC121) domain.	Chlorella variabilis	2	0	0	2	0	2	4.74	0	0	5.27	0	6.48	-0.346234	1	0.607617	1
c10531_g1	AGGTCAGGAAGTGCAGAGGAAATTTGCAGACACGGTCTGCTGTACATCCTGCATCCGTCATCTTCCACCGTTTTCTATCTGCCGTTGAAACACATGTCCAAGCTGTACCGCACCGGCGTCTAAGCATGCCTCACCACGGACACCCCCTAACCCGTGATCCTGGTTGTTGCTTGTGCAATGGCACTGGAGGCTCAAAGAATGGCAACGGGAAGGCCATCAAGGCCGTGTGGTGGTGCATGGACCAGGCCAGGCTACCAACCAGCACCCCCTCAGAACTACAAATGAAAGCCGCAAGGCACAAGCACGCACCCAGCCCCGATGATACACCGGACACGCACTGGAATTTGCAGCCCTGTCAGAGCTTGCAGTATATGCATAGTTCGCAAGCTCTACATGCCT…	26s proteasome regulatory subunit	Transcription-associated recombination protein	Chlorella variabilis	28	34	14	25	17	7	26.1	32.31	35.6	25.78	13.53	9.06	-1.13782	0.0174825	0.0405659	0.940511
c10532_g1	GGAATTGATGGTACCGCTGTGCGATTGATGTGCAACAGGAAAAAGAAAGTTTAAGAAACTGTTGGTTGAGGTCGACTTACTCAACGAAATGTTCCCATGTCTGAGTGGGTGTGTTATTGTGATGGCTGAACAATAGTAGTTTCTCGTGAATAGTAGCATTTGCGTGAATAGCACAGCGGCGCCGGCAAAGTGCGCTGGGCCCGAGTCCGGACGAGCGCGCGCACAATGGCCCAATAGCTTGCTGTTTTCTATGTTCAATCTTTACCCGTGACTTTCCCGACTATTCTATCCTACATTCTGACTATATGAGGCTTTTACTTGTACAGGAAGCAAGTGCAAACCCATTACAATTCCTGCTGTTCAACAGAACGTACTTGAAATATTCTGGCAGTCATCAAA…	NA		Chlamydomonas reinhardtii	1	0	0	1	5	3	1.92	0	0	2.08	8.03	7.91	2.35714	0.0789012	0.554804	1
c10533_g1	GCGGGAAACAGTGCGTACTATACATAGGGAGCTTGCATACAGTGCTGCATGCCCGCGTATTCGCGGCACTGTACACTGCTGCAGAAGCTGCTGTCTCCAGGCGTTGCGGCTGTGTCGCAAAGGCAATTTTAGCGTGAAGAGAAGATTTTCGTATAGCCATGAAGCTCGACGTGAACGTGCTGCGTTATCTCAGCAAAGAGGATTTCCGGGTGCTGACGGCGGTGGAGATGGGTCAGAAGAACCATGAGATTGTCCCCGCATCCCTGGTGGACAGCATTGCCGGGCTCAAGCATGGCGGGGCCTTCAAGTGCCTGAAGCACCTTCTCAAGCACAAGCTGGTCCACCACGACAACTCCAAGTACGACGGGTACCGCCTGACCTACCTCGGCTACGACTACC…	serine threonine-protein kinase rio2-like isoform x2	RIO-like serine/threonine protein kinase fused to N-terminal HTH domain	Chlorella variabilis	5	7	1	4	2	2	12.29	22.05	19.81	25.79	4.58	10.54	-0.688168	0.734163	-0.5569	0.625771
c10534_g1	GAGACCACCCCCCCAAACACACACACGCAAACCTCTCCCCTCCCTCTCCGCCACGAAGCAGCCCCCCACCTTCAGGCGGCGCTTTGGCGCGGGGTAGGAGCGCCGACGCTGCCAGCGGCACTCCCGTCGCGGTTCCCACGCTGGCGGCAATGGCGGCCGCCGACCGTGCTGGGTTCAGCGGGTGCCACCCCAGGATGGTACGGTCCCGGGAGTACTGCCCGTCCACCAGAGGCGCCAGGGCCTTCCCGAAAAAGGCGCCCAGGCAGATCTGAGCCAAGGTGACAATCACGGTGACCAGCAGCAGCGAGCCGGAGGGCTGCGCTGCCAGCGTGGACGCCACCTTGGAGAACAGCATGGCCGGGATGACCAGCTGGAAGGAGACCTGCAGAGCACAGCGCA…	NA		Coccomyxa subellipsoidea C-169	8	8	3	4	4	1	26.46	24.97	25.4	13.82	16.09	5.01	-0.872572	0.396749	-0.480487	0.67387
c105343_g1	GGCGCAGGCTGCACCTGTCGCCATGCCAACAAGTTGCAGCATCTGCGGCAGCATGCCGCCTCCAGTGCAGCGGCGCCAGCAGGTGTGCAGCGTGGACGTTCACGCGCCCCTTTGACTGCAGCCACGCGGGGGTGCTGGAGGAGGATGTGGGGGTGTGCTACCTGCTGGGAGATGTGGTGGGGAGCTACGACGCTGCAGAAGAAGGGTTCGAGTACTGGAGCGGGTACAGGGAATAGATGGTGCGCAAGGATACCATGCTGGAACTGCCATGGTGTGTGGTGTTTTGCGTGAGGACCCGTTCGAGCTGTGGT	NA		Coccomyxa subellipsoidea C-169	0	0	0	0	1	0	0	0	0	0	12.62	0	2.12753	1	0	1
c10535_g1	CAGCATTCATGCGCACCCTTGCTGCAGGCCAATCTCAGGGATGGAGGGGATTGCGGAACTCTAGCAAAGCTGCAGGTGGGCTTTTTTTGGCCTGCAGGTGGCGCTGGGGCGTGGGGCCTGACGGCGAGCCGGTGCGCCAGAGCAACGCGCGCTTTGTGCGCTGGTCGGACGGCTCATTGCAGCTGTGGCTGGGCGACGAGGTGCTGGACGCCAAGGAAATCGACATCAGGGGGGACCAGAACTTTGCGTTTGTGCGGCACCAGCAGCTCATCCAGGGTCAGGGCCAGCTGCTGCACAAGATGGTGCTGCAGCCCGCCTCCCTGGCCAGCTCCTTCCACAAGCGGCTCACCGCCATGGTGGACAGGCAGCACGTCAGGCAGAGCA	leo1-like protein	Leo1-like protein.	Chlorella variabilis	3	5	1	4	3	1	9.35	22.32	8.48	13.84	7.94	12.22	-0.696737	0.731264	0.0131356	1
c10536_g1	CGGTGGAGCTCGGGGCGGGGCTGCGGCCGGTGGAGATGCGGCAGAGGGAGACGGTGCAGGCCGACCCTGGCGACGCAAGGGGGGAGGAGGGGAGGGCGTCCCCGGCGCCCCTGATGGACTTGGGGGAACCAGAGGGGGAGATGTCCAGCGGGGGGGGTGAGGGGGTGGAGCGGAGGGGTAGTGGGGACACCGGGCTGTCGGTGTCGGAGGACCTCCTGGAAGCCGTTAGGGGGGAGGGGATGTAGATGGGGGGTGAGTCGGGGGGTGAGTCGGCCGCGTCCAAATCGGCAGCCTGGCCCCTCGCCACAGCGTCAGCAGACGCCTCTAGTGGCTGCACCCCCGCCTGTGCACCTGGGTCAGGCAGCCTGGCCTGCGGGGGGGGGGGCAGAGCGGACAACG…	NA		Coccomyxa subellipsoidea C-169	1	0	0	0	3	2	5.53	0	0	0	13.88	14.8	4.20707	0.161699	-2.08397	1
c10537_g1	GCTGCACCTCACACCAGGCACCCCCCCCCCACAAGTACACCCCCCTCCAGGTGTGCCCCTCGCCAGAAACAATGATGCAGTGCAAAAGCAGACACCTGCTGGACCCCACACGTGCACTCCACAGAACAGCCCCCCAGCTAAGAATGCTTGTGATGAAAACAAGCTCCCCAAGCTCGAGGCGCTCCAGACGCGCGCGCGCACACACACACAACCACGCGCGATCACGTGCATAATCAAGGATTGTAATTTTGCTGTCCATATGTATAACATGGTCCGACGGCATACGCATGTCCCAACCACCATATGTTCCATTTGTTCCTTACCCCTCCCCTTGGCGTCACACCGTGTCATTTTGTGATGCCAAACTCCCCTGACCACAGTCGGCCACAGGTGACCACA…	NA		Ostreococcus tauri	3	1	2	3	75	52	8.01	2.72	16.3	9.62	204.84	203.62	4.18322	4.41202e-11	0.973513	0.536841
c10538_g1	GGCGGAGGGCAATGGGGTGGGAGGAGGGGGTGCCGAGGGGGATGGCGACAGCGGCGCGGACAAGGATGGCACCCAAGGCAGGAGTGAGCGGTCTGCTGGAGAGACCGAGGTGGGAGGTGGTCCTCAAGGCGCGACTGCGCAGCGTGCAAAGCGGCTGGCGCTGCTGCGATACAGATCGGGGGAACTGTCCCGCACTGAGCTGCTGAAACGACATGGCAGAGCGCCGGCGCCGCGCGCGCCGCAAAAGGCAGAAGGATCGACGGGTGAGGGTGACGCCTGATCAGAGGAGTTGGCCCTGGAATTCCCCCGGGTGCTCCACGGTTCCTTGTAGCAGGTGTCGTGCAACCACTGCCAATGACTCTACCCACAAATGGTCCAATGTATTACATGAATGGCTGG…	hypothetical protein CHLNCDRAFT_141307	hypothetical protein	Chlorella variabilis	2	4	2	2	5	2	3.84	8.49	12.03	4.1	8.64	6.15	0.349273	1	0.122361	1
c10539_g1	GGGGCGTCTCAGCTAGTCAGTCCTGAACTAAAGCTTGCTTTTTCATTAGCAGCCCTCTTTCTTTCTCTTCTAAGCTTTGCCCACAGTATCAGGCTGTCTATCCATCTAGTGAGTTAAGGAGGTTCTCAACATCAAAAGCCAAGTATCTGAGCAGTGTTGGCTGCAATATATCTGCCTGCACTAAATCATCCTGTGTGCCTGACTGGATAGACAGGGTGATTGCCGCGTTTGATAACAGCATATGTGAATTTGGGCACAAATACTGAGCAACCAAGGTCCACTCAATGTTCAATATTGAGTGGCTGCAGGGGTACATGGTTCGGGTTGTGCCTGTCAACAGCAGCAGGGCGCTTCGGAAGCAAAGCATCAGAATAGCACAGCGTTCTGCTTTGTACCTTG…	hypothetical protein CHLNCDRAFT_144119	Protein of unknown function, DUF599.	Chlorella variabilis	1	0	0	0	0	0	1.58	0	0	0	0	0	2.56274e-15	1	-2.08323	1
c1054_g1	TTCTGCAATCGCAATAAGCCCTCCACCTCAACCAGAAGTTCAGGTGTGAACCACCAAAAGATAACGATAAAATGGACACTGCACGTATCGACCTGAAAGGGCTGCAGAAAAAGCTGGATGGGTTTTCCAACAGGGTGGATGTATGGGCACAGGCAGCTAGCAACAGTGCAGAAATTGCAAAAGAGTTGCATGTACAACGTCTTCGAGAGTTTCAATCTGCGATTCGTAACCTAGAGTTGCAACAAGAAGATCTAAGAAGGAAAGCCGAAGCTGTGAAGCAAAGGTTGGCCACGGAAGCAACTGAAGTAGAGCAGTTGGAGGCACAGCTTGCTGAAGTGCAAGCAGAACAGGAAGCTCTTCCACCGTTGGTAGCAGAGCTGACAGAAGCGCTCGAATCGG…	hypothetical protein CHLNCDRAFT_52384	Uncharacterized protein involved in exopolysaccharide biosynthesis	Chlorella variabilis	0	0	0	0	0	0	0	0	0	0	0	0	2.56274e-15	1	0	1
c10541_g1	GTGAATTTACAGACTTACATATAAGGCTCTCCTGAATGGAAGGTGGAGGTGGCCGTGCTTGCGTTCAGCTCTGTTTTTGGTTGGACTTTGCAGCACCATGCCTCTCTTGCTATGCTACGACGGCCTGGGCTATGCATGGGGTATCAAAGCAATTGCTGGAGGTTCAAATAGGGTCCTTCGAAGGAAATCAATTTTCCAGAATTCAATCAGAAAATTTCTTTGCGCTCCAACTCATTCGTTGAACTCGAGCAACGGCGATTCCAAGAAAGAGCAGCAAGATGATGGCATCGCCTCTTCAGGGCCACCGCCTCCTCCTGCTGGGGCCCCGCCGATTGCTTACACTGAAGGTGATGACCAACCATCCAGCTCAGCATCAGACAGCGGTGAGCAAGCTGCTTC…	chloroplast thylakoid processing peptidase	signal peptidase I, bacterial type	Chlorella variabilis	13	25	12	23	13	10	24.79	43.54	56.17	48.06	20.48	23.68	-1.0139	0.0409998	0.580472	0.171086
c10542_g1	CCCCTGACGACGATCCCCCAGGCAATCGATCTGGACAGGCTGGGTTGGTGGGGGTCCCGTAGTGGGAGTTGGCCCCTTCCAGTGCATATGCCATGTCGTCCATGATGGTCATCCCCGCAATTCTGGCGCCTGCCTGGAGCAAGGCCTGCACTGCCGCTGCGTGCTTAGTGGCTGGGGTGTGTGTCTCTAGCCATCTGGGGTTGCCGTTGCTGGTTCGGTGGCCTGCCACGCTATAGCAGTCTTTGACTACTGCAGACAGTCCGCTGAGTATTCCTTCCTGCGACTCTTCTATACGTACTTCGCCAATATACGCGCCTTCTACTCTGCTGGCACTGGCCATGACGGGGCGATCTCTTTGAATTGTTGGCGAAGAGCTCACATGTCTTGGACAGGCACGAA…	allophanate hydrolase	Amino acid permeases	Chlorella variabilis	39	41	17	31	42	28	28.86	29.17	33.62	25.62	26.05	28.05	0.11419	0.83771	-0.0295373	1
c10543_g1	GGACGGCCTGCCGGGGTGAACCCCTACCAAGCCTTCCTGGATCGCACGGAGCGGGGGCTGTGAGAACGCATGCTCCACGTGCATGCTCACTTCCCAAGCCAGACCCGGGATGGGCTGGGGTCGTCCAGCCTTTCTGTATCTCCAAAAATTTGTTCAGGAACGTGTTCTGCTGGGATGGGCGCTCCGCATGGGCGCACATGACAGCATTCCCCACTGTGCGTCTCCTCTGTCTCGGAACGTTCCATGAGCCTAACTTTAGGCTCCTGTAAAGGGAGACATAACTACACCACCGCTCCCGCCCTTGCTGCCAGTAGCTGCCTGGATTGCCGCTTGTTGCTTACATGTCTTCTGTCTGTTTGTTCCACCACCTGCCACGCCGTGCGGCAAGGCAAGGCGCGC…	nitrite transporter nar1	Formate/nitrite family of transporters	Chlorella variabilis	2	9	0	7	17	11	2.62	12	0	10.17	19.12	19.83	1.61401	0.00915841	-0.0163653	1
c10546_g2	CCCCGACCCCCTTGCCCTCTTCGCATGGCTGGGTCCAGGGGCTGAGTGCCCCACAAGCTCAAGGGTCCGGTCACCCTCGGTGCGACCTTGTCACATCCCAAGGGAGCACACCTCAGGCTGCATGCTGTTTTCTTGAACTACTGCTTGCAGCCCGCACGGCTGCCTTTTGAATGAACCCTGTATCATGGTCCTGAAAGCACCAGGATCCGTCTCTGGCGCCGGTGTGCTGAGCGTGGATGTAACATTGCTTGCTGCTTGGGACTGCCTTATTATTTTCTTCACGCTGAGCCTCAGCGCGAGGCACAGCTCTGCGGGTGCAGGGAGGACAGCCCAGGTTGCAGCCTGGTGCCCGTCTCTGTTTGGCATGCCCCTGGGGTTGAAGAAGGGTGTGCCTCGTGC…	udp galactose transporter	UAA transporter family.	Chlorella variabilis	80	87	47	107	152	88	30.63	34.02	49.03	45.46	50.34	46.75	0.22683	0.639507	0.554635	0.25888
c105462_g1	CACGAATGAAAGAAGCAGCAATGGGTCTGCTGCATAAGAAACTGGATTTGCTGGGAATAAGCCGACACTTCAACGGTGTCAAATAGGAACCAGCCACGCTCTAGCCCTCCACCTGCCGCAAAGCGAAACCTCGTTTAGCGCCAAGAAATGAGCCTATTATCCTTGACTGGGTTTTCAGAATATATGACCGCAGCAATAACTGCCAAACATTTTACTTTAAGAGTACTATGTATCTTGATTTTTTTGCAAGCGTCAGCCACGCTGGATGTCAGTAGGGTGTGGCTGTACACTCTTGTGGCTGCAGACCACGGAGGTGCAGACCTGATGCCACACTTCCTGAGACACTATCACGACCCGGGGATACCATACAGCCAAATGCTGATCACTGTACATTACAAC…	glycosyl hydrolase	hypothetical protein	Chlorella variabilis	0	1	0	0	0	0	0	5.49	0	0	0	0	2.56274e-15	1	-2.08021	1
c10547_g2	CGGCAAATCTTTACGGCTGGCAAAAGTTGTCGAAAAAGTTTGTTACATGTGGTATCTAGCGACGTGTAGAGATATTGCATTGAAGCTTGGCTGAAATACGTACTCGCTAAGTCATTGAATACTCTCACGACCTAAACGCACCAAAGAGTTGCTTTGTAGCACTATGATCTTCGAGAAAGGTTGATAGATGGCTCATGTTAAACGTGGAGAGCAACAAAGACCTCCAGACCCTCGACAAATCAGAGTTTTAGTTGTAGACAGTAAGCAAAACAGTCGTGCGGGCACGATTCGCCTGTTACACGAGTGCTCTTACCAGGCTGTCGGAGTGCAGACTGGCAGTGAAGCGCTGCAGCTCCTACAGGGCCAAGTGCAGACAGCAGGCGAGCCCGGCGTGGACAT…	pseudo-response regulator	Response regulator containing a CheY-like receiver domain and a GGDEF domain	Chlorella variabilis	17	22	6	16	53	33	17.41	23.59	17.15	18.85	47.72	47.83	1.54733	0.00021317	-0.140925	0.823554
c10548_g1	ATGGCAATAAAAAAATTGTTTCGTGCTGTTTTGCATGCTCAAAATATCATAGCGGGAACGTGCTCGGCACGCTGTGCCAAGTTTGCAAAATTTCAAATTTCACATTTTGCAGATCAATAGATGCGATCGCAAATATACATATGCAACATTTCTTAGAAGCTCAGGCGCGCCGTCGCGCTTAAAAAACTTTCCGTCGATCAATTTCTGGCAAGTTATAGTAAACGATACATGAATCCTCCAAAGAATTCAAAATGCAGAGCGACAGTTACTCACCTCATCCAGCAGCACAGTGGCTCCTAGGAGGTAGTCCTACATGCTTCCTAATTCAAGGGCAAGTACTTTTAGAGAAGACACCCTTGTAGGCCTGCTCCTGATGTCCTTCTGCTTCAAACAGTGGCC…	histone acetyltransferase complex component	Histone acetyltransferase complex SAGA/ADA, subunit ADA2	Coccomyxa subellipsoidea C-169	12	17	5	5	6	6	24.13	32.4	35.02	9.96	9.22	21.75	-0.167374	0.846404	-0.800345	0.310651
c10551_g1	ATCAACCATATGGAGGTCGGCCTGTGCATTGAATAGGCATTGTGGATGTGCGTTCTGGAATTGTATGCTCTTAATTGCTGCTAGTTAGCTGAAAGAACGCCTTGTGCTTGAGATGCCATATGGTAGTTACAAAATGCCCCCTGTGTTGTGTATTTCCAGTGGTATTGGTGTGCATAGCTTGACCCATGGATGGGGTGAATCGACAGATTCAACATTGACAGTCTTTGATCCAATCGTTTTAAAAAA	peptidase m50		Coccomyxa subellipsoidea C-169	3	0	0	4	7	6	5.35	0	0	8.37	10.09	14.38	1.2711	0.147063	1.01103	0.697081
c105518_g1	GGGGGGGCTGAGCACAGGAGGGGAGGGGGAGTAAGGGAGGGAAGAGCGGAGGAGAGGGTGACAAGCACAAGCGCGGGGGAAGGCGGGCATCCGTAAGGCGGTGTGGACCCACGCTGAGGCACGCATCTTCCAGCCTAATCTGTGTGTTCAAGTGATTTGCGTTCAGCGATTCAGTTGTCGTAGTGCAGTCAGTGCAAGGTGCACTACTGGGGTTTAACAACACTTTTGCCCCCTTGCGCAC	NA		Volvox carteri f. nagariensis	0	0	0	0	0	1	0	0	0	0	0	31.1	2.22039	1	0	1
c10552_g1	CTTTTTGTTTGTTGAAACAAATGCCACATTTTATGTATGCTAAAGCTTGCAAAGTTCATGTCAGAACATTTTGTTCAGCTTGCAGCTTATGTGGTTCTTCTTATCAACAAACATGCGTGGATTTAGATGTATAGCCTTCAACTGCAGGTGCAAAAATGGACGATGCCACGTCAGCTTAAGCGCCAGGGTCAGTCAAGTGAATCCATTTTAGACTGTGACAGGGTGATTTTGCCAGTGCATCAAGGCATGCACTGGGTGTGTGCTGTAATTGACATTGCAAACAAGAGGTTTATATATTACGACTCCCTCAAGGGGGAAGATCAAAAGTGCCTAGATTGTCTCTCAAAATTTATTGCTGAGGAGTACCAAAGCAAACGTAATCAAATGGTTGACACCAGC…	cysteine proteinase	Protease, Ulp1 family	Chlorella variabilis	13	15	6	14	37	14	23.89	23.82	24.74	28.57	49.05	27.72	0.901109	0.0676194	0.201549	0.801836
c10554_g1	CCCGGGGGAGGCAGTGGCGATCCCAGGAATGTTCCAGAGGATGACAGCGGGGAGGGGCGTGGAGGCGAGTCCAGGAAGAGCTCCCAAGCAGCCCCTGCCTGACCTGGACGGCTGTGCTGGACTCCCTGAGCATCAGGCGGATGATGCCCCCTCCACCCTGGGCTTGAGGCCGGGCTTAGAGGGTCGCCTCCCAGTGCAGCGGTCCTCATCCCACCCATGCACCTGGGAATGTTCCACCCCTGGCTCACAGACGTATGGCCTCACCCGGCTGGAGGGGCCTGGTGCGGAGCAGGCCAGCGCCGCGTGTGCGCTGGCCTATTATATAGGGTTTATCGGGGTATATCCTAACCCTAAATAACGTCCCCCTGTGACAGCACTCCGCCCTATGCAGTGAAGGCT…	had-like partial	Predicted phosphatase/phosphohexomutase	Chlorella variabilis	51	40	14	31	18	12	57.42	46.34	43.71	39.06	17.47	18.51	-0.987808	0.0234815	-0.328118	0.411721
c10555_g1	GATGGCTTGGTAATGGAGAGTCCGTATTGCCGAAAGTATGGTTCAGAAGTATACCAAGTTGCGCAGTTCGATCGAGAATACAAACCTACATAAATTTTTGTCGTTGAACAGGATAACACACAGAGTTTCTGACGTGTTGGCCAAAGATGCAAAACAAGGAGGGGCAGTCAGTTACTGCCTTTGCTGTTTTAGTGGCAGCTTACCTCACCCTGAACTCCGCTCTCAATTTATTGAATAAGTGGGCCCTCGGCGTTTATGGCTTTCGTTTCCCTTTCTTGCTCACTTCTGCCCATATGGCCTTCAGCTTTGTGGTCCTTGCTCCAATCGCCATGAAAGAATCTTGGAAGTCCCATCAGCAGCACTTAGAGCGCCAGTGGAAAGGAATTTTTTTCATTGGGG…	tpt-domain-containing protein	EamA-like transporter family./Triose-phosphate Transporter family.	Chlorella variabilis	1	1	0	1	4	6	2.07	2.11	0	2.29	8.19	20.58	2.72956	0.0473335	-0.280459	1
c10556_g1	AGAAGCTGAAAGTATCCCGATCACACGCTGTTTGTTGTAACCACTTCAATTATTTGCGTTTCTTTTGTCGCCACTTTGAAAGGCTCTAGCACGTGCCTCAGCCCCTTCGTTTGTTCAGCGAGCCTCACGCAGGCTCCAAGAACCAGTATGTCTTTTGTAGAGCTGCACCCGCCAGCTAGACTAACGTACGTCAAGTCAAGGCTGCCAGCTTGGGCAAAAGTTTGCGGCAGGGTGACCCTCAGACAAGGAGTCAGCGCACGCGCTCTTGGGTCGAAGGACGGGGACGACGAAAGCGTCAAGCGTGTTCAGCGAGGAAATGTTGCTGCCCCTCTCCGAGTGTTTTCTCCTCTTGCTGAGGCAAGCATTTCGGAGCAGCTGGCCAGCACCTCCGGGTTGGGC…	hypothetical protein CHLNCDRAFT_49140	Geranylgeranyl pyrophosphate synthase	Chlorella variabilis	170	187	93	208	111	91	276.29	304.39	396.33	375.68	155.24	185.25	-0.947773	0.0858913	0.427715	0.439566
c10557_g1	GGCCTACAAAGAAAACAATAGCGGGGGACGCAGACGATTGTTCTTCTTCTGACCGGCTTGAAGCGTAACATGGGAAATGCCAGTGCTGTCCGTTGCGCATGTCGTAAAAAGGGGGTTTGAAATTATTAGCTGACCTACTCATGACGAGCCGGCTAAGAGTATCGGCGGCCTTTTGACTCTCGAGCGGGTTCAGCACGTACAAGAACGCCGTGGTGGAAAACATAAAGTACCCAGCCAGAACCACCCAAGGCTCAAGCTGGGATCTCATTGGCTGCACCATTGCTGGATTTTCGTGGTGATCGCACTACTTTGACCAAGGCATTTGTCCCAGACGGACTACTGCTCCGAGCAAAACCAGCAGAGCATATCGTAACAGATCAGTGTCAGAACGTTAACAGT…	zinc finger family protein	Zinc finger, C3HC4 type (RING finger).	Chlorella variabilis	31	26	7	24	30	17	115.8	77.55	37.02	83.28	78.8	87.3	0.211095	0.653656	-0.222618	0.620598
c10558_g1	CCAAGACCCTGGCCCTGGTGGAGTTCCTGGAGCCGCAGGACGCGCGCAAGGCCTTCAAGGCGCTGGCCTACAAGCGGTACCAGCACGTGCCGCTGTACCTGGAGTGGGCGCCCAAGGGGCTGTTCTCAGCCCCGCCCCCCCCGCAGGGCCTCAAGGCGCAGCCACCACCCAAGAGGACGGCCTCCAGACCCGTGCCGTCCGCCAAGGCCGGCGGCGAGGCGGCGGCCGCCGCCGCGCTGGCCACCACGGCCGACGACGCCGACAGCGACTCCTTCACCATCTTCGTGAAGAACCTGGCGTGGGCCACGGAGGACGCAGGCCTGCGGGAGCACTTCCTGGGGGCTGCCAAGTCGGCAGGGGGCAAGCTGCGAGCCGCCAAGGCGGCAAGGCGCAAGGGGC…	polyadenylate-binding protein 2	RNA-binding proteins (RRM domain)	Coccomyxa subellipsoidea C-169	21	17	6	13	36	28	7.85	6.46	6.1	5.38	11.56	14.4	1.33751	0.00533033	-0.305454	0.652952
c10559_g1	ATACGAACTGGTTGATGCACGCAACTGCATACCGTGGTAAGCTTGACGCAGCGCGCTTGACCGTCTTGATCAACACCGCTGGCGCGCTCGTTCACAACAATTTGGGTTCGGGAGAAGTTGACGCAGACGGAAGTGACAGCATCGAGTGTCCCCTATTATCAATATCGAGCAAGCGTGGATATTTACTTTGGTATGACGGACAATTCGAATCTCGTTGACGGTACAACCGGACAGCTCATGGCAGCCATGCCGGGCATGATTAAATTGACGCGCAAGTCGGGGATCCCTATGTTCATTGCTGCATGGGAGACCAAATTGCACCTGATATTACAAAATAAAACAAGTTCTGGACGAAAATATCCTCAAACAGAGTAGCATTCGCACCTAAATACCTTGCCA…	NA		Volvox carteri f. nagariensis	3	6	0	1	6	1	3.97	7.58	0	1.37	6.6	2.05	2.16217	0.132372	-2.27276	0.0765061
c1056_g1	CCGGGAGGTGCGAGGTTGGGCACAGAGATTGCACCGTGGAAACTGCGGTCCAACTCCTGCGGTGCAGCGGCAGACATTTTGCAGACGATGTGGAGCCCGCGCCAGAGAGCAGTACGGTGCCTCACCTGCAGCGGCCATGCCTCGTCGGTGCTCTTGAGCCACTGGATCTGGGGAGAGTGCATGAGGGAGAGGTAGTACTCCACGCTGACCTCGCAGGCCACCAGCATAGCGCGGCCCAGCAGCAGGCGCAGCAGGTCTCCCAGCTTCTTCATGGGCCACCCCAGCAGCCGCAGCGCCCAGCTGGGCATTCGCAGCAGCAGGGAGAGGGTGGAGAGCAGGGAGCGGGCTGCAAGGCGGGTCCACCAACCCCCCTTGACCTCCTCCTCCAGCGTTGTCCAC…	phosphatases ii	hypothetical protein	Chlorella variabilis	8	11	1	7	15	9	16.91	27.47	5.75	20.53	30.13	35.76	1.15919	0.0494264	-0.555127	0.335995
c10561_g1	GTATCATGGTAAAAAAATTTGCACTCGCTAACAATGATCATGCTCAATGTCGGGTACGACTCGACCATTGTGGACAAACTAACAGTGTAAGATGTAAAATAAATCATTAGTTTCTCAAGCTAGCCCTCCTGCTAACTGCAGCACTGGCACCTTTCTTGGCAGGTGGCCCCATGGTGTCAACATTTTCCTTGCGGCCCGTCCGCTTTGGCAGGCCTAGTTTACCATCTCCTGCTATTCTCAAGTTGGCGGTTGTTGTGTCAATATTCACTGATCGTAACTCATGAGTTACATCCAGACTGCCAGTCATTATGGGACATGCACAGGAAACTGACTCAGAAGCAAGATAGGCAAGGTGAATGTAGCTGATCTTGATTCCTCCAGTGGCGATTCATGAGCCAA…	metallo-dependent phosphatase	Predicted phosphohydrolases	Chlorella variabilis	11	14	6	9	34	20	9.55	15.48	19.25	11.02	24.67	22.67	1.40361	0.00333544	-0.0308949	1
c105617_g1	CTGCTGGGGGCCCAGGCAGCAGAGGACAGAGAGTCGGTTGCGGAGGGGGACACCGAATTCTCAGGGCTGCTGGGGCAGGCAGGCGACCCCCGCCCCTCCCGCAAGCTCCAGGCGGTGTGGCAGTGGCAGGAGAGGCAGGGGTGGCAGGGGCGCATGCCATGAGCATAGCAAGGGGGCACAAAGCAGCAGCAGTGGCAGGGAGGATCATGTAAACCCTACGCCTCAATGCCAACCAGAGATGGCGCTTATGGGCGGGCAGGTGGGGCATCACCCAATCGCTGGCAGGGTAGACCCCAATGCCCCCCATGCCTCCCACAGCATACACCCCAGCAGGCAGGGCAGGGCAAGGCATGAGGGCATGCACCCGCCGCAAGTGGCAACCAGGTTTTGGGCACGGGT…	NA		Volvox carteri f. nagariensis	0	0	0	0	0	0	0	0	0	0	0	0	2.56274e-15	1	0	1
c10562_g1	CCTGCCGGTCACCGTGGTGTGTGAGGGCTGCAGCAGCGGGACCATGGTGCAGGTGTCCCCCCGCAGCATCCACAGCAGTGGGTAGAGTCCCCTGGAGGCCCCCGTGCCTCCCCCACCATCCTGCCTGCTGCTGCCACCCTCTGAGAGCCCCCGGGTGCTGTTTGCTCTGAGCAGCTGGGCGTGGGACCTCTCCCCCTGCACCACCGCCCTGAGTCCCTCCAAGGAGGCGGTGGCCAGGGGGACCACCATTTGACCCCGGCACTGGGGGCCGCCCCGGGTAGAGGGGGGGGGGTTGTCCCGCTCCACCTCCCACCCCAGCCGCAACGCCAGCCTCTCCTCCCATAGCGCGCTCAGCAGGGCCTGCTGACCTGGAGGTGCCAGAGCCCACAGGCTGTCAGA…	duf706-domain-containing protein	Protein of unknown function (DUF3595).	Chlorella variabilis	2	1	0	1	3	7	3.44	1.75	0	1.91	4.43	18.54	2.72855	0.0373583	-0.792959	1
c10564_g1	CTATGATTTTGTTCTGCGTAATATCAGTAACTCTCACTTTTGCTGTTGCCCGAAAACGAGAGTGAAATGCTTAAGGCCACACAGGCAGCGTTTGCTAAACACCACCGTGTACTGAGAAAGTCTGCAGGGTGCTGTTCTTTGCAAAGATCTTTTTCCGAGACCGCGTCGGAACCTGATGAGTGTGATCTTGTGGAGTTTCGAGAGAGCGTTCGTTCGTTTGCCCAGACAGTGGTTGCTCCTCTCGCCGCTCAAATTGATAAGGAAAATAATTTCCCACAGCAAGTCAATTTATGGAAGGCAATGGGCGAGTTCGGCCTACACGGAGTTACGGTGCCAGAGGAGTATGGGGGCCTGGGGTTGGGCTATTTGCAGCACTGCATCGCAATGGAGGAGATCAGC…	acyl- dehydrogenase	Acyl-CoA dehydrogenases	Coccomyxa subellipsoidea C-169	32	40	5	9	11	3	99.96	121.83	49.58	37.32	26.59	9.31	-0.44058	0.503624	-1.64456	0.00175721
c10565_g1	ATGTTTTGAATCCTGTATTATGATTCAGAATTCTTCAAAGCACGAACAGGCATGACTCGATAAGACCGGTCTTGTTCTTGTCAGAACCTCGCCTTTGGCTTTTTTTTGTATTTTGAATAGGACAAGCGAACAGTTCATTTGAATTTGACCTGCTTAACAAACAGGCCACCTGGGGTGATGCGCACATGACTGCGCCATACTTGGTTTCGCACTCGCAATCTCAGCGAAAAAAACAGAAGAGAACCCCAGAAGAACCCAGCGCCTTTGTTGCCTGTGTCCTGTAACAAATGCACGCCTTTTTAAGTGGTGGTGGAAGCGTGGAGCTGCATATACCTATGATCATGGCGGCAATGCTTCTCACAGCCACATTGTGCATGGCAATCCTGGCTCCCTCCAAAT…	di-n-acetylchitobiase precursor	Predicted glycosyl hydrolase	Chlorella variabilis	1	4	0	0	1	2	2.32	11.28	0	0	2.19	6.35	3.52979	0.256704	-4.10063	0.131733
c105663_g1	TCTCACTGCAATGCGCCTAGGTGGGATACTTGCAGCTGGATTCTCAGTGATGCATGGAGTCATCAACAAGTGTAGTGTCACCGATCACTGTGTAGCGCTTGGCCGACCTGAAAGCGCACATTGCTTCGCAGCACAATTGTTTCAGCATTTGTTAGACATTAGATTTGCGGAGCATCAGTATTTTGCACCGCCTCCTTTTGCTCACGTGTGAAAAACTGTGCAGCCTTACCTGGATACTTCAGGTGAGCTGGCCTTGGAGGCAGG	NA		Chlamydomonas reinhardtii	0	1	0	0	0	0	0	22.68	0	0	0	0	2.56274e-15	1	-2.08023	1
c10569_g1	CATGGCATGGCATGATTTAATGGAAAAAAGGCTCGATACACAAGGATGATTTCGTGATTGGTACTTTTTCAAGATCTCCCGATTGATCTGAACATATATATTGTTTCCCATGGCCGCATCTCGTGTCTAAGTAGCTAATGGAGGTTCAATATCAACTAATTGTTGCAAACTGTCCTTCGCAGGACTTGGCGAAAAGCAACGTAGTATTCGTCTCGGCAACTGATCCAGCGGCCACAACACCGTATCTCAAGCTGGGAGACTTTGTGTTCACCACGAGGACCAATGACGCAGTGCAACCAGGGCACATCGGGCTGAATGCAATCCAGAGGAGGGTGATCAGGTTGTCAACGGGCGATAGGTGTGTTGCAGCAGCTTTCGAAGTGCCGCAGACAGCTTTTC…	n-ethylmaleimide sensitive fusion partial	ATPases of the AAA+ class	Chlorella variabilis	14	14	3	7	16	12	15.32	15.59	8.94	8.5	15.06	18.11	1.06051	0.0721196	-0.781626	0.233976
c1057_g1	CAAAATTTTAACAAATTCTTATCCGATATCTATCGGCGCAGGGGAGCGGAAGCGCAGAGGCTGAAAAAGTGCCGTTGGTGACATTTCTGCACTACACGACACTACAACAGCGGGAGAGGCACGCTTGCAGTTATGGTCACGGAAACTGTTGAGGTATCAGATGTTGTGAACGTCACTTCCGACGCCGGCGTGACCAAAACCATTCTTCGAGAAGGCACCGGGGCGGTGCCATCGAAGCATGCCACCTGCCTTGTCCACTATGTGGGGCGCCTGGTGGAAAGTGGGGAGGTGTTCCTGGACACCAAGGAAGAAACTGAGAGCCAGGAGCCTAAAAGGCTGGTGGCAGGCAGAGATGCCGTCCTTCGAGAGCAGGGCCTGCACCTGGCGGTGGGCACCATG…	fk506-binding protein	FKBP-type peptidyl-prolyl cis-trans isomerases 1	Chlorella variabilis	2	3	0	2	0	0	6.44	9.84	0	7.15	0	0	-3.35896	0.504392	-0.590788	0.695525
c10572_g1	GAATGACAGGGCAGGGCGTGGCTGGGCGTCCCCACTCCCCCCTTCCATCCTAACCGAGTTTGAGCGCGGCAACGATGGCCCCCTCCCCTGTCCCCTCTCTCCACGCAGGTGCCCCAGGGCCACGTGTGGCTCCAGGGCGACAACTTTGGCAACTCCACCGACTCGCGGCACTATGGGCCCGTCCCTTATGCGCTGCTGAGGGGGAGGGTGTTCCTCAAGGTTTGGCCACCGTGGGAGGCTGGATGGGTGGAGCGGAAAGTTCCACAACTGTTATAGGGATGCGCCCCCCCCCCTTTCCCCCCTCAGTGCACGGGGAGGGGAGATATTGAGCCTGGAAGCTTCCCGCTTCAGCGTGGGGCGGGGTGTGTGGGAGGGGGGCCGTGTACAGGGTGTGTGCCT…	signal peptidase	16S rRNA (guanine(527)-N(7))-methyltransferase GidB	Coccomyxa subellipsoidea C-169	11	13	7	12	5	5	24.69	41.54	114.3	43.84	10.34	31.5	-1.31958	0.034355	0.361793	0.482073
c10575_g1	GACGAAACGATCATATGGTGCAGCATGAGCAATGCTTCACTTCTCTGCAAACATGCAAACTTTAACTTACGAAGAGCAGCGACAAAGGAAAATTGCTAAAAATCGCCAGGTGTTGCAAGAGTTAGGGCTTGCTCCGGCTCTACCTGGTCAATGCTTTCAAAATTGTTGTGCTCCAGAAAGAAGAAACGCACGCTCAAATAAACAAGTTGTGGCAGGAGAGCGGAAATCCAGAAGACTGCGGCAAGTACCTCCTGAGGTATCGATCGTCAGCGCAGTTCAGTCGGACTTTCCGGCTCGCAGGGAACCAGTTCAACCAAGGTCGCCAGGAAACCGAGAAGAGCTGAACAAAACAGAAAATACCGAGGTAGACCAGCATAATTACTTCAGGTTGCGCACAAT…	ribosomal protein s6 kinase alpha-5	Protein kinase domain.	Coccomyxa subellipsoidea C-169	19	17	3	7	11	6	18.17	16.53	7.46	7.59	9.32	7.72	0.340183	0.721222	-1.14185	0.0621935
c10576_g1	CAACAAAGTGCAGCCTGGTCCAGTAAGGTGCAGTAATGTCGACAGAATGCGATTGTACAACTGGTGATAGGGTGCCCCGTGTCTGTATAGTTTGAATCGACAAGCTATAATCTTGGCATATTTTAAACAGCAACGCAAGAAAAGTTTCCCAAACCTGTTTTCCCAGATTCCGAAGTCTTTGGATGCGCTAAGATTTCAATATTTCACTATGCATCACGCGTAGTTGTTGAACTTTATTATGCAGTCGTATGTATAATGCCGATCACTAGACAGGCTGGACAGGTTGCAAACAGCCTGGGTGACGAAGAAGCAGGGAAGCACCCATCACCCGCGAAGGGAGAAACAAGGAAAGTATGCTTTGCTCCTGGCCCCTTAGCAGGGAAATACCATACTCACGAT…	hypothetical protein CHLNCDRAFT_135443	hypothetical protein	Chlorella variabilis	8	11	3	9	24	19	11.39	16.22	12.57	14.09	29.7	36.7	1.42864	0.00500437	0.0211511	1
c10577_g1	GTATGTGGCAGTGTGAATAGCCGCAACAGCTATAGATAAAGATAGTTTGGGGCGACGACGTGAACCTTGCAGTGCATAATGTCTTGTGGTTAATTGCTTGACAGACACCGCCACTATGCTTACTACCGGACAACTGGCAAGGTTTTTTGTCGGGGATGCTCCAGTCACAAGTGCTGCTGGAGCTTCCCGAGCTAGTTTTAGTGTTGGACAGCGAGGGTTTCTCGGCTCTGGTGGTAGACAGGCCTCCGCAGCTCCAGGCCTGACGGGCAGAGCCGTAGCTTCGAAACTTGCCCTCCAGGCTCCTGCTTATGGCGAGTTTGACACGCGTTTTAACAGTAATAATCGCAGGCAGCATCTTCCACCAGAACTGCAGATTATCCAGTCTTTTCCTGAAGGGAA…	tpr-like protein	NAF domain./Protein kinase domain.	Chlorella variabilis	159	186	41	107	160	112	71.75	85.39	50.4	53.58	62.36	70.01	0.51312	0.270577	-0.573696	0.209895
c10578_g1	GTGAAATGAAGATAATCCATTGATTTTCGCTTGCTATCCCGGTGTTTTTGGGGGAAACAACCAGCTCGCACCAAAGTCACTGCTGGGTTTGGTGTATGTTGTCTAAGTGATGACAAACGGCTTTTTTATTTATTGAGTGCCACACGCGCGCAACTTAAATTTAACAGCTCCTTTCCTCAGCGAGTTGCCGGTCTGTGCACACTATGCACAGATGATGCATACTGATGCACGTCAACGATGCACTGGATTTTGCTCCTTTTTACTTAGGCGTCTATTTCACTGACTTAATTGAAAGTTTTTGCTATTCTTTATTCAGAAAAGAATTAAAGATACTACACAATACGCAAAAACTATGCAATTGGTTGAGGTTCTTCACCAAGCCCTGATACTGAATCTGGA…	glucose-6-phosphate dehydrogenase 1	glucose-6-phosphate 1-dehydrogenase	Chlorella vulgaris	24	43	12	24	48	29	17.62	31.95	24.53	19.61	30.55	29.03	0.66867	0.0842352	-0.195176	0.67839
c10579_g1	CCCGACGCGGTTGCGGCCGTGGCGGAGCCGGTGTCCATCTTGGCAGGGTTTGTGGCAGCGTCTGTGGAGGAGGCGGGGGCCCAGCAGGCTGCGGGCAGGGCGCTGGCTGCGGTTGCCCGCATTGTGTCCGTTGCCCAGAGTGATATTGCGCCTGCTGCAAGCCAAGTGGGCGCGGGGCAGCTGGGTGTGGACGATTTTATGGGGAGCTACGAGGAAGCTGCCCTGGTCCAGCTCATCCAGAACGTGGCGCTGCCCGGGGAGGCCACTGCGCCGGCTCTCAACTGAAAGCATTCAAATGATGGTTTAGGGAATGGCTGAATACCAGCTCATTACTCTCGTTCAACGTTTGCATGCGCTGGTGCTGGCCTTGGCTGGTGCGTTTTTGTGCAGCTTTTTGAA…	NA		Chlorella variabilis	0	0	0	0	6	1	0	0	0	0	30.14	8.03	4.641	0.0413271	0	1
c10579_g2	CCCGGGAACCATCACCCCCCCCCCCCCGAACAGCCCCCCTGCGAGGTGACCTGGGCCGAGGCCGCCGGCTCACAGCCAGGCCTGTCCCTGCTGTCTACAGTGCTGGGCCAGGAGGCAATTTCTTCGCAGCTTCCGGGGCCGGGCGATGGCAACACGCTGTTTGCCCCCACCGACGACGCGTTCTTCGCCATGTTGACCACGCTGGGTATCTCCATCACCGACGCCCTGGCCCTGGGTGACAAACTGGTGAGCGTGATCCTGTACCACGCCTCCCCTGGCGTGACCCCTCCCCCCGCCCTGGCCTCCGCCACCTCCCTCCCCACCCTGCTGGGCCAAGGTTTCGACATTGGCGTGGGGCAGAACGAGCAGGGCGTGTCCACGGTGTCTGGACTGTTCCCG…	fasciclin domain-containing protein	Secreted and surface protein containing fasciclin-like repeats	Chlorella variabilis	0	1	0	0	3	3	0	6.84	0	0	16.66	26.63	4.46676	0.0733473	-2.0812	1
c10579_g3	GGGGGAGCAAGGGGAAAGAGCGGGGATGGCAGGCGGGGACCGGGGGCTGGCGGAGCCGCCTGCGGGCCCAGAGGAGTGCCCCCCCTCAGAGGTCCAGGAGGCTGAAGCGGGCATAGCAGGGGATGGCAGGGACAGGGATGGCGGGGGCGCAGCGGTGCAGGGGTGTGGGGATAGCTGTGAGGATGGGCGGGAAGGGGAGGGGGAAAGCATCACCGTGGAGCCTCCCGCCCCCACCCTGGCACCCTTTGCCGCCACGCTGGGGGCGTTCCTGGAGGAGGCGGGGGCCCAGCAGGACAGCCTGCAGCGCGCGCAGCAGGCGGCGGAGGCGGAGGTACGCGCCACGGTGGGGTGGCTGGGGGAGTCGCCGGAGCTGGACCCCGCCCCCACCTTCGAGATGCT…	2-ketoisovalerate ferredoxin oxidoreductase subunit alpha	ADP-ribosylglycohydrolase.	Chlorella variabilis	16	18	8	15	11	14	22.1	27.33	29.51	23.97	13.23	27.2	-0.269138	0.733374	0.138467	0.836375
c10580_g1	CACATTCAAACATTTGGTGTTTGATGTATGATAATTAGCTAAATCTTTGTTTTGATGGATTGTACAGCTTGAAGAGCACGCATTTGTCGAGATAGTGATCAGGCACCTGTTCAAGTGACAAGCTTTTTTACGGTTTCGTGACTTACAGAACAGCATGGCCTTTGTAAAATTGCCTAAATTGCAGATATCTCCAGAAGAGATGTATTTTTATGCTAAAGACGAACTGATTTCTATCGTTCCAAATTTCTCTCTGCCAACCGAGAATGGTACAGCCCCTTGCATAGCGGGGGAGTTTGGTCCTTTCATACCCAACCAAGAGTGCGAGGTGCCCCTTTGGCTTGCACATACACTGTGGAAGAGGAAAAAGTGCACAATCAAAGCTCCAGAGTGGCTTAATGC…	gins psf2 component	Uncharacterized conserved protein	Chlorella variabilis	0	0	0	0	0	0	0	0	0	0	0	0	2.56274e-15	1	0	1
c10581_g1	CTGCTGCCCCGTTGAAGGCGCCCTGCACACCCCCTGACCCATCCCCCCGGGGCTCCCCCTCTGTTGCAGGAGCTGGGCAGGTGCATGCCGCTGCTGGTGCAGGCGTGCCGGGCCCTGCTGACGTGGCTGGTGGGCGCTGAGCTGGCTGCCAAGCTGGTGCCAGGTCATGGGGGGGACATGCCAGCCTGGCGGGTGGGCTGCGCTGAGGCCCTGGCGCGTGTATTCATCGAGATGGGCGCACTCAAGGTGCGGGCAAACTCCACTTGGAGAAAACACCCACAGACAGAGGAGCTGGCAATGTATCTGTTGGCTTCGGAGCGAGAGAATCTCCCCCCCCTCCACTGCTCCTTGGTGTGTGGGGATGAACCCTGTAGCCACAGTAGTCCTAGCCCGTGCCCT…	tail-specific protease	C-terminal peptidase (prc)	Chlorella variabilis	23	26	8	19	33	19	30.67	37.45	26.03	28.85	37.51	33.54	0.526335	0.300499	-0.174876	0.79032
c10583_g1	GGGTATTGCTGAAGTGGAAATCTCGAGTGGGGAGAAGAGAGCTCCAGAATTATAGCTTGGCGACGTACTTGGCAGACAGCCAGAATGGGGGGTAAGCAAAGGAATATCCGCAAACGGTGTGTTATGGACGAGCAAGGCGCCCTATCAGACGAAGAAGCCCCGAAGATCTCGGTCGAAGATACCAAGTTGTTACAGAAGCAGCGACAGCGGAGAACGGGTATTGAAACTGGCTCACTTGCAGTGGCTGAAAAAACTTCTAAAGTAGGAGAAGCCGTTCCCACAGGTGGTCCTGATGTGCTGGATGCATCTTTCAAGCAAGAAAGGCGTCAGAAAGCCTCTGACGAAGACCCGCATATGAAAAAATATATTGAAGAGCAACTTGCTAAGCGGCTTGGTACA…	glutathione s-transferase	Glutathione S-transferase	Chlorella variabilis	33	44	16	36	44	28	36.91	50.41	48.99	44.76	42.92	43.67	0.0574908	0.892644	0.121096	0.792265
c10584_g1	CTAGCTTCCCCCAGAATGCCTTGTCCAGGATGGCCTTCCCCCAGAAAAGGGACATCTGATTGCTGCCTTGCCGGATCACGGTGGCGGTGTTCCCGCTCCACAGCGCCCGCAGCCCCTCCTCCCGCACGACCGTGGTGGCGGTATGTATGGGGCCCTTGTACTTGAGCAGGGCCTGGTTGGACCCCTTCTGCTGCTGCAGGCGGGTCTTCACCACCTCAAACGGCGTTACAATCAGCACTGCCTCGCTCACCCCCGCCCCTAGACCCGCCAGTAGTCGGCTGCCGCTGGTCACCTTGCCGCTCTCCTGCACACTCCATGCCAAGGCAGACCGCTGCAGACTTCACCCAAGTCACTGCCATCAGGGAGCCATGGATGGTAACCAAGCCGAGGGACCCATGT…	mitochondrial substrate carrier protein	Mitochondrial carrier protein.	Volvox carteri f. nagariensis	1	0	0	0	5	4	3.56	0	0	0	15.11	17.95	5.03123	0.0271984	-2.08448	1
c10585_g1	GGGGTGGTGGTGGTGGGGGGGGGCTGCGGCGTGGCGGCGGCGGCGGTGGAGGGCTGCGGCGCGGTGGTGGCGGCGGTGGCGAGCGTTGAGGAGGCACAACTACCTCTGGCGGCGGGGGTGGAGGTGACGGCGGCGGAGGAGGCAGGGGCACTGGGGCAGCACAACCACACCGTGTCTGTTGAGCATGCAGTAGGACAACCACACGCGAGGGTTCTGGAGACGGCTGCAAACCAGCTCAACCTCAGCATAGTTGCATCACTACTGCGTGGAGCGTGCATGCAAGTTCATTCCACTCAGCAGCTGATCAGGAGCGCAGACATGACAGGTGGGCCAGTGTCAGTGCCCACCACCAGAGCTGACATGCACAGCTACACCACTGCCCAATCTAGTGGCGTGCTC…	NA		Chlamydomonas reinhardtii	2	3	1	2	40	17	14.03	20.12	11.61	27.88	287.14	161.98	3.69494	8.13253e-06	-0.0365815	1
c10586_g1	GCTTTTGCTTGTATACTAGATACAACTTCTCATTGATTTGCGCTGAATTGCTGGATAGACTGTCGGCGTCGATGAGTCAATACAGCTTTCCGCTTTTGTCGGACAAAGAAATTGCACAATGCCTGCACGAGCTTGGAATGACGGCAAATTTAGAGCTGCTGGCAAAACCCACTTTCGAGTTTGTGCAACCAGTCTATGAAAACTTCGTTACAGTTTTGATGGGCGTGAGCAGGGAGGAGCTCCAACAGCCCGTGTTTGCAGCCATAGACGCACTTGAATTCCCAGAGCTTCATGACGAATCTATTCCGGCAATTTCGTTTTTGCGGCACCTAGGAAGTTTGATGGCTGCTTCTGGCATTAAAGACTTCAGCTTTAAGGACTTGTACAAACCTGAAGCTC…	kinetochore protein nuf2	Nuf2 family.	Chlorella variabilis	1	0	0	0	1	0	1.26	0	0	0	1.09	0	2.14722	1	-2.08433	1
c10587_g1	GGCAGCTTCTTGGGCGGGGGTTCGCATAGCATGCAGGGCAGGCAGCAGGCCGACAGGTGGGGGATGCTGCCTCCATGTGAGGAGGCCGACCTGCTGTCCGTCATTGATGTGCTGAACTGAGAGGTCGTAATGCAGGGACTCCCAGGACTTCTGGGAGTAGAAGAGGTGCAGGGTTTAGTTCCCAAATGCCACCCAAAGTAGCAATTGAACACATGTATGGCAATGCTCATCTGTATTTGGACACGACATGGTATGTGCCCTGTTTGAGACACAGTATAGCAGGTGCCGGGACTGGGGGACAGGGCGTCGCAGTGCTGCATGTTCCTGAGTGCGGTGGTTAAGGGGGGCTGAATAACAGCTGCTGGCTCAAATGTCATGCCGTAGTATGTTCTCCACCGT…	NA		Chlorella variabilis	9	9	0	5	36	28	12.72	13.43	0	7.92	44.2	55.91	3.23599	5.57161e-09	-1.14336	0.0816793
c10588_g1	CAGACAGTATGCTGCAGCACAGCTGAAATAACAAATAAATTACTGTAATATTAATGTATGAAAACGTTTTGTGATAAAAACGGATTGCACTATGAGTTCCGAGAAGCAGGTTCCGCACCAGCTCTTGACACTGTTCCAAAGGTACCTCGCGGGATACAAGGTCGAGGAGGAATCTATTTTCACGACTGGATTCAGCGTACCATTTGAAACATATTCCACGCGAGGCCCGGCAGAATATGTGGCGTGGCCAGAAGTGGAGAAGTTCCTGAAAATGACAGAGCAAGCGCTCAAAGCAAGAAATAAAGCAGCGGAAGATTTGGAGAAACGATTGAACGCAGCAAAGCAGCAGCTAGAAACGGAGATGCACGAGAAGATTAAGGTTGTCAAGCAAGAGGCTTC…	hypothetical protein CHLNCDRAFT_135637		Chlorella variabilis	19	26	9	19	12	6	49.93	68.18	59.91	55.6	26.91	21.86	-1.04943	0.0470233	0.0101586	1
c10591_g1	TTTGTTTTTTTGTTACGGTCAATAGCGTGTAATGAAGTCGAAGAAAGAAGTCAGAATTTTTGCTGAAGTTAAAAGTAAAAAGCAGAATTTTTTCTTGGGGATCACTTGTTGCAAGTCATCAGCCCTGAACAGACAGCGTTTGTATGAGAGCGGCACACCGGTGTGAATGTGCACCTCCTCCAACTCGTCCACCAGCTTGTCGAGCGGCATGGCAAGTGGGCTGCAGTGGTGTTCTGCGATTTATCCAAGGCTTACGACACAGTAGAACGCGGGTTCCTGCCAGGAGCCATGTCACACCCAGGGGTTGGAAGCGCTATCGAGTTCGCCGGATACACCTGTTGCTCTTTAACACCAGATCTCGTGCCGTGATCAATGGCGCGAGGTTGGGAGGCTACACTT…	erd4-related membrane protein		Chlamydomonas reinhardtii	2	5	2	5	55	35	2.82	6.53	65.98	55.34	64.91	62.37	3.22816	4.3995e-08	0.667741	0.611293
c10592_g1	GGTGCAGGGGGGCTGAGAGGGGGAGGAAGAGGTGGGTGAGGATGTGGGGGGCGGGCTAGGTTGCAGATGTTGCAGGTGTGAGAGGGTCATGGGCGCGAGGGCCCCGCAGTCAGGGGAAGGGATGCCGGGGGGAGGAGGGGGAGGTGAGGAAAGAACAGGAGAGAGGATGCCCAGGGCGGGCGATGATTGCTAGGACAACAGCCACAGCATGGCAGAGGTGGGTCGCACGTATCACGGTTCCCAGCCCACTTCCAGGGACCTGGCAACAGGCTCTTGCATCTTTTCCCACCTTCCGCGACTTGGGCATCTCCAGCCCCAACACCTGCTGTGTGAGGGCCCCCAGGCCATACCCATGGTACCCCAGCCGCTCCGAAATCTGCAGCCGAGGAATAGAAAACA…	o-acetylhomoserine aminocarboxypropyltransferase	Ribonuclease D	Chlorella variabilis	16	20	6	13	9	6	36.19	42.9	31.56	30.69	17.95	20.92	-0.743704	0.218584	-0.226002	0.730623
c10594_g1	CCTGGCAGTGCAAAAGGCGGGGGAGAGGGGGCCCAGGGACAAGCGGAACATGTACCTGGCCAAGGAGGGGGCCATTGCCGAGGGGTCTGCGGCATGGGAGGAGATGTCGCAGCAGGACCGGAACAAGCGCAAGAGGGCGGCAGTGGAGAAGAAGACCAAGCTGGCGAGCCCCAACTTTTTGGTATCCACCACCAGGCTCAGCGTGCGCAACATCCCGCATACCTGGACGGAGCGGCAGCTCAAGGAGCTGTTCGTCAAGGCGGTGGTTGAGCGGGCCAGCAAGGCCAGGCCCCAGGTCAAGCAGGCCAAGATTCTGCTGGAGGAGAATGCCGGGGGGGGACCTCGCTCCAAGGGGATTGGTTTTGTGGAGTTTGACAGCCATGAGCATGCGCTGTGCGC…	rna-binding domain-containing protein	RNA-binding proteins (RRM domain)	Chlorella variabilis	8	7	3	5	6	5	11.93	10.65	11.72	8.55	7.33	10.27	0.0395915	1	-0.198701	1
c10596_g2	TTTACCATGCGTTGCTCTGCTAGGGCTAGGATTAGGCGGGGATTCATTACTTTCTCTCTATCTCTGATCTACCCAGCCTATATAACTCTACTCTCAGCAGTGTGCCGCCTGGGTCCTAGATCGACAAGCTTGCAAATAATGTAGACGTACGCCCACATATAAGTGGACCATATAAGATCAGGACGCCCTTGATCACGCCGGGGAGGAGGGCCGCGACCAGCAAGATGCCCCAACTATTGACGTGACCACAATCACCTTGGGAAATCAGTACAGGGAAATGATTCAAAAGCCAAATTTCCCGACATAATACTTAGCAGTTCTTAGCACTATTATTTCAATTATTCATATTGTTGAATTCAGCAATTCAAATGCGCCTCTTCTTCTTGACATGGTGGATAC…	queuine trna-ribosyltransferase	tRNA-guanine transglycosylase, queuosine-34-forming	Chlorella variabilis	10	11	3	7	0	6	14.56	17.94	12.01	12.71	0	12.72	-1.06249	0.387976	-0.374217	0.636202
c10597_g1	ATTGCTTTGAGTAAGGCAGATATCTGTAATTAATGCATTACAAGCGATTCATGTAAATTGATAATTGATCCAAGAGAACTGATTGCATGGCTTGCTTGTGACTTGTCATCGTCCCAGGAACATGGCGGAGTTGCGGGTGAACGCACAAGTAAAAGATCTTACAAGAATAGAGCGTATTGGTGCACATTCTCATATCAGAGGCCTTGGTCTTGATGATGCATTGGAAGCAAGAGCAGTGTCTCAGGGACTTGTGGGGCAGACATCTGCGAGGAAGGCTGCCGGAGTAATCACACAGATGATTAAAGACGGAAAGATAGCCGGAAGAGCTGTTTTGTTAGCAGGCCAGCCCGGCACTGGCAAAACAGCAATTGCCATGGGCATGGCAAAAGCACTTGGAGA…	aaa-domain-containing protein	DNA helicase TIP49, TBP-interacting protein	Coccomyxa subellipsoidea C-169	3	6	3	7	7	5	2.98	6.26	8.91	7.65	6.02	7.21	-0.146569	1	0.825043	0.383684
c10598_g1	GCATGATCTGGGTCACCACAAATCAGTTCTGACCTGCAAGGTTTTGGTATGTAAACAGTACTACGCTCGTCCTGGTCAAAGTGACCCTTGTACATGACCACTAGAACCCTGTATCACGGCAGCCTTTGCAAACCAGCATACTCTGCACAAGTATAAGATCTTGTGAAAATATATATTGAACAATGCCGCTACTTGTTTACTTAGACTATGCATACGTGTTTCCACGTTTTGGTGTATGGCTTTTGTTACTGATCGCTTCTTGTATAGACGGCTGGCGACACCGAAGCATCAGGTCAAGGGGCTATCAACTATTCTTTGCACTGGTTGCAGTTGTGTTCTTATTCGTCCTAAGAGATAGTATACTCGTAGCATCTTCTGTTCAGTTCCATCAGGGAGGTT…	hypothetical protein CHLNCDRAFT_138128	hypothetical protein	Chlorella variabilis	0	2	5	4	13	11	0	4.19	30.38	10.94	24.33	37.38	0.929769	0.268513	2.75642	0.0143774
c10599_g1	CTGGGGTAGAGCACTCGTTGGGGATGGGTGGCTGTGGAGGGGGGTAGCTGCTCCCACTGTGCGGTCAGGGACGGGTTGACAGGTGTGGGAAGGCAGTGGTGATGAAACAAACCAGTGCAAAGGTGGGTGAAACTGTGTTGTGGACGTAGGGCTGTGGTGCGAGGGTTGGTCTCGTGAGTGGCCCTCTACGGCAGGGCTGGGTTTGTATCCAGGGTCCAGCAGCAGAAGTAGGGAAGTCAGCGGGGTGCAGAGCAGACCCTCGGCCATGGTGCGCCTGGGTCTGTCCTGGGTGGGAGACTCGACATGGGCAGGGAAGATGCAGGGCTGTGTATATGCACGCGCGTACACAGCGACGAAACTGGGAGACTTGAGGAGTTTTTCGTCTTTTGAGGCGAAGAG…	thylakoid membrane protein	hypothetical protein	Chlorella variabilis	95	86	34	98	37	18	161.75	150.3	161.51	186.98	52.73	41.41	-1.63581	0.0115504	0.164975	0.808668
c10600_g1	AGCACAATGCTGTGTTTGTCAGGAAATATGATAGCTGATGACAGCTTTGCTGATTTTTAAACCATCTCGCTGCCCTCACCTGAAAGTTTAGTAGCCATGGTGAGCCAAGCCTCGGGGCTTGCCGAACCACGGGATGTGGAAGAGCCTCTATTATCAAACAGGACCGATGAAGGAGACAGTAACAGCACTGAAGCGCACCCTCATACAGGAACATGTTCTGTGTTTGGCGGTGTTTCAAACCTAACAGTTACAGCAGTGGGCGCAGGCATGCTTGCCCTGCCAAAAGCCTTTGCCACTGTTGGCATCGCCACAGGGCTGGGGCTCTTTGTTTTTGTGTGCCTTCTCACCTACTTCTCAACTAGCATAGTGGTCAGGTACGGCTCGGAGTACAAAACCCGC…	aaap family transporter: amino acid	Amino acid permeases	Chlorella variabilis	9	8	7	9	9	8	16.68	14.58	35.99	19.51	13.54	19.03	-0.339568	0.638613	0.622543	0.355296
c10601_g1	GTTAAGTAATGGCAGAGAATATTGAATATTGTTGATTGGCTTTTTGTTCCTGTATCCTGGCGTTGATCGCTTTCGCGACTGCTCTAAAGTCTGTGCTGCACATGGCGACGTGCTTTGTGGCCAATCTTCCTAGGGTGCGATGTACCCATGTACAACCCCCAAATCCTGGGCGTCAGAGAATCTGGGCGACACAGCAATCCGTCTGTTACAAAAGTCCTTTCCAGGGTCACTCAGCCTCTCGTCACAAACCTTTTTTTTCAACAGCTGCTGCAAGGCAGAGAATGTCAACTCAAGCATCCTTGACCTTCCGAGAGCCAAGCACTGGTGTTGAGTTTCCTCTGGTGCAGCCTTTCTGGCTTGGGGAAGCTTACCGCTGCATGGGCGCAGCTGCAAGAGCCA…	chalcone isomerase	Chalcone-flavanone isomerase.	Chlorella variabilis	28	48	20	42	17	13	58.46	96.36	110.08	95.72	26.43	37.31	-1.44474	0.00132134	0.39994	0.328912
c10602_g1	GGGGGGGGGGGGGGGGGGGTGAGGAGTAGGTGTGTGGGGAGGCGGGTCTCGCTGCTGGGAGGATGGGGCACCAGCAGGCGTGAAGGTTGCAGGCCAGGAGATCAGCTTCTCACGGTGCTTCGTTCGGTGTCCATCTGCCATCATGTGGTGGGGCGCTCACCACAGACAGCCTACCCTGCATAACCCACATGGCGTGCGGAGCGCGAACTGCACATGGTGAGCTGCTGTACTGCTGTGGGAGCTGCGGTTGGTGGACAAGAGCCAAGGCCAGGCACGTTCCGGTCAGCCGCTCCACACCTTCCCTTGAACAATATTGCTTCAAAAAACTGCAAATCGCACCACTGCAGTACTTGCATGCTTGCCCTGCTTCCATTGAGGGAGCGAGGGGTAGTGTTGTGT…	NA		Ostreococcus tauri	20	14	1	5	22	10	43.01	30.67	5.85	11.94	40.42	29.44	1.9578	0.00312265	-1.79036	0.00625641
c10602_g2	GGCGAGGGGTGAAGGCGGGGTGAGGGGAGAGATCTCTGGTTTGGTGAGCAGAGCAGAACTGCCATGCAATTTCCCACGCTGTGCTGTGCCTGCAGACTGCCACGCTGTGCATTACATGACTGGCCTGAGGGACCTCTCCCCAAAATGTTGGTGTTGGGTGAGGCAACTGTAGCAGTACAAGATAGTGTACAGTGATGTACAGAGCATTGCAGTACAGCTGCACCACGTGCACTATGGTGGAGTTATGCGCAGAAGACTGCAGCAATAAATGAAGTGTAGTACAGCTTAGATACGCTTGTTTCGAAGGTCGGTGCTAACAGGGGCGAGGGGTGGAATGCGCGGCTTCATTCCAGCACACGCAACCACCTCATGACGAGAGGTTGGACTGCACGTGGTGGC…	regulator of ribonuclease partial	RraA famliy	Volvox carteri f. nagariensis	78	74	19	71	29	24	170.56	164.87	113.11	172.37	54.16	71.82	-1.0876	0.00585879	-0.137413	0.637485
c10603_g1	GCATCTGCCAGCCTGGTCCAGGGCAACAATGGTGTTTTCCAAGGGGGCATCAACTCCCCATCTGGAAGGTTGAAGATGGTGTGTGCATCTTGATCAGTCGCTCTCGACATTCAGTGCACTTTTTGTAATGGTACAGAAACTCTCTCTTCAAGGTTGGCATGACGTACACATAGGCACAAGATGTCCAGGCTGGACATTGGAGGATACAGGCACCCTACAGCTGGAAGTGCTGCACCTTGGTTTTAGGTGCATAGCGTTCATTGACATATAAAGCGTCACATAAATATCACCAGCGGGACCAGCACAAACAGGAGCCAGCGTGCAAAGCACAGTGTTTGCGGACCACCTACATGCAGTTTTGCACGATGCAATGGTGCCAAGCCACGCAAAAAATTGTCA…	cleavage and polyadenylation specificity 25 kda subunit	hypothetical protein	Chlorella variabilis	14	12	2	11	6	4	23.96	20.02	9.62	20.43	8.42	9.35	-0.746823	0.422756	-0.331596	0.554316
c10604_g1	TTCCACCAGAAGGGGCAGGTGAAGTTGTCCACGCCGGGGGGGCACTCGCCTCGCTCCAGCAGTGCCACCTTCTGCTCGGCGGTGGCGCCCTTGTAGTTGGGGTGATCCACCAGCTCGTCGTGCTTGTACATGTACCGCCGCCGCTCCTTGTTCTGCACCGCATACAGCCCAATGTCCAGCGCAAATGCATCCCGAATGGCCTGGACCCAGTCCGCCTGGTTTGCCTTCTCCTCCTCCACCCAAGGGATCACCTCGATGGCCTGCGCGCCCGCCGGCAGGAAGAAGGTCAGCGCCATGGTGGCCCCGTGCGGCCAGATGAGCAGCGAGGTGTTCCAAAAGTGCTCCGCCTGGTCGCGCAGCCGGTCGTCGCCGTTGAGGTAGTGCATTCGGACGTCCACG…	wd repeat-containing protein 5	hypothetical protein	Chlorella variabilis	3	2	1	2	9	8	5.88	4.14	6.13	4.51	15.08	21.09	2.02032	0.036152	-0.038078	1
c10606_g1	CTTAATTAATTTTTTAGATGTCCTGGCCAAGGTATTTTCGAATTATTTCCAGGCTTGATCGTGTTGCTGTTACTGGCGTGACCTTTGCGTACGGCGTTTTATTCAACATCAGGCGTTTGCATCCGATTTCCTGCTAGCTACTTCACTTGAGAAGCCAGTTGTTAGAAACTGAAGCTCACAACAGTGGCAGAGGATGCAGCCCAGACGGGCGGAGCCTTTAGAAGGGCATCCGAAATATCAAAAGCTCAAAGATTTAAACAGCGGCACCTTCGGTTTTGTCCAATTAGCGCTAGATAGAACCACTGGACGACAAGTCGCAATCAAATTCATAGAAAGGGGGGACAAGGTCACCAAGTACGTCGAGCGAGAAATTATCAATCACAGGCAGCTGGTTCATCC…	sulfur stress regulator	Protein kinase domain.	Coccomyxa subellipsoidea C-169	17	25	6	20	10	6	40.36	61.48	37.81	53.97	20.72	20.15	-1.08006	0.0665892	-0.0199745	1
c10607_g1	AAAAAAGCAGAAGTCAGTCTAGTTGGCACGAATAGCCGGCACGGTATTGGACCATGCAAATTATCGATGTGGTTTCGCCGATTAAAAATCCGATGTAGCGTCTCGTAAGGCATGAATCTCAACACTGGACAGGAGGCGATAGGGGCTCGCAGACAGGCAGTGGAGGACATTGAACGGCTGCTGCAGTTTCCGGAGGATCTGAAGCACTTGACAACTCTGCGCGAGGATTATGCTGCGAAACAGCAGGCCAACAAGGCCCAGCTCAGCGCGGCGGTGGCATCCCAAATGGAGGCCACCAAGTCGGGGCTGGACGCGCTGAACCGCGCTCACCAGGCGCTGCTGAAGCTGCGTGAGGACTTTGCGCTGATCACGGCACTGTGTGCGGAGTGCCAGTCCTTG…	exocyst complex component sec6	Exocyst complex subunit SEC6	Coccomyxa subellipsoidea C-169	15	23	3	6	11	9	14.7	23.06	7.93	6.58	9.36	12.17	0.731284	0.363626	-1.35915	0.0674354
c10609_g1	ATTAGACTTGGTAAGTGGAGTAGCATAATGGCAGTCCAGCAGCACATCATGCAAGTCCAGTAGCTTTTGAATGCAAAAAGTTTGTATTTAACTGCTGTTCAACTGAATCAAACAAGTCGTGCTTACTGTTGACGTGCTCATTCTGTAACCAGGAGCCTGGTACCATGGATGCTGTACGTGCTGGTCCTTTTGGGCAGATTTTCCGCCCAGGTAGGCAGTTGTTCTGTATATTTTTGCAGCAGACCAGACATGCCCTGCAACAGTGGTGAAATTCTTTATTTTTTGTTGCCGCAGATAACTTTGTTTTTGGCCAAAGTGGGGCTGGAAATAATTGGGCCAAAGGGCATTACACTGAGGGTGCAGAGTTAATTGACTCTGTCCTGGACGTTGTTCGAAAGG…	tubulin beta chain	Tubulin	Chlorella variabilis	0	1	1	0	2	2	0	1.12	2.98	0	1.8	2.88	1.39658	1	0.569451	1
c1061_g1	GGGGAGGTGGAGTTTGACCCTGCAAGGCACCCTTAGCAGCGGTCATGCTTCTGTGCTGCACCAGCGCGTGGTTCCACCTGTGCTGCCCCGCACGCCCCTCCCATGAGTGCTGCACGCTGCATTCCCGCCCTGGATGACGTGGCAGGGCAAAGCCGGCTCGGCTGTGGGCTGTGGGGGCGGCACTCAGAACAGTGCCGCATGCGCAGCTTGAGCAGTGGGTGGCGATTACAAAGTGGAGGTCTTGAAGGCGCAGAAGGCGTGCACACAACGGTGTATGCATAGTTGGGGATGGGAGGTATGTGTAAAGCAGTGCGGTGGGTACAAATAAGGGCACAAACAAGGTACAAATAACACCTTGGGGCACACAACTGCCAACGAAAGGAGTGAGACTCAGGGATG…	NA		Chlamydomonas reinhardtii	8	6	4	6	16	4	13.85	10.58	18.86	11.53	23.73	9.51	0.536765	0.610726	0.216247	0.852834
c10610_g1	CGCATATAAATTCCTGCTGGTCATATGACCAGGCACTCTCCAGCTTCCTGCAGTGCCTTAGACGAGTAATTGATTGTTTGGACATCCAAGACAAATCTATTACCACAACTACATCTGTTTCAACAGTAACTTTCTTTGTAGATCAAAGACGCCACGTATTTGCGCATTGTACAAGATAACCCATTCAAAACCCATTGGCGCACATGTCTAGCCATTGGGCAGAAAACAAATCCTGAGACATCATAGGATATTGAAAGTCGTATCATTGCATTTCGTAATGAAGCATTCCTTCGCATGAGCTAAAGCACATAGAGATTACCCCAAACCCATTGAGCGCAACCAGCACACCCAATCCCCCACGCCCATTCCTCAGATACCCCATTTACCCACTAGGAGTAC…	violaxanthin de-epoxidase	Violaxanthin de-epoxidase (VDE).	Coccomyxa subellipsoidea C-169	35	54	20	32	24	24	57.43	97.58	92.78	62.9	36.99	56.64	-0.533803	0.2052	-0.0505257	0.952348
c10612_g1	GGCGTAGCACCCCCCCTCGATGTTGAACACACCCCTGTCCCCCCACCCGTGCTCGTCATCACCAATCAGGGGGCGCTTGGGATCGGCAGACAGCGTGGTCTTCCCAGTGCCTGAGAGGCCGAAGAAAAGGGTGACATCCCCCTCAGCCCCCTCGTTGCAACCAGAGTGGAGAGACAAGATGCCCATCTTGGGGAGCCAGTAGTTCATCAACGTGAACACCCCCTTCTTCATGCACCCCGCATACTGTGTCCCCAGGATGACCATCTCCTTTTGCTTGAGGGACAGGTCCACAGAGGTTGAGGAGGTCATGTAGGAGGTATAGCGGTTGGCTGGGAACGACCCCGCATTCAGGATGGTGAAGTCGGGGTGCCCAAAGTTGGCCAGCTCCTCCTCGGTGGG…	phosphoenolpyruvate carboxykinase	phosphoenolpyruvate carboxykinase (ATP)	Chlorella variabilis	0	0	0	0	0	1	0	0	0	0	0	3.19	2.20172	1	0	1
c10613_g1	TGCTGCTGCTGCTGCTGCTGCTGGAGGGACCCTCCCCACAGTGCCCCTCCAGCTGCTGCCCTGCTTTGCCTGAGGAGTGGTCATCCAACTTGATACCGTGCTGGTACCCCTCTGGGTGATCTGCCAGGTAGGCTTCTGAGCACTCAATGAGGTGGGTGCGTGCCTCGTCATCGCACCTCTCCTTCCCCGAGACTTCCCCGCTGGCAATGTCCAGGATGAAGTCCGCCACGTTGGTGCCAAAGGGCAGGGGGAACCCCAACTGGTCGTACCACTCCGTGACTGCGCCGCCCTGCCCATAGTACATCACGTGGCCCTGGCTCAGCAGCAGCACGGTGTCCAGCTGCTGGTACAGGCGGGACGACGGCTGGTGGATGGTGGTCACAATGGCCCGCCCCGAAG…	p-loop containing nucleoside triphosphate hydrolase protein	ABC-type multidrug transport system, ATPase component	Chlorella variabilis	24	26	9	22	7	13	71.61	69.38	64.72	61.35	14.83	56.96	-0.919773	0.311577	-0.0260502	1
c10613_g2	GCTGCCTCGGGCTGTTGGGACTACCCATTCCCCCCTCCACGCTTCGCGCCGCTGAGCAGATCCCTCCTGCCCCGCCACACCCTCAACAGCTGCCAAGGGGGTGGGGTCAGGCTGTGGCGCCGCCGCTGAACCGCTGCCCTTCCCATGCACCTGGCCAAGGGTACACCCAAATTGAGGTGTGTCTTCAGGAGTAATTGCTGCCGCGCTGGGGCCCCGCTCTGCATCTTCAGGCCACAGATTGCGCACACCATACCGCGAGGATGTCTCGAAAGTGGCATAATTAGAAAGAGGGTTCACTGCCAGCTGGCTGACTGAACCCCTGCACACTGAGCTCGAGCCTTCCCCACTCGCATGCCTT	NA		Volvox carteri f. nagariensis	0	0	0	1	0	0	0	0	0	14.17	0	0	-2.49086	1	2.62973	1
c10614_g1	CATGCCCCCAACCAGCCCCTCCTCCCCTCGCACCCCACATCCCCCACTGCCCTACAACCCCTCCCCCTTCCACCCCTCCCCTCCTTCGCGCATCGCCCCTGGACCACTGCCGAGCACGGGTGGTCACAGTTCCCGCCCCCTCCACCTGCCATTCGCAACCCCGCCTCAACTCCTCCGGTTCTGGCATCAGGGTACCTGGGGCCACTTGCACGGTCACTCCCATGCACAAGCAAGCGGGATGGCACCAGAACCCAGCTATGCCCGCGATGCCGCTGGGCATGTCGGCACTGGTGGAGGCGTGGACGCCTACCCCACCCACCTTCACCCCCGCTGCAAGCTTTTCAGCACCTCTTGGAATGTGGCCCTGTCGCTGCCGTCGCAGCCCGCTGGCGCACCTGC…	NA		Chlorella variabilis	5	8	3	6	6	4	14.91	22.91	21.44	22.97	10.89	15.32	-0.258989	0.830091	0.164137	1
c10615_g1	CATGATGAGTGACTCCATGGCCAAATATGACCATAATTTATAATTTTATGGTACTGCGGCTGCGGCAGGCGACGTTGAAGGCCAAAGCTTTTGGCTGCTTTCCTCACGACCAGACTGACGCCAAAGCTGTTGCAAAATGACAGCTGATGGTGTAGTGATGCGAGCAAGTGTCCCGTTGTACTCCATAACTAGAATATGATGGGATGATGGAAGTTATCAAGCATGAGGTATCAATAATGCCATAGATGCTTGGCTTGCTTTATTGCAAATGGTCTGGGTCTTCCACCATTGACATGTTGAACATTCTTTTCAGGCTTATGCGTCATAGTGACCCAGGAAAGATCTGAGCTCAACAATCACATCCATGACGTTCAGGACTACATCGAGCACCCCAAGCCG…	duf924-domain-containing protein	Uncharacterized protein conserved in bacteria	Chlorella variabilis	8	15	4	12	0	2	18.48	34.01	24.22	36.01	0	5.92	-3.22074	0.00137947	0.158535	0.881532
c10616_g1	GGGGGGGGGGGCGCCTTGGGCTGGGTGAGGGGCTGAGCAATGCCAATTGACTTGAGCTGGGCATACTGGGGTGTGTGTGGAGGGTCAGCCCCACGCTGGTGCGTGCTGATACCTCTGTGCCATGCCGTGTACGACTGTGTTGCACTGCACTACTGCGCCGCAGCTTGGGGATGCCCAGCTAACTGCAGGGGCAATGCTGCTCGGAGCAGCAGCGCGGCCCAAGTCCCCCGAGGGTTATTTAGGGTTATTTAGGGTGCACAAGGGAGGGTGCGGAGACGCCCATGCACACCTGCTGCAGCCGGGTGGGCAGGCTTGGGATGTTGGTTATCGTGCCGTCCACCGACAATATGGTGACAACCTCCTCTACAAGAGGCGTAGGTTGATCAAACCTGCCCCACC…	hypothetical protein CHLNCDRAFT_52073	hypothetical protein	Chlorella variabilis	15	19	3	12	31	32	39.7	54.76	19.71	38.17	70.43	115.38	1.6918	0.000204419	-0.5034	0.366496
c10617_g1	CGAAAGGGCTGCGGTGCAATGCTTCAGTGCCAGTTTGTGTCAGCAAGCGCCTTGTCGCAAAGACGTGTGTTTGTTCTGAGTGCTGTGGTGACATTCTCTGCATGGCACGCACAATGTTTGGGCAAGACTTTCCCTAGCACAGCACAGCTGTGTCTCCAGCCTTGGTGAAGGAGTGCACAGCTTTTGACTTGTTGGTGCTGGGTGTGCAAGTTTGGGCGTCAAGTGACCAAAACACCAATGTGTCATGGTGGTTCCAAATCTGACCTGTCCATCCCCTACACGTCTTCCCTGGCATCCTTCAAATATGACCGATATGAAAGTCAGTAGCACTGAAATTTGCGAGTAGAAACCCCAGTGTCGACTTCCGTAGATCCGCCGAAACGTGGCAATTTGGTTCGA…	NA		Chlorella variabilis	7	11	4	9	9	3	23.43	49.41	36.85	35.43	27.91	14.08	-0.530743	0.443962	0.220952	0.87015
c10618_g1	GGGGGTTGAACATTTGACCTGCAATTCCAAACAAGCTTTCCTGGCTTCAGTTTGGTTTCAAGTGTGCCCGGGGGAAGTTTGCAAACGGATCTTCAGAGTGGGCAGGGATTGTACAAATGGGCGTTTGAATGTAAGGCGCGGGGTAGAGAATGCGGGGAGGTCCTCAAAATGGGAATGAGTCTTCAAAATGAGGATGGTGGTGTGCAAGCCGGCAACCGGAATGGTGGTTATCAACACATGAGTTACACCATGGGCGGAGAGCATGGACATGGAAAAGTACCACTGTCGCCCCACCCACCTCCACTTGAGACTGCCTCCGCATTCAGGCTCCATGTGTGCAGGGGGCGTAGCCGGCTGAAGTCCCATCGCACCACGGTGGAGTCCAAACCCCCCGAGAGC…	wd repeat-containing protein 53-like	FOG: WD40 repeat	Chlorella variabilis	13	5	6	18	31	17	17.67	6.38	22.35	26.57	34.56	32.2	0.589522	0.198445	1.07307	0.0569228
c10619_g1	GACGAGGGGAGGCTGGCAGGCATGGGGGTGGGGCGGGTGCTGCGGGTCCCCTCCCACCCCGCCCCAGCCCCCGGGGCCGTCCTCTACGACCCGGAGGGCCTGGTGGCCGCCATTCGGGAGGTGGTTCAAACGCATGGCTGCAGTACGCAGCATGTGCTGCAAGCATAGCAGGCGGTGGGGGTGGGCTCAGGGAACGCTCGTGGACACAGGGAGTCCCCGTGCTGGGCATTGGCGGGGGACTTGAGCGGATTGATTGTGGGCGCAGCGTCGGCAGCAAGGCGTGTGTCGTGTGCTGAGGAGCATGCCTGTGCCTGGTAGGGCCCGGGTGCAGTGCCGGCTGTAGCGTGCGTGCAGTGTCTCCGACCGGTCTAGCCGACGTTTTCGCGCACTTCTCATGGA…	omega-3 fatty acid desaturase	Fatty acid desaturase	Chlorella sp. LKT-2007	208	191	34	113	91	44	221.16	207.68	100.73	132.81	83.32	63.47	-0.482973	0.285923	-0.8373	0.0486561
c10620_g1	CTGCTGTAATACTGGTGTGGGCAGGAAATCACCCTCTGTGCCATTTACATCTATTTTCGAAGGTGTGTGAAGTAAGCCTGTACAAGGAGTGTTCAATGATATTCTAATGTGTATTCAAAACTACCACCATAAAAAAACCACTGTAGCAGAGAAAAATCAATGCAATAACTAGCAGACAAAAGATACCGCGTCAATCTGCTGCTTTAAAGAGTTTTTGAATAGTCATCATGAAACGCTTTCGGTACGCTCTGGGACTAACAGCCGACACTGCAGTCGCATCCTGCACAACAGACTTCCATGCATGTTCTATCTTTTTTCGCAGAGTGTAATTCTGCAAAAAGTCAATGATTCCGAACCAGATCAGCACTCGCTCAGGCGAGCAACTTCCAGTATTCCTAA…	pip5k-domain-containing protein	Phosphatidylinositol-4-phosphate 5-Kinase.	Coccomyxa subellipsoidea C-169	21	23	18	31	109	77	23.1	26.63	53.03	40.26	111.34	121.23	1.48559	0.000180912	0.867888	0.0520685
c10621_g1	CAAGAACTTGCTTGCACCTACCCACGCATCACCCCGTTTATGTGCGACCAGCTTCTCCTTCGCCGCATTGCATGCTGGGCTGCCTGTCTAACCCCACCCTGGCCGTAGAACTCTCAGACATGCGCCCACATGAGGGGTGGTACGAAAAAATATCCACAGACATCTGCCGACATACACCTTGATCCTGGTTCACACTCCCAACGCCGGACACGGAACCCGCCCATCGCCCTCCCACCATGGCACCCTCTAGCAGGCATTCCCACAAAGCCATGCTGGTGTGTAGGAAGGGCAGCCCCGAACCCCAACAGGCACTCCACACATCCCTTGGCTGTCCTCCCCCTTCTCAGCGCCAGCATATGGCCCAACCCTGCCATGGAGATGGCCATGGCGCAGTACACG…	rna-binding domain-containing protein	RNA-binding proteins (RRM domain)	Chlorella variabilis	5	10	2	9	29	22	6.25	12.41	6.55	11.41	29.12	34.98	1.82431	0.00246227	0.206673	0.864454
c10622_g1	GCTGACGTGGCGCGCCGGTGGCGCCCCGCTGCAGTCCCCCCCCCATTGCTCGGCTGCCTGGGGAGTGACGTGGCCGGCCCCCTCCCATCTCCTGCTGCACGTCCTGCCGTGCAACCCCCTGCCCGTCGGTGTCATCCAGCTCCTGGTGGGGGGCATCTGGGTGGGCGTGGTGGCGGTGGTGATGGTGATGGTTGTGGTGATGGTCGATTCTCTGGATCCCGATCACGTCGTTCAGGATGGCCCTCTCGTAGAAGTCCGCCAGGGCTGCGTCCCCGCTCCACTGAAACAAGTACCGCGCCACCTTGAGGATGTTGTACTGGGTGCAGGACTCCTCGGTGATGAGGGAGGCGTCTCCATTGGTGATGGCGTCTCCAAGCGTGTCAGGAGGGTGCCAGTGCT…	duf1680-domain-containing protein	Putative glycosyl hydrolase of unknown function (DUF1680).	Chlorella variabilis	15	17	0	10	12	12	35.89	39.01	0	28.49	23.96	39.8	0.91563	0.0837182	-1.0323	0.0453405
c10623_g1	CGGGAGTGAAAGTTGAACAGACGCATCAATGCCGACTGCGGCGGCGTCATGCTGGCCAGGTGAAGTGAAACAAAAAGCTGTGGTACTATTGCTGCATTATTCGAGGAGCTATTTGCAAGAATTGACGTAGTTGCAAGAAGACTCTGCTGTTCTGTCTGATTTCCTGCCACCCAAGCACATCGGAACAAGTACAGATGAGAGCAGCATCGAACGCAATCAAACCGAACCCATCACTATCATCATGATTCTGAATAGTGAACGCTGAATTCGCCCAATCAGCAATTTGGCAAATGTTTGGCAACGTGACGTATTGCCAACAGCATGCAAGGTGGCAGTTTGTGTGAATGCAACTAAGAAGCATCGTCCGTGCCATGAGCAGTGACCCTATTGTTTGAAAGA…	dmt family transporter: glucose-6-phosphate phosphate	hypothetical protein	Chlorella variabilis	13	17	14	20	3	1	25.05	33.17	73.98	42.89	4.96	2.53	-3.47899	2.09416e-05	0.924557	0.119457
c10624_g1	GTAACTTATCGCAGTATGCTATTCAACGATCCGCTGAATACTGTGATCAATTGAGTTGACGTTCAAAACTCTGACGAAACGTTTTCTGCTCCTTGCTTGTTGTTTTGGCTGCTTGACAACTTGATAGAAAGATGCTTCGCTTTGCTATCTTGGTCTGTGGAATCCCCGATCAAGATGTCATTGAACGGAAAGGAACTTTCGCAGACATGTTTGTGGCGCTGTTGAAAGACGGGGACGAAGAGTGGAAGTCGTTCCTCGTGTTTCAGGGAGAGTTTCCTTCCGAACATGAGCTTGAACAGTTTCATGGAGTTGTCATTACTGGAAGCGTTGGAGATGCATTTGGCACGGAACCATGGCTGATGAAGCTCAGATTATGTATCAAAACAGCAGTCAACATGG…	glutamine amidotransferase ylr126c	GMP synthase - Glutamine amidotransferase domain	Chlorella variabilis	5	11	10	15	51	23	9.62	21.23	55.24	33.2	84.54	59.36	1.09406	0.0156015	1.34568	0.00971462
c10625_g1	GGGGAGTCCAGGGTGTGTGGGCAAGGAGGGAAGGGGTGGGTGTCGACATTGGGGTGGCATGTGTGCCAGTGCTCATGCCAAGCTCCCAGTGCGGGGTGCTCCTGGCAGGGGCTAGGATGCCACTGCTGCACTGCACCCTTGCGACGCGTGGGACGGTGATTGTTTCCCCACCTAGCTGAGGCTCACAGTTTGGCCTGGCGTTGGCTGGTGTTCCGGCCTCCATCATCACCTCGCCCCGTTCCCACCGCTGGCTGCCGCACCCCACTCCTCCCTGCTGTCGCCGCTTCGTGCTTGCACAGAGCACGAGGGAGGTGCCGTCGGGAGGGAGAGCGGACAAGAACCGGGACAACCCAGGCTCCAGCCAGGTGGCAGGCTGCAGCAGATCTCAGCAGGCTTAGC…	sulfur stress regulator	Protein kinase domain.	Coccomyxa subellipsoidea C-169	24	36	5	27	42	33	15.73	24.19	8.91	19.72	24	30.12	0.881163	0.0242103	-0.270729	0.450867
c10626_g1	AGGGTACCGCTTTACAGGCTGAATTCAGACTATTTCAAATTCACTGTATTGACGTGCTTGCAAAACAATTTTCCACGTTGATCACGGTTGCATCTCAAGGTTTTGTACTGAATGTTTTCAACAAAAAGCGCTGTTTTTGTTGTTATTATTGCTCTTTTAAATCATACCCTCGGTTTTCAGTGGAAAAATTGTAGCGAAGGTGCCTTCGCAGTACAAGATGTCGCACTGACTCCGGAACCAGTGAAGCCTGGCGACACGGCAACTTTTCACATATCTGCCGAGTCGAGTGTTCAAATACAGGACGGTATGGTGAACATGGTTGTTACCTACGGAGGCTTACCCATATGGACGCAGAATGACGAGTTGTGCGATAAAACTGCCTGCCCCATTTCCAAAGGG…	md-2-related lipid recognition domain-containing protein	ML domain.	Chlorella variabilis	5	1	1	3	5	3	17.81	2.98	10.18	7.75	13.47	14.41	0.566255	0.592782	0.0912946	1
c10627_g1	CTGCATGTAGTTACACGCGGTGGGATGATGATGAGGGGGGGGTGGGACTGCAGGTGTGAGAGTAGCAATAGGTGGGTGCCCCCACGGGTGTCACTTCCAATAACACCTGTGTAAGCACTCTTCCCAGCAGTACTCACAGGATTCTGGTGGATCAAGCAGGGCAGGGGGGGAGTGGGGTGTGAGCAGGGCGCCTTAAGCAGTGGCCGGTCAGCAGCACGATGGTGCAACACACTGCGCAGTGCGCCAGCTTGGTAGGGCAGCATACTGCGCAGCCTGAAGGGCGGGTGTGGGGGAGGCCACACCCAGCAGGCGTGTGTAGCAGGAAGAGTGTTGCACGAAGGATGGTGCAGCGCAGGAGCAGTACAACCCCCTGGGCAGGGTGCGCTGCTTCATCAGGAT…	NA		Volvox carteri f. nagariensis	15	27	4	11	6	2	52.45	89.77	33.75	36.9	16.26	7.43	-1.28867	0.10628	-0.801743	0.193528
c10629_g1	ATTAGCCTGCAAGATCGGTGGACAATCTATTGTTCTAGATAGAAAGATGGAACAGTGAAACGCAGCGAATTGTACCTCTCGGTGGGTGCGAGTATTCAGCACAAGAACGAACGTGGGCCCAGTGCACCCTATAAATTCCGCCGTGCCGTCAAAGCGAAGACGTCAAGTAAAAACGACAGTTTGTTATTAGTACACCTTGACCAGGTCAGAGTGCGAATGCTGCGATCAAGGAAAGGCAGCCAAGAGCAGAGCCCAGCGGATGCCAGGGTGGTGGCCCTCGCAAAGGAAAATGAGAGACTCCGGGATCTGCTGTCTGAGAAGGCGATTAAGGGCGCCACGTGCAGCGGATACTTGTGGAAGTATCGCGCCCACGCGGAGAGCTCCCTGTGGGCCAACACC…	diacylglycerol o-acyltransferase 1-like isoform x2	Acyl-CoA cholesterol acyltransferase	Coccomyxa subellipsoidea C-169	4	9	0	3	9	4	8.1	18.55	0	6.74	15.57	11.09	1.64185	0.08219	-1.38657	0.12175
c10630_g1	TGTACCGCCTGCCTCGGCTGTTGCTTCTGCTGCGACTCCTGCTGCGGCTCCTGCTGTCCCTGCGCCGACTTCTGTCCCTACGTCGCCGTCGATCCCTTTCTCTGTCTCGGCTGCGGCTTCGTGAACGATGCCGTTCATCTCGCGAACTTGAACTTCGCCGTCGCCTGCTGCGATATCGATCCCTGCATTTCATGGGCCAACAACGTCCTGGAGTAGATCGAGTGCAAGTGAAACAAGTAAAACCCATCGTATCAGGAAGATTCCAGTGTTCTAGGGTCATTCAACAGGCAACAGCTGGTTGACTCGCAGGTGGTGCCCACATTACCTGGATCTTGATCTCGAGTTTGATCTCCTTCTTTCTCTTCTCCTGTCTGAGACATACAGTGACAGCCACAATCG…	rna-binding domain-containing protein		Coccomyxa subellipsoidea C-169	13	11	1	7	15	15	30.81	23.68	5.34	16.12	31.65	56.22	1.4987	0.00702693	-0.892423	0.116184
c10632_g1	GTTGAGTGCCTTTGAAGCCATTGCTTGAAGCGCCTGGGGTCGCTGTCCACACGCTTGATGGCAGCACCGTCTGGGCTTGCCTCGGCTGTGGTACGTTGCCAGCGCATTATATTGTTGATAGCTTTTCTCCAACAGAACAATTTTTGCCCAATTGCCTGTTCTCAACCACAGTTAGGTAGAGGACTTTCCTCGGGGCAAGCAGTTGACACTCACAATCTGTCGTCGGGCCGGAGGCTGTTTGACGCACCTGACAGCAGACGGTCACTCAGCTTTAACAACTTACCCTCAATAGATGTTGAATCCCAACAGATAATAAAAACAGACGCTGCCGACGGCGGTCCTACGGTTATCAAGCCTGCCGCCGAACTGCAGTCGCAACCAACCCGTGCAAGCTCCGAG…	target of growth-regulatory pi3k-like protein kinase	hypothetical protein	Chlorella variabilis	6	4	1	1	7	13	9.21	6.25	4.18	1.7	9.21	27.43	2.8127	0.00431204	-1.5307	0.256812
c10635_g1	GCACATCCTCTTGATATCCCACCAATCCCTCTGCAGCGTGCTGTCAGCTGGAGATGACACTTGGCTGCATGTACCCACGGCGCCTCTTGTGCCCACGTGGCTGCACGGTGCCACGGCAGCCCCCCGACTAATTGCTGACAAACGACACCGACGCGCCGTCGTCTAGATTCTTCATCGGGCTGCGCATCTCCCACTCCTCCTCTGGCCAGATGCGGGCGACCAGCACGGTGACGTCATCTCGTGTGCGCTGCTTGATGGCATGCCCTATCACCGCCCCTGCCACCTCCAGCACATCGCCGTCATGCTCCCTGTCTGCCTCCAGCGCAATTTCGGTGACTGCCTGCGTGTCAGCAAAGTCCCAGAGGCCGTCCGAGGCGATGAGCAGCATGGCCCCCTCCT…	protein serine threonine phosphatase 2c	Serine/threonine protein phosphatase	Chlorella variabilis	6	3	0	6	6	9	11.69	6.05	0	13.58	9.85	24.64	0.991282	0.16088	0.03687	1
c10636_g2	TGAGAGTCCATGTGAGTTACATGAGTCACTTAGAAGCATTTTAATATGAAACAATACAGTAATCAAATCAAGGGAATCGAAGAAAACCAATCAAACACTGCAGAGCGACCAGATGTTGATTATCCATGAGCTCAACAACAAGGTTCACACCCCCATTCACGGCAAAGACACCCCCATGTACAGGAAATACACTGCGTACATTTCACTGGCGAAATGCTAGAGAGATTGTATGCAGGCCAGCCTGCCATAGACATCAAAACTGCATGTATGTGAAGTACCTGACCTTCAGCAGTGCACAACATAGGAGCTGCAGCGCACGGCAGGGGCGCCAGCCGTGCAGGGCCGCACACTGAGGGCGCTGCAATCTGCAGTGCCATCTGCAAGTGTCTGACATGCCGA…	NA	pyruvate dehydrogenase complex dihydrolipoamide acetyltransferase, long form	Volvox carteri f. nagariensis	70	57	9	43	73.99	37	213.11	179.73	74.95	144.34	190.2	154.63	0.74513	0.0814371	-0.69322	0.0966742
c10637_g2	CAACATTCTGATTTTAAAATTTTATATCTCGGTTTACTGGTCATCAGGCAGCCTGCGAAATGCTTTCCTCAGGGGAGCTCCTCGCGAGTCAGAAGCGTCTAGAGAGTCGTACGAAGGAGCACACCGAGAGGCAGAAGAAAAAGCATGAGCGGGAACGTATTGTCGCTGAAAGACAAAGGCAGCGACAGGAAAAGCGCGAGGAAGAAGAACGAGCTAAGAGGTTGGCCCAACTGGCTGCAGAGGAGGAGGCCCGTCTCGAGCAAGCGGAGGAGGTTGAGCGAAACAACGGTGTTTACTATCGACAAGAGCTGCTGGCGGTCCCTGTACCAGAGAGTCTCGCTGCAGAAAAAGGAATCAAGCGAGCCGCTGACAAGATTCTGCTGCCGCCTTCAGCGGGTG…	NA	Ubiquitin fusion-degradation protein	Chlorella variabilis	0	0	0	0	0	0	0	0	0	0	0	0	2.56274e-15	1	0	1
c10639_g1	GCAGCAGCAGCAGCAGCAGGGCGGGGACGGGGGGGAGGGTGCAGCCGCGCCCACGTGCGTGCTCCGGCTGAGCAACATGCTCTCCCGGGAGGAGCTGGCGGACCCCGAGGAGTACCGCGACATTGTGGACGACATTGCGAGCGAGATTGAGAGCTATGGTACGGTGAAGGGCATTGAGGTGCCGCAGCCAGCCACAGACCCCGCCGACGACCCCCCGGGTGTGGGGCTGGTGTTTGTGCTGTTTGAGGAGGCGGCGGCTGCGCAGCAGGCCCAGGCTGGCCTGGACGGCCGCACCTTTGCCGACAACGTGGTGGCGGCCACCTACTACGACGAGCAGCGCTTTGCGGAGCGGCAGTTTGCCTAGGCCTGCCTGGGCCAGCGAGGGGCGTGCTGGGCGCG…	splicing factor u2af 50 kda subunit-like		Chlamydomonas reinhardtii	10	19	2	3	14	8	21.82	47.31	13.82	8.05	30.77	25.66	1.66968	0.0232488	-1.79448	0.0103722
c1064_g1	CTCGGGCAAGGACGGCGGCCGCGGCCTCGGCCCCCTCCGGTGGCTGCGCCCCATCAGCGCCTCCCCCGCCACCTGCCGCCTCCATCACCAGGGCCTCCACACCCTCCAGGAGGGAGGGGAGGCCGCAGCCGGTGAGGATCCCCTCCACGGCCTCCACCGAGCGCTTGGCCAGGACGGTGATGCGGCGGAGGAGGGGGGCGGAGGGGCGGCTGGCGGTCCAGCCCTGGCAGAGGGGGTCCCTGGGGGTGGCCAGGTACATGGCGGGGGCGGTACCAGCAGACCTCCTGGCCGCGTGCTGCCGCAGCACCGACTCCCGCTGCTCCCCCCTCATCTCCCCCTCGGGGTCCACGATGAGGGGGATGACACCCCAGGCGTGGTCCGCCAGCAGGCGCAGGAAGC…	nucleolar rna-associated	Nrap protein.	Chlorella variabilis	1	1	0	3	1	4	3.08	3.14	0	10.25	2.61	16.73	0.32989	0.734657	1.1492	0.630675
c10640_g1	CAGGCAATCATCCTCTGACAGAAAGCGAGTTACATCTTCATGCCACTTCAGTAAGATAAGGTTCCTGCATGCCAACAAAAAGCTGCCTGGTGTAATGTACGTATGCCTGTTGCTCCAGAAAATACACCTAGCACCCAGTTTGGCTGTTTTATGATCTCGAACGGCTCGTAACATTTGCAGCATTCGAACACGTGGCTCAAACCGTAAAGAGCTGTGGCTTGCCTGGCGTCCAGATACTCCCCAGTGTTGGCCCTGAACTTGGTCAGTTCGGCCTTATTTAGAACCCTGGGACGTAAACCTGCTGCTACAGTGGCTTCTGCCGCTGGGTGAGTAAGATCTTCCCCCTGCACTGCACCTGCGTGTCGAGAACCACCCAAGGATCGCAAACCATAAGTGGCG…	lysine-specific histone demethylase 1 isoform 3	Monoamine oxidase	Chlorella variabilis	1	3	0	1	4	1	6.01	32	0	6.68	23.92	8.02	1.69864	0.41674	-1.17783	0.650044
c10642_g1	GGGTGGGGAGGAGATAGGCCGCCAGGTGGAGCGTGTGGCGCGCGTCTGTGAAGCAGAGCCTCGGCATGGCCACAGCGTGGGCTTCTGCAACCCAGTGTGGATCATTCCTGTGAGCTCCGCCCCTGCTGCTCCAGGGTCCCCTCCTCCTCCCTGGACCCCTCGGCCTCCATCGACGTGAACGGCCATGCCGCCAAGCAGGGGGTGCTGGTCACGGTGCTGCCCAGCCCCAAGATGCCCTAGGCCCCTCCCCAGGCCTACCACCACTCATCCCCGCCCATTGGGATGCTCAGGGAGCTGCTAGAACGGGGTGGGGAGGGACGCTGGGGTGGTGCACGGCCCGCGACCACGTGGTAGTGCCACCAAGAGCCGCAGGAGGGGAGGATTCTGCAGTACCGTGTG…	NA	Oligoribonuclease (3'->5' exoribonuclease)	Chlorella variabilis	6	7	2	8	9	5	9.87	11.41	9.12	14.06	13.69	10.88	0.0752154	1	0.301131	0.839731
c10643_g1	GAGAGATGCTGCCAAATGTCTAATTGTTGTCACGATTTGTTTTATGACGCGAGGCGCTTCGTACATTGAGTGAAAGGGCGGGAATTGTTGGGCGCCAGTTGTGCAGTTTTGATATATTCGAGCTTGCTCAGATTTAGCATGCATGAGGGTATATAACTCATTTCATGATATAACGAAAATATCGCTGTGTGCATTGTTGCATCCAAAACACCAGTTTAGGACTATCGACATGGCACAGTCTGGGAAGCATGGAACCGACGGGAAAGAAGCTACTCGGGGAATGCCGACAGTAAAAAAACGAAAGATTCGTAAGGAAATAGGCGAACAGGCTGCGCCTGTCTCGCGTGCAGTCAGGCAGGAAGAACCGAGCCGACAAGAGACCCCGCAAGCAGCTGCAAC…	rna binding rrna processing protein	Pre-mRNA 3'-end processing (cleavage and polyadenylation) factor	Chlorella variabilis	0	0	1	3	1	1	0	0	6.52	7.98	1.83	2.93	-1.28383	0.705854	4.4458	0.0758772
c10644_g1	GTAAAATTTGAAAGCACAACAATACGTAAGCAAAGCTTCATGGTCTTATCTCTTTCACAGGTGGTTTGAGTCTGGTATGCCAAAGCCACGCCAACGTGGCAACTTTAGAAGAGGGATTCAAAACATAGACAATGACTGTAGCAACCTAGAAGATTCAAATAAAATGGTTGTAGTGAATCGACCAGGGATTGACGAAGCTGCAGGCATTGAACGATCAATTCGGCTGGCTATGTGGGATCTTGGCCAATGCGACAAGAAGCGTTGCAGTGGTACTCGCCTTGTGCGGCAAGGAGCGGTTCAGGAGTTGCGTCTCGGGCAAACATTTCAAGGAGTGATCCTGAGCCCGATGGGTAGAAGCTGTGTGTCTCGCTTGGACAAGGATTTGATAGGCACAAAGGG…	duf367-domain-containing partial	Uncharacterized conserved protein	Chlorella variabilis	82	95	25	38	139	85	47.78	56.02	39.21	24.49	69.3	67.29	1.36437	5.45813e-05	-0.75718	0.0313115
c10646_g1	GGCAAGTTTACAGCAAGAACAATTGGCCTTTTTACTAATCTTTGATTTGCAGCTGTTGTGCGGGTGCCGCAAGTGGTTACTTGGAGTTCCCTGCCACGACCTTTGCGAGACGCATTAACGAAGCACGTGAACATTAAAATGCAGAGAGTTGCTTTTGGGAGCTGCCTTTCCTCAAGGCAAAATGTTGCAGGCACGCAGCTGCCTCAGTCTCGGAGCAGCCTGATCGCTGCCCGCAGCAACGCGTCCGTTCGCAAGATGGCTCGCAGCGTTGTCAAAGTGTCTGCTGTCGCTTCAGCAAACAAGGATACCTCCGTGGACACGGACGATTTCAAGGAGTCAAGCCGTCAGTTCCTTCGCACGGTGTTCGATTTTGACCGTTGGGAGAAGCACAGGAGCACC…	upf0187-domain-containing protein	Predicted membrane protein	Chlorella variabilis	399	429	135	373	226	157	610.07	667.64	556.73	627.61	299.24	329.01	-0.753693	0.0930416	-0.0774842	0.859783
c10647_g1	GTTTGGTTCAACAATCTTGTGCTGGTGCAGCCATGCATATGAACGGCTTCCAAGTGGGCTCCAAATAATTTGCACTCCTGAACATCACCTGGTGTTTGCAGTTCCTGGAGAAAAGCCACTATTATTTAGGATCAAATCGACTTCTCTTTTTTTTTTGTTCCAAACAAAATGTCAACCAACCAATCGTCAGTACATTGCAGCACAGTTGCAGAATTTTTTCCCGATAGTAAATCACAGTGCCCTGATCTCGAAATCGTCTATAAACAGGTGGAAGCAAAAGTTTTCGTTGCAGGATGTACTCAAATATGTTTTTGTGTGCACCTATGTTAAAGAGACAGGGAAACACAGCAGAAAATTCCAAGCACGTTCTAGCATGAAATCGATACTTTGTGCAAGTCA…	NA		Volvox carteri f. nagariensis	2	5	0	1	4	1	11.61	28.1	0	5.61	18.77	7.75	1.69858	0.420726	-1.94132	0.271059
c10647_g2	TCCTCGTGTAATTGTTGTAAGTAGCTTGCCACTGTCTGGATCCATAATGCGTATCACTCCGTCCGCCACAAAGAACATGCAATCAGCCATTTCACCCTTGAAGAAGATGGTGTCGCCTACAGCAAAGGTACAATGCACCAAGGTTGATGCAACTGCACGGACTACCACAGGCCTCCAAGTACTGAAGATAGGTTGCTGCTTCAGCACACTAGCTGCGAGCTGCACCTGGAGGTCCACCCGCATGCTTGGGGACATATCTTGCAGCAAGGCATCAGCTGCCATCAATCGACGGTTTGTATGCCGAGTCACAAGCTGTGTTACTACACGCTTCCTGACACCTGCTGGTATGCGATGTCTAGAAAAGAAGTCCTTGACCATCTCCATCCGCTGCATGTAGTT…	cyclic nucleotide-binding protein		Chlamydomonas reinhardtii	15	10	2	6	25	18	27.23	18.33	15.01	13.53	45.66	37.93	1.9909	0.000321791	-0.939962	0.133429
c10648_g1	GCCTGATTTCCTTCACAAGAATTTCTTACCTTATTTTATTGCTCTGCCACAAAAAAAACTAACGTTTAAGGCTCATTCATTACAAAGCGAGGAGATTTCAAAGAGATGGCAAGTTCTGTATCACTGAAACATGAAACAATGCTAGCAACATAGCACAAAGCCCAAACAGCAACGCTGTACACCCAATTTGCATTTGCGAAACAAAATTGCGACCTAAACGTCTCCTCTTTCTACAACAAGAGCATTCTCACAGGTTTCGCAACACACATGCACAGCACCACACGTGGGTGTGTGCCCCAAGTTGCGCGCTGAAGAGTATAAAAACTACCTGCAATCCCTCGGGACGATGCAGCTACAAAAAAAACCATACTGCCTGGACTGGCAGCTGTCGAGAAGACG…	ha-tagged protein kinase domain of mitogen-activated protein kinase kinase kinase	Serine/threonine protein kinase	Chlorella variabilis	159	156	54	162	161	96	99.6	101.2	91.55	114.12	88.89	82.81	-0.113586	0.733781	0.0843211	0.822126
c10649_g1	CCCCGCCAGTGATGTACTAGTAACACCGCAGCGAACACACAGCACGCACACGGCCTACCCTTAACTCTGGTTCATAAACGCTTGGGCTGAATCAGAAGTGGCCCAAGCTTCGCAGCTGGACCAGTATAACCGTGTCCCTTTGGCAGCTGACACGGAATTGATATCTATACCCGGATTCCGAACGTGTGGCACCTGGCCAGCCCTACCACCCCATGTGGAGCAGAGAGCACGTGGCAGCTGCCACCGTGTCTCCAACCCCTCATGAGGAGACCTAGGGTTGGTGGCAAGGAACTCTTCTCCACAGAGGGCCGTTTTGGGTGTGTGGTGTAGGGCTCCTCTGCCCACCCGCAACCCCTTGTGCCACTCAGCCAGCAGTCTGCCTGCCGAGCTGAGCCTCGC…	expressed protein	hypothetical protein	Chlorella variabilis	2	2	1	1	3	2	1.65	1.94	2.2	1.19	2.09	2.32	0.829281	0.700233	-0.270128	1
c106505_g1	TCCCCCCCTCGCAAAGCTTTCAACCCCTAGGTGCCAGGACCGCATCATCCAAGGAACAGCAGCTGGGGCTGCCGCCCCGGCGTCGCCTCCGCACTGCCCTCCATCCGCCAAGCACGCCACCACCCCGCGCTAGGTTGCCTGGGGCGCTCCACACAGCGCACAGGCCAGGAACTGCGCCTCCCTGCCAGCGTGCTCGTACGTGCACACGCTGCAGGCCCAGGAGGCAGCGTGGGGCTGATCCGGGTGGTGCGACGACACTGCTGTGCCCCACCCCGCCTGGGCCTCCTGCTGCTGCTGCTGCTGCAACCAGCGCTGCACAGGTGCCGAGCCGTCCTGGCCACCCTGTGCCGCACCCCCCGGGTGCTGACGTGGCTGCCCCGGCACGGGGAACAGCGTGGC…	NA		Ostreococcus tauri	0	0	0	0	0	0	0	0	0	0	0	0	2.56274e-15	1	0	1
c10651_g1	TTTTGCATGATGGGTTTCGATGAAAAAAAATCAATGATATGTAAATTCAGTTGGCAGCGCTACCGCGCTATTTACAAACACACTTTCACATTTGTTACAATCGCAAACAAGCCATCGACACAAGTGCGACGTGCCGTGGCCATCTGTACGACATGACTGGCACTGATGAACAACAGTTGGAGTACTCAACCCGAGAAACAAGCGTTTATTGGCTCTCCATAACCACAGCACTGTTGACTCATCCATCCATCCTGATACAAGACACATAGGAAACACGGCCACCAACTGCATACTTCAGCATCACTCGCTGTTTTGTACCGGGAGCAGCACCTCGTTGAGCCTCATGAACCCGGGAGCAAAAGGAGGGTGGTACTGGTACAGCATGACCTCTTCTCCCTC…	NA	SOUL heme-binding protein.	Chlamydomonas reinhardtii	35	38	8	19	10	0	103	113.86	63.13	61.19	25.92	0	-1.84779	0.00248287	-0.747888	0.126805
c10652_g1	CCTCTCCCTCTCCTTCCCCCTCTCCTTCCCCCTCTCCCTCCCCCTCTCCGTCTCCCTCCCCCTCACCCGACCCAATCCCACCATCCACCGCACCTACCGACCCTGTCAAGCCGCAGGCTGAAACTCCTGCCCCAGCACCCTCTCAGCCCGACACGTCGGTCCCTGCCCCAGCCCCTGCGACTTCCCCCGCTGACGGGACAAGCAGCCCCGACCCTCAGCCCGTTTCCTCTCCCCCTCCCTCCCCAGTGCCCCGCCCCATTCCGAGCCCCCCCCCCAAGGGTCCCCCCAACAGGCCCCAAGGCGTAGTGGACCCGCAGGTCGTGCCCAGCCCCCCTCCCCCCTCCAAGTCCAAGCCCGCATCCACTCCTGTCACTGCCCCTGCTCCCGCCACCACTCCGA…	NA		Ostreococcus tauri	7	7	0	4	50	29	17.66	19.83	0	12.19	110.48	105.93	3.83876	7.56533e-09	-1.113	0.162924
c10653_g1	GGGAAAGGGCAGCTTGCAACAATTCCTCTGTGTTACAACAGTTTTTCGTTGCTGATGGGAAAGCTGGTGTACCGTTTGCAAAGACAGCCATTGGATCATGGGAGCAAATAGGTTGGGGGGGGTTGATAAAGATGGCAGTAAGGAGAGGGGCAAAGGCGGAAAGAAAGGATCGTAGCTGATCCTTGGGAAGGGTACCAACATGTTCTACTGACAAGTCCCAGGGTTTGGTGAGATGGGCATGAATTGATGGCGAGGCCACCTAACTCACAGGCTAGCATGCACTGCAGATTCAGGCATAGGGCAGCTCGACCCATCGCCAGATATGATGTACTGTGTTTGCCCAGCCAATGCTCAGATAGCGCATGAAGTGCATGCTTTGCAGGAGCAGCTCCTACCGGC…	transcription factor iiib 90 kda subunit-like	Transcription initiation factor TFIIIB, Brf1 subunit/Transcription initiation factor TFIIB	Chlorella variabilis	1	5	4	4	14	7	1.79	10.95	21.47	9.42	29.97	25.42	0.934601	0.283955	1.08906	0.197508
c106549_g1	GAGAGGGGGGTGGTGTGGGAGGAGGTGATCATCATGCTGCCCGCCCACGTCAACCTGGTGCTCCTTTCGGCTACAGTCCCCAACGTCGACGAGTTTGCCGACTGGATTGGCCGCACCAAGCGCAAGGTCATCCACATAGCCGCCACCAGCCGCCGCCCCGTCCCGCTGCAGCACAACCTGTACTACCAGGGCAAAATGTTTGTGGTGGGGCAGGGGGACAACAACTTCAACATGCAGGGGTACAAGGACGCCAGGGCGCTGCAGCTGAAGAAGGCGGGGGCGCCGCAGACCAAGGCGGAGGCGCAGAAGGCGG	helicase ski2w	Superfamily II RNA helicase	Coccomyxa subellipsoidea C-169	0	0	0	0	1	0	0	0	0	0	12.49	0	2.15975	1	0	1
c10656_g1	CGTGATGAAAAAGCTAAACGTCGAAATCTACTTTGATAAATACCAGCCTAACAAGAAGTATCGAGGTTTGAGAAAATTGCAGTCATTCGCAGCCGAGTGCGCAGGGTTCTGTTGGTTACGACGGCGTTTTCCTACCACCACGGTGGATATCTGTTGCTTCATGGGCGCCTGTGTTTCAACTATTCCACACGACGAGCCGCCTAAGTGCAACGTTTGCGGGGTTTCTGGCAAGGAGCCCTGGGGCCGTCTGTCTGTTCAGCAGAGGAACTACTGGTCGCAGCGCGGCAGTGAGCTTGTATGCCGAAAATGTGCCGCTGGAAACAAAACGCGCCAGGATCGGTTAAAAGAGGAGAGGACTAAATTAAAAAAGCTGAAGGACAAGCTGTATCCAAAAGTGGA…	hypothetical protein CHLNCDRAFT_133200	hypothetical protein	Chlorella variabilis	27	23	10	26	26	17	33.35	27.89	33.18	34.19	26.81	28.61	-0.14185	0.857196	0.200145	0.733002
c10657_g1	GCAGGAGAGGGATCTCTGATAGGTCCGTCTGCAGAATGGGACATCCCTTCCAACATTCACACCTGGTGAGGGCGTGCTCCTGTATAACATCTGTAGCGCTATTCCGTAAGACAGCAGCGTAGCAGTTCCGCATTGTGCATTTCGCAGTACGGAGGCTCTCAGAAGGGCCTAGCAAGGAGAAGTCTACAGATTCTCAAAGGGGCATAAGTAGGTCTCGCACAGCTCCTGACTGGCGGCCTTCATTCACAGCAGTCATGTGGTTCGCGCGACGGCACCGCTTCCACAGCATCTCTCTCCCGCATCTCACGCAGATCACGGCGTCTTTGCTGGAGTCTGTGTGGGGTCAGTGGGTATCTGATACCCAGACCATCATGGATTCCCTCCCAGCATCCCTACAGG…	arm repeat-containing partial		Coccomyxa subellipsoidea C-169	1	5	1	1	0	1	1.85	14.41	10.91	2.05	0	4.45	-1.201	1	-0.818266	0.74076
c10658_g1	CCGGCGCAGCAGCATGCTTTGCATGGAATCAACATCAAGCAACAACATGGCTCGTGTTGCGCGGGAATGCGAGTCAACCGCCCAGCATGGTGCCCCACCACCGCCCGAGCGCAGCTGCCTGTGTGTGATTTCTGCAGTCCATGCTTGCAGCGGCCCAGCGTGCCCAAAGCGGCCCAGCTGGCGCCAGCTCAGCGCTGCCCCCCGTCCCCGAGGCCCCCTCCCGCTCTTCGCTGGGGTCTCCCGCCCCCTCGGGCAGGGGCACACCAGAACACCCCCCTCCCTCCCCCACTGGGGTTGGACCCCAGGACGGCGAGACCCCAGGGGGGGCACATGCCGCTGGGGCGCGGGAGGAAGCGGGGGAGGGGGGAGGGGACTCCTCCAGGGAAGGTGGTCTGCTTG…	serine protease precursor	GTPase-activating protein	Chlorella variabilis	9	8	2	9	11	3	23.21	21.72	14.31	29.67	25.47	10.95	-0.0596996	1	0.0275849	1
c10660_g1	AATTATAAATTTTATGATTTTATCAATGAAATTTTTAATTTTTTGGATTATTCATAACGTCCATTGAAGGCGTCTGCAGTTGGCGGGATAGTTGCTCAGAAAAGGCTCACCAGGCAGCTTCCGCGTGCTCCTCCGCATATCTCAGTCTGGACTCTACTCGTGAATTTGTCCCCTCCAGGAATGTTTGGCACCGGCACACTGCTCAGAGTGATGTTGGCATCCTCATGAAATGTCACAGTCTGGGTCTCGGTCACCTTGGCGTTGTCAACGCCAATAACGCGCTTAATAAATACAGGCGCGTCCAGGGCCATCGTGTACGTGACAACGCGCTGCCCTTGCTCCCACGCAGACAGCTGAGCATCATCGACATTGTTTACCTCGCGGTGGAACCGTTGTATA…	mitochondrial transcription termination factor	hypothetical protein	Chlorella variabilis	72	64	22	75	92	50	60.48	54.37	49.72	69.83	67.26	57.79	0.191214	0.643808	0.124405	0.816544
c10662_g1	ATAGTATTTATGTTATTTTGATGCGTGTAGAGCTGGTTTGATGCAGACGGCGGCTGCATCTCTTCCGAGAGCGCTAGATGTGCAAAAGTTTGCGGCGGCACGGGAGCAAGAGGTTACTTATCGCCACTCAGATACGTCATGAAATGTTGAAAACGATCGTTCAAGGCTCCGTTGATGCACAAGCTCTGTTTTCTGCGCAGATTCGTGCTCTGCAACAGGCCATCAAGGATTCTGAAGAGAAATTTGGTGCGAGTGCGCTTCCAAGACATTTGAGAAGAAGAACTCGAAGTCATAATCCGTATAAGCATGCCAAACGACCAAATTTGAAGAGGTTGCGATGTAGGGAGGAAGACAAGGGAGATGAGACTTCTGCTCAGTGGAGTAATCGGCGAATGCGAC…	hypothetical protein CHLNCDRAFT_59147	Alpha-tubulin suppressor and related RCC1 domain-containing proteins	Chlorella variabilis	10	9	3	6	15	4	8.46	7.99	5.02	4.09	8.5	5	0.614091	0.489612	-0.374215	0.613551
c10664_g1	GCCCGGGCCACATGGTGTGGCTCATCCAGCGCGACTTCCTCCAGGGCAAGCCGCTGGGCGCCACGCTGGAGGACGCGCTGCGCCCCGTGCCCAACCCGCACTCCGACCCAGCCATCCAGCAGCTCAACCGCATCAGGGACTCTCTAGGCAACCTGGCCGGGTAGGGTAGGGGGAAATGGGGGTGCGGGGTGAGGACCCATGTGCATGCTGCGTTGCTGTAAGGCCATCCCTCATGCTACCCCCTCCCTTGCCTCTCTCTCCCCTCACCCGCGCCCTGTTGCGCGCGCTTGCCATGCACATGCCCGCCGCGGCACCAGCCCTTGGCCCACCTGCTGCAGCAACTTCACCGCGGTGGGCCTGCCCCAGCCCCACCTGGACCGCACCGCGCTTTGCGAGCTG…	gbp-domain-containing protein	hypothetical protein	Chlorella variabilis	3	4	0	2	4	0	6.39	8.68	0	5.1	8.11	0	0.533175	1	-1.05313	0.468614
c10664_g2	GCCTAAACTTATTAACTTTCTCAGGTACAACTTGCTTAGCACAAGCTTTCCAGTGAGGCACGATGCCTCAAGACTGGACGAGCGAGAGTGGCGACGAATACGTAGGAGGAGATGACAGCGATGACGCTGCATCCAGCGATGGCGACTTTGCGTTGGGGAATGTGGTTGGCTCCGATGCTCAGTCACTATCGAACTCTTCGAATTCAGCCTCAACACTGACGTTGAGGAAGACAAAGGCTATTTCTCGCAAAAAAGCTTTCTGTGCGCAACAATCCGTCACCGCGGCTGTCAGCGACGTCAACACCGCAGTAGCGCCAGCCGTCCCCACCTCCTGGCCGATCTCCTCCAAAGGCCGGCAGAGGCAGGAGCCGGGCAGCCTGCCTCTCCTGCTGTTCGACC…	p-loop containing nucleoside triphosphate hydrolase protein	DNA polymerase sigma	Chlorella variabilis	0	3	1	1	1	4	0	7.74	6.89	3.35	2.56	15.11	0.849865	0.467414	0.108756	1
c10665_g1	GTGGAACCATGCGCCACTACTGGTTGAAACACAGTTTCCCTGTTGACACACAATTTTATTCTCGAAAAAATTAATTGTGTAAGGAATACTTATAGTATGCAAATCAGGTTGACAGTACCAGACGACTTGTGTCCGCGGCTCCAGGCTGCAGCAGCAGCTTCGGGTCAAACAGAAGCCGACTTCATCATTTCAACGTTGAAATCGAATTTAAAACCTACAGCTCCGAAGAGACTATCAAGTAAAAAGATCCACCTCACAACACCAGTCGTTGGGCTTGTTGAGGGCCTGCTCTTTGGAGATACAACCGTGGGTGAAGCTCTGCAATATGGCAATTTCGGACTGGGAACGTTGAACGGACTGGAAGGAGAAGTAATTATTCTGGATGGAGAACCATACCTG…	alpha-acetolactate decarboxylase	alpha-acetolactate decarboxylase	Chlorella variabilis	12	9	7	10	107	65	24.07	17.15	36.21	26.15	188.94	185.29	2.86731	4.39362e-09	0.411013	0.509367
c10666_g1	CGGGAGCACCAGCGCGGCATGCGTACATGCACAGAGGCATAGACCAAGCTCGGGTGAAATCACAATACCTTTGAAACAACAGCCATTTGTGCTGAGGTTTGAAAATATCGAGACGTGGAGTGTCGCAACAGCTGCGAACGACACGCTGGGACCGAGACAGGCCGATACAAAGAAAAACAGTCAGCTGTCGAATATGCTGGTAAGAAACAGTGACGTGTCGACATCGAAACCAAATAGATAGCCTCAATATATCG	galactose oxidase		Coccomyxa subellipsoidea C-169	13	5	1	5	1	2	23.67	10.29	6.35	11.21	1.33	4.4	-1.28827	0.54507	-0.904572	0.275084
c10668_g1	CAGGTCCTCGCCCTGCTGCTGCTGCTGCTGGACTCCCTGCGCGGGGGTTCTGGTCACCAAGCTGGCCTGCTTGGGCTGCTCCTGCACCGGGTGCTCCATGGGCTGGACCCCTGCCCTGCGCATGGCCTCGTCAATCACCGGCCCCAGGGACCCCATGTCAACGTACGTGTTCTGGTAGATCCACTTGTTGCCGGGCCAGCCGTCGGTGGGGGGCGGGTCGGCAGGGTCAAACTGCAGCTGGAATTGCTCGGCCCTGCGGCAAGCACCAGGAGGGAGGGGTGGTGGCGGTGCGCCATCGTGTGTGCGTGTTGGGTGGTGGGAGGGGGGTCGCCCGTTCCCACTGGGCTGCGCACACGGCAAGGGAGCTGGGCTGCGCACCTGCGCCTCTTGCTACCCCAG…	egf domain-specific o-linked n-acetylglucosamine transferase-like isoform x1	hypothetical protein	Chlorella variabilis	4	2	0	1	11	3	14.58	10.23	0	5.64	38.6	13.84	3.11217	0.0171391	-1.72789	0.256731
c10669_g1	CGTCATGAACGATTTACCCAAACATGTCCCAAACCTTGACGTTGTCAGACTTGTGTTCGCGATCAAATTGCTATTCCCCTGATGTTTCTCTGAAAGGTTGAAATGGACGATCTGAAGGCAAAAGTAAAGTCCTTACGTTTGAATCCTTTCAAAAAAACTCCAGCAGCTTTCAAGGGTACTGGAAGAGTGCTGGGTGGAGGAGAGGCGTCCACAAGCAAGTCGCCGCACGGCAGTGGAAATGCCAACGGAATACCGCAGGATACTGCTGGTCGTGGTACGAGAACCTTAGGTGCAGGAACAGCACTTCAGGATACTTATGGTGTCACACCTTTTGGCAGTAAGTCTTTTACATCTACCAACAGGCAAGGAGAATCCAGCAAGCCTCTCGCTCAGCTTTCT…	ubx domain-containing protein 6-like	Cell division protein	Chlorella variabilis	2	5	2	2	19	12	3.98	10.57	32.77	4.75	33.81	34.35	2.45486	0.00141801	-0.08868	1
c1067_g1	TGGGGGTGCAGCTGCAGCGCTGGCTGATGGCGATGATGATGGCGATGATGATGGCGAGGAGGAGGAAGAGGTGCACGAGGTGATTCCGGAGCAGGTGGAGGACAGCGCTCTGGAGGGGAGTGTGCTGCGCAGGGAGGTGCATGCGCAGGCCGCGCTGGCGGCGGCAGCAGGGGCGCAGTATCTCCTGCGGGAGGGGGCGGCCGCTGCGGTGGCTGAGCCAGGGCTGGCCAACGGGCCAGCCGCCCCTGCCGCAACCCACGCTGCGGCCGTTGCGGAGGTGCGCTGTGACGGTGGGTCGCTGACGTGGCAGCAGTCGCCCACGGGGGAGGACCTGCCCCCCTCGCCGTTTGCGCAGCGCGGCCCCCGCCCCGGCCCCCCCTCTACCTTCTGCGAGGCCAG…	hypothetical protein CHLNCDRAFT_145348	Mlo family.	Chlorella variabilis	9	3	3	4	5	1	26.32	8.94	26.15	14.85	12.43	3.98	-0.658238	0.621791	-0.0620273	1
c10671_g1	CTCTGCAGCTGTATTATCCAGTCGTCTCTACAAACACTTGAAGGCGTGTTTCTGTTTTGTGCAGGGTGAGGACTTTAATAATTAACGTTGCTGCACAAGAACGAGCTGGTCTGGTGAAAGTGTGCGGTGTGACAAGTGTTGAAGATGCAGAATTGGCAGCATCAAGCGGTGCAAATTTGATCGGAATGATACTTTGGCCTAAAGCAAAACGAAGTGTTTCGGCGGATACTGCACGAAATATCGCAACTGTTGCTAGGAGATGTGGTGCTGAACCAGTGGCCGTTTTCGTCGACGAGGATGCTGCTACCATCGACGAGGTGTGCAGGGAGGCACACATAAAGATAGCACAGCTTCACGGAGAAGGTGCACGTTCTGCCCTGTGCGAGCTTTCTTCAAATC…	phosphoribosylanthranilate isomerase	Phosphoribosylanthranilate isomerase	Chlamydomonas reinhardtii	10	9	6	10	11	4	22.18	20.49	36.09	24.48	21.13	12.25	-0.563535	0.526309	0.465685	0.564905
c10673_g1	GCTGCTGCTGCTGCTGCCGCTGCACAGCCTTGTCAGCTTCATTGCCCAAGACGCTGCCCCGGTGCCCACCTCCCACAATCTGCTCTTCTGCAAGATCCTCATCAAACAGGTCGTCCAGAGGGACTGCTGCATCCCCAGAATCTGCTTGTCCATGCTGAGCTTCGGGGAGGGGGAGCACTTGGGCAGCAATCTGCTCATACTGGTGCCGGTAGTCTATCAGTCTAGACAGCAAATCAGTAGTCTGGTTTTCGAGCTGTTGCCGCTGTGTTTGCAGCCGGGTATCGTCTGGGGCAAGTCGGACCTCACTCAAAATTGTGAGCCAACGGCTTGCAGTGGGGATGGCGCGGCTTGTGAGCACTTTGTAAAGTCCAGTCAGTGCCTCCATGACAGCATCGTTGT…	NA		Micromonas sp. RCC299	8	8	0	4	16	11	21.36	27.67	0	10.75	49.32	46.05	2.33879	0.00597931	-1.32509	0.144117
c10676_g1	ATCAATTCTCGTTCTTCCTGATCTTGTTTTTGTATTTCCTCGGTTTAATACGATTTACAAGTTGCGCGGTATCGTGTTTAAGTGTAGGTGGAGCAGCACTGCAGCATCAGATCACTTGTTTGGTTTTTGTTGCAGCACGTGGTCGGCTGGAAAAGGATCTGAAGATATTTGCACGCCAGATATTGGAATGAAAGACGTTTTTGGGAAACATGTCATCAGTTGAGCACCCAGAGGGTGCAAGCCTTCTTCCAACTCGACAACTAAACGAAGCCTCGAACGCCGTGCAGAAAAGCAGACCAGACTTCCTTCTATGGTGTTGCCGAGTATTTAATTTGATTACCGGAATATGTGCGCTTCTTTGTGCGATAGCTTTGAGCATAGCTATCGGTCTTCAAGCCG…	hypothetical protein CHLNCDRAFT_135951	COPI associated protein.	Chlorella variabilis	17	23	6	16	7	3	43.21	58.77	40.35	43.75	14.64	10.12	-1.52188	0.0175349	-0.174042	0.730167
c10677_g1	GCTTGAGTCCCAGGAATTTGGCGCGAAAATTGTCCCGGGTCGAGTGGCCGCCTGACTTGCAGCCCGTGCCTATGTGAAAGCTGCAGGCCGCAACGCTCTCTCCCTCTTTTGTTCTCCATCTTGCAGAGGAGCAAGCTTGGGGAATCGAGTTGGCTTCGAGCCGACGCGTTAAAGCACCGTAAGTCTAACCACCAAACACCATGCTGATCTCCAAGCGCAACAGGCGTGAGGTCTACAAGGTCCTCTTCAAGGAGGGCGTCCTTTTTGCCGAGAAGGACTTCAACCTGCCCGAGCACCCCGAGGTTGAGGGGGTGTCCAACCTTGAGGTGATCAAGCTGATGCAGTCCATGAAGAGCAAGGACCTGGTGTCCGAGCGCTACGCCTGGCGCCACTACTACT…	component of cytosolic 80s ribosome and 40s small subunit	Ribosomal protein S10E	Chlorella variabilis	413	312	129	325	228	127	787.74	606.18	669.95	688.18	372.1	332.16	-0.748864	0.0159437	-0.0283397	0.923926
c1068_g1	GCAGGCTTGTGCTGGGGTGTGCACATGCTGATTCGGGGGGCGGGAGGGGGGGAGAGAGGATGGCGTGCTCTAGACACGTGAGCAACGTGCCTTGACGACGCCGTGCTTGCTCGTCATCTAGAGCGGTGCTGGTTTTTTTTTTGTTTTTTTTTTCGTGCGTTTTTGAGGGGGCAGCAACACTGGCACCCTTGACCCTTGTTGCCAGTCCAAGCCCTGTGCCAGTCCAAGAGGACATGGCTGCAGCCTGATAACCGCGTTCATGGTACAGTACGGTACGGTGATGTACAGCAGGGAGCAGGGCTGCATATGGCACCTCCGGTGTGACCCCCTTCGTCAGCTGCACCTCCCAGTATTTCAGACTCAGTGCCACGGCAGCATGACCATTACTTGAAGGAGTGA…	protein arginine n-methyltransferase	Predicted RNA methylase	Chlorella variabilis	4	5	0	2	1	1	6.76	8.61	0	3.75	1.45	2.32	-0.355153	1	-1.40335	0.200573
c10681_g1	TAAGAAGATGTGCGCTGGTATACACATATACGTTTCACTTGTGTGCGCTCTTGCTTGACAGCAACGCCTGATCTGGAAAACGAGTTGAAGGTATTTGACCAAGAGTAGTTCACCTTCTACGATCCTTAGCTTACAAGCAAGTCCTGACGTTCATATGGCAGTCCAGTTCCTGCTGTTGCTCAGTCGGCAGGGCAAGGTGCGCCTAGCCAAGTGGTACACCACCCTGAGCCAAAAAGACAGAGCAAAAATTGTGAGGGAAATTACACCGATGGTCATCACAAGGCCGTTGAAACTTTGTAATTTTCTTGAGTGGAAGGACATGAAACTCGTATATAAACGCTATGCCAGCCTTTATTTTGTGGCTGGGGTAGATCAAGAGGACAATGAGTTGCTCACTCT…	sigma1 subunit of ap-1 complex of clathrin-coated vesicles	Clathrin adaptor complex, small subunit	Chlorella variabilis	12	20	3	12	14	1	32.75	60.6	24.4	37.07	34.89	4.27	-0.426317	0.53467	-0.437481	0.568403
c10682_g1	CAGAGGATGCTCCTTTGTGAAGTTCGACATTACAGATGCTCAGCATTGACTCCCAGTGCATTATACATCCCAACATGACTGGTCAAACTTAAAATTTATCAACGCTATCCTGCATGGATATTAGGATCATACAAGCTTGGAAAAATGTGGCATGATCACAGCACAAAACAAATCTACTACCTGTGATTATGCAAGTCATCATAAATATCAAGCAAGCATTCTTGAATTCCACGTGAGACACATATTTTGTGGAGTTCAGGCGTTTCCTTGCCCACCTTGAATAAGCTCTGCAGAAAAATAGCACTGCTTCTGCCTGGACTCATCAAGTTGCCTGCATCACCCTTTGCATACTCTTCTAGGATGTTCAAGTTCAGAATTGTTCAATGATCATTGCAGTGG…	af195243_1apospory-associated protein c		Coccomyxa subellipsoidea C-169	1	7	0	4	5	3	2.42	17.24	0	10.73	10.3	9.91	0.612172	0.601795	-0.344444	0.782797
c106835_g1	GCACGCACACACGCGCGCACACACTATTCCCAGGCGCAGCACCATGCATGTTTCAACTTGCAAAAGCAATGGAAAAAATCCAAGTAGATCAGATAGCAGAGCTTTTCGGGAAGCTCTGAACCAGAACAGCTCTGGTTCAGAACAGCAGAGCTTCTGAATGAAGGGTACTTCAACAGTACATCAAGACAACTTGGCGGCTTCATTGCTCACAGCCATACTGTACAATCCATGGTTAAGTGTACAACGCCACACCTGGCGGCAGTATCAAACATCCCAAGCTTCACTGTACAGCACAGCAGCAGCAAGCTGTCTGCTGCGAAACTGCACATCCGCTTCAAGCAGCAGTGCTGTACATCCCATGCTTTACTGTTATTGCTACAGGGTAACCTTGACA	NA		Ostreococcus tauri	0	0	0	0	1	0	0	0	0	0	8.86	0	2.14542	1	0	1
c10684_g1	GTGGCTGGGGCAATGGGATAGAGGCCACCCTCCCCTCTTCATCCCTGCCCTCTCAACGCCGCCAGCCGCTTCTTCACGTCATCGTCAAGCTCCTCCTCCTCTTCCTCGTACGCGCGCTTGCGAGAGGCTGCCATGACCCCTGACGGCCCTGCCTCCTCCTCTGCCCCCGCCTGCCCCCACGTGGCCCTGTTCTGGTCTGCCGTCTCCTCGTCCTCGTCGTCCAGGGGGGTGTTCCACCAGATGGGGCCGCCAAACTTGCCATCCCCGCTGGCGCAGCAGATGCAGCCGGTCTGCACGTTGGGCGTGATGCGCTGCGCCGCGCCGCGCAGCTTCATGGGCACCCGGCAATGGGAGGTGGTGCCAAAGTTGTGGTTGCCCTTGTTGATGGCCAGGGTGGAG…	NA	Cell cycle control protein, G10 family	Micromonas pusilla CCMP1545	6	7	3	2	6	2	22.94	26.04	31.22	9.05	19.39	10.02	0.215081	1	-0.636238	0.656591
c10685_g2	GCATTTTGGTGTCCTTATGCACTACGAAATGGGATATTCCTACAATGTCCTGAATGCTTTTATTCGTCTGTGTAAAGTAAGGAGCAAATCCGTAAGCAGCGTTGCTTGAAACTGATCAGCGGGGGATTTTCCTAAAATGCTATGAACCCACGTGGCTACGATGGGCATAGGATTTGCAAAGTGTTGCTTTTGATTCGAGCCATCTTCCGGAACATGGACGTCACAAGGCTAAACTTGTTTGCACTCTGCAAGTGCCTGCGGCACGCAGGAAAGGTTATGGTACTTGTCGTTGCGACGCTAGTTGGGGTGATATGGTATGCTACGGTGTCTTGCGCCTTTGTTCCCGGCCTTCAGACTCCCGCAGCCGGGCTACGACTTCTCTGGGGACTGGGCGTAGCG…	NA	Uncharacterized protein containing DHHC-type Zn finger	Chlorella variabilis	18	8	9	8	6	5	56.26	27.12	76.54	22.53	22.62	24.39	-1.11121	0.154932	0.171803	0.833927
c10686_g1	GTCCGCAGTATGCAAATTCGTGAAGCGTAAACCCCTGTCAGTCAGTATCAGAATGCCAGCCCCAACAATCGACAAGCGTAACAAAATCTGGGATGCCCACCACCAACACTGCAGCAAGAGAGAGTGGGAGGTGGACCTTTCGATCACCGACGAACAGCCTGCATCAAGAACTGTAACCCCATACTGATCTTTCTTCCTTGCACTCCCCGCCCCCCTGGGGCTTCTCTCAACACCACCTCCCTCCTGATCACCCACCGCCACGCCTATCATCCCTGACATGCACCCCTTCGAACTGGAACTCCCCCCCAAATACCCCCAAAACTACCAACCAAGAACTGCTCGCTCCCTCGCTCTGTGCATCCTCCCCAACCCCCTGGGGGACCCCAGCCTTCGGCAGAC…	cyclin-like protein	Transcription initiation factor TFIIIB, Brf1 subunit/Transcription initiation factor TFIIB	Chlorella variabilis	6	7	0	4	6	8	20.94	13.43	0	14.1	14.73	33.91	1.36999	0.0899307	-0.983859	0.196343
c10689_g1	CGAGAGGCCTCGTCTCAAACGTTTGATCCATCGTGGAACCCCCGCCACCACGTTGGCACCGAAAGCAAACACATCTACACGGACTCAATCATCAAGCAGAACTTTGTAGCAATGACATGTGAACCTATGTCGTGCATACTGATGTACTCGCCTCTCGCAAGAAGTGCTGCTGTGAATTCGTGAGGTTTCATCTAATGGGCCACTGAGCATAGTAAGCAGCAGTCGACGGCGACATGTCTCCAAGTGCGACAGCTGTGGCACCCAAGAAAGAGCTCAACTCCTTTGTGCGAAACGAGCCCTCGGGACCCGTGGAGTATAA	bah protein	BAH domain.	Chlamydomonas reinhardtii	5	3	1	3	5	1	11.82	7.65	6.22	8.75	11.31	3.01	0.14533	1	-0.305055	1
c1069_g1	GATTAAGCACTACTACTAAGGTGGGTACTTTGGAAGAAGTTTCGTGTTTTGAGGTTCTCTTGCGAGGCGCATACTTCCCAAGGAATGCAGAGTGCTGCACAGCTACGACTGGAGAGTTGTCCACAAGCTTGGGTTTGTGTATTTGGTGGTTAGCACATCTTTTGCTGACCTTAGCAAACTGCGTTGAATCTGTAGAAATCGTCATGTGTTTGAAATATGCTTGCAGCTGCAGGCGACTAGTGTTGCCTGGCCCGCAGGTGCCGGGCAAGCAATTGGACCGGAGGAGTGGGCAACATGGCAAATCAGTTGGAGGAGCGGCAGTTGAAGGGCCGGGCTTGCAGGATGGCACGATTTCTGGCAGGAACAGGAGAGGGCCCAAAGGGCAAAGGCCAGATGGTG…	NA		Chlorella variabilis	8	3	0	3	4	3	33.47	13.52	0	14.72	11.82	14.2	0.788933	0.531769	-1.15424	0.176446
c10690_g1	GAAATTAAAATTCACGGCATAAAAGTTGCAACGCTTTTTCGAGAGGGCCAGACTTGCCCAGTGCGAGCTTCCGCTGCCCTGCGGGACCAGCGCCGAGGTATGGACGCTGCCCTGCCGCAGGAGGTGGCAGCACAGCTTGAGGCGTGCAATGACATGCTTACGAACTTGGAGGAGCGGGCCAAGCCGTTCCTGAACAAAAGCGCGAAGGATATTAATGAGCAGCTGGACCCCTCTGACCGCGCCCAGGTGCACGTCACCTTGGCCCACACCCTCCTCTCCCTGATGGAGCTCTACCTCAAGGCCAGCGGCATCAGCCCCGAAGACCACGACCTGGAGAAGGAGAAGGACCGTCTCAAGGCCTTCAGGAAGAAGGCCACCCGGGTGGTGTCCGAGGTGGAG…	nuclear nucleic acid-binding protein c1d	Pregnancy-associated plasma protein-A.	Chlorella variabilis	9	11	5	15	11	3	93.94	99.43	150.57	131.84	84.84	28.62	-0.916177	0.170762	0.663786	0.34218
c10691_g1	CAGGTGCGAAAGGAAGGGCTGTCCCCTTTGTTGCTGAGCCCCCGTGTTGCCTATAGCACTCTGTGCGGCTGTCGTTGTATTTGTGCCAGTGAATATTGGCAGGGGGTGCCCCATGGTCCAAGTTGCAGACCTTCATGGTGAAAGAGATGGGCCTCTTCTGCACACATTTGCACACATATTGCACAGTGGACATGGTTCTCCTTGGGTGCCTTCCTGCCAGTCCTGGCCATTTCTCAGCTGTGCCCTTGCACAGCATGCTGCATCTCCCCCCAACCATACAGGGGTTGCATCAAAAGGGGCATTGCATCCACTGTGCTGACAGCTGGGCTCGCCCCGCCTTGTGGTTTGGGCAGGGTTCTGACAACCTTGACCATTGGCGGGTGAACCTCACATTTGACC…	alpha beta-hydrolase	Eukaryotic cytochrome b561.	Coccomyxa subellipsoidea C-169	102	113	53	105	271	151	87.83	100.64	125.31	102.48	202.72	183.99	0.969685	0.0191881	0.256628	0.546069
c10692_g1	ATCGATTTCAAATTCTATTTCAGATGTTCCACTTTGTAGGCTGATTTGGTAATTTGAGTGTACAAGCAGGAGCGGTTCTGCCTTGATCAGCCTCTTGTTGTCGTTGGTAATGCTTTTTCGTACAGTTAGTCAGCTACGCTTAGGCTTGCTTGCATAAATCACCCGCCAGTATCTAACACTATGATCTGGATTTCGATAACATTACTTTTTAATAGTTATATGCTGGCATCTGGCGGGGCTACAGTGCACACAGTCATCCCGACAGAGTGCAAGAACTATTTTTCGTGGCAGAGTTTGGGTAAGCCAAACGAAGTTTTTTGCTGAATTGTTATGGTAGAGCTATCTTTTCATGCTGTTCACCCTTAAGTCAAGTGCACATCTGCAACAACCTGCACACCG…	amp-binding enzyme	ShK domain-like.	Chlorella variabilis	4	13	2	2	9	3	6.7	24.27	12.51	3.87	16.29	7.45	1.09225	0.344987	-1.33033	0.215643
c10693_g1	ACCAGGGGCAGTGCGGCACCGGCAGTGGAATCGTGGGTGCCACGGTTGATGTTTGCAGCACCGCGCGTTCATCAGTTTAAATCAAGACATTCAAACTTTGCGTTGCAAGCGCACACATGCAGGGGTAGCAAAAAAAAAGAAATGCCTAAAATTTTCAGCTTGCCGCAGTGCTTCCTATAACAAAGCTGTGAATACAGAGCCCTGGACTAGGACCACGCAACAATGGCTGCAGACATGTTTTTAGTATCGAGTAACACAAACATCAGCAAAATCTTTAGAGGCAGCCCTCCTGAACACACAAGCATTGCGAGTGTATGAAGCACACACCGACATGATCAAGCGGAGCTGGATTGCACCAGGTGCGATTGTGAATGAGAACTTCTGCAAAACAGCCAAGGG…	hypothetical protein CHLNCDRAFT_139206	Protein of unknown function (DUF672).	Chlorella variabilis	3	2	4	9	9	3	8.15	3.98	44.72	25.02	14.88	7.71	-0.534284	0.460796	2.00386	0.0147483
c10695_g1	GTCCTCCTCATCCTGCGTCGTTTGACACGGTTGTTTGTACGAAAATAGAATTTATCATATCCAAAGTTATCTAGCTATCATATGTTTCACGGAGGTGATTCAAACAAGGACGTGGGAAATAGAGATCCATGTTGGACCGCGTATTCTACACGATAAACAAAAAGCCTTTTAGAGCACCAACCGTGATATTATATTTTTCACGCAAGTAGGATGCATAGTCCATAGTGTTACAGCTACAAGATACACAAAAAATTTCACGGAGGAATCGCAACGTCAACTGGTGCTGTATGCCATGCGCTGCAGAAAACACAATCCTATTGTACCATTACGCCGTTAAACAATAGATTAAGTTTAGGAAAAGTTTCACTTACGAAAGAAGAGCCGCAGCATGTGCACACT…	rhodanese-like domain-containing protein 6-like	Serine hydrolase (FSH1).	Chlorella variabilis	10	9	2	6	14	6	12.78	11.71	6.96	8.51	15.37	10.56	0.88271	0.278473	-0.550823	0.471454
c10696_g1	AACAGGTTCCACGTGGTGACAGGTGGGGCACACAAGGAGGGGCGGGGGGACAAACCACGCACGCACGCACACACGCATGTGGTCCCCTCCTCCAGCACCTCATGTACCCCTCTCTCCCCTCGCATGCTATGAGACTGCTGGCCAACCCGCGCCCCCCCCCAAACACACACACACCTGCACCCTGCTTCCACCACAGTCCAAGCCTCCCCCCCTGGCTCCGCACCCGCACTGCCTTCCAGCGTCACCCGCCCCAATGCCGCCTGGCCCTACGTTCGCACGCTTTAAACCCTGAGCTGCCTGACACTTCAACCCCTGACCAAGCGCACTAGTGCCTTGAATTTTGGGCACACGTACGTACTTGAGCCTGTTGCTTGTTCCTTGCTCTACTGAGTCCCCCGC…	regulatory-associated protein of mtor isoform x4	WD domain, G-beta repeat./HEAT repeat.	Chlorella variabilis	5	2	0	7	6	4	14.06	5.57	0	21.8	14.75	15.43	0.164598	0.815061	0.600306	0.797621
c10697_g1	CCCCCCACACACACACATACACACCCTCCCCGGCCTCCACTTCGCGCGTCACCAGGACCGTTTCTCAAAGGAGTGCATGTCGTGCACCCCCCCCTCCGCCTGGGCCGCCCCCGTCCTGCACTCCAGCCGCATGCTGCCACTGCCCAGCATGGCGCGAGCCTCCCCCAGCGACTTGGCTCCCAAATCCTGAAAGCCTTGCTTGGCTGCCTGCATGAGGAAGGGAACGTTCCGCTTCACAGACCCCTTGTCGCGCACCGTGCCAGACACTCCCTGAGCAATCTTCAGCGACTGCGTGTCGCTGTGGTACCGCGCCTCGCTGCCCTTAGTCATGGCCTCCAGGGACCCCATGCCGCGGTACTTCTTCACGCGGGCACCGTTCACGGTGATGTAGTCGCCTGG…	glutamate synthase	IMP dehydrogenase/GMP reductase	Chlorella variabilis	8	12	4	16	2	2	14.38	20.71	18.94	29.86	3.13	4.54	-2.59755	0.00250411	0.638654	0.370256
c10702_g1	AAACTTCCCTTTTCACCTTCTGGGGATAGTCAGGGTACAGCGGTCCGTTAAGATGGTGAACGTACCCAAGACCAAGAAGGCGTTCTGCGCCGGCAAGGCGTGCAGAAAGCACACCATGCACAAGGTTACCCAGTACAAGACTGGCAAGGCCAGCCTTTATGCCCAGGGTAAGAGGCGTTACGACCGCAAGCAGTCCGGTTACGGTGGTCAGACCAAGCCTGTGTTCCACAAGAAGGCCAAGACCACAAAGAAGATTGTGCTGCGCCTGCAGTGCCAGGCCTGCAAGGCCACACACATGCATGCCCTCAAGCGCTGCAAGCACTTCGAGATTGGCGGTGACAAGAAGAACAAGGGTGCCATGTACTGAGCAACTACTACTCTCGTGTGTGGCAGCGGCGG…	atp-dependent clp protease atp-binding protein	ATPases with chaperone activity, ATP-binding subunit	Coccomyxa subellipsoidea C-169	913	840	337	804	520	367	731.57	680.62	724.63	714.44	358.57	405.22	-0.74237	0.000199842	0.0405258	0.847992
c10703_g1	GGGGAGGTCCGCTGCAAGGGTGGGCTGCTGGGGGGAGGTTCTTCCAAGCCCGGCGGTGGTGGGGGAGGGGAGACGGTGGCTAGTGTCACCGGAGCCCCCGCTCTGTCGTCGCAGCGGTAAGCGCTGCAGAATGTGCTGCTCTGCTTCCCGGAGCTGGTGCAGAGCGCGCTGATTGGTGCTGTCCTGCAGCACCCCATCTGGATGCTGCAAAGCATTTGTTAAGGAGGGGCGCATCCCTGAGAGTGGGGTGACGCTGAGGTTGAACTCTCCCGTCTGGTGGGCGTGAGTGGCATGCTGTTGCGCTGCTGCACCCATACCATCACGTGGAAGCAGCTGCAAGTGGGGTGCGCGCTGAGGAGCCATGGTAGACAGCGGGGTGATGGCAAGAGTGGCAGCCTC…	wd40 repeat-like protein	FOG: WD40 repeat	Chlorella variabilis	1	0	0	0	0	1	1.23	0	0	0	0	2.54	2.1704	1	-2.082	1
c10707_g1	GCATGCGCGAAAGGTCAGGGAACAGGAAGTAACGGGGTGAACCGAAACATGCATCACAAATCTTTTTAGGGTTTAGGGTTATATTCTGCAATTATCTTGCTTCTGCGGTTCTGCATCGCATCTCATCAAGATGGATTTCATTTTGGGTGCAGCAATTATAGTATGCCCAAAGCATATTCAGGTACCCCTGCTGGTCGGATCCACAGTGCTCCATGGGATTCGAGGCTGGAGAGAGAAGCGCCGTTTGAAGCGTATTGCCACATCGGGAAATCTTCTTGCTGATGAAAGCAAAGAAGTTTCTTTAGAGTGGGATCGTCTCGAGTGTACTCTCACAGACAAAGAGGGCAAGGAGCGTAAGCTCTTGCAGAACGTGCAGGGCTCAGCAAACCCTGGAAGGCT…	atp-binding cassette transporter	ABC-type multidrug transport system, ATPase component	Chlorella variabilis	6	2	1	4	1	2	16.17	5.49	7.34	11.97	2.29	7.35	-1.06471	0.736261	0.00575076	1
c10708_g1	GGGTGAGTGGGTGGGGGGGCAGGGTGGTGTGGGGTGAGTGGGTGGGGTGCTTGAGGAGGTGAAACAAGAAGCCAGGGTGTCCTGGCCACAAAATGGCCCAAAGCGTTCTTGGGTGTCGGGGCGGGTGTAGGCTCCTGGTATGCACCTGCCAATGCTGCACGCTGCCCCGAGTTAACAACCTGGTTGGCACCGCCCCCCTGCCCCCTTCCCCCACGTATCGATTCCTCTCGCAACGGTGCTCAGTTCCATACACACTTCATGCACACGGCTATGCAACCCATCATGCTGCTGACATCCTATGTCGCCATGCCCAGGTGCCGCACTGCGCTGCCCAGCCTGCCACCTCCCCGCACTTCTAACGGCATGTAGCTCAGGTCCAGGCACTGCAGGTTGTTCAGC…	rni-like protein		Coccomyxa subellipsoidea C-169	17	29	7	17	44	35	21.08	36.78	24.05	23.76	47.05	61.14	1.32526	0.0101774	-0.254635	0.66563
c10709_g1	GCAGATGGGCACCTTGCATCAACTGCTGGTGATGCCTGCCTGGCTCCAGGCAATGCCCTCTCAAGCGGAGCTGGCCTTCAGGCAGTTCAAACAGCGCAAGGAGTCCAGCGCCAAGCAGGGCAAGCAGAGCGTGGTGGAGCGGTACGGGGACGGCGGGGCGCAGGCCGCCCCCGAGGACCTCAAGGCGCTGGCGCAGACAGAGGCGTATGTGGAGTACGACGCAGCAGGCCGGGTGATTCGAGGCCAAGAGGTCAAGGCACTGTCCCGCTACGAGGAGGACGTCCTGGTCAACAACCACACAGCTGTGTGGGGGTCGTGGTGGCACGAGGGGCAGTGGGGCTATGCCTGCTGTCATTCCACCGTGAAGAGCTCCTACTGCGTCGGGCAGGCCGGGATCAC…	e3 ubiquitin-protein ligase xbat31-like	Pre-mRNA splicing Prp18-interacting factor.	Chlorella variabilis	13	2	0	3	9	6	49.91	14.11	0	14.62	36.96	39.72	1.88646	0.0636679	-1.63018	0.0869122
c10710_g1	GCTGGCTATCCAATCGTACACAGAGGTGGGCGCCGTGAGGCTCCGCATCCTGGACAGCGAGTACAGCAGCTGAAAAGCGGCGATCACCAGCGCCACCCGGAGGAAGAGGAACAGCAGGGGCATCGTCATGATGCCGAACCCAACGAGGACGACGGACCACAGCATGAAGAGGGTGAGGACGGGGGAGAACTCCCGCAATGCCGCCAGCGCTGCCAGCAGGTCGGTGATGGTGCAGGCTGTCAGGAAGGAGCGGCGCATCTGCCAGGGCCGACCGATGATGAACCGCAGCGCGGGGGACCCTAAGCTTCTTGGTTGCGTCCCCCACCCGATACGCAGGCCCAGCAGGAGCAGCAGGTAGGCGATGTCCACGGTGAGAAGCACAAGGAAAATGATCTGCGC…	uncharacterized membrane	Predicted integral membrane protein	Chlorella variabilis	6	10	2	3	4	1	7.17	17.89	6.99	3.92	4.09	1.71	-0.403013	0.758333	-0.951771	0.375703
c10711_g1	GTATACGTTACAAAACATTCCGTCTTAGGAGAGAACAGAAGCTTAAAAAAATAGATTCAATTTCGAGGCGTTTACGTGCGACACTCAAGCTTGCTGTTGCCTCAGCCCCATCCCTAGTATATACAGCTGTCTATAGCTGTTGCAGCACCCGTTGACCAACACCTTACATATGTGATCATACAACACCATGATGCACACCAGTCCAGGTGATCGCACACTGCAGCTCTGACTCTGCTTCACAACAGATGCTCGCCTGGTGCTGGGCAACGGGACCAACCACTGTCTGTTTTCCCCATTTTCCCCATTTTGGAGACGTTGTTTAACTGGAGGGTTGGATATGAAGTGAAAAGCCTCACAGTGCATCAAGCTTCAACAAGAGCTCTTCTAACTACAACATCA…	atp-binding cassette sub-family g member 2-like	ABC-type multidrug transport system, ATPase component	Chlorella variabilis	13	10	1	6	12	13	30.78	23.98	6.79	16.1	24.73	42.39	1.47709	0.0460128	-1.05284	0.173261
c10712_g1	CGACTGCCTCCATGGTAGGTGTCATTTAGCAAATGTTGCATTCGCGAAAATATAGTCTGGTTCAATTTTCCAGCAACCGTCATAGAAATCAATGCAGAAGTATCGATAAAAGACATGGGCATATTTAATTTGCATGAGGGTTGGCAAATGACCACAATTCTGCACGATGAATCCCAGCCGCTGCTGCACCCAGCCATTTCAGATGTGCTACTGCACGAATCATGTCGGTACACATAACATAACAAGTTCCTCAAATGATGTTTCAGCATGATTCGTAGGATGCTATGCTAGAAAACATTCAAATTGGCAACGGCCCAATTAGAGGTCAACGAGGAAAACCCCCAATCCCCAGGGCTACCGTAAGTATCATAGCTATCAAGGTACAGTATCTTACTGTAC…	helicase domain protein	Helicase associated domain.	Chlorella variabilis	8	6	0	8	12	11	14.52	14.76	0	26.77	22.97	41.14	1.15242	0.0416537	-0.161755	0.681175
c10713_g1	ACTATACAAAACCAAATTTTCATTCGTGTTATTCGTGGTATGTTACGTCATCGGAACCACGTGTCTTTTCATCGTCTTTATTTGTTTATGCCTTGAAGGCATCGCAGATTACCTCGGCGGTTGCGGCGCGCCTGTTGGCCGCCAGTAACAATTCGTTTTAGTCGATCGCTTAGTCATGCAAAGAGCAACACACAACATGGAATAAGAGGTGATGCGGAGGTCATTGTGTACTCTTGACTTGAACAATCGTACCATGCACAAAAAAATGCTTAATATCCCACAAAATTACGCGCTTAAGTACGCTGATGCTTAGGCACGCAACTGTGCATTCACCATCTGTGCAAACTGATCTGAGGATACACTGGAGCCATGTGCGAGAAGTAAAAAGCAATTTATTGC…	alpha beta-hydrolase	alpha/beta hydrolase fold.	Chlorella variabilis	4	4	4	10	28	20	6.69	6.37	21.91	15.4	30.94	36.12	1.3606	0.0117473	1.45796	0.0829056
c10714_g1	GGCGGCAGCGGCAGCGCAGCACCGTCAGCAAGGGCGTACCGCGTGCAGAGCAGAAGTGGGAGAATCGCATCTTTCGCATGCAGCCAGCCAGCAGCACTCACTAGGGGCACAATGAGTCCAACCACCAACGCACGCACCAGCATGCAGGACATGGGCGGTGAATGGCAGGCAGCAGGCAGGCACGCAGCCCGGGGGCGCCCAGCCCAGTACCATGGAGGGTGGTGGTCCAACTGAGCTGGACAAGGGCGTGCTGTGCTGCAGGCAGTGAGGCACAGTGCACAGAGGGGGCTCGGAGGTGCGCACCAAGCCGCCCTCCTCCTCACTGCCTCTGCTACAAGGGGTGGCCAGCAAGAAGCTCACCTGCTTGCGGGGTCTGCCATGTCAGCAGCGGCATCCGTG…	protein phosphatase 2c	Serine/threonine protein phosphatase	Chlorella variabilis	37	42	7	32	73	43	54.1	61.68	26.74	51.21	88.38	79.49	1.19009	0.000496807	-0.370357	0.260942
c10715_g1	TCTGAATGTATCATCCGGCAGTGGCCAGGCTGCGAATACGCTTGGTAGCTAGCTCCCCGACAGTATCAGTTTCAGCGATGCTCTCTTTAGAAATATGATAAACTATAGGGGCACCATCAATTTGTTGTTGTCTCGATAATCCTGTTGCTTTTCAGATGTTGACTTGCCAATTCCGTGTTTAAAAGCTGGATGAGCCTATCGTGAAACGGTTTCTTGAAGGAGCTGTGCACTCACTAAGTTGCTGTTTCTGGGTCTTCAGGCCCAGCTCGTATCAGTCTGGTTTCATTTCTATGATAAATATGAAAACCGTTGCATATCTTTTGTGCACTTTGCTAACAGTATGGAACATTCTTTGGTATTCTATCGCAGTCTTTCTTCTTCTATCACCACTAACAGGAG…	hypothetical protein CHLNCDRAFT_53515	hypothetical protein	Chlorella variabilis	13	14	7	12	19	12	19.42	20.35	30.18	19.03	24.28	23.2	0.269698	0.732288	0.20007	0.716659
c10716_g1	TAAAAACTCAAGCAATGCTCCGCGAGGCCTAGTCTGTCAACCTAGTACCTGTGCGTTGAACACCAAGGTCATGGATCATGAAGAAGCGATTGGGATGTTTATTGCAGTCACGGATGCACCAAGACATATAGCTGAGCACGTTTTGGACGCTCATCACTGGGACCTGAACAACTCGGTTGCCTTTTTCTTGGAGTCAGGTGGCGTGGGTCACGGTTTGCCCAACACAGACAGTGCGCCAGCCGTGGAGCCTGACAATGCAGGCGCTCATTCGCTGGACACTGCACCTGCTGAACCAGTGGGACTTCCAGAAGATCTGACGGACGCCCGGCCGGTGCAAGTTCCAATAGACGAAGATGAGGACCTCCAAATACTAGCTAGCAGTCTGAGCCGAAGACCGCG…	acetolactate synthase	UBX domain.	Chlorella variabilis	18	18	10	13	8	8	27.09	27.58	40.98	21.71	10.33	16.55	-0.951253	0.106549	0.0857002	0.836658
c10718_g1	GTTTGGGAATATGTTCCAGGTATGGAAATTTTATATTGCTCTTCAAGCCTTGAAAGTATTGTTTGTAGCCAGACATGACAGAACTCAGAAAGCCTTGTTGCCTGACCCCCCTTTGTTTTCCGGTTCTTCATTTCCTTACATATCTATGGCGCATATGATTCAGATTTTGCATGCAGGCACAATGTGCGCTGGACTTCTTCGTGGCAACTCTAATGGACAGTTTAGTAGCCAGCAACTGCCTCAGTATCTTCAACATTGCTGCCAGTTGCAACTCATGCGTGCTTAGAGATACCTCCCTCACCTTTGGGCTGCAACACTTTTCAGAAGCTGCGCAGTTGGATTATGCCGGTCTTACACAGCTCAGCCCGTCTGATTTGACGGCCATCCTGAGCAGCGACA…	kelch-like protein 17-like	BTB And C-terminal Kelch.	Chlorella variabilis	9	7	1	7	10	3	8.03	7.18	2.21	6.69	16.22	3.64	0.290672	0.835864	-0.33749	0.70584
c10719_g1	ATCACAGCCAGGATATTACTCTTGCACTGATTGCGACTGCGAGCGCTGCCATGGGGTGTTGTAGCCACGTTTTGGAATCTCCTCCGCATGATTTCGAGTTTTGGAAGGCTGGGAGACCTCTGGCAAGGGCTCCCGCTCCCAGCCCATGGTCTGCTTGCAGCTGTTGGGGTTGGGTGGACTGTCTCCATGCTCAAGTGCTGCCTGCTGCCGCCAAGGAGTGCGCTCCTTCATGGTTCGGCTGCAGGACCAGAGGTTCAAGGTGTTCGAGGCACTGCGGGGGCTGAACCTGCACTCTTTTGAGTACGCCAGGGAAGTGGTGGCGCGAGCACGACCCGCCAAGCCCACCCGCCCTGACAACCTCACCTCTCTCCAAGTGCAGCTAGGGCTGGGCTGAAGGTG…	tbc1 domain family member 15-like isoform 1		Coccomyxa subellipsoidea C-169	13	17	7	13	17	13	19.51	26.08	28.69	21.66	21.88	26.88	0.166523	0.896052	0.114247	0.896052
c10720_g1	GACCGGTGCCTTGATATGAGGAATACTTGCCTATACGCCCTGTGAGGCAAGAATTGAATCCAGCAAATGGGTGTCAGTGTGCGTATGCCATCTGCGCATGCCAGAGATGTAGTTGGACGTGAAATTGCTAGCAGGTTTGCCACTGTTGATTGTTTTCATAGGGGCTGTATCCCCTATTGGCTGCTGTGGGTCAGAGCTGCAACGGACCAAGATAGGCATCACATGCGTGGCAATTGACCTCTTTATCTCAACCATGTTCTTCCCAGTTATCCTTTGGTTAAGTTGAAGGGTGAGGCGGAGACGCTCATTTCTTGCGACTTGTAGGCTGCCAGCATCATATTGTTCAGCACTGAATAATATTAGCACCCTTGCTCCTCGCAAACCTATTCAATGAGCCAG…	NA		Chlamydomonas reinhardtii	0	0	0	0	0	2	0	0	0	0	0	50.86	3.0816	0.543242	0	1
c10724_g2	AAACAAATAAGTTCGTATATTTTGCTTCTTTACGTTACCTGTTTGCGAGAATCCGTATGGGCAGCTTGCGCTTGGGGTTTGCACTATTGTTTTGCGCGTGTAGTGCGGTAGCTCGTGAAGATCCCTTTACGAATGCAGCGCAGGAAGCACAAGTAGAGCGCATTATTTTATCAACTATGTTCGGGACGATCCCTATCAAGCTATATCGTGATGCGGCTCCGGAAACGACAAAGCTTGTGTTGGACGCGGCACAGCGGGGTTGCGAAAACTGCAGATTTTATCGAAACGAAGCGAAGCCCTGGCAAGGCGAGGGGCCTCCATACGCCTTGCTGCAAGGAGAGTTAAGCCTCAGTGGAGCAGCTCCGCTAGAAAATGCCGTTCCTGTCAAGATGGGCCATT…	NA	Cyclophilin type peptidyl-prolyl cis-trans isomerase/CLD.	Ostreococcus tauri	4	8	4	5	8	5	6.09	22.61	16.59	19.5	10.45	35.7	0.0919153	1	0.293696	0.692639
c10725_g1	AAGGTGAATCACGTCTGCCACGGCTGTTCTCGAGACTGGCCAGCGTGGCCGCGGGAAAGCCGAAGTATTTCGAAGCGGAAGCGCTGAAGCCTATGACAGTAATTCAAATGCCTTGATGATTGTTAAGGTATTCCTTCAAAATGATGCTAGAAACTGACAGCGGGTCTGGAAAAAGGTGTTTGACAAGACAAAGTGGCCATTTTTCTTCGTACACCCATAACTCCCTGGAACGCAGAATTAAAATAATAGTACTCGCGTGTTGAATAATTGAAGTATGTTTAGCAGAATCAGTTTCAAAAGTCAGCCGGATCACTTCAGCATATCTTTGGGATTCAGCAACCCCGGCAGGCTGAAGGAATGGGGAGGGGACAAGCAAAAAATATCTGTGGACTGGACGTC…	leucine rich repeat protein	Patatin-like phospholipase.	Chlorella variabilis	6	4	0	4	27	13	8.98	6.52	0	6.85	35.87	27.33	2.84251	9.26088e-06	-0.621829	0.409872
c10726_g1	CAAAAATTTGGTAATATCTGGTTAGGTGCCCTCTTGTGCGCACTGGCTTTTCCGCAGTGTTGATGAGGGAACTTGCTGCTGCAACCAAGTTCGCTTGAGCACGGTCTGACGTATGCAGGGCTGCTCATCGACTGGAGCATGGCTCAAAGAAACGCCATCTTCTCGCAGGCACGGTTCTATTCGAGGTGCCACTCGCCTCCGCTGTCATCACTTTTGCTGATAACATCTGTTGCGCCCTGCTACAGGTGCACAGCCCTACTGGAGTTACCCACTGCGCCTCTGCTTTCTTTACACAAGCTCCGAGTCGCGGATCAGGCTCAATTGCACTAGACCTGATCGTCGTTCGCAGCACCGCCCTCGATGTGTACAACATCAGGACTGTATCAAGAGATCCGAAGC…	probable cleavage and polyadenylation specificity factor subunit 1-like	Pre-mRNA cleavage and polyadenylation specificity factor	Chlorella variabilis	1	3	0	0	0	5	2.26	6.78	0	0	0	15.29	4.23941	0.0694578	-3.79976	0.258217
c10727_g1	GCAGGGCAGGGCAGGGCAGGGCACGCGCAGAACACAGCTTCTCGGTCGCAGACACCCCCTTCAAACCAGTGGGTTGTTTGACCCCACACCCCCACCCGGTAGGGGAGCTGAGCGTTGCACTTGGGGGGTGCGTTGTGTGGTGGGTGTGGGTTTGGGTGCACACACAACCCGACAGTCCCAAACCCTGGGAGTGATGAACCGGGGCTGGGGTCTGCAGTTGATGGGTGACCTCCCTGCAGGCGCGTGCTGCATGGGGGCACTCACTGACATTTGCAGCTGTGGGTGTGACGGAGCCCCCTACAATTGCCCCGCACCATCCACCCATTGCAAAAGAGCTGGACAATTCTCTTTTGGTCTTTTCCTCAGTGGGTGGCAGCCCTATACGAGCTGTGCGGCATG…	NA		Volvox carteri f. nagariensis	3	1	0	2	2	1	30.64	10.48	0	22.73	16.59	13.24	0.153271	1	-0.279353	1
c10727_g2	GCGCCGGGCCCAGTGCGCGCAGTTTGTGCGCGTGTGCGCATGTGCGTGCGCGGGCATGTGCGTGCGCTGCGCCCGACCGGGCGTGAGCCTCGCTGCCTGGGCCTGCAGGGCGACGCGGACGACCGCGAGAAGATCCGGCGCCGCAAGGTGGAGGAGCAGAAGAGGAAGGAGGCGGAAGAGGCGGCGGACCGCGCGTGGGCCGACGTTGAGGAGCTGGCGCGAGACGGGAAGAGCCTGGAGGCGATTCTGAAAAAGTACGCAGACCTGCCTCGCGACGAGGTGGAGGCGGTGGTGGCCAAGGCCCTTCAGGAGGAAGTTTCCGTGATGAAGGCCGACCTGGGGGTGAACGTGGAGGCGGCGGAGCAGCTGGAGGACTTGAAGAAGTTCCATGAGCTGGTG…	cell division protein	ATP-dependent Zn proteases	Chlorella variabilis	20	23	6	20	19	12	26.35	31.79	21.44	28.56	22.91	22.95	-0.128815	1	-0.06558	0.924374
c10728_g1	ACGTTCGAATGAGAGTGTATTCTACTAGCATTTTCCCTCAGTACTGCCATTCTCCACTGTCAGTAACTGCTGTTTACTTGTCGTTGCAGTCACAGACTTAACAGGAAGAACTTTTGCTGCTTGGACGCTAACAACGTGTCTACTGTGTTTGGTTTGTGCTCGAAATCCATGTGTACCTTCAATTTATGGTGAGTGGACGGGGTCTTAGTGGTATTTGTCAGACTTGTTTTGTCTAGTTTCTTAATAATGTCAATTTTAGCGCAGGTGCTACCCTTCTTTCATTCGTCGTGGCTATAGTTCACTTTGTGTTAGAATTGTTTGTGTTTCAAACAATATCTCTTTTCAATGCTCTGCAACCTCTGGCGATTGCAGGCAAGTTCATCAACTGTGTATTTTGTA…	a8hs11_chlre-like protein	Erg28 like protein.	Chlorella variabilis	14	14	13	21	25	13	40.11	46.02	89.73	57.85	53.7	43.69	-0.280394	0.544618	0.984163	0.0214905
c10729_g1	GCCCGTGTTTAACACACCAGAAGAAGCAGCTCAGCAGGTGTAATGCCTACAGCGCAGCGGTTCAATGTGCCATCTCGGCCGCCGCACTACAAGGTTGGCTGTGAATTTACTTCTGGCAAAATGGGGCGGGGTTGTTACGCCCCCTGCAGTATTTCTCACCCCTCACCCCTCACTCAACAGTGCCTGCAGGGATGACTCGCCTGCAGGGCAGCTCCCTTGACGATGCCGACAGCAAAGCAGCCGCTATCCTTCCCCGGATGATCCACCAGACCGTGGCTGCCAGGGATCAGGTGAGTGACAAACCCGGTCCAATTGCGCACAGCCCGAGGGGTCAAAGTCTTCCCAGGCACCGGGAGCCCTGCCAGTGCTCCCTCCACCGCGGCCATGGTGGACTGGGGA…	histone methyltransferase	Fructose-2,6-bisphosphatase	Coccomyxa subellipsoidea C-169	10	13	2	5	32	11	9.45	11.77	4.23	5.13	23.81	13.5	2.13168	0.00101052	-1.00607	0.187525
c10730_g1	TCCAGCCGTGGAAAGCACAGTGCAAATGTACATGTGCATATTGTAGCAGAGACAGCGCTCATGTTTTGGGTCTGCTGATCAGACCTACACAAATGGCGTCCACTGCTGGCGCTTGCAAACAGGCCTGGGATTAGTTTGTATAACATGTGGTTGGGGATGCATCATTGCATTTCTAGTGACCTGATTTTGCAAATGTAGTTGCACTGTTAACGGTGACAGCGCTTGCCTGTAGTGGACTGTGTTCGACCTCTTCCGCAAGGCCGACCACCCTGAGCTGCTGCGGGTGGGTGTGGTGTGGCAGGTGGACTGGAGTTCTGATGCGCACTATGTCAGGATAGCTCCTGGTGGGGAGGCTTGGATGCCACAGGTGCGCCAAGTAATAATCCCTAGCTCTGAAGC…	NA	Glycosyltransferase (GlcNAc).	Parachlorella kessleri	4	3	2	5	10	6	4.6	3.67	5.42	6.89	9.61	9.92	0.75906	0.421751	0.668325	0.600651
c10731_g1	CCTCGCAACACTGTTTACTTCATGACAGATGCATTCTGCGGATTACACCCATTTTTTTGAAGTTTCTTTGTTTGCCTTGTATCACAGTTGTGCTTCGCATGCGTGCATGGGGCTTGTTGGGCAACTCTGTTTACGTTGAGAGGAAACCGAGTTGCAGGCTCAGCACAAAAACTCATTTTATCCGGCTTATCTATTCAAATTCATCCAGAGTTGCTTGGGGACCTTCACTGGCAGCGTCATCACAAGGACCAGTTGTTGATAGTGACATTGACGTCGACGTATTGCTGCGGAAGGCAGTTAACCTCATCAGCACATCCAACAGCTTGCTTCCTTATGATAGTCGAGAAGTCAATTTAGCACTCGTCATATGGCAAGCAATCAGGGAGGTGCCTGAGGGAC…	small nuclear ribonucleo protein polypeptide g	hypothetical protein	Coccomyxa subellipsoidea C-169	86	73	32	64	15	9	45.01	40.81	47.17	37.58	7.58	6.79	-2.41085	1.41111e-07	-0.0311956	0.974072
c10731_g2	TGGCCAAACAGACGAGCCACAGCCTGCAGCACACAGTATCGATGATACTACGATACTAGAATGATACTATACAAAACCAAGGGTATAAAATGATATTGAATGTGGAGCAATATATAGAGCAGGCACAAGACCTCACAGTGGTGCGCGCAGCAAGCCGCACCACCTGCACCACGGGAGTGGCACACTCACTGCAGTCATGTACTCCTGCAGGGAGCCATCGTCCTTCTCCTCCTCACTTGATGCAACGCCAGCATCTGCCGCCTGCTGCTGCACCTGCCCGCTGGCTTCCATCTCCTGGCGCATCTTCTCCGTCATCTCGTACAGCACCCTCAGCCTGGCAGGCTCCTCGTGGTGGGTGATCTGGCCTGTGAAGGGTGTTCCAGATCCCTTCCAAGGTGT…	dna-directed rna polymerase ii subunit 1-like isoform x1	hypothetical protein	Chlorella variabilis	0	0	1	1	0	0	0	0	13.85	5.66	0	0	-3.38558	0.512717	3.53722	0.512717
c10732_g1	CGGACAAGTGGCTGATCCACAGGGAGTGACGTCCACCCAGCTGAACTTGTCCTGATCTGATGGCGGGTGTGTGTGTTGTCCTGGCACACTGTCTGATAGTTGACTCGAAATCCTTTGGAGGCGTTTTCTCTCTGCTTGCTTGAGGCCATGAGGCACCTTCTAGAGTAGGTGACTCAGTGAGCATCCTCTCTCTTGGTTGATATGGGTAGGCTGACAGACACTGCTTCATGATTACACATGCTTGCCTTCCCTTTTTCCCATAGCGTGTGTCCTCCCGGCAAATGCCGGATGCACCGGACTGCTGTGGATAGCGTGTAATAAAGTCAAAAGTCAACTCTGACTAAGACGCAATTTCGAGTTCATTTTAATGCTCAAGAGATGTATCGTAGATTATGAATT…	NA	5'-3' exonuclease (including N-terminal domain of PolI)	Chlorella variabilis	8	10	2	8	21	8	12.8	14.66	6.73	12.18	32.7	15.89	1.09917	0.080875	-0.170582	0.863016
c10733_g1	GTATTTCAGTCGATCGTGCTGGGTCATCAATCAAGGAATATTGCAAATAACACAAACGCTCCAAGCACAAAATTCGTTACAAAGTTGGTCATCGTCGAAAGCTTGTTGGGATAGCCGAAACAGAAGCATACAGTGTAGTCCTGTTACATGGCCACGGACAATTTGAAAGGACAGGGTGCGTTGTCAGCGGCAGAACGCAAGTACGCAGCAGAACTGGAGCCCCCAATTAATCAAACAATTGCTTAAGGCTGCTGGAAGAACTCGTTTAATTATGTACTGCACGGTTGGAAGAAGTAATTGAAGGATGCTGCTATTTCAGCAGAGCACCAGTAATGAATCAGTGGGCGCTCACACGCTTTCATAAGACCGGTTGTCATCAACAACAATCTATCAATACCA…	calcium-dependent protein kinase 1-like	Serine/threonine protein kinase	Chlorella variabilis	48	51	9	34	44	35	45.51	49.21	23.24	35.77	35.91	45.81	0.532424	0.188384	-0.566349	0.153183
c10734_g1	GTCAACACTGCCGTGATGGAGCGGGGGCCAGCGCCGTAGTGCTGATGTGGTGACACCTGCCAGCTCACAGATGCGGGGATGGGTGGGCGTGTGCAACCCGTGAAAAGGGGGGTTGGGGTGAGCGCCTTGCTTCCCAAATCAACCCCCTCTTTCCCCCCTCCCAGCAACTTTCTATCAAAATGTACATTCCAGATGCGGTGTTTCTTTGAGACGTTGTCTGACGCAGCACCCCCCCTCTGCGAACGAGTTGTTGGTTGGAGGCGTTGGAGGGGTGGCATTGGTGTGACAGTGTCATGACACCTGTGCAGTACATGTATTCCTTGGGAGATGTCTCAGGTGGTATGGTGACGCGTGAAAGCAGTGCCCACGCGAGGGGTGTGGGTGCGTGTGAGGAGGCAC…	rna-binding protein 19		Micromonas pusilla CCMP1545	28	33	3	28	21	5	32.54	39.07	9.29	35.64	21.11	8.03	-0.602866	0.324282	-0.385044	0.355529
c107347_g1	TGGAGCTGTCCCCCGGGTGCACAGGTGACACCTCATTCCCGGACCAAGACCCTGTACGTCAGACAGGAACCCATCCCTCATGCACCCTGCTGCACTGCCATGGCACTGAAACCAGCACAGCTGAACTCCGCCTCGCCAGCCATGAAATTTCGTCACCCCAAACAGCCCAAATTCGCCGAATTTCTCCCCTGAAACCCCCACATACAACCCACCCAAGCACCCCCCCG	NA		Chlorella variabilis	0	0	0	0	0	0	0	0	0	0	0	0	2.56274e-15	1	0	1
c10735_g1	GTAGCCACATATTCACTTCTACTGAGCGTTCTTTCTGATACAAATGACCCTGCTGCTGAGGGGTTGAGGGTTAAGGTTGGTTGCGTCCTACATAGCGATCAATAGGCAATCTGAGGAGTTAGCACGGGTAATGAAAGTCGACGCACAAGACGAGCGCCCCGCAACTCTGCGTTTGGCGCAAACAAATTTCAAAATGTGCGAAAATTTAACGCTATACGGCGAGTGTCGTTACGGGGATAACTGTTATTTTGCTCACAGTTCCAGTGAATCAGACATCTTCAAGCGGTGGAAAAGGGCTAAAAAGGCAAGTTCAGCGGCCCTATTACCAAAAACCCTGGGCCACTCCTTTCGCACTCGCATTTGCCATAGCTGGCTTCAAGGAACCTGCCAATTCAGGGC…	NA		Volvox carteri f. nagariensis	0	0	1	0	15	10	0	0	5.98	0	25.4	25.67	3.94676	0.000333856	2.6571	1
c10736_g1	ACAAAATAAAAATGAAATGCATTAAATATGTTCATCTCGACTGAGATGTTACTGTTTTTTCGTCTGTTTGACTTGAGACGACAGTGTTGCAGGTTGCAGCTCAAGAACTCCAAACAGTGATTGATGCATATACACCACCATATCAATATCAGCAACCAGTGTCTGGTGGCAAGGATTATGTGCAAGATATTATCGCTCATGCACACAAGTTGAGCTACACCACTTATGCACCAATAGGGTTTGTGCCTGGCCAAACAGAGCTTCGTCACTTCAAGCCTCCAGCACCGCAGGATATGCAGCTTCGCAGCTCGCAGCTACACCAATTCAACAGAAATTTTGAGGCAAAGCAAGTAGAGGCTGAACATAAATCAGTTGCTGTACCCCAGCAAGCGGTGTTAC…	rna-binding domain-containing protein	Herpesviridae UL52/UL70 DNA primase.	Chlorella variabilis	19	26	6	18	6	4	20.72	26.52	18.38	21.91	5.7	4.74	-1.62834	0.0121192	-0.231141	0.686662
c10737_g1	GATTGGCCAGTGGGTAGCATGACAGGATCTCGCATGATATGCATGCTGATGGGGCAGAAGAAATGCCGAGGAGCGCCTGCGTCTGCTGCCTCCGCATCTATGTCTTTGCTTCCAATCTCCATGCCATGAGATTCTGAATCATCTGTGAGAAGGGGCTTGCTTTTTGCTTGAACCCCTGCTGTGGCCCAGGAAGCACGAGTGTAATGCTGTGTGCCATAAGCTTTGATTTTTACACGATATTCATGGAAACAACTAGGGTTGTAGCCCATTTCAGCCAGCCATAAAGATACAAGAGTCTGGTCTCCAGCTGCTTTCTTGAGCAATTCTTCGTAAAGTGCACTATCAGCTCCCTGTTTGTCGTTCGCCAGACAGTTACTGCTTGTATGTAGTGAGCATGAC…	u-box-domain-containing protein	Uncharacterized membrane protein (homolog of Drosophila rhomboid)	Coccomyxa subellipsoidea C-169	4	5	3	1	12	3	2.41	3.12	20.35	0.66	10.98	2.52	1.38528	0.278722	-0.422653	1
c10738_g1	CAGGAGGGAGTCCACTACCATTTCACTTCAAAAGAAGCGTTCGAGAAAGGAATAGAGGAAGGCAAATTCTTGGAGTATGCATATGTTCACGATAACATTTACGGAACTTCTTTGGCAGCAGTGGAGGCAGTGGCAGCACAGAACAAATGCTGTGTGCTAGATATTGATGTGCAAGGTGCTCGCCAGGTACGCAAGAGTGGGTTCCCCGCCATTTTCATCTTCATTGCCCCACCCAACATGGAGGAGCTTGAACGGCGGCTGAGGGGTCGAGGCACGGAGGGTCAAGACCAAGTGGAGACAAGACTCAAGAATGCGTATGCTGAGATGGCCAGCTTGCAGGAGGCGGGGCTGTATGATGTTGTGATCACAAACGACAGCGTGGAGGTGGCACTGGCGGAG…	guanylate kinase	guanylate kinase	Coccomyxa subellipsoidea C-169	8	11	2	6	16	7	14.25	19.99	9.18	11.97	23.57	16.61	1.07985	0.148635	-0.554195	0.49431
c10739_g1	GGGGGGTCGAGCGGAGGAGGTGGAAAGGGGGGGAGGGAATGAATCCCTGCCACAGTCTCTGCTGGGGTCGAAGTTGCAGCTGTTGGTGGACCAGAATAGAATTTGGAGCCCCTTAGCCTCGAGTTACGCGGCGATGTGCTTCCGTTGCTGAGGTAGCGGGGTGCACTGTTGCCAGCCCCGGCGCCATCCTGTGGACTCTCCAAAACTTGCAGCCCCTTTGCATGCCAGTGCGGTGCTGCCAGTTTTTGGGGGCTGGCGGGGAGGAACTTCGACCGCCCCGCACTTTGGCGAGGCTGGGCTTCTTGGCTATTTCTTTCCCTGTTTCTCAGAGGGCGTTGCGCCTTTTTTCACAGTCTGCTGCTGCCCGTGCTGTGATGCTGACTGGACGACACGCACTCA…	l-isoaspartyl protein carboxyl methyltransferase	protein-L-isoaspartate(D-aspartate) O-methyltransferase	Chlorella variabilis	17	17	0	7	10	3	20.61	20.98	0	9.42	10.42	5.01	0.501243	0.512761	-1.62469	0.00811578
c10739_g2	GCAGCAGCAGCAGCAGCAGCAGTCATCAAGTGCCGCCCACACAGCTCGCACGTCCGTCCAGCCACGGAGCATGCCTGAACTCAAAATTCACCAGAACAGTAGACAGCCTTCAAACAAAGCAGTTCACTCCCAGCAGGCGGACAACATTGTTGTTTCTAAGGTCACCGAGTCCTCTGGGATGCAGAACCCATATGAGACACTCCGAGATCCAACAGCACCCAGAAAGAGGCCTGCAGAGAAGCACTGCTCTGGTCCCAGCAGCAGGGGCCCAGGGGCCCCGCCAGCCCCTGCTGAGCTGCCCAGGTTTCAACAAGCAGGCAGCAACCTGCCTGAGAGCGTCAGGCGGAAGCTTGCAGAGAAGGCCCCAGTGCTCCCCAATGGCCTCTACACACAGTACTG…	upf0420 protein c16orf58 homolog	Protein of unknown function, DUF647.	Chlorella variabilis	17	16	4	7	38	28	11.7	11.38	7.46	5.66	22.8	27.42	2.1455	6.07011e-05	-0.871703	0.134701
c10740_g1	TCCACCAATCACATTCTGTTCAAAAAAGGAGAACAGCTATGCATAGAGCAGCAGACGTTGGTCAAACTTGCATGCCGCTTGGAAAAATGCAACGGTCAGTTTGAACTGCCGAATTAAGCTTACCGGGGTCGTCCGAACTTTTGTACAGGGTTTGGCATACCCTAGTGTACCAAAGGTGAGCTGGTGATTGCTTGCAGGCTGGCTTTTGCATCACAAGTTTGACCAAGAAATTGTTTTACAAATGTTACATGTATAGTAAATTGGACGCAATTCCCATCCAGCATGCAGGGATCGAGGAGAACTTGGTCCTGTGGTCTGGTACGGGCTACTGTCCTTGACAGATATCAGTGGGGTGCTGATATGATCAATTACTTTAATTATTACGATTGGTTGATAATG…	abc1-domain-containing protein	Predicted unusual protein kinase	Coccomyxa subellipsoidea C-169	23	14	4	10	14	7	33.63	20.9	15.05	15.06	18.61	15.88	0.164278	0.875911	-0.708526	0.216484
c10741_g1	CTTGATCTCGACTGTTATCAGTTTTAAATCATGAACGAATCATTGTTTTGCCTTTTAAGATCTTTGAAATATCCCAAGGTTGAGAATGTTGACATGCATAATCATGCCCACTACCGCGCCCTCTTGGTGTGGCTTGAAAACACGAAAATAAGACAATATCCGATCGATGGTCGCAGCCAATTGAGCTCGCAACATCATGAGGATTGGGATAAAGCGTTTCACAAATATTTGACCGACCTTGAATGTCCAATCAGCGTTCAAGACAAGATTGGTTCGATGCGGTGGTTGCTCATTCATGCTTTAGGATTAGAGTATCAAGATAGTTCAAGTGATCTCAATGCAATCTGTTCAAGCGTTGAGGCGGAGACAGTGCCTGCGGACGCTTGGGTGGGAGAAGAG…	hypothetical protein CHLNCDRAFT_132962	Membrane protein involved in colicin uptake	Chlorella variabilis	8	10	3	6	13	8	8.1	10.18	8.03	6.62	11.33	11.24	0.786748	0.240379	-0.29651	0.721188
c10743_g2	CCTTCATCCAGTACTTGCAGAACTGCGGAATGTTTCTGCGAGAGGAAGGCCGCTGAGGGGATGAACGGCGCCGAGAATTTTGCAGCGCCGTACAATTGCCAGGCGTACATCAAGTGCAACCCCGCGGGGAAGGTCGTCCAAGAAAACTGGTGCGATCCTGGGGAGACGTTCGACCCCAGCGGAAAAGGCCAGAAGAAGATGTGCTCCACCAACGGCCAGCCACACCCCTCTTGCACCTCAGGCATGTAGGCATGGGTTGTTCATTGCCCCTTGGAGCTGCCAGAAGTTTGTGGGCTGTGGTACTGGCAGTCGCACATTCGCCAAGGACTATACAGCCTGAGGCACCCGTTGGGATAGCCATGCAGATATGAAACCTCAAGCCCTACTCGTTGATGTGAG…	dead-box rna helicase	Superfamily II DNA and RNA helicases	Chlorella variabilis	15	15	11	9	20	17	11.92	13.5	28.83	8.59	14.48	18.6	0.425598	0.574947	0.161019	0.717685
c10744_g1	GCAAAAGCTTTCACTTTCTGTTCTATCTTGCTTCCTTATAAGTGACAGAACGTACAAGTGATATTGATACCATGTTTGAGGAAGCTGAGGCAGTCTTTCTGTCTGACAGGGAAGTCTGGCAACCCAATACCTCTGCATCTTTGGTCGCAACGATCACAGTTGTTCTGGAAAAACTGCTTGCCAAGCACAACATATAGTTTATTCGTGAAAGAATTTATCTTCAACATTGCCCAGCCGCAAGTAAAGCCATTTGTTGGGACTTGGAAAGCCAACCACCAACTTACAGAAAACCACAGGATTTTGCTGGCTATTTGCACACATGCCTTTGCTAAGAATCAACACAATATAGTGAGATCTTAAATGATACATTTCATAAGTTCTGCTTATGAAATGCAGTCC…	peptidyl-prolyl cis-trans isomerase-like 1	FOG: WD40 repeat	Coccomyxa subellipsoidea C-169	6	10	5	6	17	13	5.95	10.17	13.49	6.68	14.49	17.84	1.00426	0.110312	0.170606	0.857334
c10745_g1	GCCATGCCATTCAAGCGTAATTCTGATATCTTTTGTGGATTATTGCAGTCAGTCATTGTTCTTTTGCGGTCCCAGGCAGAATGCAGGGCTGTTTGAGGAATTCGCCCCTGAGACTTGCTTGGGCCAGGTCGCCACACGCACAGTTGCAACGTGTGGAAGCTTATTATATCGGAAGCTGTAGTAGTTCTTCTGCCTGCAACAGACGGGGTCATTCTAAACAGACTGTCGTAAACTGCCGCGGAAGACGGGCACAACCTGAAGAAGGACGATACAGGAACAGTGAAGGTTCTACTCCTTCGTCTCTGGTTCATCCGCACTTGTCTCGAGCAGTGGCAGGCGTGGCAGTCCTTGCAGCTCTCGTTCCAGGCCAAAGTTTAGCCATAGAAGAAGCTCCTGCTG…	tvp38 tmem64 family membrane protein slr0305-like	Uncharacterized conserved protein	Chlorella variabilis	79	81	44	85	38	21	141.06	150.32	203.91	169.27	62.07	55.83	-1.55851	1.19471e-06	0.391735	0.177242
c10746_g2	CAAAACTCATGCCACCATCTGCGCGGGGAACACGTGTACTCACACGTGTAACCCACTTCCTGATGTATAATCTGGCGACAGAAAGAGGCACCAGCGCTCTGTTCATCATTGGTAAAGCTGAATTCATCATTTCTCACGTTTTCATCTATCAGATGCAACATAGTATGCGAGATGCAAAGTAATTTTGTCTCTGTGCACTGTAAGTCTGCCAAGCTTAAGTTATCGCACAGACCTTTCGTTGTTATATCACCAAGATATTCTTTGAAAATTCATGTTCGTCCCAGTTTGCGGTTTACCGGGTGGTCAGGCTCGAGGGACAGTGGTCCTGCAGCTTCAAAATCAGAAAACAGCGACCCTTTATACCTTCAAAACGGGAAGCCGCACATACCAACTTCTTTG…	acyl- dehydrogenase	Domain of unknown function (DUF3598).	Chlorella variabilis	8	11	3	5	5	5	25.88	29.26	9.44	12.76	9.66	8.03	-0.0899047	1	-0.531959	0.486975
c10747_g1	AATGGACATACGTTTGGTATGTTACATGATTAATATGAAACGTGGGACTTAAGTGACAAATCTCGCAGCAGTACCCACTAATGTCACCCTGCTTTGATCGGTGGATGCAAACGCAACCAGCTCGGCCAAGACACCAGCAATTCCAATGGCTCATCTTGCCAAAAACGTATCGTTTGAGAGGACATTATGTTTGTATCACTATCCATGCCCTGACGGTATTTTCGCTGCACTAGCTGTTCATCTGTGGCACAAAAGCAAGGGAAGATCGATCACATTCCACCCCAACCGCGTGTTTGCGCCAGAGACAGCCCATGATCTCGGTCTTCAGGGCAATGAGGCTGTGTATTTGGTTGATTTTGCCGGCCCTCCTGGATTTGCAAAATCTCTGGCACACTGCAC…	gypsy retrotransposon integrase-like protein 1- partial	hypothetical protein	Chlorella variabilis	0	3	2	3	3	3	0	5.62	13.81	5.41	4.14	8.31	-0.147298	1	1.34976	0.297501
c10748_g1	CTGCTGCTGCTGCTGCTGCTCCGCTTGATGGTGCTGAGCTGGTGGGCCAGAGCCCAGAGGTGGAGGTGGAAGGGACCCTGGATATGAGAAGGGACGACTGCCTATTGCCATGCTTGTGGGCTCCGGGGCTGCTCCAGAGATGAGGGCGCCCCAGCTATCATGCCCAGCACTGCTGCCATTGCCTGAAGTTCCCAGGGGCGGGGGTACGGGTTGAAGGGAGAAGGGAGGTTGGTGGGAGGGCCTGGAGGTGAAGGAGCTACCGCTACTGCTAGAAAACGAACCAGCCCCAGACCCCAAGTTCAGGTTGGCCATGGGATTTTCTGCGTGGAATGAGGTTGGGCTGGAGGGTCCATGCTGTCCCTGTCCTACAGCAGGGTAGCCTGACTTTTTGGGAGAGCC…	tumor susceptibility protein	UEV domain.	Coccomyxa subellipsoidea C-169	2	6	3	1	8	5	6.39	19.53	26.07	3.55	21.68	21.7	1.16595	0.417116	-0.218518	1
c10749_g2	GCGATACAAGGCAACATCGGGTGCACTTGGATGGGATTCAGCTATTCTTCAGAGCGGCCCAGGTAGTGCTCGAAACTGTTTTTGGAGAGGTCATCGACTGCACGTCTTCCGATCTGGCAATATTGATTGAATATCGGCAAGACGCTGTCCAATCCAATTTTTGCTGATAAAAAATTCGAGAACGATTTAAAGCGGTTACACGTTCCGTTCGCCAACAATGACCGCGCCCCATGCCAACTCAACAGACATGGAGGCTGGGCGCCAAAGGTCCGCTGCTGGAGCTATTGCTGGTCTGCCCGTCAACAATCCAGCTCAGCATGTGGACGAAGATGAACTGCAGCGCACAGAGGCTTTGCTGGGCGAGGCAGACGCGGAGGAGGAGCTGGTGGTGCCTGCGAG…	chr family transporter: chromate ion	chromate transporter, chromate ion transporter (CHR) family	Chlorella variabilis	41	62	14	40	16	15	27.31	41.9	24.89	29.61	9.31	13.69	-1.15083	0.0180177	-0.273287	0.479075
c10750_g1	CTGGACATGGACCTCAACGTGGTGGAGGGGCTGCTGGCCTCGTTCCACCAGCAGCAGGGCCTGCCGGGCCCAGCCAGCAACCTGGCGGGGCTGCTGGGGATACGGCTGCCGCCGCCTCAGCCCCCCGCCAAACCCCGGCAATAGCTGGCGCCCGGGAGCTAGGGCCTGGCACACTCACGAGCAGCCGCAGCGCTGGCACAGCTCTGGAGGCTCGCTTCGTATAAGACCTGGAGCCCAGCTTGCATGGGGTCACACAAACACCCCCCTGACACACCCTTCCCCCTGGTGCATCCCTGCGGATGAGGGCATGGTTGTTGGGATACCTGTGCTCAGGGGTGTGGAGGAGGTGCCGAGTGGTACTGGCAGGTGCCAGTGGGGCATCGCAGTGGCATCGCAGCC…	NA	pentatricopeptide repeat domain (PPR motif)	Chlorella variabilis	2	5	2	3	2	3	3.62	12.12	25.3	6.03	3.1	11.23	-0.392973	0.769944	0.213197	1
c10751_g1	AGACGGAATGCGTTTCCCACGATTGATTCTGCTGGCGTTCTGTACCATCAGTTTATTCGTTGACCTTCACATCTTGTGAAAGATCTCTGCAAACTGCGATTAGTGCAACTTCCGAAATAGTTTATGGGACAAAACCAATCTTCACCTGGTGGGGGTCCTCCTGGAGGACCTGGTGGCGACAAGAAAGACGGACAGGAGAAGAAGAAAAAGTATGAGCCTCCTGCCCCTCCCCCACGAGTTGGCAAGAAAATAAAGCGTAGAGATCATGCCTCTGCCCTAGGCAGCAAGCTTCCTTCTATCACCCCGACAGCTAAGTGCAAACTGCGCTTGTTGAAGTTGGAGAGAGTGAAGGACTGGCTGCTGATGGAAGAGGAGTTTGTTCAGAACCAAGAGCGGCTC…	26s proteasome regulatory complex	26S proteasome subunit P45 family	Chlamydomonas reinhardtii	36	37	14	36	27	16.9	33.03	35.15	35.37	37.13	21.56	21.78	-0.585975	0.148377	0.130747	0.774923
c10753_g1	GGAATTTCTTGCAGAAGTGGAAAACATAACGTGAAGCAAAGGAAATCTATGAAGGGAATTCCCACCCAGCCCTATCCCCCCTTGTTGCTTTTGTCGCGCTGCTTCTGCTGCTTCCTGCGCTGCCGCCGCTGCTTCTTCGCCAGTGCCTCCCCCACCAAGTCCCGGCTAGACAGCGGCATCCCCATTTTTTCCCCGAGGTTTCTGGGGTTCCCAGAAACCGCCGCCCGGGCACTCGCCCCCCCTTGCTGCTTCACTTTCCGAGAGCTGGCAGCTTTCTGCTCCCGCGCCCCCTCCTCGCCATCCCCCGCCTCACCGGCAGGGAAGGGCTGGGCGTCACTATGGTCATCGTCCGACGTTAGTCCGGTGGCTTGGTCAAATACACGCTCCGAGATCTTCCCC…	atp-dependent rna helicase ddx55 isoform x1	Superfamily II DNA and RNA helicases	Chlamydomonas reinhardtii	2	2	0	1	5	8	4.13	2.77	0	1.73	6.01	19.32	3.08177	0.00799275	-1.17018	0.63839
c10754_g1	GGAAACTAAGCTCAAGCGCGGGGGCCGTGCAGCGTGCGCAGCAGGGGCCCGGCAGGGACCTGGAGCGGCTGGCTGAGGAGATGAGGAGGGAGGGGCCTCCCAGGAGCGCCCCCCCCGACTGCTCCTTCCCCCTCCAGGCCGCCGTGGACTGGGTGGCAGCTTCCCGGCAGCTTCCCCCCGACGCTGCGCTGGACGTCCTATCCCATCTCCAGGCCGCCCAGCTGCTCACTCTGCAGGCATCGGCACGCTCTGCTGCGGCTCATGCACAGCACAGCGCGCTCAGCAGGGTACCCCTGCTGGGTGCGCTGCTGCACTCCCCCTCGTCAACCCCCTCCTCACTTTCTCAAGGGGAGTCAGATGTGGCCGTCTCAGCGGCTCTGCTGAAGCAAAGCCCCGACG…	duf547-domain-containing protein	Glutaredoxin and related proteins	Chlorella variabilis	6	5	0	1	10	7	9.34	10.05	0	1.83	15.47	17.67	3.42535	0.00171132	-2.56125	0.0321417
c10755_g1	CAAACAGATTTACCTGCAATGACAAGTGCGGGTAGCTGTGGGGCCCAGCACATGTTGGCCAGCACATGTGAGGCCCAGCACCTGTCAGGTCCAGTTCAAGGCAACGTACCGCACCAAGTGGGTTCCTGCAACAAGAAGCATGCCCACTCCGCCCCGCCAGTGCCATCCATCCACTCTGCAGGCAAGCAGTTGGCAGCGTGAGTGATGTGCTGGCAGCCCGGGCCGCGCAGCGTGCAGAGCTGGCAACCTCTGGGACAGCAGGGCAGGAGGAGGAGGGGGAGGAGATGTGCGATGCAGCCCTTCGGGTGGCGCTGGACGTAGTTGGGATCACGCTGTTCGCTAGAGACTTTGGGGCAAGCAAGTATGGGGACTGCCGAATCCTGGAGGTCCTCCCGGCTG…	cytochrome p450	Cytochrome P450	Chlorella variabilis	6	5	2	4	4	3	9.23	8	8.01	6.36	6.94	5.57	-0.185985	1	-0.172581	1
c10756_g1	GTCTGCTGTCGCTCACCACTACAGTTATTTTGCATGAACATGTAATGTACACTTCCTTGCATCATAACTGCACCTGGTGGTTCTCATGACCAAGCCTTTCACCGCTCTTTCAACCGAAAACATCAATTGTGTACATGAGCAAAAATCTTAGTGGTGCCTACTTGGTAAAAGTGGCACTTGAAACAACGACACCCTTGCTGATTAGGCACATCAAACCGATTAGACTATGCAATGTTGCACAGAGTTTCAATGTGTCAATGAAAATGGCTTAGCTAATTTATTGTAGAAGCGTCTAGTCAGTCAGTATCATAACAAACAACTGTTCGATAAAGGCATTGCTTACAAGTCTCAGAAGGCGCAGTGGGTATTGATGAACTGCAGCTCCTCCCGATCCTCCCC…	magnesium transporter	Uncharacterized protein affecting Mg2+/Co2+ transport	Chlorella variabilis	10	17	11	14	9	8	20.77	35.41	68.28	27.7	13.26	20.22	-0.994841	0.0836086	0.625904	0.236413
c10757_g1	TAAAAATATTTCTCTTTGATTTCTATCGTCTTATTGATAGATACCTCCTTAGTATGTCTATCTTGATTGATTTAGATTTACAGCACCAAGAGTAGCACCTTTGTAAGCCAGTTTACGATGGCTGTTCGATGATTCCGCTTCGTAAAGAATAATTCATCGCAAACCTTTTTCTCGTAACCTTCGGCGTTTTTGCTAAAGAGCGGCGCAAAGAAACCTGCACCTGTCAGCTGTGCATCATGGACACGCCTCAGCCTTTATCGTTCTCAGACTTTCTTGAGAAAATGAAGGATCCAGCAGCTGCAGACCTTGTGAGACATATCAAAAGTTTCATCAAGCAATTCGAAGACCGAGTCCCAAACCAGGAGGTGGACGCCGAGAAAGACAGAGTGGTGGTGCAGG…	achain ara7- 9a	Vacuolar sorting protein 9 (VPS9) domain.	Chlorella variabilis	0	1	0	0	6	2	0	1.69	0	0	5.65	3.5	4.8438	0.0198553	-2.0814	1
c10758_g1	CACCACCTCTCCGCCAAGCTGGCCAAGCACCCCAGCTCGCCCCTGCGCCTCCTAAGTCCAGCCCTCGTGGCGCCAGCACAAACCTGCGCACCGCCTCCGCCACGCCGTCCTGGTCGTTGGTGCCCACCACCACGTCCGCGGCCCGCCGCACCGCATCACCCGCATTCCCCATCCCCACCCCAAGCCCCGCCAGGCGCAGCATCTCCAGGTCGTTCTCGCCGTCCCCCAGCGCCATCACTTCCTCGGGCCGAACACCCAGCTCCCGCAGCAGCCACGCCACCCCGTCCCCCTTGGACGCTCCCAGCGGCAGGATCTCCAGCATGCCCTCCAGGGCCATAGTGAGCGACGCCTTCCCCCGGAACGTTCCCTCCACCAGGGGTCGCACCTCCATGATGCGCT…	phosphoserine phosphatase	Predicted hydrolases of the HAD superfamily	Chlamydomonas reinhardtii	13	12	2	10	7	2	15.77	12.43	5.71	14.52	5.92	2.77	-0.79619	0.398687	-0.386986	0.543771
c10759_g1	CCCCACCTCTAGCTTCAGCCGTTCTACCATCTGGGTCAGGCCCCCCAGCTCCCGGAACAAGGTGGCCGAGGGGGGGCTGAAATCCATGAAGGCCTCTAGGATCCGCACCGAGGAGGCCACCAGGGGGAGGTGGCGGGGGTGGGTGTCGCGCAGCATGGGCAGCAGGGCGGGGACCAGCCCGGCATCCGACAGGGCCTGGGTGCCCGTAGTTGACGACACCAGAGCGCCCACCAGGGACAGGAGAGCCTCCATGAACAGGAAGGCCCCCCCCCCTCCAGGACCCCCCTGCCCCTCCGCACCAAGCCCCACCACGCCCCGGTGCAGCAGCGCCGCCAGCAGCCCCGACTGGCCTCCAGAGGCCACGGCGGAGACAACGCCCGGGTGCCTGGACCTGTCCAT…	e3 ubiquitin-protein ligase upl1-like	Membrane protein involved in colicin uptake	Chlorella variabilis	21	18	3	11	9	10	39.56	35.01	14.13	21.58	14.7	26.48	0.0580596	1	-0.794354	0.132455
c10760_g1	GAATAAAACGTGCTAGGTATTAATTCAGGGCTCACCGCGTCCCTTGTTGACCATTTGGGTTCAACATGGTGCTGTCACCTGAAATACGACATATGCATGTCCAGTGTAGGTATCCCCTGGGAAGGTTCTGGCAGTGCAGTGGTGGTCCGGCTGGCTTGTGGTGGGTGACCAGGGGGTGACCCACTGCAGGAGCCAGCAGTGACAGCGTCTGCCACGCCATGACTACATTGATGCCTGGACTGCACTGCAGCCCCACGATCTCAAGTGGGGATCCCCAAAGTGCACCCACGCTTGTGGAATGCAAGCCATGGGGGGCAGGTGCGTCACATTAGGCGTCGGGCCAGGGATGAGCACCACCACCCTGGGACAGGCCCACCGGTCGCCGGACCCACACCTTCA…	nadph-cytochrome p450 reductase	Oxidoreductase NAD-binding domain./Flavodoxin./FAD binding domain.	Coccomyxa subellipsoidea C-169	11	19	4	20	6	7	15.47	26.03	12	25.81	6.61	10.21	-1.17783	0.115422	0.29264	0.764726
c10761_g1	GGCGTGGGAGGCAATGCGCTCCTGGGGGGAGGGGGAGGGGTACAGTTTGGCAAGTCACAGTGCTGCGGACATTATGTTGTGCAGGGCGCGGGAGGCAGTGCGTTACACGGAAGAGGGGGATGATATGAAGAAACCAATCAATAAACCCTTGTTTTATTGGCTACTCTTTACTTGCTTCGCCTGCCTCCCGAGGCAGAATTCCGTAGTACGCTTATGAGGGCAATCAGTTCAAGCCGCACCATAACGTCAAAAAGCACCACTGGTGGTGACTTAGGGTAGACACGAGTGGAAACTGCTTCTGCGCCTGACATATAGCTACCAGCAGAAGTATGCCTCGCGTGGGCAGGCCTACGCCCACAACGACACTTGAGGTGGAAGTTATGCAGACCTCGCATTAGC…	haloacid dehalogenase-like hydrolase superfamily protein isoform 1	haloacid dehalogenase superfamily, subfamily IA, variant 3 with third motif having DD or ED	Chlorella variabilis	8	5	3	5	19	12	30.24	14.3	22.07	14.68	45.01	47.86	1.50111	0.032512	0.00201731	1
c10762_g1	CCTCGGAACAGGCTTGACTGCATTAAATACCCCCGGACAGGCTTGTTCTCATTCAACGGCCCCAGGCACTGGGATCTACAGGTGTCTTTTTGCCAGTAACAGTCCATCGAGAAGTCGTATTCAGCTGACAGCAGGTGACTACAGAGCTGAAATAGTGGGTAATAAACATGGCTTTTTTCCGCTCACACAGTGATATATTCAAACGAGATGAAAAAAGCACACATGCTCTGGCCATCAACCATTACAAAATTTGCAGCATGTGCAACTAATGCAATCATCATATCAGCCTCCACGATGTGTTGATAAGATAAGATGCTGATAGGATAGCTGCCCCAGTTACGGTCATCAGAACAACATTCCTTAACAGCAATTTGTTGTCATCATGGGGGATGAATGCTG…	o-acetyltransferase-related protein	Cas1p-like protein.	Chlorella variabilis	0	2	2	2	8	10	0	5.32	14.2	5.79	12.47	27.12	1.70971	0.0551355	1.57746	0.241147
c10763_g1	CCCCCAGCTCGGCCTCGGAATCGCCCCTGGCTGGCAGCCAGCCGCGCAGCGCGGCCTCGTCGCGCCCCGCGTCTCCCAAAGCAGGCGCCCCTGTCGGCGCGCCATCGCTGCCCAGGCTAGCCCTGGGGCGTATGTCGGCGGGGTTGCCCATGAGTCTGAGCCCGCTGTCACACGAGGCGCGGGAAGCCGCAGCACAGCAGGCCATGCACGACCCCGCCATGCACGCCTACGCGATCCCACGGGTAGAGGGCGTGCAGGGGCACTCGGTGACGTCGCCGTCTTTGCAGACGATGGCGGCAGCGGGAGCCGCAGCCGACGTCCTGCCAAGCACTGTCATGAGCCCTGCGATGGGCAGTGCTGCCACCCCGAGGCGCGGTTCGGAGAGGGAGAAGGGCGCAG…	beach-domain-containing protein	Beige/BEACH domain.	Coccomyxa subellipsoidea C-169	5	5	3	3	15	5	9.91	8.8	18.97	7.74	22.19	11.85	1.25203	0.193788	-0.0225517	1
c10764_g1	GAGAGAGGCAGGGTATACCTCACCGACCTTTTTTGAAGGAACCGATTGCGGTGATCGCAAGTGATGCAAAGGAGGGAAGTTGGGGGGTGAGCGTGTGTACGTGCCGGTGATGCATGTGTGGCTGCGGCCTGGAGCCGCCATGGGGAACTCGAGGGCTGAGGGGGGTGCTGACCGTCATCCGTACTCCCTACGCCCCCTGTTGTGCTGCTGAAGCGAGGTTAGCCCAGTAATCGCGGGGCGTTGGTTGCAGGGACCAGAAGCTGGGGGTTATAGAGCGGGAGGACTGCCAGGCGCTGAGGAAGGACTTGCAGAACACCTGTGCGATGTGGTGGTGAGCGGGAAGGCAGGGACACTCCCTGTGGTG	duf563-containing protein	hypothetical protein	Chlorella variabilis	12	10	5	5	8	15	33.68	23.68	25.12	15.22	12.9	53.08	0.783375	0.2951	-0.380286	0.785927
c10765_g1	GCTTATTCTCTGAATTTATCATAACCAATGGAAGCTCCACATCATGCTGTGTATTGGCTGCATACTGCCAGAATCCACACTATTTCCTGATCTCTTGAAAAAGTCTTTGTGAATCACCTTGCTTCAGATCATCCTACAACTATAATCCAACAAAGTTGTAATTCGTTGCTATGTATAGATTTTGGTGGGATTCGTCATGTCAACATGTGGCAGCATTCAAGTACAGCGAAAATGTCCTGCTTGATGCATGAATGGCGTAGAGTCCTCTCCAGCTCATTAGTTAATGCAGGCTATAAAGGAGAGTTATTGACCAATTCCTAGTTTCATGCCACTTGTTTTCCTTTGGCGATCAGAAAATCAAGCTTCCACAACCCTCTCCCCAACACGCACGACTGCAAT…	initiation factor 2b-like protein	hypothetical protein	Chlorella variabilis	9	5	4	7	9	1	11.29	6.4	13.82	10.48	9.98	1.77	-0.611533	0.594916	0.351905	0.761686
c10766_g1	AAAGGGTTCAGTGTGTGCCACAGACCGAGTGCTTTGTGTGTCAGGATTGTAGCGGCATGGGCAGGTTGCTAGCGCCGCTGCTGGCTGTACTAGTGGCGGTAGCCTTGGCTATCTTGTTTCAAGCCAACAATAAAATTGGAATTTCTGAAGAGCAAACTTATCAAAGGCTGCAAGTATCAGTTTCCGACCCTGCAGCAGCGGTCCAGCATCTGGCGAAGATCTTGTCGTTTGCAACTGTGTCCGATCATGAGGCACCCAACAAAGTGTTAGACATTCAGGCCTTCAATGAGCTTGGAGCCTACCTCCACGAGGCTTATCCCCGGGTTCATAGCGAGCTGGAGCTGCAACTGGTGAACGAGCACTCTAGGCTGTACACCTGGGTTGGGGAGGACACCTCCC…	hypothetical protein CHLNCDRAFT_57878	Acetylornithine deacetylase/Succinyl-diaminopimelate desuccinylase and related deacylases	Chlorella variabilis	21	25	5	20	22	18	31.16	34.83	17.62	31.96	28.38	33.27	0.331654	0.522533	-0.24085	0.663807
c10768_g1	TGAAAAATAAACGTAAATTATAGCTGTCATGACATGTTAGACTTGGGCAGCAGTAACAAAAAACAACAAGGTTCGGAGAAGCACAAGGTTCAGATTTTAGGGTTAGCTTTTCTTTTCTTGAGTGCCAAGATCATTTTGGCAGTGACATCCAGCATAAAACCGCAGCTCAGCTTAAAACCCGAAACAATGGCCAGTCTATCCAGTTCAATCAACACATTTGGTACTAACTTGTTCGATTGCCTGAGCTCTCAGGCATCTGCAAAGGGGCCAGGAACATTTCTTTCACCATACGGAATAGTCCAAGCGCTGGGAATGTTATTCAATGGCGTGAAGTCTGGAAGCAAATCATACCAACAACTCCTAGCGGCAGTATTCACAGCTGGATCATCCGAACCAGCA…	proteinase inhibitor i4 serpin	Serine protease inhibitor	Chlorella variabilis	4	5	1	2	17	7	4.32	5.32	2.74	2.34	18.2	10.13	2.48299	0.00375713	-0.847421	0.567222
c10769_g1	GGGGGCTTGGGGTTTTCCCGGGAGGGCGTTGAGGGTGTAGGGTTGGTTAGGGTTGCACGTGGGGGCAGTGGAGGGCATTGAGGGTGTAGGTTGACTTTGAAGTCAACAGGGGGGGTGGTGTGCGGCTAGGTGTAGCTGCCAGGGAGAGCCGTGTGAGAAAAACAAGGAGTGAGATGGATATTCTGAGGATCTTGCTGGGGGCGCTTGTCCCCCCCGACCTCCCAAAAATGGAGGCAGGGTTTAGGCGCTCCCGGAGCATGTTCTGCAGCTGGGGACGAGCACGTGGGTGGGTGGTATGGTGGGTGTGCGCATGCATGGAGCCTAGGAGGGGGGGGATAACAACGAGGGGAGAAGGGAGCACGGTCTGGCTCTCCCTGGACGGCAGGCGGTCGAAGCATG…	20s proteasome beta type 4	20S proteasome, alpha and beta subunits	Chlorella variabilis	33	24	20	22	31	13	48.37	33.16	78.55	33.51	36.82	26.81	-0.460341	0.301933	0.332789	0.432777
c1077_g1	GCTCCAGGGTTCATCGCACCCAGTGAAAGTGGCGTAGATCGAAAAAGTTGAGCTCGGAACAGACTCGATACCGGGGTCGATCGATGCCTGTCCATACGATGTATAAGGAACAACCCAACGTATTCAGGGAGAGTTAATGCAGCACGGAGTCCCACGGTCTCGTAGGTGCACCCATACTGGTCACCCATGGAGAAGCGGGAGTGAGCGCGCCAGAGAGATGAGTCATGTGTTCAAAACATGGCTAGACGTCGTTGTGAGCATTGCAGTGCACTGCTGCTCACCGCATTTTGTATCTCTATAAAACCGTTGTTGCGTCACTCTAATCAGATCTCGGCTGGAATACCTGAACGCATTCTAGCATGGCTGTTTCACCTGCTGCCCCGTGATCAGGTCTTCTGA…	dna repair helicase	DNA repair helicase (rad3)	Chlorella variabilis	5	4	2	10	1	1	11.32	9.22	21.3	32.48	4.65	7.44	-2.76288	0.011019	1.01829	0.371937
c10770_g1	ATCAGAGAGTAGTCATTTTTCGTCTAGATTTTGTTCGGTTGACAACTTGTAGTTGACCGGTCGCCATGCAGCTTCAGGGTACAATGACGGGGAGGACTTGCCAGCCTTCACAGCTCCGCAGCACCCGTTCAGGAGGTGGTTCAACCAGTCTCTATAGCTTATGTCCAAGGCAAAAGCAGGCCCGTAGAGGTCGTGCGTTGGTTTCTGCCAAAGCCACGATTGCGACACCTCCTCCCGTTGAGCCAAAGATGTTTCAACACGACGGTTCTCTGGAGGAAATCGACCCTGAGATTGCCAACATCATCAAGCACGAGAAGAAGCGCCAGGTGTCCGGCCTGGAGCTCATCGCTTCCGAAAACTTCACCTCTCGTGCAGTGATGACCGCCGTTGGCTCTTGCA…	serine hydroxymethyltransferase	Glycine/serine hydroxymethyltransferase	Chlamydomonas reinhardtii	42	28	10	35	25	20	60.8	41.27	39.42	56.24	31.06	39.83	-0.358534	0.50862	0.00864313	1
c10770_g2	CTGACGAACCCAAGAAATCACTTTTCGGACATATACGGACTTCTTTTGTGACTCTGGAGGTGTGAAACTTCAGGCATGGTTCAGAACGGAGTCCACGAGAACGGTGTTGCAAAGGCAGGCGCCATGCAGGCAGTATATCCTGAAGCCTTGAAAACGCTGAAGGAGGTGGACCCAGATGTGTACGGCATTATAGAAGATGAGAAACGCAGGCAGTGGAAAGGGATCGAGTTGATCGCCAGCGAGAACTTCACGTCTCGGCCCGTGATGGAGGTGCTGGGCTCCTGCCTGACCAACAAGTACAGCGAGGGCCAAGTGGGTGCAAGGTACTACGGTGGGAATGAGAACATCGACCGTGTGGAGACGCTCTGCAAGGACCGCGCTCTGCAGGCCTTCCACCTC…	serine hydroxymethyltransferase	Glycine/serine hydroxymethyltransferase	Chlorella variabilis	23	29	5	18	49	24	23.96	30.76	14.19	20.82	43.93	34.5	1.24709	0.00249266	-0.501332	0.265059
c10771_g1	CAGGCTGAAGGGAAGCAACAGCGCCTACGCACGCGATACCGCAGAAGTGCTTTAAGCATAGTATGCCATTATGTAAGGTGCTGGCTAACTTGTGTTCACATTGCTCCTGGATGGTAGCATTTATTCGCACCAACGATCATGCCGCGTGTGACAATTTAGAGTAGCTAGCTTGAAGCTCAGCACGTTCGATCCAGAGATCGATTGCTCCCGTACAGTAATGCATGTTGTAGAGTTGTCGATGCCATCGCATTCTGTTGGTCATACATCTTCTAGATGTATATAGAAGTATAGCAACTTATGTGGTTGACAAAATTGTTCGCTGTTTGTCACCTCCCAGCCCTTAGGGACAAGTTACAGGCAGACATTGCCCTTTTGATGTCCGTCTTAAAGGGCATTAAG…	s-adenosyl-l-methionine-dependent methyltransferase	Methylase involved in ubiquinone/menaquinone biosynthesis	Chlorella variabilis	11	13	9	8	10	5	11.47	13.86	25.72	9.27	8.99	7.15	-0.657145	0.293517	0.256282	0.610993
c10773_g1	GTTGAGGAGGACAAGTTGCTGCCCCCATCTCTTTTCTGCATCTCTCCTCCTCTTTCTGGGGATGGGAGGCTGGATTGGGGGTTTCAGGGTGGGGTGTGGAAGGCTCCTTACAGTTGGGGGGTGCAGGATGCGCTGCTAGTGTGAGAAGCGACTGGCAGGTCTGCTGCGGGAGACAGCAGCACAAGGAAGTCGTTTGATCGCAGATCTCCTCAGATCCGTATCGTACAGAGAGATGTGGACGTGGCAGGCATCCAACCTGCACTCTCCCTTACATACGCCGCACAAGCATCCCTGCGCTGCGGCCTGTCCCGTACTCCCCCACCAAGGGGGTCCCTCCTTGGGAAGTGTACGTGTCACAACGTAGCACGCACAGCAAGGGGAGAGGGGCGAGTGAGGACT…	endonuclease iii	Predicted EndoIII-related endonuclease	Chlorella variabilis	0	1	0	0	1	0	0	1.22	0	0	1.16	0	2.16653	1	-2.08163	1
c10773_g2	GGGGGGAAGAGGGGGGGAGGGGCAAGGGGTTGAGCAGGGCAGGGAAGATGGAGAGGCCGAGAGGCACGTTGCAATTCTGCAATTCTGGTCACAGGCATGGAGCAGAGAGGGGGGCGAGAGAGGGTGTGATAAAATTGACTCATTGCGAGGGGGCGGAGAAGGGAGAGGGGAGAAAGAGGGTAAGCCAGAATCAACGCATTGCCAGGGGGGAGAGAAGGAGGGGGAAAAGAGGGCAAAACAGAATCGACGCATAGCCCAGGGGGGAAGGAGGGGGGGGCCCTAAGGATATGATAGTTTCGATGCGGCTCTGCTGCTCACAATGCTTTCCCCACCATAAAATGCACGACCCTCACAACCTGTGGCAGCTGGAGTGGGAGGCTGCAGCACCCCGTGCGCTCT…	endonuclease iii	Predicted EndoIII-related endonuclease	Chlorella variabilis	0	0	0	0	0	0	0	0	0	0	0	0	2.56274e-15	1	0	1
c10773_g3	GGCCGACAGCAGTACGGCGCAGAGCAGCTGGAAGTGGGACGAGTGGTCCAGAGGGATGGGGGGGTCGGGGTACAGCTGCTGCAGCTGTTGGGCGATGCGTGCCGCCTTCTTCCTGAGGTCTGGAAGCCTGCAGAGGAACGCAAGGGATATAGATGGTGTGTTTGGTTTTGGGAAGGAGAGAGGGGGCGAGGGCCGGTCGTTCTCATGCGTTGGTTTACAGCGTGTGTTGAGTTCAGGGCGGGGGGTGATCCGTTTTCGGGTAGGTGGGGAGCATGAAGAAGTGTGGCCATGAGGGGCGTGTCCAGCTGGAGGGGAGGGGGAAGCAACGTGGTTTTGGTGCCAACATCACTGCCCCACAACCTCAAAATTGAGGTCTTGGTTGAGGCTGCAACTTACAAC…	endonuclease iii		Chlamydomonas reinhardtii	0	0	0	0	0	0	0	0	0	0	0	0	2.56274e-15	1	0	1
c10774_g1	TTCGCCAAGAGGCGTGTCCAATGCCGCATTACGATTTCGATGCTGATCATATCTCGGCCCATATACAGTGCACGTGGACTGCGGTGCCTTTGAAGAGATTGGCTCTGTTTTTACTACTAACATCATGCAACCTGAGCACCTTCTGTGTCCTAAGGAATCACGGAAAGGCACACAATACAAAAAATGTGACGGCTACTGCTGGCTCAGGTGGACTTGATAGAAGTGACTCCAAGAAGTTCATGACTGGGGACGCACACCAACGAAAAACTTGGCTTGGCAAGCAACAGCGGCATGCCGAGCGGGAGATGTCGCTTCTCAGGAGGAGATGTAGCTGCGTTGCCGGAAGTTATCCACTGCCATGCGCAGCATAGCGGACAGCGTGGCCCGCTCGGAGCTGAA…	uvb-resistance 8	Tetraacyldisaccharide-1-P 4'-kinase	Chlorella variabilis	4	6	1	4	4	6	5.87	8.95	4.03	7.59	5.04	14.69	0.584699	0.446467	-0.301068	0.800402
c10776_g1	GGCAGGCATAGGAGTGAAGCACAAGCGGACGGAAGGAGACGTGGAGCTTGGGGCGGTTCAAGGTGGCGCAGCAAAGGGGGATGGGAGCAGGGTAGCCATTTCGGAAGCAGCCACAGTGGTGCTGGGGTGAGCCCATAGGGGTGAGCCTTGCGAAGAGACTGCCTGCCAAACACTACAGGTTGGTGCTGTGGATGCGCTCGATGAGATGAAGGGGTCAGCCGACCAGGGCTGTGTGCCCAGCCTTGCTGCGCTGTGCGGGCGCCTGGCTGGCCTCCAGTCCCCCACCTGTGTCACCATGGAGAGTGACCACCCCTCCCTCCCCGCGCGAGCTGTCCTCCCCACCCGGTGCACGTAGTCCCTGGCCAGCATGGGCAGGTCGTAGTTGATCACCAGGTCAAC…	dead-domain-containing protein	Superfamily II DNA and RNA helicases	Coccomyxa subellipsoidea C-169	4	9	0	9	8	3	9.21	20.41	0	28.18	22.85	10.25	-0.0532338	1	0.0715382	1
c10777_g1	AACTGTCGGCAGGCATGCTGTGAACACGCAGCACGGCGCGAAGAGAGCAGGAGCTTCTGTGAGGCGAGGCCTCTCGAGGTGCAGCACGGCCGTGCCCACGCGTGCTAGGTCGTGCATGGTGAATCGGGGCTGTCCTCTGCAGACCCCAGACGAAGAACACTTTTTATGTATTGGTCGCACTACTGCAGGGCAGCCTGTTGACTGTAAATACTTTGCAACAGCTGCGCTGTCCAGCTATGAATCTTCGCACCTTTTAGGTTTTACGGCTTGCAGCATTCACGTGTTTGCAATGTAGCAGACTTCTGCGTGTGGCTAAACGCGCGCAGTATTCACGGCGTTCCAGAGCTAGATCTTCAGGCAAACAAACTCCCAGGCCCGGTTCATCATGCCTTTTACTGC…	aldo keto reductase	Uncharacterized conserved protein	Chlorella variabilis	30	27	5	7	27	21	25.67	23.24	12.06	6.52	19.68	24.95	1.56199	0.00267119	-1.52735	0.00233011
[truncated: 8,204 more rows]
